# Supplementary material for: Mitofusin 1 silencing decreases the senescent associated secretory phenotype, promotes immune cell recruitment and delays melanoma tumor growth after chemotherapy
Source: Sci Rep. 2024 Jan 9;14:909. doi: 10.1038/s41598-024-51427-7 (PMC10776601; doi:10.1038/s41598-024-51427-7)
Supplement: Supplementary file 2 — Supplementary Dataset S1. [file 41598_2024_51427_MOESM2_ESM.xlsx]

## Sheet: Guide
Supplementary Dataset 1: Proteins identified in the different conditions and cell compartment analysis.
Sheet	Description
1	Proteins identified in 3 biological replicates for shScr DMSO
2	Cell compartment analysis using DAVID and the Gene Ontology-Celullar Component database for proteins listed in sheet 1
3	Corresponding genes obtained with Uniprot for proteins in sheet 1
4	Jensen Compartment analysis using Enrichr for genes listed in sheet 3
5	Proteins identified in 3 biological replicates for shScr TMZ
6	Cell compartment analysis using DAVID and the Gene Ontology-Celullar Component database for proteins listed in sheet 5
7	Corresponding genes obtained with Uniprot for proteins in sheet 5
8	Jensen Compartment analysis using Enrichr for genes listed in sheet 7
9	Proteins identified in 3 biological replicates for shMfn1 DMSO
10	Cell compartment analysis using DAVID and the Gene Ontology-Celullar Component database for proteins listed in sheet 9
11	Corresponding genes obtained with Uniprot for proteins in sheet 9
12	Jensen Compartment analysis using Enrichr for genes listed in sheet 11
13	Proteins identified in 3 biological replicates for shMfn1 TMZ
14	Cell compartment analysis using DAVID and the Gene Ontology-Celullar Compinent database for proteins listed in sheet 13
15	Corresponding genes obtained with Uniprot for each proteins identified in sheet 13
16	Jensen Compartment analysis using Enrichr for genes listed in sheet 15

## Sheet: 1_ShScr DMSO 
Proteins identified in 3 biological replicates of ShScr DMSO (Mus musculus)
Protein ID	ΣNormalized XIC	Description
A0A087WR50	0.00251079	Fibronectin OS=Mus musculus OX=10090 GN=Fn1 PE=1 SV=1
A0A087WRC8	0.000246551	Zinc transporter ZIP10 (Fragment) OS=Mus musculus OX=10090 GN=Slc39a10 PE=1 SV=1
A0A0A0MQM0	0.00528616	Eukaryotic translation initiation factor 5A (Fragment) OS=Mus musculus OX=10090 GN=Eif5a PE=1 SV=1
A0A0A6YX18	0.000102177	V-type proton ATPase subunit H OS=Mus musculus OX=10090 GN=Atp6v1h PE=1 SV=1
A0A0G2JDK6	5.93396e-05	Adhesion G protein-coupled receptor L2 OS=Mus musculus OX=10090 GN=Adgrl2 PE=1 SV=1
A0A0G2JDL9	0.00170551	MCG10748, isoform CRA_b OS=Mus musculus OX=10090 GN=Rap1a PE=1 SV=1
A0A0G2JE32	0.00216015	Ubiquitin-conjugating enzyme E2 D3 (Fragment) OS=Mus musculus OX=10090 GN=Ube2d3 PE=1 SV=1
A0A0G2JFP4	0.000380269	Ferric-chelate reductase 1 OS=Mus musculus OX=10090 GN=Frrs1 PE=1 SV=1
A0A0G2JGP8	0.000353264	Protein shisa-5 OS=Mus musculus OX=10090 GN=Shisa5 PE=1 SV=1
A0A0G2JGU1	0.000518597	Transmembrane 4 L6 family member 1 (Fragment) OS=Mus musculus OX=10090 GN=Tm4sf1 PE=4 SV=4
A0A0J9YUZ4	0.00922784	High mobility group protein B1 (Fragment) OS=Mus musculus OX=10090 GN=Hmgb1 PE=1 SV=1
A0A0J9YVG0	4.11205e-05	Protein phosphatase 1G OS=Mus musculus OX=10090 GN=Ppm1g PE=1 SV=1
A0A0N4SW28	0.00132671	Guanine nucleotide-binding protein subunit gamma OS=Mus musculus OX=10090 GN=Gng12 PE=1 SV=1; Additional IDs concatenated into MaxParsimony group: Q9DAS9, A0A0N4SVT3
A0A0N4SW94	0.000933734	Myeloid-associated differentiation marker (Fragment) OS=Mus musculus OX=10090 GN=Myadm PE=1 SV=1
A0A0R4IZY0	2.69759e-05	Thimet oligopeptidase OS=Mus musculus OX=10090 GN=Thop1 PE=1 SV=1
A0A0R4J069	0.000182225	Selenocysteine lyase OS=Mus musculus OX=10090 GN=Scly PE=1 SV=1
A0A0R4J092	0.000903486	Beta-mannosidase OS=Mus musculus OX=10090 GN=Manba PE=1 SV=1
A0A0R4J107	7.29353e-05	Acylamino-acid-releasing enzyme (Fragment) OS=Mus musculus OX=10090 GN=Apeh PE=1 SV=1
A0A0R4J117	0.0113016	Immunoglobulin superfamily member 8 OS=Mus musculus OX=10090 GN=Igsf8 PE=1 SV=1
A0A0R4J138	0.00106903	Arylsulfatase B OS=Mus musculus OX=10090 GN=Arsb PE=1 SV=1
A0A0R4J1E2	0.00135675	Elongation factor 1-delta OS=Mus musculus OX=10090 GN=Eef1d PE=1 SV=1; Additional IDs concatenated into MaxParsimony group: P57776, Q80T06, E9QN08, A0A0R4J1L2, Q91VK2, D3YUQ9, D3YZT9, D3Z7N2, D3YY68
A0A0R4J1L2	0.0033268	Elongation factor 1-delta OS=Mus musculus OX=10090 GN=Eef1d PE=1 SV=1
A0A0R4J1Y7	0.000488937	Thioredoxin domain-containing protein 5 OS=Mus musculus OX=10090 GN=Txndc5 PE=1 SV=1
A0A0R4J242	0.00042716	Chitinase domain-containing protein 1 OS=Mus musculus OX=10090 GN=Chid1 PE=1 SV=1; Additional IDs concatenated into MaxParsimony group: Q922Q9, A0A0R4J058, G8JL55, D3YWG2, A0A1B0GSH5
A0A140LHA2	0.000319827	Mitotic checkpoint protein BUB3 OS=Mus musculus OX=10090 GN=Bub3 PE=1 SV=1
A0A140LHU0	0.000712324	Disintegrin and metalloproteinase domain-containing protein 9 OS=Mus musculus OX=10090 GN=Adam9 PE=1 SV=1
A0A140T8R4	0.000262672	N-acetylglucosamine-1-phosphotransferase subunit gamma OS=Mus musculus OX=10090 GN=Gnptg PE=1 SV=1; Additional IDs concatenated into MaxParsimony group: Q6S5C2, A0A0R4J0H5
A0A1B0GRP7	0.000230613	Pyridoxal phosphate homeostasis protein (Fragment) OS=Mus musculus OX=10090 GN=Plpbp PE=1 SV=1; Additional IDs concatenated into MaxParsimony group: Q9Z2Y8, Q6P8V7, A0A1B0GRR5, A0A1B0GQY5, A0A1B0GSA1
A0A1C7CYV0	0.000231181	Plastin-3 (Fragment) OS=Mus musculus OX=10090 GN=Pls3 PE=1 SV=1
A0A1D5RLD8	0.0387997	Glyceraldehyde-3-phosphate dehydrogenase OS=Mus musculus OX=10090 GN=Gm10358 PE=1 SV=1
A0A1L1SRE8	0.00054318	Low-density lipoprotein receptor OS=Mus musculus OX=10090 GN=Ldlr PE=1 SV=1
A0A1L1STE4	2.45041e-05	Interleukin enhancer-binding factor 3 OS=Mus musculus OX=10090 GN=Ilf3 PE=1 SV=1; Additional IDs concatenated into MaxParsimony group: Q9Z1X4, Q45VK5, A0A1L1SQR7
A0A1W2P733	0.000135573	C-1-tetrahydrofolate synthase, cytoplasmic OS=Mus musculus OX=10090 GN=Mthfd1 PE=1 SV=1
A0A1W2P7Q9	0.00290774	Myosin light polypeptide 6 OS=Mus musculus OX=10090 GN=Myl6 PE=1 SV=1; Additional IDs concatenated into MaxParsimony group: A0A1W2P6F6, Q60605, A0A1W2P6G5, Q8CI43
A0A1Y7VK66	0.000464701	Calmodulin-like protein 3 (Fragment) OS=Mus musculus OX=10090 GN=Calml3 PE=1 SV=1
A0A286YD87	0.000340454	Growth arrest-specific protein 1 OS=Mus musculus OX=10090 GN=Gas1 PE=1 SV=1; Additional IDs concatenated into MaxParsimony group: Q01721
A0A286YEB7	0.00011968	40S ribosomal protein S24 OS=Mus musculus OX=10090 GN=Rps24 PE=1 SV=1
A0A2I3BPS1	0.000244518	Glia maturation factor beta (Fragment) OS=Mus musculus OX=10090 GN=Gmfb PE=1 SV=1; Additional IDs concatenated into MaxParsimony group: Q9CQI3, A0A2I3BR94
A0A2I3BQZ9	0.00278035	Amyloid-beta A4 protein OS=Mus musculus OX=10090 GN=App PE=1 SV=1
A0A2R8W6P0	0.011449	Leukocyte surface antigen CD47 OS=Mus musculus OX=10090 GN=Cd47 PE=1 SV=1
A0A3B2W7V8	6.77326e-05	Tight junction protein ZO-2 OS=Mus musculus OX=10090 GN=Tjp2 PE=1 SV=1
A0A3B2WBL1	0.00864169	Ribosomal protein OS=Mus musculus OX=10090 GN=Rpl10a PE=1 SV=1
A0A3B2WCD8	0.000151556	Far upstream element-binding protein 2 OS=Mus musculus OX=10090 GN=Khsrp PE=1 SV=1
A0A452J8A5	0.0023662	Enoyl-CoA delta isomerase 1, mitochondrial OS=Mus musculus OX=10090 GN=Eci1 PE=1 SV=1
A0A494B937	0.000555061	Meteorin OS=Mus musculus OX=10090 GN=Metrn PE=1 SV=1
A0A494B955	0.000293212	Thioredoxin-like 1, isoform CRA_c OS=Mus musculus OX=10090 GN=Txnl1 PE=1 SV=1
A0A494B9H1	0.00111793	Nucleotide exchange factor SIL1 OS=Mus musculus OX=10090 GN=Sil1 PE=1 SV=1
A0A494BAJ6	0.000560719	ADP-ribosylation factor-like protein 3 OS=Mus musculus OX=10090 GN=Arl3 PE=1 SV=1
A0A494BAY0	0.000433346	Vacuolar protein sorting-associated protein 37C (Fragment) OS=Mus musculus OX=10090 GN=Vps37c PE=1 SV=1
A0A494BBI6	9.99507e-05	STIP1 homology and U box-containing protein 1 OS=Mus musculus OX=10090 GN=Stub1 PE=1 SV=1
A0A498WGK2	0.000292857	Asparagine--tRNA ligase, cytoplasmic OS=Mus musculus OX=10090 GN=Nars PE=1 SV=1
A2A547	0.000826651	Ribosomal protein L19 OS=Mus musculus OX=10090 GN=Rpl19 PE=1 SV=1
A2A5K2	4.12414e-05	Phospholipid transfer protein OS=Mus musculus OX=10090 GN=Pltp PE=1 SV=1
A2A7S7	0.000128012	Tyrosine--tRNA ligase OS=Mus musculus OX=10090 GN=Yars PE=1 SV=1; Additional IDs concatenated into MaxParsimony group: Q91WQ3
A2AFG8	0.0002375	Neural cell adhesion molecule L1 OS=Mus musculus OX=10090 GN=L1cam PE=1 SV=1
A2AFJ1	0.000691784	Histone-binding protein RBBP7 OS=Mus musculus OX=10090 GN=Rbbp7 PE=1 SV=1
A2AL12	0.00231785	Heterogeneous nuclear ribonucleoprotein A3 OS=Mus musculus OX=10090 GN=Hnrnpa3 PE=1 SV=1
A2AMW0	0.000829575	F-actin-capping protein subunit beta OS=Mus musculus OX=10090 GN=Capzb PE=1 SV=1
A2BE93	0.00174001	Protein SET (Fragment) OS=Mus musculus OX=10090 GN=Set PE=1 SV=1
A2BGI8	0.0156005	Peptidyl-prolyl cis-trans isomerase (Fragment) OS=Mus musculus OX=10090 GN=Ppih PE=1 SV=1
B0QZP8	0.000106772	Synaptogyrin 2, isoform CRA_c OS=Mus musculus OX=10090 GN=Syngr2 PE=4 SV=1
B0V2N1	0.000192964	Receptor-type tyrosine-protein phosphatase S OS=Mus musculus OX=10090 GN=Ptprs PE=1 SV=1; Additional IDs concatenated into MaxParsimony group: A0A286YDF6, A0A286YDS2
B1AQF4	0.000318392	Dual specificity protein phosphatase OS=Mus musculus OX=10090 GN=Dusp3 PE=1 SV=1; Additional IDs concatenated into MaxParsimony group: Q9D7X3, H3BKL8
B7FAU9	0.000795252	Filamin, alpha OS=Mus musculus OX=10090 GN=Flna PE=1 SV=1
B7ZC46	0.000159354	Septin 8 OS=Mus musculus OX=10090 GN=Sept8 PE=1 SV=1
B7ZCF1	0.000103245	26S proteasome regulatory subunit 6A OS=Mus musculus OX=10090 GN=Psmc3 PE=1 SV=1; Additional IDs concatenated into MaxParsimony group: O88685, A2AGN7, A0A087WPH7, F6Q2E3
B7ZNJ1	0.00224575	Fibronectin OS=Mus musculus OX=10090 GN=Fn1 PE=1 SV=1
C0HKE7	0.0522981	Histone H2A type 1-N OS=Mus musculus OX=10090 GN=Hist1h2an PE=1 SV=1
C0HKG5	0.00544075	Ribonuclease T2-A OS=Mus musculus OX=10090 GN=Rnaset2a PE=1 SV=1; Additional IDs concatenated into MaxParsimony group: C0HKG6, A0A338P711, A0A338P7E3, E9PY26, E9PZH4, E9Q6V3
D3YXU8	0.000708709	Hyaluronidase OS=Mus musculus OX=10090 GN=Hyal1 PE=1 SV=1
D3YYN7	0.000561411	Sodium/potassium-transporting ATPase subunit alpha OS=Mus musculus OX=10090 GN=Atp1a2 PE=1 SV=1
D3Z0U9	0.00340984	Extracellular matrix protein 1 (Fragment) OS=Mus musculus OX=10090 GN=Ecm1 PE=1 SV=1
D3Z1Z8	0.000468741	Stathmin (Fragment) OS=Mus musculus OX=10090 GN=Stmn1 PE=1 SV=1
D3Z2D1	0.000287195	Leucine-rich repeat-containing protein 4B (Fragment) OS=Mus musculus OX=10090 GN=Lrrc4b PE=1 SV=1
D3Z2H9	0.0215484	Tropomyosin 3, related sequence 7 OS=Mus musculus OX=10090 GN=Tpm3-rs7 PE=3 SV=1
D3Z2K3	0.124036	Actin, gamma-enteric smooth muscle (Fragment) OS=Mus musculus OX=10090 GN=Actg2 PE=1 SV=1
D3Z572	0.000184224	Epsilon-sarcoglycan OS=Mus musculus OX=10090 GN=Sgce PE=1 SV=1
D3Z703	0.000148545	Inositol monophosphatase 1 (Fragment) OS=Mus musculus OX=10090 GN=Impa1 PE=1 SV=8
D3Z763	3.02899e-05	Brother of CDO OS=Mus musculus OX=10090 GN=Boc PE=1 SV=2; Additional IDs concatenated into MaxParsimony group: Q6AZB0
D5MCW4	0.000781582	Protein CutA OS=Mus musculus OX=10090 GN=Cuta PE=1 SV=1
E0CY16	0.000587979	Cell adhesion molecule 1 OS=Mus musculus OX=10090 GN=Cadm1 PE=1 SV=1
E0CY49	6.53659e-05	Argininosuccinate lyase (Fragment) OS=Mus musculus OX=10090 GN=Asl PE=1 SV=1
E9PV04	0.000714945	Predicted gene 8994 OS=Mus musculus OX=10090 GN=Gm8994 PE=3 SV=2
E9PVC5	4.18817e-05	Eukaryotic translation initiation factor 4 gamma 1 OS=Mus musculus OX=10090 GN=Eif4g1 PE=1 SV=1
E9PXU2	0.000333872	Disintegrin and metalloproteinase domain-containing protein 17 OS=Mus musculus OX=10090 GN=Adam17 PE=1 SV=1; Additional IDs concatenated into MaxParsimony group: Q9Z0F8, J3QNB3
E9PY39	0.000791313	Predicted gene 20431 OS=Mus musculus OX=10090 GN=Gm20431 PE=4 SV=1; Additional IDs concatenated into MaxParsimony group: B7ZBY7, Q9CZY3, Q9D2M8, B7ZBY6, B2KF55
E9PYB0	4.21869e-05	AHNAK nucleoprotein 2 (Fragment) OS=Mus musculus OX=10090 GN=Ahnak2 PE=1 SV=8; Additional IDs concatenated into MaxParsimony group: F7DBB3, F7CVJ5
E9PYH2	0.000240539	Cytosolic acyl coenzyme A thioester hydrolase OS=Mus musculus OX=10090 GN=Acot7 PE=1 SV=1; Additional IDs concatenated into MaxParsimony group: Q91V12
E9PYI8	0.000181561	Ubiquitin carboxyl-terminal hydrolase OS=Mus musculus OX=10090 GN=Usp14 PE=1 SV=1
E9PZ00	0.0285281	Prosaposin OS=Mus musculus OX=10090 GN=Psap PE=1 SV=1
E9PZ16	0.000231298	Basement membrane-specific heparan sulfate proteoglycan core protein OS=Mus musculus OX=10090 GN=Hspg2 PE=1 SV=1; Additional IDs concatenated into MaxParsimony group: B1B0C7
E9PZD8	0.00141035	Ceruloplasmin OS=Mus musculus OX=10090 GN=Cp PE=1 SV=1; Additional IDs concatenated into MaxParsimony group: G3X8Q5, Q61147, G3X9T8, G3UXG1, G3UWP5, G3UZ53
E9PZF0	0.0126732	Nucleoside diphosphate kinase OS=Mus musculus OX=10090 GN=Gm20390 PE=3 SV=1; Additional IDs concatenated into MaxParsimony group: Q01768, Q5NC80, Q5NC79
E9Q0F0	0.00137064	Keratin 78 OS=Mus musculus OX=10090 GN=Krt78 PE=1 SV=1
E9Q0Z7	0.000120272	Formylglycine-generating enzyme OS=Mus musculus OX=10090 GN=Sumf1 PE=1 SV=1
E9Q1C3	0.000920866	SPATS2-like protein (Fragment) OS=Mus musculus OX=10090 GN=Spats2l PE=1 SV=1
E9Q1G8	0.000648147	Septin 7 OS=Mus musculus OX=10090 GN=Sept7 PE=1 SV=2; Additional IDs concatenated into MaxParsimony group: E9Q9F5, O55131
E9Q5G3	0.00062806	Kinesin-like protein KIF23 OS=Mus musculus OX=10090 GN=Kif23 PE=1 SV=1; Additional IDs concatenated into MaxParsimony group: A0A1L1SRP4, Reverse_Q3TG86
E9Q5H2	0.00151727	Acidic leucine-rich nuclear phosphoprotein 32 family member E (Fragment) OS=Mus musculus OX=10090 GN=Anp32e PE=1 SV=1
E9Q718	0.0045194	Procollagen-lysine,2-oxoglutarate 5-dioxygenase 2 OS=Mus musculus OX=10090 GN=Plod2 PE=1 SV=1
E9Q7Q3	0.0212584	Tropomyosin alpha-3 chain OS=Mus musculus OX=10090 GN=Tpm3 PE=1 SV=1
E9QK04	0.00125695	Neogenin OS=Mus musculus OX=10090 GN=Neo1 PE=1 SV=1; Additional IDs concatenated into MaxParsimony group: Q7TQG5, P97798, A0A1L1SRD6
E9QKR0	0.000650972	Guanine nucleotide-binding protein G(I)/G(S)/G(T) subunit beta-2 OS=Mus musculus OX=10090 GN=Gnb2 PE=1 SV=1; Additional IDs concatenated into MaxParsimony group: P62880, D3Z1M1, D3YZX3, D3Z1T4, H3BKR2, Q61011, P29387, E9PWM7, H3BLF7
E9QN70	0.00177055	Laminin subunit beta-1 OS=Mus musculus OX=10090 GN=Lamb1 PE=1 SV=1
F6QTS1	0.00050565	COP9 signalosome complex subunit 4 (Fragment) OS=Mus musculus OX=10090 GN=Cops4 PE=1 SV=1
F6RCM5	0.000340493	Adaptin ear-binding coat-associated protein 2 (Fragment) OS=Mus musculus OX=10090 GN=Necap2 PE=1 SV=1
F6X9I3	0.000121562	Peptidylprolyl isomerase (Fragment) OS=Mus musculus OX=10090 GN=Fkbp1a PE=1 SV=1; Additional IDs concatenated into MaxParsimony group: P26883
F7AEH4	0.0032599	40S ribosomal protein S12 OS=Mus musculus OX=10090 GN=Rps12 PE=1 SV=1
F7B5B5	0.000283438	Heterogeneous nuclear ribonucleoprotein R OS=Mus musculus OX=10090 GN=Hnrnpr PE=1 SV=1
F8VQJ3	0.00309742	Laminin subunit gamma-1 OS=Mus musculus OX=10090 GN=Lamc1 PE=1 SV=1; Additional IDs concatenated into MaxParsimony group: A0A1C7CYU3, A0A1B0GR41, A0A1B0GR92, A0A1B0GS16, F6TLW1, A0A1B0GT83, F6SFQ3, Q9R0B6, A2ATM9
F8VQL0	0.00145397	Hepatocyte growth factor receptor OS=Mus musculus OX=10090 GN=Met PE=1 SV=1; Additional IDs concatenated into MaxParsimony group: P16056, F6X333, D3YVY2
F8WHL2	8.16582e-05	Coatomer subunit alpha OS=Mus musculus OX=10090 GN=Copa PE=1 SV=1; Additional IDs concatenated into MaxParsimony group: Q8CIE6
F8WI14	0.00388541	Extracellular matrix protein 1 OS=Mus musculus OX=10090 GN=Ecm1 PE=1 SV=1
F8WJK8	0.00182293	Hsc70-interacting protein OS=Mus musculus OX=10090 GN=St13 PE=1 SV=1
G3UXW9	0.000119168	COP9 signalosome complex subunit 1 OS=Mus musculus OX=10090 GN=Gps1 PE=1 SV=1
G3UZI2	0.000513902	Heterogeneous nuclear ribonucleoprotein Q OS=Mus musculus OX=10090 GN=Syncrip PE=1 SV=1
G3X9I1	0.00382491	DNA segment, Chr 6, Wayne State University 176, expressed, isoform CRA_a OS=Mus musculus OX=10090 GN=Fam3c PE=1 SV=1
G3X9I4	0.000279257	Aly/REF export factor 2 OS=Mus musculus OX=10090 GN=Alyref2 PE=1 SV=1
G5E866	1.37397e-05	Splicing factor 3B subunit 1 OS=Mus musculus OX=10090 GN=Sf3b1 PE=1 SV=1
G5E8R2	0.0206009	Tropomyosin 1, alpha, isoform CRA_k OS=Mus musculus OX=10090 GN=Tpm1 PE=1 SV=1
G5E924	0.000533367	Heterogeneous nuclear ribonucleoprotein L (Fragment) OS=Mus musculus OX=10090 GN=Hnrnpl PE=1 SV=1; Additional IDs concatenated into MaxParsimony group: Q8R081, G3UY38
H3BKH6	0.000167729	S-formylglutathione hydrolase OS=Mus musculus OX=10090 GN=Esd PE=1 SV=1; Additional IDs concatenated into MaxParsimony group: Q9R0P3, H3BJL6, H3BLJ9, H3BK43, H3BJP2, H3BJC6, H3BL99
H3BKM0	0.000219208	AP complex subunit beta OS=Mus musculus OX=10090 GN=Ap2b1 PE=1 SV=1
H3BKR2	0.000790441	Guanine nucleotide-binding protein G(I)/G(S)/G(T) subunit beta-1 (Fragment) OS=Mus musculus OX=10090 GN=Gnb1 PE=1 SV=8
H7BWZ3	0.0023979	Actin-related protein 2/3 complex subunit 3 OS=Mus musculus OX=10090 GN=Arpc3 PE=1 SV=1
H7BX95	0.000677199	Serine/arginine-rich-splicing factor 1 OS=Mus musculus OX=10090 GN=Srsf1 PE=1 SV=1; Additional IDs concatenated into MaxParsimony group: Q6PDM2, F7AI47
M0QWP1	0.000361744	Agrin OS=Mus musculus OX=10090 GN=Agrn PE=1 SV=1; Additional IDs concatenated into MaxParsimony group: Z4YK85, A2ASQ1, Z4YJS5
M0QWQ7	0.000198775	Semaphorin-3B OS=Mus musculus OX=10090 GN=Sema3b PE=1 SV=1
M0QWS4	0.000356192	Ubiquitin-fold modifier conjugating enzyme 1, isoform CRA_c OS=Mus musculus OX=10090 GN=Ufc1 PE=1 SV=1
O08543	0.000128764	Ephrin-A5 OS=Mus musculus OX=10090 GN=Efna5 PE=1 SV=1
O08553	0.00123324	Dihydropyrimidinase-related protein 2 OS=Mus musculus OX=10090 GN=Dpysl2 PE=1 SV=2; Additional IDs concatenated into MaxParsimony group: P97427, E9PWE8, Q62188, Q3TT92, Q71H75
O08709	0.00251129	Peroxiredoxin-6 OS=Mus musculus OX=10090 GN=Prdx6 PE=1 SV=3; Additional IDs concatenated into MaxParsimony group: Q6GT24, D3Z0Y2, Q8BG37
O08747	0.00146683	Netrin receptor UNC5C OS=Mus musculus OX=10090 GN=Unc5c PE=1 SV=1; Additional IDs concatenated into MaxParsimony group: E9PVI4
O08749	0.000271817	Dihydrolipoyl dehydrogenase, mitochondrial OS=Mus musculus OX=10090 GN=Dld PE=1 SV=2
O08795	0.0012654	Glucosidase 2 subunit beta OS=Mus musculus OX=10090 GN=Prkcsh PE=1 SV=1
O08807	0.00536908	Peroxiredoxin-4 OS=Mus musculus OX=10090 GN=Prdx4 PE=1 SV=1
O08810	0.000621932	116 kDa U5 small nuclear ribonucleoprotein component OS=Mus musculus OX=10090 GN=Eftud2 PE=1 SV=1
O09061	0.00111267	Proteasome subunit beta type-1 OS=Mus musculus OX=10090 GN=Psmb1 PE=1 SV=1; Additional IDs concatenated into MaxParsimony group: A0A338P7C0, A0A338P7F1
O09114	1.26621	Prostaglandin-H2 D-isomerase OS=Mus musculus OX=10090 GN=Ptgds PE=1 SV=1; Additional IDs concatenated into MaxParsimony group: H3BLB7, H3BJT2, P10493, H7BWZ9, Q8BL99, A0A087WQ48, A0A0B4J1N8
O09131	0.000163942	Glutathione S-transferase omega-1 OS=Mus musculus OX=10090 GN=Gsto1 PE=1 SV=2; Additional IDs concatenated into MaxParsimony group: A0A494BAB1, Q8K2Q2, A0A494BB82, A0A494BAY2, D3Z1Q9, A0A494B9X6
O09159	0.00186697	Lysosomal alpha-mannosidase OS=Mus musculus OX=10090 GN=Man2b1 PE=1 SV=4
O35188	0.000240014	Fractalkine OS=Mus musculus OX=10090 GN=Cx3cl1 PE=1 SV=3
O35226	0.000146015	26S proteasome non-ATPase regulatory subunit 4 OS=Mus musculus OX=10090 GN=Psmd4 PE=1 SV=1
O35295	0.00024952	Transcriptional activator protein Pur-beta OS=Mus musculus OX=10090 GN=Purb PE=1 SV=3
O35343	9.28838e-05	Importin subunit alpha-3 OS=Mus musculus OX=10090 GN=Kpna4 PE=1 SV=1
O35344	8.6885e-05	Importin subunit alpha-4 OS=Mus musculus OX=10090 GN=Kpna3 PE=1 SV=1; Additional IDs concatenated into MaxParsimony group: A0A0B4J1E7, O35343
O35375	0.0014427	Neuropilin-2 OS=Mus musculus OX=10090 GN=Nrp2 PE=1 SV=2
O35381	0.00220687	Acidic leucine-rich nuclear phosphoprotein 32 family member A OS=Mus musculus OX=10090 GN=Anp32a PE=1 SV=1; Additional IDs concatenated into MaxParsimony group: D3Z7M9, D3YYE1, F6UFG6, Q64G17
O35405	0.000398463	Phospholipase D3 OS=Mus musculus OX=10090 GN=Pld3 PE=1 SV=1
O35448	0.00349192	Lysosomal thioesterase PPT2 OS=Mus musculus OX=10090 GN=Ppt2 PE=1 SV=1; Additional IDs concatenated into MaxParsimony group: G5E8W7, E9Q0T0, F6SPQ1, E9PVM9
O35451	0.00011116	Cyclic AMP-dependent transcription factor ATF-6 beta OS=Mus musculus OX=10090 GN=Atf6b PE=1 SV=1
O35598	0.000227037	Disintegrin and metalloproteinase domain-containing protein 10 OS=Mus musculus OX=10090 GN=Adam10 PE=1 SV=2; Additional IDs concatenated into MaxParsimony group: E9PYF2, D3Z1E6
O35604	0.000210143	NPC intracellular cholesterol transporter 1 OS=Mus musculus OX=10090 GN=Npc1 PE=1 SV=2
O35608	0.00700596	Angiopoietin-2 OS=Mus musculus OX=10090 GN=Angpt2 PE=2 SV=2
O35643	0.000161236	AP-1 complex subunit beta-1 OS=Mus musculus OX=10090 GN=Ap1b1 PE=1 SV=2
O35657	0.000523063	Sialidase-1 OS=Mus musculus OX=10090 GN=Neu1 PE=1 SV=1
O35664	0.00168611	Interferon alpha/beta receptor 2 OS=Mus musculus OX=10090 GN=Ifnar2 PE=1 SV=2; Additional IDs concatenated into MaxParsimony group: H3BJ04, F6XX07, F7BJH9, H3BKB3
O35684	0.000200925	Neuroserpin OS=Mus musculus OX=10090 GN=Serpini1 PE=1 SV=1
O35685	0.00125507	Nuclear migration protein nudC OS=Mus musculus OX=10090 GN=Nudc PE=1 SV=1
O35737	0.000654079	Heterogeneous nuclear ribonucleoprotein H OS=Mus musculus OX=10090 GN=Hnrnph1 PE=1 SV=3
O35841	0.000122485	Apoptosis inhibitor 5 OS=Mus musculus OX=10090 GN=Api5 PE=1 SV=2
O35887	0.0134401	Calumenin OS=Mus musculus OX=10090 GN=Calu PE=1 SV=1; Additional IDs concatenated into MaxParsimony group: G3V004, G3UWR0, G3UXA8, G3UWV3, G3UY49, G3UXA3
O35988	0.00400243	Syndecan-4 OS=Mus musculus OX=10090 GN=Sdc4 PE=1 SV=1
O54782	0.00138418	Epididymis-specific alpha-mannosidase OS=Mus musculus OX=10090 GN=Man2b2 PE=1 SV=2; Additional IDs concatenated into MaxParsimony group: F6TMZ3, F6Z025
O54984	0.000127623	ATPase Asna1 OS=Mus musculus OX=10090 GN=Asna1 PE=1 SV=2; Additional IDs concatenated into MaxParsimony group: A0A1B0GRE1
O55042	8.95197e-05	Alpha-synuclein OS=Mus musculus OX=10090 GN=Snca PE=1 SV=2
O55100	0.000102217	Synaptogyrin-1 OS=Mus musculus OX=10090 GN=Syngr1 PE=1 SV=2
O55142	0.00197382	60S ribosomal protein L35a OS=Mus musculus OX=10090 GN=Rpl35a PE=1 SV=2
O55183	0.000362632	Stanniocalcin-1 OS=Mus musculus OX=10090 GN=Stc1 PE=2 SV=1
O55234	0.0024309	Proteasome subunit beta type-5 OS=Mus musculus OX=10090 GN=Psmb5 PE=1 SV=3; Additional IDs concatenated into MaxParsimony group: Q8BTY5
O70251	0.00433737	Elongation factor 1-beta OS=Mus musculus OX=10090 GN=Eef1b PE=1 SV=5; Additional IDs concatenated into MaxParsimony group: A0A087WS46, G3UZ47, G3UX43, M0QWH8, M0QWK5
O70435	0.0029172	Proteasome subunit alpha type-3 OS=Mus musculus OX=10090 GN=Psma3 PE=1 SV=3; Additional IDs concatenated into MaxParsimony group: E0CX62
O70439	0.000502664	Syntaxin-7 OS=Mus musculus OX=10090 GN=Stx7 PE=1 SV=3
O70591	0.000171613	Prefoldin subunit 2 OS=Mus musculus OX=10090 GN=Pfdn2 PE=1 SV=2; Additional IDs concatenated into MaxParsimony group: F8WJ30
O88325	0.00411317	Alpha-N-acetylglucosaminidase OS=Mus musculus OX=10090 GN=Naglu PE=1 SV=1
O88342	0.00366171	WD repeat-containing protein 1 OS=Mus musculus OX=10090 GN=Wdr1 PE=1 SV=3; Additional IDs concatenated into MaxParsimony group: A0A0J9YU05
O88507	0.00222494	Ciliary neurotrophic factor receptor subunit alpha OS=Mus musculus OX=10090 GN=Cntfr PE=1 SV=2; Additional IDs concatenated into MaxParsimony group: A2AMR7
O88531	0.00355671	Palmitoyl-protein thioesterase 1 OS=Mus musculus OX=10090 GN=Ppt1 PE=1 SV=2; Additional IDs concatenated into MaxParsimony group: B1B0P9, B1B0P8
O88545	0.000206282	COP9 signalosome complex subunit 6 OS=Mus musculus OX=10090 GN=Cops6 PE=1 SV=1; Additional IDs concatenated into MaxParsimony group: D3Z0F5, F6QK86
O88569	0.00724837	Heterogeneous nuclear ribonucleoproteins A2/B1 OS=Mus musculus OX=10090 GN=Hnrnpa2b1 PE=1 SV=2
O88668	0.00321915	Protein CREG1 OS=Mus musculus OX=10090 GN=Creg1 PE=1 SV=1; Additional IDs concatenated into MaxParsimony group: K4DI63, J3QP41
O88745	0.00169136	Scrapie-responsive protein 1 OS=Mus musculus OX=10090 GN=Scrg1 PE=2 SV=1
O88844	0.0010361	Isocitrate dehydrogenase [NADP] cytoplasmic OS=Mus musculus OX=10090 GN=Idh1 PE=1 SV=2; Additional IDs concatenated into MaxParsimony group: A0A087WRS9, A0A087WPT4, D3YVY3, D6RIL6, A0A0U1RP68, A0A087WRM4
O88968	0.022906	Transcobalamin-2 OS=Mus musculus OX=10090 GN=Tcn2 PE=1 SV=1
O89001	5.90252e-05	Carboxypeptidase D OS=Mus musculus OX=10090 GN=Cpd PE=1 SV=2
O89017	0.000624012	Legumain OS=Mus musculus OX=10090 GN=Lgmn PE=1 SV=1
O89023	0.00357125	Tripeptidyl-peptidase 1 OS=Mus musculus OX=10090 GN=Tpp1 PE=1 SV=2
O89026	3.36279e-05	Roundabout homolog 1 OS=Mus musculus OX=10090 GN=Robo1 PE=1 SV=1
O89051	0.000178801	Integral membrane protein 2B OS=Mus musculus OX=10090 GN=Itm2b PE=1 SV=1; Additional IDs concatenated into MaxParsimony group: A0A2I3BPW7
O89079	0.000273914	Coatomer subunit epsilon OS=Mus musculus OX=10090 GN=Cope PE=1 SV=3; Additional IDs concatenated into MaxParsimony group: F6YFR7, D3Z315, E9Q6I5
O89086	0.00158415	RNA-binding protein 3 OS=Mus musculus OX=10090 GN=Rbm3 PE=1 SV=1; Additional IDs concatenated into MaxParsimony group: Q8BG13, S4R2M6
P00375	0.000244347	Dihydrofolate reductase OS=Mus musculus OX=10090 GN=Dhfr PE=1 SV=3
P00493	0.00074871	Hypoxanthine-guanine phosphoribosyltransferase OS=Mus musculus OX=10090 GN=Hprt1 PE=1 SV=3
P01887	0.0813244	Beta-2-microglobulin OS=Mus musculus OX=10090 GN=B2m PE=1 SV=2
P01899	0.000495703	H-2 class I histocompatibility antigen, D-B alpha chain OS=Mus musculus OX=10090 GN=H2-D1 PE=1 SV=2; Additional IDs concatenated into MaxParsimony group: P04223, P01901, P03991, P01900, P14426, P01897, Q3TH01, A0A494BAT0, A0A494BA33, Q8HWB2, P14429, P14428, P79568, P14430, E9QJR9, E9PWT4, P14427, P01898, P01895, G3UXW2, L7N260, P14431, G3UXE9, E9Q0G4, Q05A75, P14432, P01902, O19441, A7VMS6, Q4KN8…
P02088	0.00140413	Hemoglobin subunit beta-1 OS=Mus musculus OX=10090 GN=Hbb-b1 PE=1 SV=2
P05063	0.00564626	Fructose-bisphosphate aldolase C OS=Mus musculus OX=10090 GN=Aldoc PE=1 SV=4
P05064	0.0320016	Fructose-bisphosphate aldolase A OS=Mus musculus OX=10090 GN=Aldoa PE=1 SV=2
P05201	0.00354619	Aspartate aminotransferase, cytoplasmic OS=Mus musculus OX=10090 GN=Got1 PE=1 SV=3; Additional IDs concatenated into MaxParsimony group: F7ALS6
P05202	0.00513191	Aspartate aminotransferase, mitochondrial OS=Mus musculus OX=10090 GN=Got2 PE=1 SV=1
P06151	0.038311	L-lactate dehydrogenase A chain OS=Mus musculus OX=10090 GN=Ldha PE=1 SV=3; Additional IDs concatenated into MaxParsimony group: A0A1B0GSX0, Q564E2, A0A1B0GSR9, D3YZQ9, A0A1B0GQX5, A0A1B0GT41, A0A1B0GSL7, D3Z7F0, A0A0N4SVV8, A0A1B0GS79, A0A1B0GRW9, A0A1B0GRS2, A0A1B0GRC1, P00342, D3YZE4, D3YVR7, A0A1B0GRE9, A0A1B0GSR2
P06745	0.00565988	Glucose-6-phosphate isomerase OS=Mus musculus OX=10090 GN=Gpi PE=1 SV=4; Additional IDs concatenated into MaxParsimony group: A0A0U1RQ18, A0A0U1RP97, A0A0U1RQ72
P06797	0.00555623	Cathepsin L1 OS=Mus musculus OX=10090 GN=Ctsl PE=1 SV=2; Additional IDs concatenated into MaxParsimony group: A0A1Y7VNM3, A0A1Y7VNQ4, A0A1Y7VP49, A0A1Y7VJC1, Q9JI81
P07141	0.000832273	Macrophage colony-stimulating factor 1 OS=Mus musculus OX=10090 GN=Csf1 PE=1 SV=2; Additional IDs concatenated into MaxParsimony group: F6RNW8, D3Z090, D3YTW1
P07147	0.123192	5,6-dihydroxyindole-2-carboxylic acid oxidase OS=Mus musculus OX=10090 GN=Tyrp1 PE=1 SV=1; Additional IDs concatenated into MaxParsimony group: A2ADJ4, A2ADJ6
P07214	0.0522338	SPARC OS=Mus musculus OX=10090 GN=Sparc PE=1 SV=1; Additional IDs concatenated into MaxParsimony group: A0A1L1SSH9, Q5NCU4, Q5NCU3
P07356	0.00270159	Annexin A2 OS=Mus musculus OX=10090 GN=Anxa2 PE=1 SV=2; Additional IDs concatenated into MaxParsimony group: B0V2N7, B0V2N5, B0V2N8
P07901	0.0185378	Heat shock protein HSP 90-alpha OS=Mus musculus OX=10090 GN=Hsp90aa1 PE=1 SV=4
P08003	0.0015595	Protein disulfide-isomerase A4 OS=Mus musculus OX=10090 GN=Pdia4 PE=1 SV=3
P08113	0.00371517	Endoplasmin OS=Mus musculus OX=10090 GN=Hsp90b1 PE=1 SV=2
P08226	0.278386	Apolipoprotein E OS=Mus musculus OX=10090 GN=Apoe PE=1 SV=2; Additional IDs concatenated into MaxParsimony group: G3UWN5, A0A1B0GX15, G3UZM8
P08228	0.0056604	Superoxide dismutase [Cu-Zn] OS=Mus musculus OX=10090 GN=Sod1 PE=1 SV=2
P08249	0.0119056	Malate dehydrogenase, mitochondrial OS=Mus musculus OX=10090 GN=Mdh2 PE=1 SV=3; Additional IDs concatenated into MaxParsimony group: A0A0G2JF23, A0A0G2JGY4
P08752	0.000349065	Guanine nucleotide-binding protein G(i) subunit alpha-2 OS=Mus musculus OX=10090 GN=Gnai2 PE=1 SV=5; Additional IDs concatenated into MaxParsimony group: A0A0A6YWA9
P09055	0.000946121	Integrin beta-1 OS=Mus musculus OX=10090 GN=Itgb1 PE=1 SV=1
P09103	0.0041187	Protein disulfide-isomerase OS=Mus musculus OX=10090 GN=P4hb PE=1 SV=2; Additional IDs concatenated into MaxParsimony group: E9Q8G8
P09405	0.00322974	Nucleolin OS=Mus musculus OX=10090 GN=Ncl PE=1 SV=2; Additional IDs concatenated into MaxParsimony group: A0A087WRM5
P09411	0.0226305	Phosphoglycerate kinase 1 OS=Mus musculus OX=10090 GN=Pgk1 PE=1 SV=4; Additional IDs concatenated into MaxParsimony group: S4R2M7, P09041
P09528	0.0142215	Ferritin heavy chain OS=Mus musculus OX=10090 GN=Fth1 PE=1 SV=2; Additional IDs concatenated into MaxParsimony group: A0A494BA92, A0A494B9D4, A0A494BAP3
P0DP26	0.00203827	Calmodulin-1 OS=Mus musculus OX=10090 GN=Calm1 PE=1 SV=1
P10107	0.00251067	Annexin A1 OS=Mus musculus OX=10090 GN=Anxa1 PE=1 SV=2; Additional IDs concatenated into MaxParsimony group: A0A494BBD8
P10126	0.0383705	Elongation factor 1-alpha 1 OS=Mus musculus OX=10090 GN=Eef1a1 PE=1 SV=3; Additional IDs concatenated into MaxParsimony group: D3YZ68, D3Z3I8
P10404	0.00480121	MLV-related proviral Env polyprotein OS=Mus musculus OX=10090 PE=1 SV=3; Additional IDs concatenated into MaxParsimony group: B2RQY6
P10605	0.0166393	Cathepsin B OS=Mus musculus OX=10090 GN=Ctsb PE=1 SV=2
P10630	0.00176725	Eukaryotic initiation factor 4A-II OS=Mus musculus OX=10090 GN=Eif4a2 PE=1 SV=2
P10639	0.00728909	Thioredoxin OS=Mus musculus OX=10090 GN=Txn PE=1 SV=3
P10649	0.00228507	Glutathione S-transferase Mu 1 OS=Mus musculus OX=10090 GN=Gstm1 PE=1 SV=2
P10711	0.000211511	Transcription elongation factor A protein 1 OS=Mus musculus OX=10090 GN=Tcea1 PE=1 SV=2
P10852	0.00180673	4F2 cell-surface antigen heavy chain OS=Mus musculus OX=10090 GN=Slc3a2 PE=1 SV=1; Additional IDs concatenated into MaxParsimony group: A0A0U1RP98, A0A0U1RPK4, A0A0U1RP32, A0A0U1RPG5, A0A0U1RPL8
P11087	0.00016072	Collagen alpha-1(I) chain OS=Mus musculus OX=10090 GN=Col1a1 PE=1 SV=4
P11157	0.000329808	Ribonucleoside-diphosphate reductase subunit M2 OS=Mus musculus OX=10090 GN=Rrm2 PE=1 SV=1; Additional IDs concatenated into MaxParsimony group: F6RUC3, D3Z0D8
P11344	0.00117506	Tyrosinase OS=Mus musculus OX=10090 GN=Tyr PE=1 SV=3; Additional IDs concatenated into MaxParsimony group: A0A140LIB9
P11370	0.00455153	Retrovirus-related Env polyprotein from Fv-4 locus OS=Mus musculus OX=10090 GN=Fv4 PE=1 SV=2
P11438	0.00252834	Lysosome-associated membrane glycoprotein 1 OS=Mus musculus OX=10090 GN=Lamp1 PE=1 SV=2
P11499	0.0234425	Heat shock protein HSP 90-beta OS=Mus musculus OX=10090 GN=Hsp90ab1 PE=1 SV=3; Additional IDs concatenated into MaxParsimony group: B7ZC50, E9Q3D6, E9Q0C3, E9PX27, B7ZC49, A2A6A2, F7C312, D3Z1R1, Reverse_F7DE04
P11679	0.00456094	Keratin, type II cytoskeletal 8 OS=Mus musculus OX=10090 GN=Krt8 PE=1 SV=4
P11983	0.00175602	T-complex protein 1 subunit alpha OS=Mus musculus OX=10090 GN=Tcp1 PE=1 SV=3
P12032	0.000469432	Metalloproteinase inhibitor 1 OS=Mus musculus OX=10090 GN=Timp1 PE=1 SV=2
P12265	0.00422121	Beta-glucuronidase OS=Mus musculus OX=10090 GN=Gusb PE=1 SV=2; Additional IDs concatenated into MaxParsimony group: Q99KJ6, D3YY48
P12815	0.000981975	Programmed cell death protein 6 OS=Mus musculus OX=10090 GN=Pdcd6 PE=1 SV=2
P12970	0.000408127	60S ribosomal protein L7a OS=Mus musculus OX=10090 GN=Rpl7a PE=1 SV=2; Additional IDs concatenated into MaxParsimony group: V9GX35
P13020	0.000167145	Gelsolin OS=Mus musculus OX=10090 GN=Gsn PE=1 SV=3; Additional IDs concatenated into MaxParsimony group: A0A0J9YUQ8, A6PWS5, A0A0J9YUJ8
P13595	4.16027e-05	Neural cell adhesion molecule 1 OS=Mus musculus OX=10090 GN=Ncam1 PE=1 SV=3; Additional IDs concatenated into MaxParsimony group: E9QB01, A0A0A6YY47, E9Q589, A0A0A6YWU2, A0A0A6YY91
P14115	0.000582117	60S ribosomal protein L27a OS=Mus musculus OX=10090 GN=Rpl27a PE=1 SV=5
P14131	0.00697966	40S ribosomal protein S16 OS=Mus musculus OX=10090 GN=Rps16 PE=1 SV=4
P14148	0.000961281	60S ribosomal protein L7 OS=Mus musculus OX=10090 GN=Rpl7 PE=1 SV=2
P14152	0.00316664	Malate dehydrogenase, cytoplasmic OS=Mus musculus OX=10090 GN=Mdh1 PE=1 SV=3; Additional IDs concatenated into MaxParsimony group: B1ATQ3
P14206	0.0038388	40S ribosomal protein SA OS=Mus musculus OX=10090 GN=Rpsa PE=1 SV=4; Additional IDs concatenated into MaxParsimony group: A0A1L1SRW0, A0A1L1SUK3
P14211	0.00383189	Calreticulin OS=Mus musculus OX=10090 GN=Calr PE=1 SV=1
P14685	0.000346576	26S proteasome non-ATPase regulatory subunit 3 OS=Mus musculus OX=10090 GN=Psmd3 PE=1 SV=3; Additional IDs concatenated into MaxParsimony group: F7B7L8
P14733	0.000577881	Lamin-B1 OS=Mus musculus OX=10090 GN=Lmnb1 PE=1 SV=3; Additional IDs concatenated into MaxParsimony group: P21619
P14824	4.62328e-05	Annexin A6 OS=Mus musculus OX=10090 GN=Anxa6 PE=1 SV=3; Additional IDs concatenated into MaxParsimony group: F8WIT2
P14869	0.00201717	60S acidic ribosomal protein P0 OS=Mus musculus OX=10090 GN=Rplp0 PE=1 SV=3; Additional IDs concatenated into MaxParsimony group: S4R1N1, D3YVM5
P15116	0.00328167	Cadherin-2 OS=Mus musculus OX=10090 GN=Cdh2 PE=1 SV=2; Additional IDs concatenated into MaxParsimony group: D3YYT0
P15532	0.0191059	Nucleoside diphosphate kinase A OS=Mus musculus OX=10090 GN=Nme1 PE=1 SV=1
P15626	0.00171975	Glutathione S-transferase Mu 2 OS=Mus musculus OX=10090 GN=Gstm2 PE=1 SV=2
P15864	0.00131594	Histone H1.2 OS=Mus musculus OX=10090 GN=Hist1h1c PE=1 SV=2
P16045	0.0142083	Galectin-1 OS=Mus musculus OX=10090 GN=Lgals1 PE=1 SV=3
P16110	0.00172649	Galectin-3 OS=Mus musculus OX=10090 GN=Lgals3 PE=1 SV=3
P16125	0.0105096	L-lactate dehydrogenase B chain OS=Mus musculus OX=10090 GN=Ldhb PE=1 SV=2
P16546	0.000172731	Spectrin alpha chain, non-erythrocytic 1 OS=Mus musculus OX=10090 GN=Sptan1 PE=1 SV=4
P16675	0.00618635	Lysosomal protective protein OS=Mus musculus OX=10090 GN=Ctsa PE=1 SV=1; Additional IDs concatenated into MaxParsimony group: G3X8T3, A2A5J8, A2A5J9
P16858	0.0400661	Glyceraldehyde-3-phosphate dehydrogenase OS=Mus musculus OX=10090 GN=Gapdh PE=1 SV=2; Additional IDs concatenated into MaxParsimony group: A0A0A0MQF6, S4R1W1, S4R257, Q64467, S4R2G5, A0A0R4J0X7, S4R1W8, V9GX06, S4R1N5, V9GXA7, S4R2L8, V9GXK0
P17047	0.00206202	Lysosome-associated membrane glycoprotein 2 OS=Mus musculus OX=10090 GN=Lamp2 PE=1 SV=2
P17156	0.0201123	Heat shock-related 70 kDa protein 2 OS=Mus musculus OX=10090 GN=Hspa2 PE=1 SV=2
P17182	0.0482116	Alpha-enolase OS=Mus musculus OX=10090 GN=Eno1 PE=1 SV=3; Additional IDs concatenated into MaxParsimony group: Q6PHC1, B0QZL1, B1ARR7, P17183, Q5SX59, A0A0N4SUX5, D3Z2S4, D3Z6E4, J3QPZ9, B1ARR6, D3YVD3, Q5SX60, A0A0N4SUI6, Q5SX61, A0A0N4SUW8
P17426	0.00209611	AP-2 complex subunit alpha-1 OS=Mus musculus OX=10090 GN=Ap2a1 PE=1 SV=1; Additional IDs concatenated into MaxParsimony group: P17427
P17439	0.00220946	Lysosomal acid glucosylceramidase OS=Mus musculus OX=10090 GN=Gba PE=1 SV=1; Additional IDs concatenated into MaxParsimony group: A0A0G2JDK2
P17710	5.53981e-05	Hexokinase-1 OS=Mus musculus OX=10090 GN=Hk1 PE=1 SV=3; Additional IDs concatenated into MaxParsimony group: G3UVV4, Reverse_Q8C547, O08528, Q91W97, E9Q5B5, Reverse_A0A3B2W7H8
P17742	0.060995	Peptidyl-prolyl cis-trans isomerase A OS=Mus musculus OX=10090 GN=Ppia PE=1 SV=2; Additional IDs concatenated into MaxParsimony group: A0A1L1SST0, V9GX31, A2BGI8
P17751	0.0186684	Triosephosphate isomerase OS=Mus musculus OX=10090 GN=Tpi1 PE=1 SV=4; Additional IDs concatenated into MaxParsimony group: H7BXC3
P17918	0.00436922	Proliferating cell nuclear antigen OS=Mus musculus OX=10090 GN=Pcna PE=1 SV=2
P18242	0.0307329	Cathepsin D OS=Mus musculus OX=10090 GN=Ctsd PE=1 SV=1; Additional IDs concatenated into MaxParsimony group: F8WIR1, F6Y6L6, A0A1B0GT66
P18406	0.000748943	CCN family member 1 OS=Mus musculus OX=10090 GN=Ccn1 PE=1 SV=1
P18760	0.0217447	Cofilin-1 OS=Mus musculus OX=10090 GN=Cfl1 PE=1 SV=3
P18761	0.00577835	Carbonic anhydrase 6 OS=Mus musculus OX=10090 GN=Ca6 PE=1 SV=3; Additional IDs concatenated into MaxParsimony group: B1ARR4
P19096	0.00159761	Fatty acid synthase OS=Mus musculus OX=10090 GN=Fasn PE=1 SV=2; Additional IDs concatenated into MaxParsimony group: A0A0U1RNJ1
P19157	0.00462828	Glutathione S-transferase P 1 OS=Mus musculus OX=10090 GN=Gstp1 PE=1 SV=2; Additional IDs concatenated into MaxParsimony group: A0A494BAW2, A0A494B908, P46425, A0A494BAM8, A0A494BAU3, A0A494BAS3
P19253	0.000828689	60S ribosomal protein L13a OS=Mus musculus OX=10090 GN=Rpl13a PE=1 SV=4; Additional IDs concatenated into MaxParsimony group: A0A1B0GS68, A0A1B0GTA1, A0A1B0GSF0, A0A1B0GQW6
P19324	0.00036119	Serpin H1 OS=Mus musculus OX=10090 GN=Serpinh1 PE=1 SV=3; Additional IDs concatenated into MaxParsimony group: A0A140LHR4, A0A140LHK0
P20060	0.000609301	Beta-hexosaminidase subunit beta OS=Mus musculus OX=10090 GN=Hexb PE=1 SV=2
P20108	0.000585294	Thioredoxin-dependent peroxide reductase, mitochondrial OS=Mus musculus OX=10090 GN=Prdx3 PE=1 SV=1
P20152	0.0210044	Vimentin OS=Mus musculus OX=10090 GN=Vim PE=1 SV=3; Additional IDs concatenated into MaxParsimony group: A0A0A6YWC8, P58771, E9Q450, Q8BSH3, E9Q452, F8WID5, Q8BP43, G5E8R1, E9Q455, D3Z6I8, G5E8R0, E9Q456, E9Q453, B7ZNL3, P21107, E9Q448, A0A0R4J1P2, P58774, A2AIM4, S4R2U0, Q922U2, contaminant_KERATIN21, A2AKJ2, A2AIM5, Q3TTY5, contaminant_KERATIN14, Q9Z331, Q3UV11, P50446, P11679, contaminant_KERA…
P21180	0.0054458	Complement C2 OS=Mus musculus OX=10090 GN=C2 PE=1 SV=2; Additional IDs concatenated into MaxParsimony group: B8JJN2, B8JJM9, B8JJN0, F6VQX8, F6ZCY7
P21460	0.08476	Cystatin-C OS=Mus musculus OX=10090 GN=Cst3 PE=1 SV=2; Additional IDs concatenated into MaxParsimony group: A2APX3
P21550	0.00884983	Beta-enolase OS=Mus musculus OX=10090 GN=Eno3 PE=1 SV=3
P21956	0.00361207	Lactadherin OS=Mus musculus OX=10090 GN=Mfge8 PE=1 SV=3
P23116	6.64162e-05	Eukaryotic translation initiation factor 3 subunit A OS=Mus musculus OX=10090 GN=Eif3a PE=1 SV=5
P23198	0.000616346	Chromobox protein homolog 3 OS=Mus musculus OX=10090 GN=Cbx3 PE=1 SV=2; Additional IDs concatenated into MaxParsimony group: Q9DCC5, Q9CYJ8, Q7TPM0, D3Z313, D3Z1A9, D3Z0U2
P23506	0.000301905	Protein-L-isoaspartate(D-aspartate) O-methyltransferase OS=Mus musculus OX=10090 GN=Pcmt1 PE=1 SV=3
P23591	0.000173146	GDP-L-fucose synthase OS=Mus musculus OX=10090 GN=Tsta3 PE=1 SV=3
P23780	0.00208074	Beta-galactosidase OS=Mus musculus OX=10090 GN=Glb1 PE=1 SV=1; Additional IDs concatenated into MaxParsimony group: A0A1L1SSJ7, Q8VC60, A0A087WPH5
P24369	0.0173394	Peptidyl-prolyl cis-trans isomerase B OS=Mus musculus OX=10090 GN=Ppib PE=1 SV=2
P24527	0.000506562	Leukotriene A-4 hydrolase OS=Mus musculus OX=10090 GN=Lta4h PE=1 SV=4
P24547	0.000339662	Inosine-5'-monophosphate dehydrogenase 2 OS=Mus musculus OX=10090 GN=Impdh2 PE=1 SV=2; Additional IDs concatenated into MaxParsimony group: A0A0A6YY72
P24638	9.96063e-05	Lysosomal acid phosphatase OS=Mus musculus OX=10090 GN=Acp2 PE=1 SV=2; Additional IDs concatenated into MaxParsimony group: B7ZCF5
P25206	7.96437e-05	DNA replication licensing factor MCM3 OS=Mus musculus OX=10090 GN=Mcm3 PE=1 SV=2
P25444	0.00309006	40S ribosomal protein S2 OS=Mus musculus OX=10090 GN=Rps2 PE=1 SV=3; Additional IDs concatenated into MaxParsimony group: D3YWJ3, D3YVC1
P26039	0.000122672	Talin-1 OS=Mus musculus OX=10090 GN=Tln1 PE=1 SV=2; Additional IDs concatenated into MaxParsimony group: A0A1L1SQ51, E9PUM4, A0A1L1SRI1, Q8CDM9, A0A1L1SQP9, F6SX70, F6S1V7
P26040	0.00402986	Ezrin OS=Mus musculus OX=10090 GN=Ezr PE=1 SV=3
P26041	0.00913183	Moesin OS=Mus musculus OX=10090 GN=Msn PE=1 SV=3; Additional IDs concatenated into MaxParsimony group: Q7TSG6, Q5EBJ4
P26043	0.00477296	Radixin OS=Mus musculus OX=10090 GN=Rdx PE=1 SV=3
P26638	0.000260405	Serine--tRNA ligase, cytoplasmic OS=Mus musculus OX=10090 GN=Sars PE=1 SV=3; Additional IDs concatenated into MaxParsimony group: Q8C483, A2AFS0, A2AFS1
P26645	0.00105573	Myristoylated alanine-rich C-kinase substrate OS=Mus musculus OX=10090 GN=Marcks PE=1 SV=2
P27046	0.00150763	Alpha-mannosidase 2 OS=Mus musculus OX=10090 GN=Man2a1 PE=1 SV=2; Additional IDs concatenated into MaxParsimony group: F6QMB7
P27048	0.000949016	Small nuclear ribonucleoprotein-associated protein B OS=Mus musculus OX=10090 GN=Snrpb PE=1 SV=1
P27546	0.000308579	Microtubule-associated protein 4 OS=Mus musculus OX=10090 GN=Map4 PE=1 SV=3; Additional IDs concatenated into MaxParsimony group: E9PZ43, A0A0G2JDN7, A0A0G2JFH2, A0A140T8T5, A0A0G2JG35, A0A0G2JFT4, A0A0G2JDY5, A0A0G2JFK3, A0A0G2JDU1, A0A0G2JE57
P27773	0.0126475	Protein disulfide-isomerase A3 OS=Mus musculus OX=10090 GN=Pdia3 PE=1 SV=2; Additional IDs concatenated into MaxParsimony group: F6Q404
P28352	0.000207806	DNA-(apurinic or apyrimidinic site) lyase OS=Mus musculus OX=10090 GN=Apex1 PE=1 SV=2; Additional IDs concatenated into MaxParsimony group: F6QA74, D3Z6R9, D3Z124
P28474	8.87478e-05	Alcohol dehydrogenase class-3 OS=Mus musculus OX=10090 GN=Adh5 PE=1 SV=3
P28667	0.000329125	MARCKS-related protein OS=Mus musculus OX=10090 GN=Marcksl1 PE=1 SV=2
P28798	0.0102518	Progranulin OS=Mus musculus OX=10090 GN=Grn PE=1 SV=2; Additional IDs concatenated into MaxParsimony group: Q3U9N4, H3BJE0, H3BJ90, H3BLC9
P29341	0.00216874	Polyadenylate-binding protein 1 OS=Mus musculus OX=10090 GN=Pabpc1 PE=1 SV=2; Additional IDs concatenated into MaxParsimony group: Q62029, A0A2I3BR37, Q6PHQ9, A3KFU8, A3KFU5, Q91YZ8, V9GXG3, A2A5N3, Q8C7D3, F6ZAX1
P29416	0.00306184	Beta-hexosaminidase subunit alpha OS=Mus musculus OX=10090 GN=Hexa PE=1 SV=2
P29758	0.000446198	Ornithine aminotransferase, mitochondrial OS=Mus musculus OX=10090 GN=Oat PE=1 SV=1
P29812	0.0523244	L-dopachrome tautomerase OS=Mus musculus OX=10090 GN=Dct PE=1 SV=2
P30412	0.0228995	Peptidyl-prolyl cis-trans isomerase C OS=Mus musculus OX=10090 GN=Ppic PE=1 SV=1
P30416	0.00393802	Peptidyl-prolyl cis-trans isomerase FKBP4 OS=Mus musculus OX=10090 GN=Fkbp4 PE=1 SV=5; Additional IDs concatenated into MaxParsimony group: F6S2D5, F7CAT1
P30681	0.00514398	High mobility group protein B2 OS=Mus musculus OX=10090 GN=Hmgb2 PE=1 SV=3
P30882	0.000760746	C-C motif chemokine 5 OS=Mus musculus OX=10090 GN=Ccl5 PE=1 SV=2
P31938	0.000114119	Dual specificity mitogen-activated protein kinase kinase 1 OS=Mus musculus OX=10090 GN=Map2k1 PE=1 SV=2
P32261	0.000344138	Antithrombin-III OS=Mus musculus OX=10090 GN=Serpinc1 PE=1 SV=1; Additional IDs concatenated into MaxParsimony group: A0A0A6YWH7
P34022	0.00422284	Ran-specific GTPase-activating protein OS=Mus musculus OX=10090 GN=Ranbp1 PE=1 SV=2; Additional IDs concatenated into MaxParsimony group: H7BX22
P34884	0.0048296	Macrophage migration inhibitory factor OS=Mus musculus OX=10090 GN=Mif PE=1 SV=2
P35441	0.000299333	Thrombospondin-1 OS=Mus musculus OX=10090 GN=Thbs1 PE=1 SV=1
P35456	0.000909743	Urokinase plasminogen activator surface receptor OS=Mus musculus OX=10090 GN=Plaur PE=1 SV=1; Additional IDs concatenated into MaxParsimony group: A0A0U1RNN0
P35564	0.000148573	Calnexin OS=Mus musculus OX=10090 GN=Canx PE=1 SV=1
P35700	0.0649725	Peroxiredoxin-1 OS=Mus musculus OX=10090 GN=Prdx1 PE=1 SV=1; Additional IDs concatenated into MaxParsimony group: B1AXW6, B1AXW5, B1AXW4, B1AZS9
P35762	0.00216588	CD81 antigen OS=Mus musculus OX=10090 GN=Cd81 PE=1 SV=2; Additional IDs concatenated into MaxParsimony group: A0A140LJL0
P35979	0.00341159	60S ribosomal protein L12 OS=Mus musculus OX=10090 GN=Rpl12 PE=1 SV=2
P35980	0.00114791	60S ribosomal protein L18 OS=Mus musculus OX=10090 GN=Rpl18 PE=1 SV=3; Additional IDs concatenated into MaxParsimony group: A0A1B0GQU8, A0A1B0GSF7, A0A1B0GSS8, A0A1B0GSA8, A0A1B0GRZ3, A0A1B0GS28
P38647	0.00237767	Stress-70 protein, mitochondrial OS=Mus musculus OX=10090 GN=Hspa9 PE=1 SV=3
P40124	0.00074189	Adenylyl cyclase-associated protein 1 OS=Mus musculus OX=10090 GN=Cap1 PE=1 SV=4; Additional IDs concatenated into MaxParsimony group: B1ARS0, Q9CYT6, A0A286YCS6, D3YTR7
P40142	0.00356733	Transketolase OS=Mus musculus OX=10090 GN=Tkt PE=1 SV=1; Additional IDs concatenated into MaxParsimony group: A0A286YE28, Q9D4D4, A0A0R4J2A3
P40240	0.00150986	CD9 antigen OS=Mus musculus OX=10090 GN=Cd9 PE=1 SV=2
P40336	0.00044037	Vacuolar protein sorting-associated protein 26A OS=Mus musculus OX=10090 GN=Vps26a PE=1 SV=1; Additional IDs concatenated into MaxParsimony group: A0A1W2P7Z9
P41105	0.000412842	60S ribosomal protein L28 OS=Mus musculus OX=10090 GN=Rpl28 PE=1 SV=2
P41731	0.00716198	CD63 antigen OS=Mus musculus OX=10090 GN=Cd63 PE=1 SV=2
P42208	0.00120807	Septin-2 OS=Mus musculus OX=10090 GN=Septin2 PE=1 SV=2
P42932	0.00228658	T-complex protein 1 subunit theta OS=Mus musculus OX=10090 GN=Cct8 PE=1 SV=3; Additional IDs concatenated into MaxParsimony group: H3BL49, H3BJB6, H3BKG2, H3BLL1, H3BKR8
P43274	0.00112591	Histone H1.4 OS=Mus musculus OX=10090 GN=Hist1h1e PE=1 SV=2
P43275	0.00103374	Histone H1.1 OS=Mus musculus OX=10090 GN=Hist1h1a PE=1 SV=2
P45376	0.00413538	Aldo-keto reductase family 1 member B1 OS=Mus musculus OX=10090 GN=Akr1b1 PE=1 SV=3; Additional IDs concatenated into MaxParsimony group: D3YVJ7
P45591	0.0106985	Cofilin-2 OS=Mus musculus OX=10090 GN=Cfl2 PE=1 SV=1
P46061	0.000123726	Ran GTPase-activating protein 1 OS=Mus musculus OX=10090 GN=Rangap1 PE=1 SV=2; Additional IDs concatenated into MaxParsimony group: A0A2R8VHK9, A0A2R8W753
P46467	0.000216517	Vacuolar protein sorting-associated protein 4B OS=Mus musculus OX=10090 GN=Vps4b PE=1 SV=2; Additional IDs concatenated into MaxParsimony group: Q8VEJ9
P46935	2.74514e-05	E3 ubiquitin-protein ligase NEDD4 OS=Mus musculus OX=10090 GN=Nedd4 PE=1 SV=3; Additional IDs concatenated into MaxParsimony group: V9GXS6
P47753	0.000892831	F-actin-capping protein subunit alpha-1 OS=Mus musculus OX=10090 GN=Capza1 PE=1 SV=4
P47754	0.000931745	F-actin-capping protein subunit alpha-2 OS=Mus musculus OX=10090 GN=Capza2 PE=1 SV=3; Additional IDs concatenated into MaxParsimony group: D6RCW7, A0A0N4SVM0, P47753, A0A0G2JE27
P47791	7.51575e-05	Glutathione reductase, mitochondrial OS=Mus musculus OX=10090 GN=Gsr PE=1 SV=3
P47879	0.0294712	Insulin-like growth factor-binding protein 4 OS=Mus musculus OX=10090 GN=Igfbp4 PE=1 SV=2
P47911	0.000830385	60S ribosomal protein L6 OS=Mus musculus OX=10090 GN=Rpl6 PE=1 SV=3; Additional IDs concatenated into MaxParsimony group: A0A0J9YU32
P47955	0.00178879	60S acidic ribosomal protein P1 OS=Mus musculus OX=10090 GN=Rplp1 PE=1 SV=1
P47962	0.00233476	60S ribosomal protein L5 OS=Mus musculus OX=10090 GN=Rpl5 PE=1 SV=3; Additional IDs concatenated into MaxParsimony group: D3YYV8, P39054, G3X9G4, Q3TCR7, P39053, A0A0J9YUN4, Q3T9X3, A0A0J9YUE9, G3UZZ3
P47963	0.000550187	60S ribosomal protein L13 OS=Mus musculus OX=10090 GN=Rpl13 PE=1 SV=3
P48036	0.00415435	Annexin A5 OS=Mus musculus OX=10090 GN=Anxa5 PE=1 SV=1; Additional IDs concatenated into MaxParsimony group: A0A0G2JGQ0
P48428	0.00151761	Tubulin-specific chaperone A OS=Mus musculus OX=10090 GN=Tbca PE=1 SV=3; Additional IDs concatenated into MaxParsimony group: A0A1Y7VJ48
P48441	0.000325533	Alpha-L-iduronidase OS=Mus musculus OX=10090 GN=Idua PE=1 SV=2; Additional IDs concatenated into MaxParsimony group: Q8BMG0, Q8BLF6
P48678	0.00296381	Prelamin-A/C OS=Mus musculus OX=10090 GN=Lmna PE=1 SV=2; Additional IDs concatenated into MaxParsimony group: D3YUF7
P48962	0.00205913	ADP/ATP translocase 1 OS=Mus musculus OX=10090 GN=Slc25a4 PE=1 SV=4; Additional IDs concatenated into MaxParsimony group: P51881, Q3V132
P49718	3.75459e-05	DNA replication licensing factor MCM5 OS=Mus musculus OX=10090 GN=Mcm5 PE=1 SV=2
P49722	0.00212572	Proteasome subunit alpha type-2 OS=Mus musculus OX=10090 GN=Psma2 PE=1 SV=3; Additional IDs concatenated into MaxParsimony group: Q8BKE0
P50247	0.00120217	Adenosylhomocysteinase OS=Mus musculus OX=10090 GN=Ahcy PE=1 SV=3; Additional IDs concatenated into MaxParsimony group: A2ALT5
P50396	0.00113301	Rab GDP dissociation inhibitor alpha OS=Mus musculus OX=10090 GN=Gdi1 PE=1 SV=3
P50428	0.00267915	Arylsulfatase A OS=Mus musculus OX=10090 GN=Arsa PE=1 SV=2; Additional IDs concatenated into MaxParsimony group: Q8CC47, Reverse_Q3UB74, Reverse_A0A1L1STM2, F6QGM0
P50516	0.000561975	V-type proton ATPase catalytic subunit A OS=Mus musculus OX=10090 GN=Atp6v1a PE=1 SV=2
P50518	0.000257756	V-type proton ATPase subunit E 1 OS=Mus musculus OX=10090 GN=Atp6v1e1 PE=1 SV=2; Additional IDs concatenated into MaxParsimony group: A0A0N4SW07, A0A0N4SW34
P50580	0.00149164	Proliferation-associated protein 2G4 OS=Mus musculus OX=10090 GN=Pa2g4 PE=1 SV=3; Additional IDs concatenated into MaxParsimony group: Q3TGU7
P51150	0.00182016	Ras-related protein Rab-7a OS=Mus musculus OX=10090 GN=Rab7a PE=1 SV=2; Additional IDs concatenated into MaxParsimony group: A0A0N4SVG9, A0A0N4SVR6
P51859	0.000834632	Hepatoma-derived growth factor OS=Mus musculus OX=10090 GN=Hdgf PE=1 SV=2; Additional IDs concatenated into MaxParsimony group: E0CXA0, E0CYW7
P51863	0.000123959	V-type proton ATPase subunit d 1 OS=Mus musculus OX=10090 GN=Atp6v0d1 PE=1 SV=2
P51881	0.00198559	ADP/ATP translocase 2 OS=Mus musculus OX=10090 GN=Slc25a5 PE=1 SV=3
P51910	0.00012973	Apolipoprotein D OS=Mus musculus OX=10090 GN=Apod PE=1 SV=1
P52293	0.000107313	Importin subunit alpha-1 OS=Mus musculus OX=10090 GN=Kpna2 PE=1 SV=2; Additional IDs concatenated into MaxParsimony group: A6PW68, A2A601, A2A600
P52480	0.0318725	Pyruvate kinase PKM OS=Mus musculus OX=10090 GN=Pkm PE=1 SV=4; Additional IDs concatenated into MaxParsimony group: A0A1L1SU37, A0A1L1SQV8, A0A1L1STV8, A0A1L1SSN6, A0A1L1SUV0, A0A1L1ST52, G3X925, P53657, E9Q509, A0A1L1SVH2
P53690	0.00109803	Matrix metalloproteinase-14 OS=Mus musculus OX=10090 GN=Mmp14 PE=2 SV=3; Additional IDs concatenated into MaxParsimony group: A0A286YED2
P53986	0.000186907	Monocarboxylate transporter 1 OS=Mus musculus OX=10090 GN=Slc16a1 PE=1 SV=1
P54071	0.000321865	Isocitrate dehydrogenase [NADP], mitochondrial OS=Mus musculus OX=10090 GN=Idh2 PE=1 SV=3
P54728	0.000300599	UV excision repair protein RAD23 homolog B OS=Mus musculus OX=10090 GN=Rad23b PE=1 SV=2
P54751	0.000514836	CMP-N-acetylneuraminate-beta-galactosamide-alpha-2,3-sialyltransferase 1 OS=Mus musculus OX=10090 GN=St3gal1 PE=1 SV=1
P54818	0.000333886	Galactocerebrosidase OS=Mus musculus OX=10090 GN=Galc PE=1 SV=2; Additional IDs concatenated into MaxParsimony group: A0A1Y7VM63
P54822	0.000198026	Adenylosuccinate lyase OS=Mus musculus OX=10090 GN=Adsl PE=1 SV=2; Additional IDs concatenated into MaxParsimony group: E9Q242, E9Q3T7, A0A140LHU1
P54823	9.33896e-05	Probable ATP-dependent RNA helicase DDX6 OS=Mus musculus OX=10090 GN=Ddx6 PE=1 SV=1
P56395	0.00300464	Cytochrome b5 OS=Mus musculus OX=10090 GN=Cyb5a PE=1 SV=2; Additional IDs concatenated into MaxParsimony group: G5E850, E0CY88
P56480	0.00106752	ATP synthase subunit beta, mitochondrial OS=Mus musculus OX=10090 GN=Atp5f1b PE=1 SV=2
P56542	0.000469377	Deoxyribonuclease-2-alpha OS=Mus musculus OX=10090 GN=Dnase2 PE=1 SV=1; Additional IDs concatenated into MaxParsimony group: D3Z512, D3Z5U3
P56959	0.000677633	RNA-binding protein FUS OS=Mus musculus OX=10090 GN=Fus PE=1 SV=1; Additional IDs concatenated into MaxParsimony group: Q8CFQ9, G3UXT7, Q8BQ46, F6QCI0, Q91VQ2, G3UZD2
P57716	0.000473118	Nicastrin OS=Mus musculus OX=10090 GN=Ncstn PE=1 SV=3
P57759	0.000614885	Endoplasmic reticulum resident protein 29 OS=Mus musculus OX=10090 GN=Erp29 PE=1 SV=2; Additional IDs concatenated into MaxParsimony group: D6RG87, F8WIM7, F8WJI4
P57780	0.0032748	Alpha-actinin-4 OS=Mus musculus OX=10090 GN=Actn4 PE=1 SV=1; Additional IDs concatenated into MaxParsimony group: A0A1L1SV25, A1BN54, E9Q2W9, A0A1L1SVJ6, Q9JI91, D3Z0L8, D3Z761, O88990, E9PX29, Q91ZE6
P57784	0.000121111	U2 small nuclear ribonucleoprotein A' OS=Mus musculus OX=10090 GN=Snrpa1 PE=1 SV=2; Additional IDs concatenated into MaxParsimony group: G5E883
P58044	0.00056473	Isopentenyl-diphosphate Delta-isomerase 1 OS=Mus musculus OX=10090 GN=Idi1 PE=1 SV=1
P58252	0.00633464	Elongation factor 2 OS=Mus musculus OX=10090 GN=Eef2 PE=1 SV=2; Additional IDs concatenated into MaxParsimony group: O08810, G3UZ34, G3UXK8
P58389	0.000429009	Serine/threonine-protein phosphatase 2A activator OS=Mus musculus OX=10090 GN=Ptpa PE=1 SV=1; Additional IDs concatenated into MaxParsimony group: A2AWE9, A2AWF0, B7ZDE0
P59325	0.000117236	Eukaryotic translation initiation factor 5 OS=Mus musculus OX=10090 GN=Eif5 PE=1 SV=1; Additional IDs concatenated into MaxParsimony group: Q8BVV6, A0A1Y7VKT5
P59999	0.00559125	Actin-related protein 2/3 complex subunit 4 OS=Mus musculus OX=10090 GN=Arpc4 PE=1 SV=3
P60122	0.000243535	RuvB-like 1 OS=Mus musculus OX=10090 GN=Ruvbl1 PE=1 SV=1; Additional IDs concatenated into MaxParsimony group: D3YW60
P60229	0.000411821	Eukaryotic translation initiation factor 3 subunit E OS=Mus musculus OX=10090 GN=Eif3e PE=1 SV=1
P60335	0.00191358	Poly(rC)-binding protein 1 OS=Mus musculus OX=10090 GN=Pcbp1 PE=1 SV=1
P60766	0.000416992	Cell division control protein 42 homolog OS=Mus musculus OX=10090 GN=Cdc42 PE=1 SV=2
P60843	0.00219816	Eukaryotic initiation factor 4A-I OS=Mus musculus OX=10090 GN=Eif4a1 PE=1 SV=1; Additional IDs concatenated into MaxParsimony group: P10630, Q8BTU6, A0A338P6X5, A0A0N4SVP8, E9PV04, E9Q561, A2AFK7, A0A0N4SVM5, D6RJ11, D6RJ60
P60867	0.0025657	40S ribosomal protein S20 OS=Mus musculus OX=10090 GN=Rps20 PE=1 SV=1
P61027	0.000396812	Ras-related protein Rab-10 OS=Mus musculus OX=10090 GN=Rab10 PE=1 SV=1
P61087	0.000458987	Ubiquitin-conjugating enzyme E2 K OS=Mus musculus OX=10090 GN=Ube2k PE=1 SV=3; Additional IDs concatenated into MaxParsimony group: D3Z4U3, A0A0J9YUI1, A0A0J9YU07, Q3V3R8, P52483, Q9CQ37, Q91W82, P52482, D3YXD1, Q9D1C1, A2A4Z1, H3BL69, A0A286YE31, H3BL23, A0A087WPV1, A0A0J9YUR9
P61089	0.000918633	Ubiquitin-conjugating enzyme E2 N OS=Mus musculus OX=10090 GN=Ube2n PE=1 SV=1
P61161	0.00162314	Actin-related protein 2 OS=Mus musculus OX=10090 GN=Actr2 PE=1 SV=1
P61164	0.000417351	Alpha-centractin OS=Mus musculus OX=10090 GN=Actr1a PE=1 SV=1
P61205	0.000878554	ADP-ribosylation factor 3 OS=Mus musculus OX=10090 GN=Arf3 PE=2 SV=2
P61226	0.000424207	Ras-related protein Rap-2b OS=Mus musculus OX=10090 GN=Rap2b PE=1 SV=1; Additional IDs concatenated into MaxParsimony group: Q8BU31, Q80ZJ1
P61255	0.00275803	60S ribosomal protein L26 OS=Mus musculus OX=10090 GN=Rpl26 PE=1 SV=1; Additional IDs concatenated into MaxParsimony group: B1ARA5, B1ARA3
P61290	0.000806013	Proteasome activator complex subunit 3 OS=Mus musculus OX=10090 GN=Psme3 PE=1 SV=1; Additional IDs concatenated into MaxParsimony group: A2A4J1
P61358	0.00180369	60S ribosomal protein L27 OS=Mus musculus OX=10090 GN=Rpl27 PE=1 SV=2; Additional IDs concatenated into MaxParsimony group: A2A4Q0
P61750	0.000215707	ADP-ribosylation factor 4 OS=Mus musculus OX=10090 GN=Arf4 PE=1 SV=2
P61979	0.00229164	Heterogeneous nuclear ribonucleoprotein K OS=Mus musculus OX=10090 GN=Hnrnpk PE=1 SV=1; Additional IDs concatenated into MaxParsimony group: B2M1R6, H3BKD0, H3BLL4, H3BK96, A0A286YDM3, H3BKI8, A0A286YCM2, A0A286YEC4, A0A286YDH1, H3BLP7, Q8BT23, H3BJS9, H3BJ43, A0A286YE41
P61982	0.019834	14-3-3 protein gamma OS=Mus musculus OX=10090 GN=Ywhag PE=1 SV=2
P62082	0.00264772	40S ribosomal protein S7 OS=Mus musculus OX=10090 GN=Rps7 PE=2 SV=1
P62141	0.000162266	Serine/threonine-protein phosphatase PP1-beta catalytic subunit OS=Mus musculus OX=10090 GN=Ppp1cb PE=1 SV=3
P62192	0.000360009	26S proteasome regulatory subunit 4 OS=Mus musculus OX=10090 GN=Psmc1 PE=1 SV=1
P62242	0.00101665	40S ribosomal protein S8 OS=Mus musculus OX=10090 GN=Rps8 PE=1 SV=2
P62245	0.00384336	40S ribosomal protein S15a OS=Mus musculus OX=10090 GN=Rps15a PE=1 SV=2; Additional IDs concatenated into MaxParsimony group: F8WJ41, D3Z712, D3YVB4
P62259	0.0349002	14-3-3 protein epsilon OS=Mus musculus OX=10090 GN=Ywhae PE=1 SV=1; Additional IDs concatenated into MaxParsimony group: A0A2I3BQ03, F6WA09, F6YY69, P68254, D6REF3, A2A5N1, D3YXN6, O70456, D3YXF4, D3YW45
P62264	0.00176126	40S ribosomal protein S14 OS=Mus musculus OX=10090 GN=Rps14 PE=1 SV=3; Additional IDs concatenated into MaxParsimony group: D3Z7I1, D3YVF4
P62267	0.000865883	40S ribosomal protein S23 OS=Mus musculus OX=10090 GN=Rps23 PE=1 SV=3
P62270	0.00297647	40S ribosomal protein S18 OS=Mus musculus OX=10090 GN=Rps18 PE=1 SV=3; Additional IDs concatenated into MaxParsimony group: A0A1Y7VKY1, F6YVP7, S4R1N6, A0A3Q4EGP3
P62281	0.00480732	40S ribosomal protein S11 OS=Mus musculus OX=10090 GN=Rps11 PE=1 SV=3; Additional IDs concatenated into MaxParsimony group: A0A1B0GRR3, A0A1B0GSE8
P62301	0.00179639	40S ribosomal protein S13 OS=Mus musculus OX=10090 GN=Rps13 PE=1 SV=2; Additional IDs concatenated into MaxParsimony group: Q921R2, A0A0U1RQ71
P62305	0.000876034	Small nuclear ribonucleoprotein E OS=Mus musculus OX=10090 GN=Snrpe PE=1 SV=1; Additional IDs concatenated into MaxParsimony group: E9Q4F4, E9Q0W8
P62309	0.000704695	Small nuclear ribonucleoprotein G OS=Mus musculus OX=10090 GN=Snrpg PE=1 SV=1
P62317	0.000832183	Small nuclear ribonucleoprotein Sm D2 OS=Mus musculus OX=10090 GN=Snrpd2 PE=1 SV=1
P62320	0.00125579	Small nuclear ribonucleoprotein Sm D3 OS=Mus musculus OX=10090 GN=Snrpd3 PE=1 SV=1
P62334	5.90367e-05	26S proteasome regulatory subunit 10B OS=Mus musculus OX=10090 GN=Psmc6 PE=1 SV=1
P62492	0.00118255	Ras-related protein Rab-11A OS=Mus musculus OX=10090 GN=Rab11a PE=1 SV=3
P62631	0.0312504	Elongation factor 1-alpha 2 OS=Mus musculus OX=10090 GN=Eef1a2 PE=1 SV=1
P62702	0.00400513	40S ribosomal protein S4, X isoform OS=Mus musculus OX=10090 GN=Rps4x PE=1 SV=2; Additional IDs concatenated into MaxParsimony group: V9GWY0
P62754	0.000664876	40S ribosomal protein S6 OS=Mus musculus OX=10090 GN=Rps6 PE=1 SV=1
P62806	0.0463973	Histone H4 OS=Mus musculus OX=10090 GN=Hist1h4a PE=1 SV=2
P62814	0.00057087	V-type proton ATPase subunit B, brain isoform OS=Mus musculus OX=10090 GN=Atp6v1b2 PE=1 SV=1; Additional IDs concatenated into MaxParsimony group: Q91YH6
P62821	0.00115852	Ras-related protein Rab-1A OS=Mus musculus OX=10090 GN=Rab1A PE=1 SV=3; Additional IDs concatenated into MaxParsimony group: Q5SW88, A0A494B945, Q9D1G1, A0A494BBL7, A0A494BA38, Q5SW87, Q5SW86
P62827	0.00522758	GTP-binding nuclear protein Ran OS=Mus musculus OX=10090 GN=Ran PE=1 SV=3; Additional IDs concatenated into MaxParsimony group: Q14AA6, Q61820
P62855	0.00178135	40S ribosomal protein S26 OS=Mus musculus OX=10090 GN=Rps26 PE=1 SV=3
P62858	0.00226189	40S ribosomal protein S28 OS=Mus musculus OX=10090 GN=Rps28 PE=1 SV=1; Additional IDs concatenated into MaxParsimony group: G3UYV7
P62869	0.000597873	Elongin-B OS=Mus musculus OX=10090 GN=Elob PE=1 SV=1; Additional IDs concatenated into MaxParsimony group: A0A3B2WBM3
P62889	0.000837386	60S ribosomal protein L30 OS=Mus musculus OX=10090 GN=Rpl30 PE=1 SV=2; Additional IDs concatenated into MaxParsimony group: A0A2I3BQF4
P62897	0.00912579	Cytochrome c, somatic OS=Mus musculus OX=10090 GN=Cycs PE=1 SV=2; Additional IDs concatenated into MaxParsimony group: P00015
P62908	0.00801491	40S ribosomal protein S3 OS=Mus musculus OX=10090 GN=Rps3 PE=1 SV=1; Additional IDs concatenated into MaxParsimony group: D3YV43, A0A140LI77
P62918	0.000398439	60S ribosomal protein L8 OS=Mus musculus OX=10090 GN=Rpl8 PE=1 SV=2
P62960	0.000735262	Nuclease-sensitive element-binding protein 1 OS=Mus musculus OX=10090 GN=Ybx1 PE=1 SV=3; Additional IDs concatenated into MaxParsimony group: Q9JKB3, Q9Z2C8, B2RUF0, A0A0A0MQD2, A2BGG7
P62962	0.0181851	Profilin-1 OS=Mus musculus OX=10090 GN=Pfn1 PE=1 SV=2; Additional IDs concatenated into MaxParsimony group: Q5SX49, J3QMC2
P63005	0.000236497	Platelet-activating factor acetylhydrolase IB subunit alpha OS=Mus musculus OX=10090 GN=Pafah1b1 PE=1 SV=2; Additional IDs concatenated into MaxParsimony group: Q5SW16
P63017	0.0343772	Heat shock cognate 71 kDa protein OS=Mus musculus OX=10090 GN=Hspa8 PE=1 SV=1; Additional IDs concatenated into MaxParsimony group: Q504P4, P20029, contaminant_GR78_RAT, contaminant_GR78_MESAU, contaminant_GR78_HUMAN, P17156, D3Z5E2, contaminant_GR78_YEAST, P16627, P17879, Q61696, contaminant_GR78_PIG, contaminant_GR78_PLAFO, contaminant_GR78_TOBAC, contaminant_GR72_TOBAC, contaminant_GR71_TOBAC,…
P63028	0.00204436	Translationally-controlled tumor protein OS=Mus musculus OX=10090 GN=Tpt1 PE=1 SV=1; Additional IDs concatenated into MaxParsimony group: D3YU75
P63037	0.000395991	DnaJ homolog subfamily A member 1 OS=Mus musculus OX=10090 GN=Dnaja1 PE=1 SV=1; Additional IDs concatenated into MaxParsimony group: B1AXY1, B1AXY0, B1AXX9
P63038	0.00223583	60 kDa heat shock protein, mitochondrial OS=Mus musculus OX=10090 GN=Hspd1 PE=1 SV=1
P63094	0.000591924	Guanine nucleotide-binding protein G(s) subunit alpha isoforms short OS=Mus musculus OX=10090 GN=Gnas PE=1 SV=1
P63101	0.0305639	14-3-3 protein zeta/delta OS=Mus musculus OX=10090 GN=Ywhaz PE=1 SV=1
P63260	0.11969	Actin, cytoplasmic 2 OS=Mus musculus OX=10090 GN=Actg1 PE=1 SV=1; Additional IDs concatenated into MaxParsimony group: P60710, E9Q1F2, P68033, E9Q5F4, P62737, P63268, G3UZ07, B1ATY1, D3YZY0, A0A494B9T3, D3Z2K3, A0A1D5RM20, E9Q606, G3UYG0, F8WGM8, A0A0U1RQ96, E9Q2D1, F6WX90, A0A2R8VK70, Q61735, A0A2R8VI94, D3Z187, A0A2R8VJU9, V9GXQ2, E9Q3M9, A0A2R8VI30
P63325	0.00157393	40S ribosomal protein S10 OS=Mus musculus OX=10090 GN=Rps10 PE=1 SV=1; Additional IDs concatenated into MaxParsimony group: A0A3B2W864, A0A338P7K4, Q3UW83, A0A338P731
P63330	0.000244261	Serine/threonine-protein phosphatase 2A catalytic subunit alpha isoform OS=Mus musculus OX=10090 GN=Ppp2ca PE=1 SV=1
P68037	0.00247728	Ubiquitin-conjugating enzyme E2 L3 OS=Mus musculus OX=10090 GN=Ube2l3 PE=1 SV=1; Additional IDs concatenated into MaxParsimony group: A0A338P7E5, A0A338P786, A0A338P702
P68040	0.00401517	Receptor of activated protein C kinase 1 OS=Mus musculus OX=10090 GN=Rack1 PE=1 SV=3
P68254	0.0220948	14-3-3 protein theta OS=Mus musculus OX=10090 GN=Ywhaq PE=1 SV=1
P68368	0.00715162	Tubulin alpha-4A chain OS=Mus musculus OX=10090 GN=Tuba4a PE=1 SV=1
P68369	0.0112707	Tubulin alpha-1A chain OS=Mus musculus OX=10090 GN=Tuba1a PE=1 SV=1; Additional IDs concatenated into MaxParsimony group: P05213, P68368, P05214, A0A2R8VHF3, Q3UX10, A0A087WQS4, A0A087WRB4, A0A087WSL5, A0A087WSB0
P68372	0.00809951	Tubulin beta-4B chain OS=Mus musculus OX=10090 GN=Tubb4b PE=1 SV=1
P68373	0.0114395	Tubulin alpha-1C chain OS=Mus musculus OX=10090 GN=Tuba1c PE=1 SV=1
P68433	0.0334008	Histone H3.1 OS=Mus musculus OX=10090 GN=Hist1h3a PE=1 SV=2
P68510	0.0218053	14-3-3 protein eta OS=Mus musculus OX=10090 GN=Ywhah PE=1 SV=2
P70158	0.000873362	Acid sphingomyelinase-like phosphodiesterase 3a OS=Mus musculus OX=10090 GN=Smpdl3a PE=1 SV=2
P70168	0.000790441	Importin subunit beta-1 OS=Mus musculus OX=10090 GN=Kpnb1 PE=1 SV=2
P70296	0.00684783	Phosphatidylethanolamine-binding protein 1 OS=Mus musculus OX=10090 GN=Pebp1 PE=1 SV=3; Additional IDs concatenated into MaxParsimony group: D3Z1V4, D6RHS6
P70349	0.00236489	Histidine triad nucleotide-binding protein 1 OS=Mus musculus OX=10090 GN=Hint1 PE=1 SV=3; Additional IDs concatenated into MaxParsimony group: B0R1E3
P70372	0.000842063	ELAV-like protein 1 OS=Mus musculus OX=10090 GN=Elavl1 PE=1 SV=2
P70663	0.0255279	SPARC-like protein 1 OS=Mus musculus OX=10090 GN=Sparcl1 PE=1 SV=3; Additional IDs concatenated into MaxParsimony group: A0A0G2JFH7
P70665	0.00022647	Sialate O-acetylesterase OS=Mus musculus OX=10090 GN=Siae PE=1 SV=3; Additional IDs concatenated into MaxParsimony group: A0A1L1SU77, A0A1N9M4K1
P70670	0.000161504	Nascent polypeptide-associated complex subunit alpha, muscle-specific form OS=Mus musculus OX=10090 GN=Naca PE=1 SV=2; Additional IDs concatenated into MaxParsimony group: Q60817
P70699	0.00192335	Lysosomal alpha-glucosidase OS=Mus musculus OX=10090 GN=Gaa PE=1 SV=2; Additional IDs concatenated into MaxParsimony group: A2AFL3, F6R5R5, A2AFL5, F6VEG4
P80313	0.00167107	T-complex protein 1 subunit eta OS=Mus musculus OX=10090 GN=Cct7 PE=1 SV=1; Additional IDs concatenated into MaxParsimony group: A0A0N4SV00, A0A0N4SUI8
P80314	0.00118504	T-complex protein 1 subunit beta OS=Mus musculus OX=10090 GN=Cct2 PE=1 SV=4; Additional IDs concatenated into MaxParsimony group: A0A1W2P7B7, A0A1W2P6Q3, A0A1W2P828, A0A1W2P871, A0A1W2P8B6
P80315	0.00168745	T-complex protein 1 subunit delta OS=Mus musculus OX=10090 GN=Cct4 PE=1 SV=3; Additional IDs concatenated into MaxParsimony group: G5E839, G3UYW5, F2Z483, G3UXG2, G3UXF3, A0A3B2WDE2
P80316	0.000941106	T-complex protein 1 subunit epsilon OS=Mus musculus OX=10090 GN=Cct5 PE=1 SV=1; Additional IDs concatenated into MaxParsimony group: E0CZA1
P80317	0.00204844	T-complex protein 1 subunit zeta OS=Mus musculus OX=10090 GN=Cct6a PE=1 SV=3; Additional IDs concatenated into MaxParsimony group: Q61390, B1AT05
P80318	0.00138422	T-complex protein 1 subunit gamma OS=Mus musculus OX=10090 GN=Cct3 PE=1 SV=1; Additional IDs concatenated into MaxParsimony group: Q3U0I3, E9Q133, F6Q609, F6ZVG8
P83940	0.000565293	Elongin-C OS=Mus musculus OX=10090 GN=Eloc PE=1 SV=1
P84084	0.000370609	ADP-ribosylation factor 5 OS=Mus musculus OX=10090 GN=Arf5 PE=1 SV=2
P84096	0.000277055	Rho-related GTP-binding protein RhoG OS=Mus musculus OX=10090 GN=Rhog PE=1 SV=1
P86048	0.000581427	60S ribosomal protein L10-like OS=Mus musculus OX=10090 GN=Rpl10l PE=2 SV=1; Additional IDs concatenated into MaxParsimony group: Q6ZWV3, I7HLV2
P97298	0.000918987	Pigment epithelium-derived factor OS=Mus musculus OX=10090 GN=Serpinf1 PE=1 SV=2; Additional IDs concatenated into MaxParsimony group: B7ZC25, E9PWS2, Q5ND37, F6S1M4
P97310	0.00014401	DNA replication licensing factor MCM2 OS=Mus musculus OX=10090 GN=Mcm2 PE=1 SV=3
P97311	0.00020246	DNA replication licensing factor MCM6 OS=Mus musculus OX=10090 GN=Mcm6 PE=1 SV=1; Additional IDs concatenated into MaxParsimony group: Q3ULG5
P97315	0.0010447	Cysteine and glycine-rich protein 1 OS=Mus musculus OX=10090 GN=Csrp1 PE=1 SV=3
P97351	0.00123195	40S ribosomal protein S3a OS=Mus musculus OX=10090 GN=Rps3a PE=1 SV=3
P97370	0.0022187	Sodium/potassium-transporting ATPase subunit beta-3 OS=Mus musculus OX=10090 GN=Atp1b3 PE=1 SV=1
P97377	0.00013434	Cyclin-dependent kinase 2 OS=Mus musculus OX=10090 GN=Cdk2 PE=1 SV=2; Additional IDs concatenated into MaxParsimony group: Q80YP0, P11440, D3Z2T9
P97797	0.00240139	Tyrosine-protein phosphatase non-receptor type substrate 1 OS=Mus musculus OX=10090 GN=Sirpa PE=1 SV=2; Additional IDs concatenated into MaxParsimony group: Q6P6I8, A2ANC1, A0A0A6YYP6, Q6F5F2, A0A0A6YWR3
P97821	0.000749171	Dipeptidyl peptidase 1 OS=Mus musculus OX=10090 GN=Ctsc PE=1 SV=1; Additional IDs concatenated into MaxParsimony group: D3Z220
P97855	0.000490402	Ras GTPase-activating protein-binding protein 1 OS=Mus musculus OX=10090 GN=G3bp1 PE=1 SV=1
P97857	0.00148904	A disintegrin and metalloproteinase with thrombospondin motifs 1 OS=Mus musculus OX=10090 GN=Adamts1 PE=1 SV=4; Additional IDs concatenated into MaxParsimony group: E9PY08
P97927	0.00236556	Laminin subunit alpha-4 OS=Mus musculus OX=10090 GN=Lama4 PE=1 SV=2
P98063	0.000456768	Bone morphogenetic protein 1 OS=Mus musculus OX=10090 GN=Bmp1 PE=1 SV=2; Additional IDs concatenated into MaxParsimony group: A0A2I3BRJ8
P98064	0.00291168	Mannan-binding lectin serine protease 1 OS=Mus musculus OX=10090 GN=Masp1 PE=1 SV=2; Additional IDs concatenated into MaxParsimony group: A0A2R8VHR3, E9Q6C2, Q8CG14, E0CZE7
P99024	0.0103899	Tubulin beta-5 chain OS=Mus musculus OX=10090 GN=Tubb5 PE=1 SV=1; Additional IDs concatenated into MaxParsimony group: Q7TMM9, Q9CWF2, Q9ERD7, Q922F4, A2AQ07, G3UZR1, A0A1D5RM76
P99026	0.000609995	Proteasome subunit beta type-4 OS=Mus musculus OX=10090 GN=Psmb4 PE=1 SV=1
Q00493	0.0944337	Carboxypeptidase E OS=Mus musculus OX=10090 GN=Cpe PE=1 SV=2; Additional IDs concatenated into MaxParsimony group: A0A0R4J0C4, Q9D2L5, Q8R4V4
Q00612	0.000610525	Glucose-6-phosphate 1-dehydrogenase X OS=Mus musculus OX=10090 GN=G6pdx PE=1 SV=3; Additional IDs concatenated into MaxParsimony group: A3KG36, P97324, G3UWD6
Q01853	0.00256375	Transitional endoplasmic reticulum ATPase OS=Mus musculus OX=10090 GN=Vcp PE=1 SV=4
Q02053	0.0009471	Ubiquitin-like modifier-activating enzyme 1 OS=Mus musculus OX=10090 GN=Uba1 PE=1 SV=1; Additional IDs concatenated into MaxParsimony group: P31254
Q02819	0.0194198	Nucleobindin-1 OS=Mus musculus OX=10090 GN=Nucb1 PE=1 SV=2
Q03265	0.000917535	ATP synthase subunit alpha, mitochondrial OS=Mus musculus OX=10090 GN=Atp5f1a PE=1 SV=1; Additional IDs concatenated into MaxParsimony group: D3Z6F5
Q04447	0.00543654	Creatine kinase B-type OS=Mus musculus OX=10090 GN=Ckb PE=1 SV=1; Additional IDs concatenated into MaxParsimony group: P07310, A0A0J9YKD4
Q04519	0.000454462	Sphingomyelin phosphodiesterase OS=Mus musculus OX=10090 GN=Smpd1 PE=1 SV=2
Q05816	0.00541707	Fatty acid-binding protein 5 OS=Mus musculus OX=10090 GN=Fabp5 PE=1 SV=3
Q07113	0.000958685	Cation-independent mannose-6-phosphate receptor OS=Mus musculus OX=10090 GN=Igf2r PE=1 SV=1
Q07235	0.00169068	Glia-derived nexin OS=Mus musculus OX=10090 GN=Serpine2 PE=1 SV=2; Additional IDs concatenated into MaxParsimony group: A0A087WQM1, A0A087WQ70, Q9D7P9, Q6UKZ0, Q9D1Q5, A2RSF9
Q07797	0.0285954	Galectin-3-binding protein OS=Mus musculus OX=10090 GN=Lgals3bp PE=1 SV=1; Additional IDs concatenated into MaxParsimony group: E9Q5X5, F6VRP8
Q08761	0.00154923	Vitamin K-dependent protein S OS=Mus musculus OX=10090 GN=Pros1 PE=2 SV=1
Q08879	0.00841772	Fibulin-1 OS=Mus musculus OX=10090 GN=Fbln1 PE=1 SV=2
Q09143	0.000112748	High affinity cationic amino acid transporter 1 OS=Mus musculus OX=10090 GN=Slc7a1 PE=1 SV=1; Additional IDs concatenated into MaxParsimony group: E9Q3N1
Q11011	6.941e-05	Puromycin-sensitive aminopeptidase OS=Mus musculus OX=10090 GN=Npepps PE=1 SV=2; Additional IDs concatenated into MaxParsimony group: F6QYF8, E9Q039, E9Q6F4
Q11136	0.000403793	Xaa-Pro dipeptidase OS=Mus musculus OX=10090 GN=Pepd PE=1 SV=3
Q20BD0	0.00277817	Heterogeneous nuclear ribonucleoprotein A/B OS=Mus musculus OX=10090 GN=Hnrnpab PE=1 SV=1; Additional IDs concatenated into MaxParsimony group: Q80XR6, Q99020
Q2TA50	0.00385238	Melan-A OS=Mus musculus OX=10090 GN=Mlana PE=2 SV=1
Q3TCN2	0.00299924	Putative phospholipase B-like 2 OS=Mus musculus OX=10090 GN=Plbd2 PE=1 SV=2
Q3TF41	0.000389087	Nucleosome assembly protein 1-like 1 OS=Mus musculus OX=10090 GN=Nap1l1 PE=1 SV=1
Q3THS6	0.000117543	S-adenosylmethionine synthase isoform type-2 OS=Mus musculus OX=10090 GN=Mat2a PE=1 SV=2; Additional IDs concatenated into MaxParsimony group: A0A0U1RNK6, A0A0U1RNT6
Q3TKD0	8.64826e-05	Transportin-1 (Fragment) OS=Mus musculus OX=10090 GN=Tnpo1 PE=1 SV=1
Q3TKX1	0.00230893	ATPase, H+ transporting, lysosomal accessory protein OS=Mus musculus OX=10090 GN=Atp6ap1 PE=1 SV=1
Q3TLP8	0.002371	RAS-related C3 botulinum substrate 1, isoform CRA_a OS=Mus musculus OX=10090 GN=Rac1 PE=1 SV=1; Additional IDs concatenated into MaxParsimony group: P63001, Q05144, P60764, A0A2R8VHH0, Q8R527, A2AC13, Q9ER71, D3YX61, F2Z463, D3Z3L1, G3UZM2, A0A1B0GSL4, A0A2R8VH29
Q3TML0	0.000763694	Protein disulfide-isomerase A6 OS=Mus musculus OX=10090 GN=Pdia6 PE=1 SV=1
Q3TMX0	0.0135771	MCG4375, isoform CRA_b OS=Mus musculus OX=10090 GN=Sdcbp PE=1 SV=1
Q3TMX5	0.00522387	Arginine-rich, mutated in early stage tumors, isoform CRA_b OS=Mus musculus OX=10090 GN=Manf PE=1 SV=1
Q3TNX8	0.000256013	A disintegrin and metalloproteinase with thrombospondin motifs 4 OS=Mus musculus OX=10090 GN=Adamts4 PE=1 SV=1; Additional IDs concatenated into MaxParsimony group: Q8BNJ2, A0A0B4J1L2, E9PV91
Q3TQP6	0.000101267	Malic enzyme OS=Mus musculus OX=10090 GN=Me1 PE=1 SV=1
Q3TSR0	0.000604003	Exostosin-like 2 OS=Mus musculus OX=10090 GN=Extl2 PE=1 SV=1; Additional IDs concatenated into MaxParsimony group: Q9ES89
Q3TW96	0.00136783	UDP-N-acetylhexosamine pyrophosphorylase-like protein 1 OS=Mus musculus OX=10090 GN=Uap1l1 PE=1 SV=1; Additional IDs concatenated into MaxParsimony group: Q3UHZ7, Q91YN5, A0A0R4J085, A0A0R4J1F6
Q3TWV4	0.000114039	AP-2 complex subunit mu OS=Mus musculus OX=10090 GN=Ap2m1 PE=1 SV=1
Q3TXS7	0.000103614	26S proteasome non-ATPase regulatory subunit 1 OS=Mus musculus OX=10090 GN=Psmd1 PE=1 SV=1
Q3U1J4	0.000212164	DNA damage-binding protein 1 OS=Mus musculus OX=10090 GN=Ddb1 PE=1 SV=2; Additional IDs concatenated into MaxParsimony group: A0A494BAF6, A0A494B987, A0A494BBJ6
Q3U2G2	0.00242873	Heat shock 70 kDa protein 4 OS=Mus musculus OX=10090 GN=Hspa4 PE=1 SV=1; Additional IDs concatenated into MaxParsimony group: E9Q0U7, D3Z3I9, P48722, E0CY23
Q3U4W8	0.000290709	Ubiquitin carboxyl-terminal hydrolase OS=Mus musculus OX=10090 GN=Usp5 PE=1 SV=1
Q3U741	7.72894e-05	DEAD (Asp-Glu-Ala-Asp) box polypeptide 17, isoform CRA_a OS=Mus musculus OX=10090 GN=Ddx17 PE=1 SV=1; Additional IDs concatenated into MaxParsimony group: Q501J6, Q61656, Q3TU25, S4R1I6
Q3UA72	0.00238688	Actin-related protein 2/3 complex subunit 5 OS=Mus musculus OX=10090 GN=Arpc5 PE=1 SV=1
Q3UAM9	0.00122733	Endoglin OS=Mus musculus OX=10090 GN=Eng PE=1 SV=1
Q3UDM0	0.000505175	MOB kinase activator 1B OS=Mus musculus OX=10090 GN=Mob1b PE=1 SV=1; Additional IDs concatenated into MaxParsimony group: Q8BPB0, Q921Y0
Q3UE92	0.000243449	X-prolyl aminopeptidase (Aminopeptidase P) 1, soluble, isoform CRA_b OS=Mus musculus OX=10090 GN=Xpnpep1 PE=1 SV=1; Additional IDs concatenated into MaxParsimony group: Q6P1B1, S4R1I3, A0A494BBG8
Q3UGB5	3.71163e-05	DAZ associated protein 1, isoform CRA_b OS=Mus musculus OX=10090 GN=Dazap1 PE=1 SV=1
Q3UGC7	0.000263832	Eukaryotic translation initiation factor 3 subunit J-A OS=Mus musculus OX=10090 GN=Eif3j1 PE=2 SV=1; Additional IDs concatenated into MaxParsimony group: Q66JS6
Q3UH60	0.000109231	Disco-interacting protein 2 homolog B OS=Mus musculus OX=10090 GN=Dip2b PE=1 SV=1; Additional IDs concatenated into MaxParsimony group: B2RQC7
Q3UH93	0.000126208	Plexin-D1 OS=Mus musculus OX=10090 GN=Plxnd1 PE=1 SV=1
Q3UMW8	0.000474379	Ceroid-lipofuscinosis neuronal protein 5 homolog OS=Mus musculus OX=10090 GN=Cln5 PE=1 SV=1
Q3UPI1	0.000551134	Golgi-associated kinase 1B OS=Mus musculus OX=10090 GN=GaskbB PE=2 SV=1
Q3UTR7	0.00229497	Angiotensinogen OS=Mus musculus OX=10090 GN=Agt PE=1 SV=1
Q3UV17	0.00275768	Keratin, type II cytoskeletal 2 oral OS=Mus musculus OX=10090 GN=Krt76 PE=1 SV=1
Q3UZG4	0.000107705	Aminoacyl tRNA synthase complex-interacting multifunctional protein 1 OS=Mus musculus OX=10090 GN=Aimp1 PE=1 SV=1; Additional IDs concatenated into MaxParsimony group: P31230
Q3V117	0.000793196	ATP-citrate synthase OS=Mus musculus OX=10090 GN=Acly PE=1 SV=1
Q4VAA2	0.000508959	Protein CDV3 OS=Mus musculus OX=10090 GN=Cdv3 PE=1 SV=2; Additional IDs concatenated into MaxParsimony group: A0A087WNP6
Q4VWZ5	0.00150019	Acyl-CoA-binding protein OS=Mus musculus OX=10090 GN=Dbi PE=1 SV=1; Additional IDs concatenated into MaxParsimony group: P31786, D3Z563
Q571E4	0.00156075	N-acetylgalactosamine-6-sulfatase OS=Mus musculus OX=10090 GN=Galns PE=1 SV=2
Q5DTK1	0.0175723	Chondroitin sulfate synthase 3 OS=Mus musculus OX=10090 GN=Chsy3 PE=2 SV=3
Q5EBP8	0.00325096	Heterogeneous nuclear ribonucleoprotein A1 OS=Mus musculus OX=10090 GN=Hnrnpa1 PE=1 SV=1
Q5ND50	0.000159931	Adapter molecule crk OS=Mus musculus OX=10090 GN=Crk PE=1 SV=2
Q5SUT0	0.00016455	RNA-binding protein EWS OS=Mus musculus OX=10090 GN=Ewsr1 PE=1 SV=1
Q5XJY5	0.000121624	Coatomer subunit delta OS=Mus musculus OX=10090 GN=Arcn1 PE=1 SV=2
Q60598	0.000227036	Src substrate cortactin OS=Mus musculus OX=10090 GN=Cttn PE=1 SV=2; Additional IDs concatenated into MaxParsimony group: Q921L6
Q60631	0.000372767	Growth factor receptor-bound protein 2 OS=Mus musculus OX=10090 GN=Grb2 PE=1 SV=1; Additional IDs concatenated into MaxParsimony group: B1AT92, B1AT95
Q60648	0.0157989	Ganglioside GM2 activator OS=Mus musculus OX=10090 GN=Gm2a PE=1 SV=2
Q60676	7.90079e-05	Serine/threonine-protein phosphatase 5 OS=Mus musculus OX=10090 GN=Ppp5c PE=1 SV=3; Additional IDs concatenated into MaxParsimony group: F7BX26
Q60692	0.000921616	Proteasome subunit beta type-6 OS=Mus musculus OX=10090 GN=Psmb6 PE=1 SV=3
Q60709	0.00148496	Amyloid-like protein 2 OS=Mus musculus OX=10090 GN=Aplp2 PE=1 SV=1
Q60864	0.00234283	Stress-induced-phosphoprotein 1 OS=Mus musculus OX=10090 GN=Stip1 PE=1 SV=1
Q60865	0.000239781	Caprin-1 OS=Mus musculus OX=10090 GN=Caprin1 PE=1 SV=2
Q60972	0.000729144	Histone-binding protein RBBP4 OS=Mus musculus OX=10090 GN=Rbbp4 PE=1 SV=5; Additional IDs concatenated into MaxParsimony group: A2AFJ1, A2AFI9, F6U539, F6ZLC6
Q61009	8.71296e-05	Scavenger receptor class B member 1 OS=Mus musculus OX=10090 GN=Scarb1 PE=1 SV=1
Q61024	0.000266806	Asparagine synthetase [glutamine-hydrolyzing] OS=Mus musculus OX=10090 GN=Asns PE=1 SV=3; Additional IDs concatenated into MaxParsimony group: D3Z0C2, D3YYR0, D3Z028
Q61033	8.00837e-05	Lamina-associated polypeptide 2, isoforms alpha/zeta OS=Mus musculus OX=10090 GN=Tmpo PE=1 SV=4; Additional IDs concatenated into MaxParsimony group: Q61029
Q61035	0.000316898	Histidine--tRNA ligase, cytoplasmic OS=Mus musculus OX=10090 GN=Hars PE=1 SV=2; Additional IDs concatenated into MaxParsimony group: Q99KK9, G5E823, A0A494B9A1
Q61081	0.000536312	Hsp90 co-chaperone Cdc37 OS=Mus musculus OX=10090 GN=Cdc37 PE=1 SV=1; Additional IDs concatenated into MaxParsimony group: A0A1L1STC0
Q61090	4.97241e-05	Frizzled-7 OS=Mus musculus OX=10090 GN=Fzd7 PE=1 SV=2; Additional IDs concatenated into MaxParsimony group: Q9JIP6
Q61112	0.00175704	45 kDa calcium-binding protein OS=Mus musculus OX=10090 GN=Sdf4 PE=1 SV=1
Q61166	0.00176063	Microtubule-associated protein RP/EB family member 1 OS=Mus musculus OX=10090 GN=Mapre1 PE=1 SV=3; Additional IDs concatenated into MaxParsimony group: Q6PER3, D3Z6G3, A0A0J9YVB9
Q61171	0.00593318	Peroxiredoxin-2 OS=Mus musculus OX=10090 GN=Prdx2 PE=1 SV=3; Additional IDs concatenated into MaxParsimony group: D3Z4A4
Q61187	0.000655388	Tumor susceptibility gene 101 protein OS=Mus musculus OX=10090 GN=Tsg101 PE=1 SV=2; Additional IDs concatenated into MaxParsimony group: A0A1B0GS09, A0A1B0GS10, D3Z0S9, A0A1B0GRX2
Q61206	0.000397538	Platelet-activating factor acetylhydrolase IB subunit beta OS=Mus musculus OX=10090 GN=Pafah1b2 PE=1 SV=2; Additional IDs concatenated into MaxParsimony group: A0A1L1SVK0, A0A1L1SQV7, A0A1L1SRD0, A0A1L1SQ76
Q61292	0.00126402	Laminin subunit beta-2 OS=Mus musculus OX=10090 GN=Lamb2 PE=1 SV=2; Additional IDs concatenated into MaxParsimony group: A0A0A6YY71, A0A0A6YWI2, A0A0A6YWY6
Q61398	0.0135156	Procollagen C-endopeptidase enhancer 1 OS=Mus musculus OX=10090 GN=Pcolce PE=1 SV=2; Additional IDs concatenated into MaxParsimony group: D3YUE2, A0A0G2JE29, D3YZE3, D3YWH0
Q61425	9.10626e-05	Hydroxyacyl-coenzyme A dehydrogenase, mitochondrial OS=Mus musculus OX=10090 GN=Hadh PE=1 SV=2
Q61543	0.000358048	Golgi apparatus protein 1 OS=Mus musculus OX=10090 GN=Glg1 PE=1 SV=1; Additional IDs concatenated into MaxParsimony group: F8WHM5, F6RSH1
Q61598	0.00265519	Rab GDP dissociation inhibitor beta OS=Mus musculus OX=10090 GN=Gdi2 PE=1 SV=1; Additional IDs concatenated into MaxParsimony group: A0A1Y7VL99, D6RI86, A0A1Y7VLG4, B7FAU8
Q61599	0.000512517	Rho GDP-dissociation inhibitor 2 OS=Mus musculus OX=10090 GN=Arhgdib PE=1 SV=3; Additional IDs concatenated into MaxParsimony group: A0A0N4SVH4
Q61699	0.000434062	Heat shock protein 105 kDa OS=Mus musculus OX=10090 GN=Hsph1 PE=1 SV=2
Q61703	8.48695e-05	Inter-alpha-trypsin inhibitor heavy chain H2 OS=Mus musculus OX=10090 GN=Itih2 PE=1 SV=1
Q61739	4.18877e-05	Integrin alpha-6 OS=Mus musculus OX=10090 GN=Itga6 PE=1 SV=3; Additional IDs concatenated into MaxParsimony group: F6VSK8
Q61753	0.00132667	D-3-phosphoglycerate dehydrogenase OS=Mus musculus OX=10090 GN=Phgdh PE=1 SV=3; Additional IDs concatenated into MaxParsimony group: F6ZSB7
Q61768	7.122e-05	Kinesin-1 heavy chain OS=Mus musculus OX=10090 GN=Kif5b PE=1 SV=3; Additional IDs concatenated into MaxParsimony group: P33175, P28738, E9QAK5
Q61792	0.000856514	LIM and SH3 domain protein 1 OS=Mus musculus OX=10090 GN=Lasp1 PE=1 SV=1; Additional IDs concatenated into MaxParsimony group: A2A6H0, A2A6G9, A2A6G8, A2A6G7, A2A6G6, A2A6H1, E9Q0N6, A2A6G5
Q61881	0.000149861	DNA replication licensing factor MCM7 OS=Mus musculus OX=10090 GN=Mcm7 PE=1 SV=1; Additional IDs concatenated into MaxParsimony group: D3Z6N3
Q61937	0.00664551	Nucleophosmin OS=Mus musculus OX=10090 GN=Npm1 PE=1 SV=1; Additional IDs concatenated into MaxParsimony group: Q5SQB5, Q5SQB0, Q9DAY9
Q61990	0.000857877	Poly(rC)-binding protein 2 OS=Mus musculus OX=10090 GN=Pcbp2 PE=1 SV=1; Additional IDs concatenated into MaxParsimony group: B2M1R7, A0A2R8VHP9, Q3TT81, A0A2R8VI25, A0A2R8VI12, A0A2R8VHY9, A0A2R8VI71, A0A2R8W6L5, A0A2R8VHN3, A0A2R8W6U6, A0A2R8VI73, A0A2R8VKN0, A0A2R8VHZ0, A0A2R8VHL8, A0A2R8VJY1, A0A2R8VKF0, A0A2R8VHG2, P57722, E9Q7D8, A0A2R8VI15, A0A2R8VI92, A0A2R8VHI3, A0A2R8W6H3
Q62009	4.37111e-05	Periostin OS=Mus musculus OX=10090 GN=Postn PE=1 SV=2
Q62093	0.00048584	Serine/arginine-rich splicing factor 2 OS=Mus musculus OX=10090 GN=Srsf2 PE=1 SV=4
Q62165	0.00169302	Dystroglycan OS=Mus musculus OX=10090 GN=Dag1 PE=1 SV=4
Q62167	7.47268e-05	ATP-dependent RNA helicase DDX3X OS=Mus musculus OX=10090 GN=Ddx3x PE=1 SV=3; Additional IDs concatenated into MaxParsimony group: P16381, Q62095
Q62179	0.000652078	Semaphorin-4B OS=Mus musculus OX=10090 GN=Sema4b PE=1 SV=2; Additional IDs concatenated into MaxParsimony group: Reverse_Q99MR3, Reverse_F8VQK4, Reverse_Q7TNL7, Reverse_H8YHW6
Q62188	0.000190295	Dihydropyrimidinase-related protein 3 OS=Mus musculus OX=10090 GN=Dpysl3 PE=1 SV=1
Q62261	6.80648e-05	Spectrin beta chain, non-erythrocytic 1 OS=Mus musculus OX=10090 GN=Sptbn1 PE=1 SV=2; Additional IDs concatenated into MaxParsimony group: A0A0A0MQG2
Q62348	0.000358412	Translin OS=Mus musculus OX=10090 GN=Tsn PE=1 SV=1
Q62351	0.0064056	Transferrin receptor protein 1 OS=Mus musculus OX=10090 GN=Tfrc PE=1 SV=1; Additional IDs concatenated into MaxParsimony group: Q8C872
Q62356	0.000617519	Follistatin-related protein 1 OS=Mus musculus OX=10090 GN=Fstl1 PE=1 SV=2
Q62371	7.37863e-05	Discoidin domain-containing receptor 2 OS=Mus musculus OX=10090 GN=Ddr2 PE=1 SV=2; Additional IDs concatenated into MaxParsimony group: A0A0A6YXY2
Q62418	0.000190139	Drebrin-like protein OS=Mus musculus OX=10090 GN=Dbnl PE=1 SV=2
Q62419	0.0012835	Endophilin-A2 OS=Mus musculus OX=10090 GN=Sh3gl1 PE=1 SV=1; Additional IDs concatenated into MaxParsimony group: A0A3B2W7K0, A2ALV3, Q62420, Q8BXU5, F6ZL13, A2ALV1
Q62426	0.00124572	Cystatin-B OS=Mus musculus OX=10090 GN=Cstb PE=1 SV=1
Q62433	9.40616e-05	Protein NDRG1 OS=Mus musculus OX=10090 GN=Ndrg1 PE=1 SV=1
Q62446	0.0018873	Peptidyl-prolyl cis-trans isomerase FKBP3 OS=Mus musculus OX=10090 GN=Fkbp3 PE=1 SV=2; Additional IDs concatenated into MaxParsimony group: A0A1Y7VP01, A0A1Y7VLK0, A0A1Y7VMJ9
Q62465	0.00421739	Synaptic vesicle membrane protein VAT-1 homolog OS=Mus musculus OX=10090 GN=Vat1 PE=1 SV=3
Q640N1	0.00708924	Adipocyte enhancer-binding protein 1 OS=Mus musculus OX=10090 GN=Aebp1 PE=1 SV=1
Q64151	0.000202582	Semaphorin-4C OS=Mus musculus OX=10090 GN=Sema4c PE=1 SV=1
Q64152	0.000524689	Transcription factor BTF3 OS=Mus musculus OX=10090 GN=Btf3 PE=1 SV=3
Q64191	0.00281454	N(4)-(beta-N-acetylglucosaminyl)-L-asparaginase OS=Mus musculus OX=10090 GN=Aga PE=1 SV=1; Additional IDs concatenated into MaxParsimony group: B7ZNK6
Q64433	0.00393191	10 kDa heat shock protein, mitochondrial OS=Mus musculus OX=10090 GN=Hspe1 PE=1 SV=2
Q64514	6.2553e-05	Tripeptidyl-peptidase 2 OS=Mus musculus OX=10090 GN=Tpp2 PE=1 SV=3; Additional IDs concatenated into MaxParsimony group: A0A087WRC0
Q64522	0.0243229	Histone H2A type 2-B OS=Mus musculus OX=10090 GN=Hist2h2ab PE=1 SV=3
Q64685	0.000207356	Beta-galactoside alpha-2,6-sialyltransferase 1 OS=Mus musculus OX=10090 GN=St6gal1 PE=1 SV=2
Q64695	0.0011118	Endothelial protein C receptor OS=Mus musculus OX=10090 GN=Procr PE=1 SV=3; Additional IDs concatenated into MaxParsimony group: A2AUV5
Q64726	0.000289803	Zinc-alpha-2-glycoprotein OS=Mus musculus OX=10090 GN=Azgp1 PE=1 SV=2
Q64727	0.000135203	Vinculin OS=Mus musculus OX=10090 GN=Vcl PE=1 SV=4
Q64737	8.22915e-05	Trifunctional purine biosynthetic protein adenosine-3 OS=Mus musculus OX=10090 GN=Gart PE=1 SV=3; Additional IDs concatenated into MaxParsimony group: D6RCG1, A0A338P6X4, A0A338P676
Q68FD5	0.00091172	Clathrin heavy chain 1 OS=Mus musculus OX=10090 GN=Cltc PE=1 SV=3; Additional IDs concatenated into MaxParsimony group: Q5SXR6, F6Z1R4
Q6IFZ6	0.00400929	Keratin, type II cytoskeletal 1b OS=Mus musculus OX=10090 GN=Krt77 PE=1 SV=1
Q6IQX7	0.00130305	Chondroitin sulfate synthase 2 OS=Mus musculus OX=10090 GN=Chpf PE=1 SV=1; Additional IDs concatenated into MaxParsimony group: D6RGS3, D6RFA4
Q6IRU2	0.00690733	Tropomyosin alpha-4 chain OS=Mus musculus OX=10090 GN=Tpm4 PE=1 SV=3
Q6NXK9	7.31239e-05	alpha-1,2-Mannosidase OS=Mus musculus OX=10090 GN=Man1c1 PE=1 SV=1
Q6NZD2	0.000524197	Sorting nexin 1 OS=Mus musculus OX=10090 GN=Snx1 PE=1 SV=1
Q6P069	0.000264056	Sorcin OS=Mus musculus OX=10090 GN=Sri PE=1 SV=1
Q6P1J1	0.000416515	Crmp1 protein OS=Mus musculus OX=10090 GN=Crmp1 PE=1 SV=1
Q6P5F9	1.29679e-05	Exportin-1 OS=Mus musculus OX=10090 GN=Xpo1 PE=1 SV=1
Q6PFA2	0.000813043	Clathrin light chain OS=Mus musculus OX=10090 GN=Clta PE=1 SV=1
Q6PHU5	0.000979009	Sortilin OS=Mus musculus OX=10090 GN=Sort1 PE=1 SV=1
Q6PI17	0.0161008	Metalloproteinase inhibitor 2 OS=Mus musculus OX=10090 GN=Timp2 PE=1 SV=1
Q6UKZ0	0.000127887	MCG8992 OS=Mus musculus OX=10090 GN=Serpinb3d PE=2 SV=1
Q6XLQ8	0.0131522	Calumenin OS=Mus musculus OX=10090 GN=Calu PE=1 SV=1
Q6ZQ38	0.0128126	Cullin-associated NEDD8-dissociated protein 1 OS=Mus musculus OX=10090 GN=Cand1 PE=1 SV=2
Q6ZWN5	0.00382942	40S ribosomal protein S9 OS=Mus musculus OX=10090 GN=Rps9 PE=1 SV=3; Additional IDs concatenated into MaxParsimony group: Q9CXW7, D3YWH9, F7CJS8, D3Z673, D3YUV6
Q6ZWQ9	0.000362154	MCG5400 OS=Mus musculus OX=10090 GN=Myl12a PE=1 SV=1
Q6ZWU9	0.000657723	40S ribosomal protein S27 OS=Mus musculus OX=10090 GN=Rps27 PE=1 SV=3; Additional IDs concatenated into MaxParsimony group: A0A0G2JDW7, Q6ZWY3, A0A0G2JG29, A0A0G2JEX7
Q6ZWX6	0.00119631	Eukaryotic translation initiation factor 2 subunit 1 OS=Mus musculus OX=10090 GN=Eif2s1 PE=1 SV=3
Q6ZWY9	0.0431732	Histone H2B type 1-C/E/G OS=Mus musculus OX=10090 GN=Hist1h2bc PE=1 SV=3
Q76MZ3	0.00138371	Serine/threonine-protein phosphatase 2A 65 kDa regulatory subunit A alpha isoform OS=Mus musculus OX=10090 GN=Ppp2r1a PE=1 SV=3; Additional IDs concatenated into MaxParsimony group: G3UWS4, H3BKU1, Q3TTF6, Q7TNP2, H3BLQ0, H3BLE7, H3BIV7, G3UWL2, H3BK50
Q78PY7	0.000473218	Staphylococcal nuclease domain-containing protein 1 OS=Mus musculus OX=10090 GN=Snd1 PE=1 SV=1; Additional IDs concatenated into MaxParsimony group: Q3TJ56
Q78ZM0	0.000855271	Sorting nexin 3, isoform CRA_b OS=Mus musculus OX=10090 GN=Snx3 PE=1 SV=1
Q792F9	0.000614735	Alpha-4 integrin OS=Mus musculus OX=10090 GN=Itga4 PE=1 SV=1
Q7TMR0	0.000357785	Lysosomal Pro-X carboxypeptidase OS=Mus musculus OX=10090 GN=Prcp PE=1 SV=2; Additional IDs concatenated into MaxParsimony group: A0A140LHY2
Q7TPR4	0.0014406	Alpha-actinin-1 OS=Mus musculus OX=10090 GN=Actn1 PE=1 SV=1
Q7TQI3	0.000542432	Ubiquitin thioesterase OTUB1 OS=Mus musculus OX=10090 GN=Otub1 PE=1 SV=2; Additional IDs concatenated into MaxParsimony group: D3YWF6, D3Z7K0
Q80UG5	0.00101404	Septin-9 OS=Mus musculus OX=10090 GN=Septin9 PE=1 SV=1; Additional IDs concatenated into MaxParsimony group: A2A6U3, E9Q3V6, D3Z3C0, D3YYB1, F6WYM0, A2A6U5, D3Z1S1, F6UKN5, D3YZU7, D3YV76
Q80UM7	3.74006e-05	Mannosyl-oligosaccharide glucosidase OS=Mus musculus OX=10090 GN=Mogs PE=1 SV=1
Q80V53	0.000266765	Carbohydrate sulfotransferase 14 OS=Mus musculus OX=10090 GN=Chst14 PE=2 SV=2; Additional IDs concatenated into MaxParsimony group: A2AQV2
Q80W65	0.000139209	Proprotein convertase subtilisin/kexin type 9 OS=Mus musculus OX=10090 GN=Pcsk9 PE=1 SV=2
Q80W68	4.32431e-05	Kin of IRRE-like protein 1 OS=Mus musculus OX=10090 GN=Kirrel1 PE=1 SV=1
Q80X37	0.00463593	CD44 antigen OS=Mus musculus OX=10090 GN=Cd44 PE=1 SV=1
Q80X50	3.62546e-05	Ubiquitin-associated protein 2-like OS=Mus musculus OX=10090 GN=Ubap2l PE=1 SV=1; Additional IDs concatenated into MaxParsimony group: A0A0G2JDV6, A0A0H2UH17, A0A0G2JFN7
Q80X71	0.000303303	Transmembrane protein 106B OS=Mus musculus OX=10090 GN=Tmem106b PE=1 SV=1; Additional IDs concatenated into MaxParsimony group: D3Z191
Q80X90	8.92703e-05	Filamin-B OS=Mus musculus OX=10090 GN=Flnb PE=1 SV=3
Q80Y14	8.40791e-05	Glutaredoxin-related protein 5, mitochondrial OS=Mus musculus OX=10090 GN=Glrx5 PE=1 SV=2; Additional IDs concatenated into MaxParsimony group: A0A1Y7VN70
Q810U4	0.00313194	Neuronal cell adhesion molecule OS=Mus musculus OX=10090 GN=Nrcam PE=1 SV=2; Additional IDs concatenated into MaxParsimony group: A0A1W2P7Y9, A0A1W2P814, A0A1W2P6P3, A0A1W2P7R6
Q812F8	0.000448657	Alpha-1,3-mannosyl-glycoprotein 4-beta-N-acetylglucosaminyltransferase B OS=Mus musculus OX=10090 GN=Mgat4b PE=2 SV=1; Additional IDs concatenated into MaxParsimony group: F7BME0, A8Y5H5
Q8BFR4	0.00246511	N-acetylglucosamine-6-sulfatase OS=Mus musculus OX=10090 GN=Gns PE=1 SV=1; Additional IDs concatenated into MaxParsimony group: A0A1W2P8D3, Q9JHU4, A0A1W2P6W9
Q8BFZ3	0.0490718	Beta-actin-like protein 2 OS=Mus musculus OX=10090 GN=Actbl2 PE=1 SV=1
Q8BG32	0.000453868	26S proteasome non-ATPase regulatory subunit 11 OS=Mus musculus OX=10090 GN=Psmd11 PE=1 SV=3; Additional IDs concatenated into MaxParsimony group: G3UYH2, G3UXL5, G3UWW7, G3UYL3, G3UYI4, G3UX15, G3UYL8, G3UZ28, G3UWV7, G3UX67, G3UZ33
Q8BGQ7	0.000331755	Alanine--tRNA ligase, cytoplasmic OS=Mus musculus OX=10090 GN=Aars PE=1 SV=1
Q8BGZ6	0.000123552	Alpha-galactosidase OS=Mus musculus OX=10090 GN=Gla PE=1 SV=1; Additional IDs concatenated into MaxParsimony group: P51569
Q8BHC9	0.000108264	Alpha-(1,3)-fucosyltransferase 11 OS=Mus musculus OX=10090 GN=Fut11 PE=1 SV=1
Q8BHN0	3.32601e-05	Protein phosphatase 1L OS=Mus musculus OX=10090 GN=Ppm1l PE=1 SV=1
Q8BHN3	0.00275905	Neutral alpha-glucosidase AB OS=Mus musculus OX=10090 GN=Ganab PE=1 SV=1; Additional IDs concatenated into MaxParsimony group: E9PWA7, Q3TX55
Q8BJU2	0.000111766	Tetraspanin-9 OS=Mus musculus OX=10090 GN=Tspan9 PE=1 SV=1; Additional IDs concatenated into MaxParsimony group: D3YXN7, A0A0J9YTS4
Q8BJW6	0.000112036	Eukaryotic translation initiation factor 2A OS=Mus musculus OX=10090 GN=Eif2a PE=1 SV=2
Q8BK62	0.000217477	Olfactomedin-like protein 3 OS=Mus musculus OX=10090 GN=Olfml3 PE=2 SV=2; Additional IDs concatenated into MaxParsimony group: A0A0R4J086
Q8BK67	0.000360311	Protein RCC2 OS=Mus musculus OX=10090 GN=Rcc2 PE=1 SV=1; Additional IDs concatenated into MaxParsimony group: A2AWQ2
Q8BKC5	0.000148829	Importin-5 OS=Mus musculus OX=10090 GN=Ipo5 PE=1 SV=3
Q8BM72	0.000972599	Heat shock 70 kDa protein 13 OS=Mus musculus OX=10090 GN=Hspa13 PE=1 SV=1; Additional IDs concatenated into MaxParsimony group: D3Z0Y0
Q8BM88	0.000105521	Cathepsin O OS=Mus musculus OX=10090 GN=Ctso PE=2 SV=1
Q8BMJ2	3.93092e-05	Leucine--tRNA ligase, cytoplasmic OS=Mus musculus OX=10090 GN=Lars PE=1 SV=2; Additional IDs concatenated into MaxParsimony group: A0A494BA98
Q8BND5	0.00176726	Sulfhydryl oxidase 1 OS=Mus musculus OX=10090 GN=Qsox1 PE=1 SV=1
Q8BP67	0.00047398	60S ribosomal protein L24 OS=Mus musculus OX=10090 GN=Rpl24 PE=1 SV=2
Q8BPY9	5.59295e-05	Fidgetin-like protein 1 OS=Mus musculus OX=10090 GN=Fignl1 PE=1 SV=1
Q8BSH3	0.0182481	Tropomyosin alpha-1 chain OS=Mus musculus OX=10090 GN=Tpm1 PE=1 SV=1
Q8BTS0	8.11954e-05	DEAD (Asp-Glu-Ala-Asp) box polypeptide 5 OS=Mus musculus OX=10090 GN=Ddx5 PE=1 SV=1
Q8BU30	8.44207e-05	Isoleucine--tRNA ligase, cytoplasmic OS=Mus musculus OX=10090 GN=Iars PE=1 SV=2
Q8BU31	0.000266199	Ras-related protein Rap-2c OS=Mus musculus OX=10090 GN=Rap2c PE=1 SV=1
Q8BVQ9	0.000243476	26S proteasome regulatory subunit 7 OS=Mus musculus OX=10090 GN=Psmc2 PE=1 SV=1; Additional IDs concatenated into MaxParsimony group: P46471
Q8BWP8	0.000176273	Beta-1,4-glucuronyltransferase 1 OS=Mus musculus OX=10090 GN=B4gat1 PE=1 SV=1
Q8BWY3	0.000301164	Eukaryotic peptide chain release factor subunit 1 OS=Mus musculus OX=10090 GN=Etf1 PE=1 SV=4
Q8C0E2	4.78594e-05	Vacuolar protein sorting-associated protein 26B OS=Mus musculus OX=10090 GN=Vps26b PE=1 SV=1
Q8C1B7	0.000327137	Septin-11 OS=Mus musculus OX=10090 GN=Septin11 PE=1 SV=4
Q8C266	0.00047048	Ras-related protein Rab-5C OS=Mus musculus OX=10090 GN=Rab5c PE=1 SV=1; Additional IDs concatenated into MaxParsimony group: P35278, Q9CQD1, P61021, A2A5F5, A2A5F6
Q8C605	5.21432e-05	ATP-dependent 6-phosphofructokinase OS=Mus musculus OX=10090 GN=Pfkp PE=1 SV=1
Q8CBC8	7.94977e-05	Branched-chain-amino-acid aminotransferase OS=Mus musculus OX=10090 GN=Bcat1 PE=1 SV=1; Additional IDs concatenated into MaxParsimony group: P24288
Q8CCH2	0.000159939	NHL repeat-containing protein 3 OS=Mus musculus OX=10090 GN=Nhlrc3 PE=1 SV=1
Q8CFG0	0.000113592	Extracellular sulfatase Sulf-2 OS=Mus musculus OX=10090 GN=Sulf2 PE=2 SV=2
Q8CFZ0	0.00133036	SUMO-conjugating enzyme UBC9 OS=Mus musculus OX=10090 GN=Ube2i PE=1 SV=1
Q8CG16	0.000486876	Complement C1r-A subcomponent OS=Mus musculus OX=10090 GN=C1ra PE=1 SV=1; Additional IDs concatenated into MaxParsimony group: Q8CFG9
Q8CGC7	0.000166146	Bifunctional glutamate/proline--tRNA ligase OS=Mus musculus OX=10090 GN=Eprs PE=1 SV=4
Q8CHP8	0.000270804	Glycerol-3-phosphate phosphatase OS=Mus musculus OX=10090 GN=Pgp PE=1 SV=1
Q8CI94	0.000764013	Glycogen phosphorylase, brain form OS=Mus musculus OX=10090 GN=Pygb PE=1 SV=3
Q8CIF4	0.000457846	Biotinidase OS=Mus musculus OX=10090 GN=Btd PE=1 SV=2
Q8JZQ9	0.000153277	Eukaryotic translation initiation factor 3 subunit B OS=Mus musculus OX=10090 GN=Eif3b PE=1 SV=1
Q8K094	0.000485404	Poliovirus receptor OS=Mus musculus OX=10090 GN=Pvr PE=1 SV=1
Q8K157	0.000469745	Aldose 1-epimerase OS=Mus musculus OX=10090 GN=Galm PE=1 SV=1
Q8K183	0.000337274	Pyridoxal kinase OS=Mus musculus OX=10090 GN=Pdxk PE=1 SV=1
Q8K1K2	0.000117371	26S proteasome regulatory subunit 8 OS=Mus musculus OX=10090 GN=Psmc5 PE=1 SV=1
Q8K297	0.00016655	Procollagen galactosyltransferase 1 OS=Mus musculus OX=10090 GN=Colgalt1 PE=1 SV=2
Q8K298	5.51934e-05	Anillin OS=Mus musculus OX=10090 GN=Anln PE=1 SV=2
Q8K2Q7	0.000199307	BRO1 domain-containing protein BROX OS=Mus musculus OX=10090 GN=Brox PE=1 SV=1
Q8K2Y3	0.000133182	Protein eva-1 homolog B OS=Mus musculus OX=10090 GN=Eva1b PE=1 SV=1
Q8K4Z3	0.000255279	NAD(P)H-hydrate epimerase OS=Mus musculus OX=10090 GN=Naxe PE=1 SV=1
Q8K4Z5	5.35975e-05	Splicing factor 3A subunit 1 OS=Mus musculus OX=10090 GN=Sf3a1 PE=1 SV=1
Q8QZR4	0.00281971	Out at first protein homolog OS=Mus musculus OX=10090 GN=Oaf PE=2 SV=1; Additional IDs concatenated into MaxParsimony group: A0A1L1SUK4
Q8QZY1	0.000328738	Eukaryotic translation initiation factor 3 subunit L OS=Mus musculus OX=10090 GN=Eif3l PE=1 SV=1
Q8R016	0.000422673	Bleomycin hydrolase OS=Mus musculus OX=10090 GN=Blmh PE=1 SV=1
Q8R029	0.0412015	Histone H2A OS=Mus musculus OX=10090 GN=H2afv PE=2 SV=1
Q8R0J7	0.00069965	Vacuolar protein sorting-associated protein 37B OS=Mus musculus OX=10090 GN=Vps37b PE=1 SV=1
Q8R180	0.000298964	ERO1-like protein alpha OS=Mus musculus OX=10090 GN=Ero1a PE=1 SV=2; Additional IDs concatenated into MaxParsimony group: A0A2I3BPM1, A0A1Y7VNF4, A0A1Y7VJM4, Q8R2E9
Q8R1B4	6.50522e-05	Eukaryotic translation initiation factor 3 subunit C OS=Mus musculus OX=10090 GN=Eif3c PE=1 SV=1
Q8R2K3	0.000872696	Single-stranded DNA binding protein 1 OS=Mus musculus OX=10090 GN=Ssbp1 PE=1 SV=1
Q8R2P8	0.000508324	Lysine--tRNA ligase OS=Mus musculus OX=10090 GN=Kars PE=1 SV=1; Additional IDs concatenated into MaxParsimony group: Q99MN1
Q8R2Y2	0.00233165	Cell surface glycoprotein MUC18 OS=Mus musculus OX=10090 GN=Mcam PE=1 SV=1; Additional IDs concatenated into MaxParsimony group: A0A1L1SQC5, F7ATH5, Reverse_A0A0U1RPS0
Q8R326	5.65356e-05	Paraspeckle component 1 OS=Mus musculus OX=10090 GN=Pspc1 PE=1 SV=1; Additional IDs concatenated into MaxParsimony group: F7D909
Q8R422	0.0007492	CD109 antigen OS=Mus musculus OX=10090 GN=Cd109 PE=1 SV=1
Q8R4G6	0.00856063	Alpha-1,6-mannosylglycoprotein 6-beta-N-acetylglucosaminyltransferase A OS=Mus musculus OX=10090 GN=Mgat5 PE=1 SV=1; Additional IDs concatenated into MaxParsimony group: Q8BIS8
Q8R5C5	0.000469894	Beta-centractin OS=Mus musculus OX=10090 GN=Actr1b PE=1 SV=1; Additional IDs concatenated into MaxParsimony group: P61164, A0A494BB86, E0CYB4
Q8VBV7	0.000169807	COP9 signalosome complex subunit 8 OS=Mus musculus OX=10090 GN=Cops8 PE=1 SV=1; Additional IDs concatenated into MaxParsimony group: A0A087WPM5
Q8VCF1	0.00120316	Soluble calcium-activated nucleotidase 1 OS=Mus musculus OX=10090 GN=Cant1 PE=2 SV=1
Q8VCG1	0.000386585	Deoxyuridine triphosphatase OS=Mus musculus OX=10090 GN=Dut PE=1 SV=1; Additional IDs concatenated into MaxParsimony group: Q9CQ43
Q8VDD5	0.000258014	Myosin-9 OS=Mus musculus OX=10090 GN=Myh9 PE=1 SV=4
Q8VDM4	0.000158116	26S proteasome non-ATPase regulatory subunit 2 OS=Mus musculus OX=10090 GN=Psmd2 PE=1 SV=1
Q8VDN2	0.00160597	Sodium/potassium-transporting ATPase subunit alpha-1 OS=Mus musculus OX=10090 GN=Atp1a1 PE=1 SV=1; Additional IDs concatenated into MaxParsimony group: Q8VCE0, A0A0G2JGX4, Q6PIE5, Q6PIC6, D3YYN7, Q9WV27, Q9Z1W8, E9QNX7, Q64436, Q91WH7
Q8VEJ9	0.00014486	Vacuolar protein sorting-associated protein 4A OS=Mus musculus OX=10090 GN=Vps4a PE=1 SV=1
Q8VEK3	0.000247435	Heterogeneous nuclear ribonucleoprotein U OS=Mus musculus OX=10090 GN=Hnrnpu PE=1 SV=1
Q8VIB3	0.00132479	Type 2 lactosamine alpha-2,3-sialyltransferase OS=Mus musculus OX=10090 GN=St3gal6 PE=2 SV=3; Additional IDs concatenated into MaxParsimony group: A0A338P743
Q8VIJ6	0.000872042	Splicing factor, proline- and glutamine-rich OS=Mus musculus OX=10090 GN=Sfpq PE=1 SV=1
Q91V41	0.000409968	Ras-related protein Rab-14 OS=Mus musculus OX=10090 GN=Rab14 PE=1 SV=3; Additional IDs concatenated into MaxParsimony group: Q50HX3
Q91V55	0.00152631	40S ribosomal protein S5 OS=Mus musculus OX=10090 GN=Rps5 PE=1 SV=1; Additional IDs concatenated into MaxParsimony group: P97461, D3Z1S8, D3YYM6
Q91VB8	0.00232563	Alpha globin 1 OS=Mus musculus OX=10090 GN=Hba-a1 PE=1 SV=1
Q91VR8	0.000388031	Protein BRICK1 OS=Mus musculus OX=10090 GN=Brk1 PE=1 SV=1
Q91WK2	0.000156518	Eukaryotic translation initiation factor 3 subunit H OS=Mus musculus OX=10090 GN=Eif3h PE=1 SV=1
Q91XA2	0.000597148	Golgi membrane protein 1 OS=Mus musculus OX=10090 GN=Golm1 PE=1 SV=2
Q91XH5	0.000724152	Sepiapterin reductase OS=Mus musculus OX=10090 GN=Spr PE=1 SV=1; Additional IDs concatenated into MaxParsimony group: Q64105, G3UXX3, G3UZ79
Q91XL3	0.000681485	UDP-glucuronic acid decarboxylase 1 OS=Mus musculus OX=10090 GN=Uxs1 PE=1 SV=1; Additional IDs concatenated into MaxParsimony group: D3YUF9, A0A0J9YUC7
Q91XV3	0.000630863	Brain acid soluble protein 1 OS=Mus musculus OX=10090 GN=Basp1 PE=1 SV=3
Q91XX7	0.000450326	Protocadherin gamma B2 OS=Mus musculus OX=10090 GN=Pcdhgb2 PE=1 SV=1; Additional IDs concatenated into MaxParsimony group: Q91XX8
Q91YR1	0.000144813	Twinfilin-1 OS=Mus musculus OX=10090 GN=Twf1 PE=1 SV=2
Q91YW3	0.00128921	DnaJ homolog subfamily C member 3 OS=Mus musculus OX=10090 GN=Dnajc3 PE=1 SV=1
Q91YY2	9.99909e-05	Beta-1,4-galactosyltransferase 3 OS=Mus musculus OX=10090 GN=B4galt3 PE=1 SV=1
Q91ZJ5	0.00247152	UTP--glucose-1-phosphate uridylyltransferase OS=Mus musculus OX=10090 GN=Ugp2 PE=1 SV=3
Q920A5	0.00939526	Retinoid-inducible serine carboxypeptidase OS=Mus musculus OX=10090 GN=Scpep1 PE=1 SV=2
Q920E5	0.00349628	Farnesyl pyrophosphate synthase OS=Mus musculus OX=10090 GN=Fdps PE=1 SV=1; Additional IDs concatenated into MaxParsimony group: A0A0G2JEA5, A0A0G2JE82, A0A0G2JEB3, A0A0G2JDJ5
Q921I1	0.0367275	Serotransferrin OS=Mus musculus OX=10090 GN=Tf PE=1 SV=1; Additional IDs concatenated into MaxParsimony group: F7BAE9, F7CJN9, D3YYR8, E9Q2Q7, E9Q939, Q9DBD0, D3YY36
Q921M3	0.000124391	Splicing factor 3B subunit 3 OS=Mus musculus OX=10090 GN=Sf3b3 PE=1 SV=1
Q921M7	0.000270437	Protein FAM49B OS=Mus musculus OX=10090 GN=Fam49b PE=1 SV=1; Additional IDs concatenated into MaxParsimony group: A0A2I3BRN5, A0A2I3BPH9, A0A2I3BQK1
Q921V5	0.00024597	Alpha-1,6-mannosyl-glycoprotein 2-beta-N-acetylglucosaminyltransferase OS=Mus musculus OX=10090 GN=Mgat2 PE=1 SV=1
Q922B2	0.000673642	Aspartate--tRNA ligase, cytoplasmic OS=Mus musculus OX=10090 GN=Dars PE=1 SV=2
Q922F4	0.00392507	Tubulin beta-6 chain OS=Mus musculus OX=10090 GN=Tubb6 PE=1 SV=1
Q922I7	0.000409263	MCG13402, isoform CRA_c OS=Mus musculus OX=10090 GN=Ptbp1 PE=1 SV=1; Additional IDs concatenated into MaxParsimony group: Q8BGJ5, P17225, Q8CB58, G3UXA6, G8JL74, Q8BHD7, G3UZ01, E9QMW9, G3UY95, E9Q0W3
Q924B0	0.000448583	Inositol-1-monophosphatase OS=Mus musculus OX=10090 GN=Impa1 PE=1 SV=1; Additional IDs concatenated into MaxParsimony group: O55023, Q80ZJ2, A0A0A6YW07, D3Z703
Q93092	0.00165663	Transaldolase OS=Mus musculus OX=10090 GN=Taldo1 PE=1 SV=2
Q99JI4	0.000148256	26S proteasome non-ATPase regulatory subunit 6 OS=Mus musculus OX=10090 GN=Psmd6 PE=1 SV=1; Additional IDs concatenated into MaxParsimony group: A0A286YDW8
Q99JR5	0.000452434	Tubulointerstitial nephritis antigen-like OS=Mus musculus OX=10090 GN=Tinagl1 PE=1 SV=1; Additional IDs concatenated into MaxParsimony group: H3BJ97, H3BKM8
Q99JY9	0.00109278	Actin-related protein 3 OS=Mus musculus OX=10090 GN=Actr3 PE=1 SV=3; Additional IDs concatenated into MaxParsimony group: A0A087WRA1, A0A087WQ14, A0A087WP86, Q641P0, A0A087WS98, A0A087WQ83, A0A087WPR6
Q99K41	0.000451934	EMILIN-1 OS=Mus musculus OX=10090 GN=Emilin1 PE=1 SV=1
Q99K48	0.000416554	Non-POU domain-containing octamer-binding protein OS=Mus musculus OX=10090 GN=Nono PE=1 SV=3
Q99K85	0.00188325	Phosphoserine aminotransferase OS=Mus musculus OX=10090 GN=Psat1 PE=1 SV=1; Additional IDs concatenated into MaxParsimony group: Q3U6K9, E9Q6P1
Q99KI0	0.000187739	Aconitate hydratase, mitochondrial OS=Mus musculus OX=10090 GN=Aco2 PE=1 SV=1; Additional IDs concatenated into MaxParsimony group: A0A2R8VJW0
Q99KJ8	0.000171572	Dynactin subunit 2 OS=Mus musculus OX=10090 GN=Dctn2 PE=1 SV=3
Q99KK7	0.000131945	Dipeptidyl peptidase 3 OS=Mus musculus OX=10090 GN=Dpp3 PE=1 SV=2
Q99KQ4	0.000320952	Nicotinamide phosphoribosyltransferase OS=Mus musculus OX=10090 GN=Nampt PE=1 SV=1
Q99KR8	0.000267973	Plasma alpha-L-fucosidase OS=Mus musculus OX=10090 GN=Fuca2 PE=1 SV=1
Q99KV1	0.000925478	DnaJ homolog subfamily B member 11 OS=Mus musculus OX=10090 GN=Dnajb11 PE=1 SV=1
Q99L45	0.000253819	Eukaryotic translation initiation factor 2 subunit 2 OS=Mus musculus OX=10090 GN=Eif2s2 PE=1 SV=1
Q99LJ1	0.000698808	Tissue alpha-L-fucosidase OS=Mus musculus OX=10090 GN=Fuca1 PE=1 SV=1
Q99LS3	0.000368684	Phosphoserine phosphatase OS=Mus musculus OX=10090 GN=Psph PE=1 SV=1; Additional IDs concatenated into MaxParsimony group: A0A0J9YVH9
Q99LX0	0.00379694	Protein/nucleic acid deglycase DJ-1 OS=Mus musculus OX=10090 GN=Park7 PE=1 SV=1; Additional IDs concatenated into MaxParsimony group: A2A813, A2A815, A2A816, A2A817
Q99M71	0.00956625	Mammalian ependymin-related protein 1 OS=Mus musculus OX=10090 GN=Epdr1 PE=1 SV=1; Additional IDs concatenated into MaxParsimony group: A0A1Y7VKS9
Q99P91	0.0955257	Transmembrane glycoprotein NMB OS=Mus musculus OX=10090 GN=Gpnmb PE=1 SV=2; Additional IDs concatenated into MaxParsimony group: Q8BVA0
Q99PT1	0.00760415	Rho GDP-dissociation inhibitor 1 OS=Mus musculus OX=10090 GN=Arhgdia PE=1 SV=3
Q9CPQ9	0.0267057	Fructose-bisphosphate aldolase OS=Mus musculus OX=10090 GN=Aldoart1 PE=1 SV=1
Q9CPR4	0.000527912	60S ribosomal protein L17 OS=Mus musculus OX=10090 GN=Rpl17 PE=1 SV=3
Q9CPT4	0.00215128	Myeloid-derived growth factor OS=Mus musculus OX=10090 GN=Mydgf PE=1 SV=1
Q9CPU0	0.00140552	Lactoylglutathione lyase OS=Mus musculus OX=10090 GN=Glo1 PE=1 SV=3; Additional IDs concatenated into MaxParsimony group: A0A494BBE7, A0A494BAF7
Q9CPV4	0.000528636	Glyoxalase domain-containing protein 4 OS=Mus musculus OX=10090 GN=Glod4 PE=1 SV=1; Additional IDs concatenated into MaxParsimony group: E9Q197, F6ZTG3, E9Q2R6, E9Q055
Q9CPX4	0.0693791	Ferritin OS=Mus musculus OX=10090 GN=Ftl1 PE=1 SV=1; Additional IDs concatenated into MaxParsimony group: P29391, A0A1B0GR60, A0A1B0GRH4, A0A1Y7VNT9
Q9CQ10	5.08021e-05	Charged multivesicular body protein 3 OS=Mus musculus OX=10090 GN=Chmp3 PE=1 SV=3
Q9CQ48	0.000319711	NudC domain-containing protein 2 OS=Mus musculus OX=10090 GN=Nudcd2 PE=1 SV=1; Additional IDs concatenated into MaxParsimony group: E0CYQ2
Q9CQ60	0.000871982	6-phosphogluconolactonase OS=Mus musculus OX=10090 GN=Pgls PE=1 SV=1; Additional IDs concatenated into MaxParsimony group: F6X8L5, D3Z4X1
Q9CQ65	0.00134771	S-methyl-5'-thioadenosine phosphorylase OS=Mus musculus OX=10090 GN=Mtap PE=1 SV=1
Q9CQC6	0.000473088	Basic leucine zipper and W2 domain-containing protein 1 OS=Mus musculus OX=10090 GN=Bzw1 PE=1 SV=1
Q9CQD4	0.000364255	Charged multivesicular body protein 1b-2 OS=Mus musculus OX=10090 GN=Chmp1b2 PE=2 SV=2; Additional IDs concatenated into MaxParsimony group: Q99LU0
Q9CQE8	0.000500765	RNA transcription, translation and transport factor protein OS=Mus musculus OX=10090 GN=RTRAF PE=1 SV=1
Q9CQF3	0.000176886	Cleavage and polyadenylation specificity factor subunit 5 OS=Mus musculus OX=10090 GN=Nudt21 PE=1 SV=1; Additional IDs concatenated into MaxParsimony group: A0A1D5RM23, A0A1D5RLS2
Q9CQI6	0.00721456	Coactosin-like protein OS=Mus musculus OX=10090 GN=Cotl1 PE=1 SV=3; Additional IDs concatenated into MaxParsimony group: A0A1D5RLP1
Q9CQL1	0.00050177	Protein mago nashi homolog 2 OS=Mus musculus OX=10090 GN=Magohb PE=2 SV=1
Q9CQM5	0.000398385	Thioredoxin domain-containing protein 17 OS=Mus musculus OX=10090 GN=Txndc17 PE=1 SV=1
Q9CQM9	0.000302005	Glutaredoxin-3 OS=Mus musculus OX=10090 GN=Glrx3 PE=1 SV=1; Additional IDs concatenated into MaxParsimony group: A0A1B0GS58, A0A1B0GT04
Q9CQU0	0.000231016	Thioredoxin domain-containing protein 12 OS=Mus musculus OX=10090 GN=Txndc12 PE=1 SV=1
Q9CQV8	0.0221447	14-3-3 protein beta/alpha OS=Mus musculus OX=10090 GN=Ywhab PE=1 SV=3
Q9CR16	0.00266082	Peptidyl-prolyl cis-trans isomerase D OS=Mus musculus OX=10090 GN=Ppid PE=1 SV=3
Q9CR51	0.000247312	V-type proton ATPase subunit G 1 OS=Mus musculus OX=10090 GN=Atp6v1g1 PE=1 SV=3
Q9CVB6	0.00137417	Actin-related protein 2/3 complex subunit 2 OS=Mus musculus OX=10090 GN=Arpc2 PE=1 SV=3; Additional IDs concatenated into MaxParsimony group: D3YXG6
Q9CWJ9	0.00135748	Bifunctional purine biosynthesis protein PURH OS=Mus musculus OX=10090 GN=Atic PE=1 SV=2
Q9CWK8	0.000455336	Sorting nexin-2 OS=Mus musculus OX=10090 GN=Snx2 PE=1 SV=2; Additional IDs concatenated into MaxParsimony group: Q6NZD2
Q9CWZ3	0.000337906	RNA-binding protein 8A OS=Mus musculus OX=10090 GN=Rbm8a PE=1 SV=4; Additional IDs concatenated into MaxParsimony group: A0A0G2JFX7, A0A0G2JEA9, A0A0N4SUH6
Q9CX00	0.000302539	IST1 homolog OS=Mus musculus OX=10090 GN=Ist1 PE=1 SV=1
Q9CXW3	0.000410827	Calcyclin-binding protein OS=Mus musculus OX=10090 GN=Cacybp PE=1 SV=1; Additional IDs concatenated into MaxParsimony group: A0A0A6YY29
Q9CXW4	0.000677731	60S ribosomal protein L11 OS=Mus musculus OX=10090 GN=Rpl11 PE=1 SV=4
Q9CXY6	0.000153655	Interleukin enhancer-binding factor 2 OS=Mus musculus OX=10090 GN=Ilf2 PE=1 SV=1
Q9CY58	0.00100822	Plasminogen activator inhibitor 1 RNA-binding protein OS=Mus musculus OX=10090 GN=Serbp1 PE=1 SV=2; Additional IDs concatenated into MaxParsimony group: Q3UMP4, A0A0N4SV32, A0A0N4SWH2, A0A0N4SUN8, A0A0N4SUQ1, A0A0N4SV40, A0A0N4SVK5
Q9CY64	0.00010877	Biliverdin reductase A OS=Mus musculus OX=10090 GN=Blvra PE=1 SV=1; Additional IDs concatenated into MaxParsimony group: A2ASB1, A2ASB7, A2ASB8
Q9CYA0	0.000457381	Protein disulfide isomerase Creld2 OS=Mus musculus OX=10090 GN=Creld2 PE=1 SV=1
Q9CYJ8	0.000332489	Chromobox homolog 1 (Drosophila HP1 beta), isoform CRA_a OS=Mus musculus OX=10090 GN=Cbx1 PE=1 SV=1
Q9CYK2	0.000194122	Glutaminyl-peptide cyclotransferase OS=Mus musculus OX=10090 GN=Qpct PE=1 SV=2
Q9CYN9	0.00415979	Renin receptor OS=Mus musculus OX=10090 GN=Atp6ap2 PE=1 SV=2
Q9CYZ2	0.000320007	Tumor protein D54 OS=Mus musculus OX=10090 GN=Tpd52l2 PE=1 SV=1
Q9CZ04	0.000123431	COP9 signalosome complex subunit 7a OS=Mus musculus OX=10090 GN=Cops7a PE=1 SV=2; Additional IDs concatenated into MaxParsimony group: D3Z440, D3YVI6, D3Z0S0
Q9CZ30	0.00018482	Obg-like ATPase 1 OS=Mus musculus OX=10090 GN=Ola1 PE=1 SV=1; Additional IDs concatenated into MaxParsimony group: B1AYJ9
Q9CZ44	0.000242249	NSFL1 cofactor p47 OS=Mus musculus OX=10090 GN=Nsfl1c PE=1 SV=1; Additional IDs concatenated into MaxParsimony group: A2AT02
Q9CZB2	0.0189614	Melanocyte protein PMEL OS=Mus musculus OX=10090 GN=Pmel PE=2 SV=1
Q9CZC8	9.26673e-05	Secernin-1 OS=Mus musculus OX=10090 GN=Scrn1 PE=1 SV=1; Additional IDs concatenated into MaxParsimony group: A0A0N4SWD0
Q9CZD3	0.00138401	Glycine--tRNA ligase OS=Mus musculus OX=10090 GN=Gars PE=1 SV=1
Q9CZN7	0.000198464	Serine hydroxymethyltransferase, mitochondrial OS=Mus musculus OX=10090 GN=Shmt2 PE=1 SV=1
Q9CZQ6	0.00100584	Retinoic acid early-inducible protein 1-epsilon OS=Mus musculus OX=10090 GN=Raet1e PE=1 SV=1
Q9CZU6	0.000426851	Citrate synthase, mitochondrial OS=Mus musculus OX=10090 GN=Cs PE=1 SV=1; Additional IDs concatenated into MaxParsimony group: Q80X68
Q9CZX8	0.0093154	40S ribosomal protein S19 OS=Mus musculus OX=10090 GN=Rps19 PE=1 SV=3; Additional IDs concatenated into MaxParsimony group: D3Z722, D3Z5R8, D3YUG3, D3YUT3, S4R223
Q9D031	0.00056377	Ras suppressor protein 1 OS=Mus musculus OX=10090 GN=Rsu1 PE=1 SV=1
Q9D0B6	0.00052029	Protein PBDC1 OS=Mus musculus OX=10090 GN=Pbdc1 PE=1 SV=1
Q9D0F9	0.000740223	Phosphoglucomutase-1 OS=Mus musculus OX=10090 GN=Pgm1 PE=1 SV=4; Additional IDs concatenated into MaxParsimony group: A2CEK3
Q9D0I9	0.000101641	Arginine--tRNA ligase, cytoplasmic OS=Mus musculus OX=10090 GN=Rars PE=1 SV=2
Q9D0K2	0.000355466	Succinyl-CoA:3-ketoacid coenzyme A transferase 1, mitochondrial OS=Mus musculus OX=10090 GN=Oxct1 PE=1 SV=1; Additional IDs concatenated into MaxParsimony group: Q3UJQ9
Q9D0T1	0.000390819	NHP2-like protein 1 OS=Mus musculus OX=10090 GN=Snu13 PE=1 SV=4
Q9D1B1	0.0326227	Cystatin E/M OS=Mus musculus OX=10090 GN=Cst6 PE=1 SV=1; Additional IDs concatenated into MaxParsimony group: A0A494BAF5
Q9D1C8	0.0011031	Vacuolar protein sorting-associated protein 28 homolog OS=Mus musculus OX=10090 GN=Vps28 PE=1 SV=1; Additional IDs concatenated into MaxParsimony group: A0A2R8VKS6
Q9D1G1	0.000801243	Ras-related protein Rab-1B OS=Mus musculus OX=10090 GN=Rab1b PE=1 SV=1
Q9D1Q6	0.00184982	Endoplasmic reticulum resident protein 44 OS=Mus musculus OX=10090 GN=Erp44 PE=1 SV=1
Q9D1R9	0.000993309	60S ribosomal protein L34 OS=Mus musculus OX=10090 GN=Rpl34 PE=1 SV=2; Additional IDs concatenated into MaxParsimony group: A0A0G2JEY6, A0A0G2JGY8
Q9D358	0.0008035	Low molecular weight phosphotyrosine protein phosphatase OS=Mus musculus OX=10090 GN=Acp1 PE=1 SV=3; Additional IDs concatenated into MaxParsimony group: Q561M1, A0A1W2P7X3
Q9D4E6	0.00128666	Polyadenylate-binding protein OS=Mus musculus OX=10090 GN=Pabpc6 PE=1 SV=1
Q9D7P9	0.000286888	Serpin B12 OS=Mus musculus OX=10090 GN=Serpinb12 PE=2 SV=1
Q9D819	0.000311586	Inorganic pyrophosphatase OS=Mus musculus OX=10090 GN=Ppa1 PE=1 SV=1
Q9D892	0.000252804	Inosine triphosphate pyrophosphatase OS=Mus musculus OX=10090 GN=Itpa PE=1 SV=2
Q9D898	0.000618905	Actin-related protein 2/3 complex subunit 5-like protein OS=Mus musculus OX=10090 GN=Arpc5l PE=1 SV=1
Q9D8B3	0.00088291	Charged multivesicular body protein 4b OS=Mus musculus OX=10090 GN=Chmp4b PE=1 SV=2
Q9D8E6	0.000219974	60S ribosomal protein L4 OS=Mus musculus OX=10090 GN=Rpl4 PE=1 SV=3
Q9D8N0	0.00385744	Elongation factor 1-gamma OS=Mus musculus OX=10090 GN=Eef1g PE=1 SV=3
Q9D8S4	0.00137778	Oligoribonuclease, mitochondrial OS=Mus musculus OX=10090 GN=Rexo2 PE=1 SV=2
Q9D8W5	0.000114334	26S proteasome non-ATPase regulatory subunit 12 OS=Mus musculus OX=10090 GN=Psmd12 PE=1 SV=4; Additional IDs concatenated into MaxParsimony group: B1AT36, Q3TRH2
Q9D8Y0	0.000135125	EF-hand domain-containing protein D2 OS=Mus musculus OX=10090 GN=Efhd2 PE=1 SV=1; Additional IDs concatenated into MaxParsimony group: Q8C845
Q9DAR7	0.000906534	m7GpppX diphosphatase OS=Mus musculus OX=10090 GN=Dcps PE=1 SV=1; Additional IDs concatenated into MaxParsimony group: Q3TBW9, D6RFQ0
Q9DB05	0.000226722	Alpha-soluble NSF attachment protein OS=Mus musculus OX=10090 GN=Napa PE=1 SV=1
Q9DB34	0.00060278	Charged multivesicular body protein 2a OS=Mus musculus OX=10090 GN=Chmp2a PE=1 SV=1; Additional IDs concatenated into MaxParsimony group: A0A1B0GR63, A0A1B0GT75, A0A1B0GSH4
Q9DBG9	0.000102737	Tax1-binding protein 3 OS=Mus musculus OX=10090 GN=Tax1bp3 PE=1 SV=1
Q9DBH5	0.00142231	Vesicular integral-membrane protein VIP36 OS=Mus musculus OX=10090 GN=Lman2 PE=1 SV=2
Q9DBJ1	0.0131216	Phosphoglycerate mutase 1 OS=Mus musculus OX=10090 GN=Pgam1 PE=1 SV=3; Additional IDs concatenated into MaxParsimony group: O70250
Q9DBP5	0.000430995	UMP-CMP kinase OS=Mus musculus OX=10090 GN=Cmpk1 PE=1 SV=1
Q9DCD0	0.00244689	6-phosphogluconate dehydrogenase, decarboxylating OS=Mus musculus OX=10090 GN=Pgd PE=1 SV=3
Q9DCH4	0.00034067	Eukaryotic translation initiation factor 3 subunit F OS=Mus musculus OX=10090 GN=Eif3f PE=1 SV=2
Q9DCK3	0.000605727	Tetraspanin-4 OS=Mus musculus OX=10090 GN=Tspan4 PE=1 SV=1; Additional IDs concatenated into MaxParsimony group: D3Z0T3, D3Z0B7
Q9DCT8	0.000825725	Cysteine-rich protein 2 OS=Mus musculus OX=10090 GN=Crip2 PE=1 SV=1; Additional IDs concatenated into MaxParsimony group: A0A0G2JF37
Q9EP52	0.000201659	Twisted gastrulation protein homolog 1 OS=Mus musculus OX=10090 GN=Twsg1 PE=1 SV=1
Q9EPL2	0.0044288	Calsyntenin-1 OS=Mus musculus OX=10090 GN=Clstn1 PE=1 SV=1; Additional IDs concatenated into MaxParsimony group: Reverse_Q3TL44, Q9ER65, Reverse_Q80XE1
Q9EPU0	2.15586e-05	Regulator of nonsense transcripts 1 OS=Mus musculus OX=10090 GN=Upf1 PE=1 SV=2
Q9EPX2	0.0001657	Papilin OS=Mus musculus OX=10090 GN=Papln PE=2 SV=2
Q9EQ08	0.00192754	Heparan N-sulfatase OS=Mus musculus OX=10090 GN=Sgsh PE=1 SV=1; Additional IDs concatenated into MaxParsimony group: B1ATE0
Q9EQG7	0.00034597	Ectonucleotide pyrophosphatase/phosphodiesterase family member 5 OS=Mus musculus OX=10090 GN=Enpp5 PE=1 SV=3
Q9EQH3	0.000278942	Vacuolar protein sorting-associated protein 35 OS=Mus musculus OX=10090 GN=Vps35 PE=1 SV=1
Q9EQP2	7.44011e-05	EH domain-containing protein 4 OS=Mus musculus OX=10090 GN=Ehd4 PE=1 SV=1
Q9ER00	0.000509418	Syntaxin-12 OS=Mus musculus OX=10090 GN=Stx12 PE=1 SV=1
Q9ERD7	0.00551468	Tubulin beta-3 chain OS=Mus musculus OX=10090 GN=Tubb3 PE=1 SV=1
Q9EST5	0.000872363	Acidic leucine-rich nuclear phosphoprotein 32 family member B OS=Mus musculus OX=10090 GN=Anp32b PE=1 SV=1
Q9ESY9	0.00628685	Gamma-interferon-inducible lysosomal thiol reductase OS=Mus musculus OX=10090 GN=Ifi30 PE=1 SV=3
Q9ET22	0.00147941	Dipeptidyl peptidase 2 OS=Mus musculus OX=10090 GN=Dpp7 PE=1 SV=2
Q9JHJ0	6.5174e-05	Tropomodulin-3 OS=Mus musculus OX=10090 GN=Tmod3 PE=1 SV=1
Q9JHR7	0.000110681	Insulin-degrading enzyme OS=Mus musculus OX=10090 GN=Ide PE=1 SV=1; Additional IDs concatenated into MaxParsimony group: F6RPJ9
Q9JHU4	4.60476e-05	Cytoplasmic dynein 1 heavy chain 1 OS=Mus musculus OX=10090 GN=Dync1h1 PE=1 SV=2
Q9JI58	0.00479992	Retinoic acid early-inducible protein 1-delta OS=Mus musculus OX=10090 GN=Raet1d PE=1 SV=1; Additional IDs concatenated into MaxParsimony group: O08603, O08602, O08604
Q9JIF0	0.000691863	Protein arginine N-methyltransferase 1 OS=Mus musculus OX=10090 GN=Prmt1 PE=1 SV=1; Additional IDs concatenated into MaxParsimony group: A0A171KXD3, A0A140LHF7, A0A140LJF4, A0A140LJ70, A0A140LHS4, A0A140LJ68, A0A140LI33
Q9JII6	0.00270368	Aldo-keto reductase family 1 member A1 OS=Mus musculus OX=10090 GN=Akr1a1 PE=1 SV=3; Additional IDs concatenated into MaxParsimony group: B1AXW3
Q9JJ00	0.000522506	Phospholipid scramblase 1 OS=Mus musculus OX=10090 GN=Plscr1 PE=1 SV=1
Q9JJ28	2.18278e-05	Protein flightless-1 homolog OS=Mus musculus OX=10090 GN=Flii PE=1 SV=1
Q9JK81	0.000142335	UPF0160 protein MYG1, mitochondrial OS=Mus musculus OX=10090 GN=Myg1 PE=1 SV=1; Additional IDs concatenated into MaxParsimony group: F8WGG3, F7A3N3
Q9JKB1	0.000228173	Ubiquitin carboxyl-terminal hydrolase isozyme L3 OS=Mus musculus OX=10090 GN=Uchl3 PE=1 SV=2; Additional IDs concatenated into MaxParsimony group: A0A2I3BQ39
Q9JKF1	0.000178097	Ras GTPase-activating-like protein IQGAP1 OS=Mus musculus OX=10090 GN=Iqgap1 PE=1 SV=2
Q9JKR6	0.000951632	Hypoxia up-regulated protein 1 OS=Mus musculus OX=10090 GN=Hyou1 PE=1 SV=1; Additional IDs concatenated into MaxParsimony group: F6TRP3, E0CYZ2, A0A1L1SQ34
Q9JLI2	8.70742e-05	Collagen type V alpha 3 chain OS=Mus musculus OX=10090 GN=Col5a3 PE=1 SV=1
Q9JLJ2	6.19449e-05	4-trimethylaminobutyraldehyde dehydrogenase OS=Mus musculus OX=10090 GN=Aldh9a1 PE=1 SV=1
Q9JLQ0	9.54832e-05	CD2-associated protein OS=Mus musculus OX=10090 GN=Cd2ap PE=1 SV=3; Additional IDs concatenated into MaxParsimony group: A0A3B2W812
Q9JLZ6	0.0100063	Hypermethylated in cancer 2 protein OS=Mus musculus OX=10090 GN=Hic2 PE=2 SV=4
Q9JMG1	0.00033551	Endothelial differentiation-related factor 1 OS=Mus musculus OX=10090 GN=Edf1 PE=1 SV=1
Q9JMH6	2.58389e-05	Thioredoxin reductase 1, cytoplasmic OS=Mus musculus OX=10090 GN=Txnrd1 PE=1 SV=3
Q9QUL3	0.000301253	Group IIE secretory phospholipase A2 OS=Mus musculus OX=10090 GN=Pla2g2e PE=1 SV=1
Q9QUM9	0.00217399	Proteasome subunit alpha type-6 OS=Mus musculus OX=10090 GN=Psma6 PE=1 SV=1; Additional IDs concatenated into MaxParsimony group: E0CXB1, E0CYT2
Q9QUN9	0.00227483	Dickkopf-related protein 3 OS=Mus musculus OX=10090 GN=Dkk3 PE=2 SV=1
Q9QUR6	0.00023608	Prolyl endopeptidase OS=Mus musculus OX=10090 GN=Prep PE=1 SV=1
Q9QXK3	1.76307e-05	Coatomer subunit gamma-2 OS=Mus musculus OX=10090 GN=Copg2 PE=1 SV=1
Q9QYB1	0.00105809	Chloride intracellular channel protein 4 OS=Mus musculus OX=10090 GN=Clic4 PE=1 SV=3
Q9QYI3	7.91508e-05	DnaJ homolog subfamily C member 7 OS=Mus musculus OX=10090 GN=Dnajc7 PE=1 SV=2; Additional IDs concatenated into MaxParsimony group: F7BTP8, A2A5E1
Q9QYJ0	0.000514164	DnaJ homolog subfamily A member 2 OS=Mus musculus OX=10090 GN=Dnaja2 PE=1 SV=1
Q9QZ88	0.00124396	Vacuolar protein sorting-associated protein 29 OS=Mus musculus OX=10090 GN=Vps29 PE=1 SV=1; Additional IDs concatenated into MaxParsimony group: D3Z645, D3YYD5, D3YW98
Q9QZD9	0.000345712	Eukaryotic translation initiation factor 3 subunit I OS=Mus musculus OX=10090 GN=Eif3i PE=1 SV=1; Additional IDs concatenated into MaxParsimony group: A2AE03
Q9QZE5	2.92996e-05	Coatomer subunit gamma-1 OS=Mus musculus OX=10090 GN=Copg1 PE=1 SV=1; Additional IDs concatenated into MaxParsimony group: Q9QXK3
Q9QZF2	0.0218974	Glypican-1 OS=Mus musculus OX=10090 GN=Gpc1 PE=1 SV=1
Q9R045	0.00141979	Angiopoietin-related protein 2 OS=Mus musculus OX=10090 GN=Angptl2 PE=2 SV=2; Additional IDs concatenated into MaxParsimony group: A0A0A6YXQ1, Q8R0Z6
Q9R087	0.000366656	Glypican-6 OS=Mus musculus OX=10090 GN=Gpc6 PE=1 SV=1
Q9R0E1	0.00337507	Multifunctional procollagen lysine hydroxylase and glycosyltransferase LH3 OS=Mus musculus OX=10090 GN=Plod3 PE=1 SV=1
Q9R0E2	0.0178649	Procollagen-lysine,2-oxoglutarate 5-dioxygenase 1 OS=Mus musculus OX=10090 GN=Plod1 PE=1 SV=1; Additional IDs concatenated into MaxParsimony group: F6WNR1, A8Y5E6, F6W3Q8
Q9R0N0	0.000101664	Galactokinase OS=Mus musculus OX=10090 GN=Galk1 PE=1 SV=2
Q9R0P5	0.00172063	Destrin OS=Mus musculus OX=10090 GN=Dstn PE=1 SV=3
Q9R1E6	0.00595975	Ectonucleotide pyrophosphatase/phosphodiesterase family member 2 OS=Mus musculus OX=10090 GN=Enpp2 PE=1 SV=3; Additional IDs concatenated into MaxParsimony group: G3UXY9, A0A2I3BR60
Q9R1P0	0.00180552	Proteasome subunit alpha type-4 OS=Mus musculus OX=10090 GN=Psma4 PE=1 SV=1; Additional IDs concatenated into MaxParsimony group: E9PW69, E9Q0X0
Q9R1P1	0.000450524	Proteasome subunit beta type-3 OS=Mus musculus OX=10090 GN=Psmb3 PE=1 SV=1
Q9R1P3	0.00194455	Proteasome subunit beta type-2 OS=Mus musculus OX=10090 GN=Psmb2 PE=1 SV=1
Q9R1P4	0.00229241	Proteasome subunit alpha type-1 OS=Mus musculus OX=10090 GN=Psma1 PE=1 SV=1; Additional IDs concatenated into MaxParsimony group: A0A1B0GS70
Q9WTP6	0.00167823	Adenylate kinase 2, mitochondrial OS=Mus musculus OX=10090 GN=Ak2 PE=1 SV=5; Additional IDs concatenated into MaxParsimony group: F7BP55
Q9WTP7	0.000242749	GTP:AMP phosphotransferase AK3, mitochondrial OS=Mus musculus OX=10090 GN=Ak3 PE=1 SV=3
Q9WTR5	6.40768e-05	Cadherin-13 OS=Mus musculus OX=10090 GN=Cdh13 PE=1 SV=2
Q9WTX6	3.58899e-05	Cullin-1 OS=Mus musculus OX=10090 GN=Cul1 PE=1 SV=1
Q9WU78	0.00979871	Programmed cell death 6-interacting protein OS=Mus musculus OX=10090 GN=Pdcd6ip PE=1 SV=3
Q9WUB3	0.00126394	Glycogen phosphorylase, muscle form OS=Mus musculus OX=10090 GN=Pygm PE=1 SV=3; Additional IDs concatenated into MaxParsimony group: E9PUM3, Q9ET01, Q3UEJ6
Q9WUK2	0.000383141	Eukaryotic translation initiation factor 4H OS=Mus musculus OX=10090 GN=Eif4h PE=1 SV=3
Q9WUM4	0.000234881	Coronin-1C OS=Mus musculus OX=10090 GN=Coro1c PE=1 SV=2
Q9WUU7	0.0321369	Cathepsin Z OS=Mus musculus OX=10090 GN=Ctsz PE=1 SV=1
Q9WV32	0.0015745	Actin-related protein 2/3 complex subunit 1B OS=Mus musculus OX=10090 GN=Arpc1b PE=1 SV=4
Q9WV54	0.00155642	Acid ceramidase OS=Mus musculus OX=10090 GN=Asah1 PE=1 SV=1; Additional IDs concatenated into MaxParsimony group: D3Z505
Q9WVA4	0.00149379	Transgelin-2 OS=Mus musculus OX=10090 GN=Tagln2 PE=1 SV=4; Additional IDs concatenated into MaxParsimony group: A0A0A6YXG6, Q9R1Q8
Q9WVE8	0.00026443	Protein kinase C and casein kinase substrate in neurons protein 2 OS=Mus musculus OX=10090 GN=Pacsin2 PE=1 SV=1; Additional IDs concatenated into MaxParsimony group: A0A2R8W6S4, Q3UP40, A0A338P6P7
Q9WVH9	0.00799733	Fibulin-5 OS=Mus musculus OX=10090 GN=Fbln5 PE=1 SV=1
Q9WVJ2	0.000493709	26S proteasome non-ATPase regulatory subunit 13 OS=Mus musculus OX=10090 GN=Psmd13 PE=1 SV=1; Additional IDs concatenated into MaxParsimony group: E9Q5I9, F6ZQQ3
Q9WVK4	0.000306109	EH domain-containing protein 1 OS=Mus musculus OX=10090 GN=Ehd1 PE=1 SV=1; Additional IDs concatenated into MaxParsimony group: Q9QXY6
Q9WVM1	0.000862184	Rac GTPase-activating protein 1 OS=Mus musculus OX=10090 GN=Racgap1 PE=1 SV=1
Q9WVT6	0.00480294	Carbonic anhydrase 14 OS=Mus musculus OX=10090 GN=Ca14 PE=1 SV=1
Q9Z0J0	0.0449124	NPC intracellular cholesterol transporter 2 OS=Mus musculus OX=10090 GN=Npc2 PE=1 SV=1
Q9Z0L8	0.00222643	Gamma-glutamyl hydrolase OS=Mus musculus OX=10090 GN=Ggh PE=1 SV=2
Q9Z0M5	0.00120434	Lysosomal acid lipase/cholesteryl ester hydrolase OS=Mus musculus OX=10090 GN=Lipa PE=1 SV=2
Q9Z0N1	0.000469101	Eukaryotic translation initiation factor 2 subunit 3, X-linked OS=Mus musculus OX=10090 GN=Eif2s3x PE=1 SV=2
Q9Z0S1	0.00222305	3'(2'),5'-bisphosphate nucleotidase 1 OS=Mus musculus OX=10090 GN=Bpnt1 PE=1 SV=2
Q9Z130	0.000251665	Heterogeneous nuclear ribonucleoprotein D-like OS=Mus musculus OX=10090 GN=Hnrnpdl PE=1 SV=1
Q9Z175	0.00168901	Lysyl oxidase homolog 3 OS=Mus musculus OX=10090 GN=Loxl3 PE=1 SV=2; Additional IDs concatenated into MaxParsimony group: E9Q0X7
Q9Z1A1	0.000202352	TFG protein OS=Mus musculus OX=10090 GN=Tfg PE=1 SV=1; Additional IDs concatenated into MaxParsimony group: B8JJG8, B8JJG7, B8JJG9
Q9Z1D1	0.000217373	Eukaryotic translation initiation factor 3 subunit G OS=Mus musculus OX=10090 GN=Eif3g PE=1 SV=2
Q9Z1N5	0.00101892	Spliceosome RNA helicase Ddx39b OS=Mus musculus OX=10090 GN=Ddx39b PE=1 SV=1; Additional IDs concatenated into MaxParsimony group: Q8VDW0, G3UXI6, D6RHT5
Q9Z1Q5	0.00140353	Chloride intracellular channel protein 1 OS=Mus musculus OX=10090 GN=Clic1 PE=1 SV=3
Q9Z1Q9	0.000119921	Valine--tRNA ligase OS=Mus musculus OX=10090 GN=Vars PE=1 SV=1
Q9Z1Z2	0.000755034	Serine-threonine kinase receptor-associated protein OS=Mus musculus OX=10090 GN=Strap PE=1 SV=2
Q9Z204	0.000207256	Heterogeneous nuclear ribonucleoproteins C1/C2 OS=Mus musculus OX=10090 GN=Hnrnpc PE=1 SV=1; Additional IDs concatenated into MaxParsimony group: A0A2I3BRM6, A0A2I3BQH3
Q9Z222	0.00186945	N-acetyllactosaminide beta-1,3-N-acetylglucosaminyltransferase 2 OS=Mus musculus OX=10090 GN=B3GNT2 PE=1 SV=3
Q9Z2L6	0.00175589	Multiple inositol polyphosphate phosphatase 1 OS=Mus musculus OX=10090 GN=Minpp1 PE=1 SV=3
Q9Z2U0	0.00338452	Proteasome subunit alpha type-7 OS=Mus musculus OX=10090 GN=Psma7 PE=1 SV=1; Additional IDs concatenated into MaxParsimony group: A0A338P7D7, Q9CWH6, B7ZMS4
Q9Z2U1	0.00197365	Proteasome subunit alpha type-5 OS=Mus musculus OX=10090 GN=Psma5 PE=1 SV=1
Q9Z2X1	0.00110128	Heterogeneous nuclear ribonucleoprotein F OS=Mus musculus OX=10090 GN=Hnrnpf PE=1 SV=3; Additional IDs concatenated into MaxParsimony group: J3QM80, O35737, J3QMT0, P70333
V9GX31	0.0248456	Peptidyl-prolyl cis-trans isomerase OS=Mus musculus OX=10090 GN=Gm12728 PE=1 SV=1
Z4YK56	0.000159869	Expressed sequence AU040320 OS=Mus musculus OX=10090 GN=AU040320 PE=1 SV=1; Additional IDs concatenated into MaxParsimony group: Q8K135

## Sheet: 2_ShSCR DMSO DAVID GO_CC
ID	Gene Name	Species	GOTERM_CC_DIRECT
Q61753	3-phosphoglycerate dehydrogenase(Phgdh)	Mus musculus	GO:0043209~myelin sheath,GO:0070062~extracellular exosome,
Q9CWJ9	5-aminoimidazole-4-carboxamide ribonucleotide formyltransferase/IMP cyclohydrolase(Atic)	Mus musculus	GO:0005739~mitochondrion,GO:0005913~cell-cell adherens junction,GO:0016020~membrane,GO:0070062~extracellular exosome,
Q9CQ60	6-phosphogluconolactonase(Pgls)	Mus musculus	GO:0005737~cytoplasm,GO:0070062~extracellular exosome,
P61205	ADP-ribosylation factor 3(Arf3)	Mus musculus	GO:0005622~intracellular,GO:0005737~cytoplasm,GO:0005794~Golgi apparatus,GO:0016021~integral component of membrane,GO:0048471~perinuclear region of cytoplasm,GO:0070062~extracellular exosome,
P61750	ADP-ribosylation factor 4(Arf4)	Mus musculus	GO:0005622~intracellular,GO:0005737~cytoplasm,GO:0005794~Golgi apparatus,GO:0005829~cytosol,GO:0005886~plasma membrane,GO:0016020~membrane,GO:0016021~integral component of membrane,GO:0031012~extracellular matrix,GO:0032587~ruffle membrane,GO:0043197~dendritic spine,GO:0070062~extracellular exosome,
P84084	ADP-ribosylation factor 5(Arf5)	Mus musculus	GO:0005622~intracellular,GO:0005737~cytoplasm,GO:0005794~Golgi apparatus,GO:0005886~plasma membrane,GO:0016020~membrane,GO:0048471~perinuclear region of cytoplasm,GO:0070062~extracellular exosome,
Q640N1	AE binding protein 1(Aebp1)	Mus musculus	GO:0005576~extracellular region,GO:0005615~extracellular space,GO:0005634~nucleus,GO:0005737~cytoplasm,GO:0031012~extracellular matrix,GO:0070062~extracellular exosome,
P61164	ARP1 actin-related protein 1A, centractin alpha(Actr1a)	Mus musculus	GO:0002177~manchette,GO:0005737~cytoplasm,GO:0005813~centrosome,GO:0005814~centriole,GO:0005856~cytoskeleton,GO:0005869~dynactin complex,GO:0015630~microtubule cytoskeleton,GO:0030137~COPI-coated vesicle,GO:0043209~myelin sheath,GO:0070062~extracellular exosome,GO:1990752~microtubule end,
Q8R5C5	ARP1 actin-related protein 1B, centractin beta(Actr1b)	Mus musculus	GO:0005737~cytoplasm,GO:0005813~centrosome,GO:0005856~cytoskeleton,GO:0005869~dynactin complex,GO:0015630~microtubule cytoskeleton,GO:0016020~membrane,GO:0070062~extracellular exosome,GO:1990752~microtubule end,
P61161	ARP2 actin-related protein 2(Actr2)	Mus musculus	GO:0002102~podosome,GO:0005737~cytoplasm,GO:0005829~cytosol,GO:0005856~cytoskeleton,GO:0005885~Arp2/3 protein complex,GO:0005925~focal adhesion,GO:0005938~cell cortex,GO:0016020~membrane,GO:0030478~actin cap,GO:0042995~cell projection,GO:0070062~extracellular exosome,GO:0071437~invadopodium,
Q99JY9	ARP3 actin-related protein 3(Actr3)	Mus musculus	GO:0000139~Golgi membrane,GO:0002102~podosome,GO:0005737~cytoplasm,GO:0005856~cytoskeleton,GO:0005884~actin filament,GO:0005885~Arp2/3 protein complex,GO:0005903~brush border,GO:0005911~cell-cell junction,GO:0005925~focal adhesion,GO:0016020~membrane,GO:0030027~lamellipodium,GO:0030056~hemidesmosome,GO:0031252~cell leading edge,GO:0036284~tubulobulbar complex,GO:0042995~cell projection,GO:0048471…
Q3V117	ATP citrate lyase(Acly)	Mus musculus	GO:0005654~nucleoplasm,GO:0005737~cytoplasm,GO:0005739~mitochondrion,GO:0005829~cytosol,GO:0005886~plasma membrane,GO:0009346~citrate lyase complex,GO:0016020~membrane,GO:0070062~extracellular exosome,
P56480	ATP synthase, H+ transporting mitochondrial F1 complex, beta subunit(Atp5b)	Mus musculus	GO:0000275~mitochondrial proton-transporting ATP synthase complex, catalytic core F(1),GO:0005634~nucleus,GO:0005739~mitochondrion,GO:0005743~mitochondrial inner membrane,GO:0005753~mitochondrial proton-transporting ATP synthase complex,GO:0005886~plasma membrane,GO:0009986~cell surface,GO:0016020~membrane,GO:0031012~extracellular matrix,GO:0031966~mitochondrial membrane,GO:0042645~mitochondrial …
Q03265	ATP synthase, H+ transporting, mitochondrial F1 complex, alpha subunit 1(Atp5a1)	Mus musculus	GO:0000275~mitochondrial proton-transporting ATP synthase complex, catalytic core F(1),GO:0005739~mitochondrion,GO:0005743~mitochondrial inner membrane,GO:0005753~mitochondrial proton-transporting ATP synthase complex,GO:0005886~plasma membrane,GO:0008180~COP9 signalosome,GO:0016020~membrane,GO:0031012~extracellular matrix,GO:0043209~myelin sheath,GO:0045261~proton-transporting ATP synthase compl…
P51863	ATPase, H+ transporting, lysosomal V0 subunit D1(Atp6v0d1)	Mus musculus	GO:0005765~lysosomal membrane,GO:0005769~early endosome,GO:0005813~centrosome,GO:0008021~synaptic vesicle,GO:0016020~membrane,GO:0016324~apical plasma membrane,GO:0016471~vacuolar proton-transporting V-type ATPase complex,GO:0033179~proton-transporting V-type ATPase, V0 domain,GO:0033181~plasma membrane proton-transporting V-type ATPase complex,GO:0043005~neuron projection,GO:0043234~protein comp…
P50516	ATPase, H+ transporting, lysosomal V1 subunit A(Atp6v1a)	Mus musculus	GO:0005739~mitochondrion,GO:0005765~lysosomal membrane,GO:0005829~cytosol,GO:0005886~plasma membrane,GO:0005902~microvillus,GO:0016324~apical plasma membrane,GO:0033180~proton-transporting V-type ATPase, V1 domain,GO:0043209~myelin sheath,GO:0070062~extracellular exosome,
P62814	ATPase, H+ transporting, lysosomal V1 subunit B2(Atp6v1b2)	Mus musculus	GO:0001726~ruffle,GO:0005737~cytoplasm,GO:0005765~lysosomal membrane,GO:0005829~cytosol,GO:0005886~plasma membrane,GO:0005902~microvillus,GO:0012505~endomembrane system,GO:0016020~membrane,GO:0016021~integral component of membrane,GO:0033180~proton-transporting V-type ATPase, V1 domain,GO:0042470~melanosome,GO:0043209~myelin sheath,GO:0043231~intracellular membrane-bounded organelle,GO:0070062~ex…
P50518	ATPase, H+ transporting, lysosomal V1 subunit E1(Atp6v1e1)	Mus musculus	GO:0005737~cytoplasm,GO:0005739~mitochondrion,GO:0005765~lysosomal membrane,GO:0005768~endosome,GO:0005829~cytosol,GO:0005902~microvillus,GO:0016324~apical plasma membrane,GO:0033178~proton-transporting two-sector ATPase complex, catalytic domain,GO:0070062~extracellular exosome,
Q9CR51	ATPase, H+ transporting, lysosomal V1 subunit G1(Atp6v1g1)	Mus musculus	GO:0005622~intracellular,GO:0005765~lysosomal membrane,GO:0005829~cytosol,GO:0005886~plasma membrane,GO:0008021~synaptic vesicle,GO:0016471~vacuolar proton-transporting V-type ATPase complex,GO:0070062~extracellular exosome,
A0A0A6YX18	ATPase, H+ transporting, lysosomal V1 subunit H(Atp6v1h)	Mus musculus	GO:0000221~vacuolar proton-transporting V-type ATPase, V1 domain,GO:0005765~lysosomal membrane,GO:0070062~extracellular exosome,
Q3TKX1	ATPase, H+ transporting, lysosomal accessory protein 1(Atp6ap1)	Mus musculus	GO:0005773~vacuole,GO:0005774~vacuolar membrane,GO:0016020~membrane,GO:0016021~integral component of membrane,GO:0033180~proton-transporting V-type ATPase, V1 domain,GO:0070062~extracellular exosome,
Q8VDN2	ATPase, Na+/K+ transporting, alpha 1 polypeptide(Atp1a1)	Mus musculus	GO:0005768~endosome,GO:0005783~endoplasmic reticulum,GO:0005794~Golgi apparatus,GO:0005886~plasma membrane,GO:0005887~integral component of plasma membrane,GO:0005890~sodium:potassium-exchanging ATPase complex,GO:0005901~caveola,GO:0014069~postsynaptic density,GO:0014704~intercalated disc,GO:0016020~membrane,GO:0016021~integral component of membrane,GO:0016323~basolateral plasma membrane,GO:00163…
D3YYN7	ATPase, Na+/K+ transporting, alpha 2 polypeptide(Atp1a2)	Mus musculus	GO:0005737~cytoplasm,GO:0005768~endosome,GO:0005886~plasma membrane,GO:0005887~integral component of plasma membrane,GO:0005890~sodium:potassium-exchanging ATPase complex,GO:0005901~caveola,GO:0014704~intercalated disc,GO:0016020~membrane,GO:0016021~integral component of membrane,GO:0030315~T-tubule,GO:0042383~sarcolemma,GO:0043005~neuron projection,GO:0043197~dendritic spine,GO:0043209~myelin sh…
P97370	ATPase, Na+/K+ transporting, beta 3 polypeptide(Atp1b3)	Mus musculus	GO:0005737~cytoplasm,GO:0005886~plasma membrane,GO:0005890~sodium:potassium-exchanging ATPase complex,GO:0005901~caveola,GO:0016020~membrane,GO:0016021~integral component of membrane,GO:0042470~melanosome,GO:0070062~extracellular exosome,
Q91VR8	BRICK1, SCAR/WAVE actin-nucleating complex subunit(Brk1)	Mus musculus	GO:0005737~cytoplasm,GO:0005856~cytoskeleton,GO:0030027~lamellipodium,GO:0031209~SCAR complex,GO:0070062~extracellular exosome,
Q8K2Q7	BRO1 domain and CAAX motif containing(Brox)	Mus musculus	GO:0016020~membrane,GO:0070062~extracellular exosome,
P40124	CAP, adenylate cyclase-associated protein 1 (yeast)(Cap1)	Mus musculus	GO:0005576~extracellular region,GO:0005737~cytoplasm,GO:0005829~cytosol,GO:0005886~plasma membrane,GO:0005925~focal adhesion,GO:0016020~membrane,GO:0030864~cortical actin cytoskeleton,GO:0070062~extracellular exosome,
Q8R422	CD109 antigen(Cd109)	Mus musculus	GO:0005576~extracellular region,GO:0005615~extracellular space,GO:0005886~plasma membrane,GO:0009986~cell surface,GO:0016020~membrane,GO:0031225~anchored component of membrane,
Q9JLQ0	CD2-associated protein(Cd2ap)	Mus musculus	GO:0001726~ruffle,GO:0005730~nucleolus,GO:0005737~cytoplasm,GO:0005829~cytosol,GO:0005856~cytoskeleton,GO:0005886~plasma membrane,GO:0005911~cell-cell junction,GO:0005913~cell-cell adherens junction,GO:0005938~cell cortex,GO:0030139~endocytic vesicle,GO:0031252~cell leading edge,GO:0031941~filamentous actin,GO:0042995~cell projection,GO:0043234~protein complex,GO:0048471~perinuclear region of cyt…
Q80X37	CD44 antigen(Cd44)	Mus musculus	GO:0005634~nucleus,GO:0005737~cytoplasm,GO:0005794~Golgi apparatus,GO:0005886~plasma membrane,GO:0005925~focal adhesion,GO:0009897~external side of plasma membrane,GO:0009986~cell surface,GO:0016020~membrane,GO:0016021~integral component of membrane,GO:0016323~basolateral plasma membrane,GO:0016324~apical plasma membrane,GO:0035692~macrophage migration inhibitory factor receptor complex,GO:004323…
P41731	CD63 antigen(Cd63)	Mus musculus	GO:0005576~extracellular region,GO:0005615~extracellular space,GO:0005737~cytoplasm,GO:0005764~lysosome,GO:0005765~lysosomal membrane,GO:0005768~endosome,GO:0005770~late endosome,GO:0005886~plasma membrane,GO:0005887~integral component of plasma membrane,GO:0009986~cell surface,GO:0010008~endosome membrane,GO:0016020~membrane,GO:0016021~integral component of membrane,GO:0031226~intrinsic componen…
P35762	CD81 antigen(Cd81)	Mus musculus	GO:0001772~immunological synapse,GO:0005887~integral component of plasma membrane,GO:0005925~focal adhesion,GO:0016020~membrane,GO:0016021~integral component of membrane,GO:0016324~apical plasma membrane,GO:0031982~vesicle,GO:0070062~extracellular exosome,
P40240	CD9 antigen(Cd9)	Mus musculus	GO:0005576~extracellular region,GO:0005615~extracellular space,GO:0005886~plasma membrane,GO:0005887~integral component of plasma membrane,GO:0005925~focal adhesion,GO:0009897~external side of plasma membrane,GO:0009986~cell surface,GO:0016020~membrane,GO:0016021~integral component of membrane,GO:0016324~apical plasma membrane,GO:0070062~extracellular exosome,GO:1903561~extracellular vesicle,
F6QTS1	COP9 signalosome subunit 4(Cops4)	Mus musculus	GO:0005634~nucleus,GO:0005654~nucleoplasm,GO:0005737~cytoplasm,GO:0005829~cytosol,GO:0008021~synaptic vesicle,GO:0008180~COP9 signalosome,GO:0030054~cell junction,GO:0031410~cytoplasmic vesicle,GO:0045202~synapse,GO:0070062~extracellular exosome,
O88545	COP9 signalosome subunit 6(Cops6)	Mus musculus	GO:0005634~nucleus,GO:0005654~nucleoplasm,GO:0005737~cytoplasm,GO:0008180~COP9 signalosome,GO:0070062~extracellular exosome,
Q8VBV7	COP9 signalosome subunit 8(Cops8)	Mus musculus	GO:0005634~nucleus,GO:0005654~nucleoplasm,GO:0005737~cytoplasm,GO:0008180~COP9 signalosome,GO:0048471~perinuclear region of cytoplasm,GO:0070062~extracellular exosome,
Q8BTS0	DEAD (Asp-Glu-Ala-Asp) box polypeptide 5(Ddx5)	Mus musculus	GO:0005634~nucleus,GO:0005654~nucleoplasm,GO:0005681~spliceosomal complex,GO:0005730~nucleolus,GO:0016020~membrane,GO:0030529~intracellular ribonucleoprotein complex,GO:0031012~extracellular matrix,GO:0070062~extracellular exosome,GO:0071013~catalytic step 2 spliceosome,
Q62167	DEAD/H (Asp-Glu-Ala-Asp/His) box polypeptide 3, X-linked(Ddx3x)	Mus musculus	GO:0005634~nucleus,GO:0005737~cytoplasm,GO:0005739~mitochondrion,GO:0005741~mitochondrial outer membrane,GO:0005852~eukaryotic translation initiation factor 3 complex,GO:0005913~cell-cell adherens junction,GO:0010494~cytoplasmic stress granule,GO:0016020~membrane,GO:0016607~nuclear speck,GO:0022627~cytosolic small ribosomal subunit,GO:0036464~cytoplasmic ribonucleoprotein granule,GO:0070062~extra…
P63037	DnaJ heat shock protein family (Hsp40) member A1(Dnaja1)	Mus musculus	GO:0000151~ubiquitin ligase complex,GO:0005634~nucleus,GO:0005737~cytoplasm,GO:0005739~mitochondrion,GO:0005783~endoplasmic reticulum,GO:0005829~cytosol,GO:0016020~membrane,GO:0043231~intracellular membrane-bounded organelle,GO:0048471~perinuclear region of cytoplasm,GO:0070062~extracellular exosome,
Q9QYJ0	DnaJ heat shock protein family (Hsp40) member A2(Dnaja2)	Mus musculus	GO:0005634~nucleus,GO:0005829~cytosol,GO:0016020~membrane,GO:0070062~extracellular exosome,
Q91YW3	DnaJ heat shock protein family (Hsp40) member C3(Dnajc3)	Mus musculus	GO:0005737~cytoplasm,GO:0005783~endoplasmic reticulum,GO:0005788~endoplasmic reticulum lumen,GO:0005790~smooth endoplasmic reticulum,GO:0005829~cytosol,GO:0016020~membrane,GO:0031205~endoplasmic reticulum Sec complex,GO:0070062~extracellular exosome,GO:1903561~extracellular vesicle,
Q9QYI3	DnaJ heat shock protein family (Hsp40) member C7(Dnajc7)	Mus musculus	GO:0005634~nucleus,GO:0005654~nucleoplasm,GO:0005737~cytoplasm,GO:0005856~cytoskeleton,GO:0016020~membrane,GO:0070062~extracellular exosome,
Q9WVK4	EH-domain containing 1(Ehd1)	Mus musculus	GO:0005768~endosome,GO:0005769~early endosome,GO:0005811~lipid particle,GO:0005886~plasma membrane,GO:0005913~cell-cell adherens junction,GO:0005929~cilium,GO:0010008~endosome membrane,GO:0016020~membrane,GO:0020018~ciliary pocket membrane,GO:0030139~endocytic vesicle,GO:0031095~platelet dense tubular network membrane,GO:0031410~cytoplasmic vesicle,GO:0031901~early endosome membrane,GO:0042995~ce…
Q9EQP2	EH-domain containing 4(Ehd4)	Mus musculus	GO:0005768~endosome,GO:0005783~endoplasmic reticulum,GO:0005886~plasma membrane,GO:0005913~cell-cell adherens junction,GO:0016020~membrane,GO:0031901~early endosome membrane,GO:0048471~perinuclear region of cytoplasm,GO:0055038~recycling endosome membrane,GO:0070062~extracellular exosome,
F6X9I3	FK506 binding protein 1a(Fkbp1a)	Mus musculus	GO:0005737~cytoplasm,GO:0005829~cytosol,GO:0016020~membrane,GO:0030018~Z disc,GO:0031012~extracellular matrix,GO:0033017~sarcoplasmic reticulum membrane,GO:0043231~intracellular membrane-bounded organelle,GO:0043679~axon terminus,GO:0070062~extracellular exosome,
P30416	FK506 binding protein 4(Fkbp4)	Mus musculus	GO:0005634~nucleus,GO:0005654~nucleoplasm,GO:0005737~cytoplasm,GO:0005739~mitochondrion,GO:0005789~endoplasmic reticulum membrane,GO:0005829~cytosol,GO:0005856~cytoskeleton,GO:0005874~microtubule,GO:0043005~neuron projection,GO:0043025~neuronal cell body,GO:0043234~protein complex,GO:0044295~axonal growth cone,GO:0048471~perinuclear region of cytoplasm,GO:0070062~extracellular exosome,
Q60648	GM2 ganglioside activator protein(Gm2a)	Mus musculus	GO:0005739~mitochondrion,GO:0005764~lysosome,GO:0005889~hydrogen:potassium-exchanging ATPase complex,GO:0009898~cytoplasmic side of plasma membrane,GO:0045179~apical cortex,GO:0070062~extracellular exosome,
P63094	GNAS (guanine nucleotide binding protein, alpha stimulating) complex locus(Gnas)	Mus musculus	GO:0001726~ruffle,GO:0005576~extracellular region,GO:0005634~nucleus,GO:0005737~cytoplasm,GO:0005768~endosome,GO:0005794~Golgi apparatus,GO:0005829~cytosol,GO:0005834~heterotrimeric G-protein complex,GO:0005886~plasma membrane,GO:0016020~membrane,GO:0016021~integral component of membrane,GO:0030133~transport vesicle,GO:0030425~dendrite,GO:0031224~intrinsic component of membrane,GO:0031410~cytopla…
Q8R029	H2A histone family, member V(H2afv)	Mus musculus	GO:0000786~nucleosome,GO:0000790~nuclear chromatin,GO:0005634~nucleus,GO:0005694~chromosome,GO:0070062~extracellular exosome,
Q9JKF1	IQ motif containing GTPase activating protein 1(Iqgap1)	Mus musculus	GO:0001726~ruffle,GO:0005634~nucleus,GO:0005737~cytoplasm,GO:0005874~microtubule,GO:0005886~plasma membrane,GO:0005911~cell-cell junction,GO:0005913~cell-cell adherens junction,GO:0005925~focal adhesion,GO:0015629~actin cytoskeleton,GO:0015630~microtubule cytoskeleton,GO:0016020~membrane,GO:0016328~lateral plasma membrane,GO:0030424~axon,GO:0030426~growth cone,GO:0030496~midbody,GO:0030529~intrac…
Q61792	LIM and SH3 protein 1(Lasp1)	Mus musculus	GO:0005737~cytoplasm,GO:0005856~cytoskeleton,GO:0005913~cell-cell adherens junction,GO:0005925~focal adhesion,GO:0030864~cortical actin cytoskeleton,GO:0070062~extracellular exosome,
P28667	MARCKS-like 1(Marcksl1)	Mus musculus	GO:0005737~cytoplasm,GO:0005886~plasma membrane,GO:0016020~membrane,GO:0070062~extracellular exosome,
Q3UDM0	MOB kinase activator 1B(Mob1b)	Mus musculus	GO:0005634~nucleus,GO:0005737~cytoplasm,GO:0070062~extracellular exosome,
A0A140T8R4	N-acetylglucosamine-1-phosphotransferase, gamma subunit(Gnptg)	Mus musculus	GO:0000139~Golgi membrane,GO:0005576~extracellular region,GO:0005794~Golgi apparatus,GO:0016020~membrane,GO:0043231~intracellular membrane-bounded organelle,GO:0070062~extracellular exosome,
Q9WV54	N-acylsphingosine amidohydrolase 1(Asah1)	Mus musculus	GO:0005615~extracellular space,GO:0005764~lysosome,GO:0070062~extracellular exosome,
Q9DB05	N-ethylmaleimide sensitive fusion protein attachment protein alpha(Napa)	Mus musculus	GO:0005622~intracellular,GO:0005774~vacuolar membrane,GO:0016020~membrane,GO:0043195~terminal bouton,GO:0043209~myelin sheath,GO:0070044~synaptobrevin 2-SNAP-25-syntaxin-1a complex,GO:0070062~extracellular exosome,
Q62433	N-myc downstream regulated gene 1(Ndrg1)	Mus musculus	GO:0005634~nucleus,GO:0005737~cytoplasm,GO:0005813~centrosome,GO:0005829~cytosol,GO:0005856~cytoskeleton,GO:0005874~microtubule,GO:0005886~plasma membrane,GO:0005913~cell-cell adherens junction,GO:0015630~microtubule cytoskeleton,GO:0016020~membrane,GO:0043209~myelin sheath,GO:0048471~perinuclear region of cytoplasm,GO:0055038~recycling endosome membrane,GO:0070062~extracellular exosome,
Q9EQ08	N-sulfoglucosamine sulfohydrolase (sulfamidase)(Sgsh)	Mus musculus	GO:0005764~lysosome,GO:0070062~extracellular exosome,
Q8CCH2	NHL repeat containing 3(Nhlrc3)	Mus musculus	GO:0070062~extracellular exosome,
P15532	NME/NM23 nucleoside diphosphate kinase 1(Nme1)	Mus musculus	GO:0005634~nucleus,GO:0005737~cytoplasm,GO:0005739~mitochondrion,GO:0005741~mitochondrial outer membrane,GO:0005813~centrosome,GO:0005829~cytosol,GO:0005882~intermediate filament,GO:0016020~membrane,GO:0032587~ruffle membrane,GO:0043209~myelin sheath,GO:0048471~perinuclear region of cytoplasm,GO:0070062~extracellular exosome,
O35604	Niemann-Pick type C1(Npc1)	Mus musculus	GO:0005576~extracellular region,GO:0005635~nuclear envelope,GO:0005764~lysosome,GO:0005765~lysosomal membrane,GO:0005768~endosome,GO:0005783~endoplasmic reticulum,GO:0005794~Golgi apparatus,GO:0005886~plasma membrane,GO:0005887~integral component of plasma membrane,GO:0016020~membrane,GO:0016021~integral component of membrane,GO:0031902~late endosome membrane,GO:0031982~vesicle,GO:0045121~membran…
Q9Z0J0	Niemann-Pick type C2(Npc2)	Mus musculus	GO:0005576~extracellular region,GO:0005622~intracellular,GO:0005764~lysosome,GO:0005783~endoplasmic reticulum,GO:0070062~extracellular exosome,
Q9CQ48	NudC domain containing 2(Nudcd2)	Mus musculus	GO:0000775~chromosome, centromeric region,GO:0000776~kinetochore,GO:0000777~condensed chromosome kinetochore,GO:0000922~spindle pole,GO:0005622~intracellular,GO:0005694~chromosome,GO:0005737~cytoplasm,GO:0005815~microtubule organizing center,GO:0005856~cytoskeleton,GO:0015630~microtubule cytoskeleton,GO:0070062~extracellular exosome,
Q7TQI3	OTU domain, ubiquitin aldehyde binding 1(Otub1)	Mus musculus	GO:0005634~nucleus,GO:0005737~cytoplasm,GO:0070062~extracellular exosome,
Q9CZ30	Obg-like ATPase 1(Ola1)	Mus musculus	GO:0005634~nucleus,GO:0005730~nucleolus,GO:0005737~cytoplasm,GO:0005813~centrosome,GO:0005913~cell-cell adherens junction,GO:0016020~membrane,GO:0070062~extracellular exosome,
Q99LX0	Parkinson disease (autosomal recessive, early onset) 7(Park7)	Mus musculus	GO:0000785~chromatin,GO:0005634~nucleus,GO:0005737~cytoplasm,GO:0005739~mitochondrion,GO:0005747~mitochondrial respiratory chain complex I,GO:0005758~mitochondrial intermembrane space,GO:0005759~mitochondrial matrix,GO:0005783~endoplasmic reticulum,GO:0005829~cytosol,GO:0005886~plasma membrane,GO:0005913~cell-cell adherens junction,GO:0016020~membrane,GO:0016605~PML body,GO:0030424~axon,GO:004300…
P61027	RAB10, member RAS oncogene family(Rab10)	Mus musculus	GO:0005622~intracellular,GO:0005768~endosome,GO:0005783~endoplasmic reticulum,GO:0005789~endoplasmic reticulum membrane,GO:0005794~Golgi apparatus,GO:0005802~trans-Golgi network,GO:0005886~plasma membrane,GO:0005911~cell-cell junction,GO:0005913~cell-cell adherens junction,GO:0005925~focal adhesion,GO:0016020~membrane,GO:0030670~phagocytic vesicle membrane,GO:0031410~cytoplasmic vesicle,GO:003259…
P62492	RAB11A, member RAS oncogene family(Rab11a)	Mus musculus	GO:0000922~spindle pole,GO:0005622~intracellular,GO:0005737~cytoplasm,GO:0005739~mitochondrion,GO:0005768~endosome,GO:0005771~multivesicular body,GO:0005794~Golgi apparatus,GO:0005802~trans-Golgi network,GO:0005813~centrosome,GO:0005828~kinetochore microtubule,GO:0005886~plasma membrane,GO:0016020~membrane,GO:0030133~transport vesicle,GO:0030424~axon,GO:0031410~cytoplasmic vesicle,GO:0031982~vesi…
Q91V41	RAB14, member RAS oncogene family(Rab14)	Mus musculus	GO:0000139~Golgi membrane,GO:0005622~intracellular,GO:0005764~lysosome,GO:0005765~lysosomal membrane,GO:0005768~endosome,GO:0005769~early endosome,GO:0005770~late endosome,GO:0005791~rough endoplasmic reticulum,GO:0005794~Golgi apparatus,GO:0005795~Golgi stack,GO:0005802~trans-Golgi network,GO:0005829~cytosol,GO:0005886~plasma membrane,GO:0016020~membrane,GO:0016324~apical plasma membrane,GO:0030…
P62821	RAB1A, member RAS oncogene family(Rab1a)	Mus musculus	GO:0000139~Golgi membrane,GO:0005622~intracellular,GO:0005737~cytoplasm,GO:0005768~endosome,GO:0005769~early endosome,GO:0005783~endoplasmic reticulum,GO:0005789~endoplasmic reticulum membrane,GO:0005794~Golgi apparatus,GO:0005829~cytosol,GO:0005913~cell-cell adherens junction,GO:0016020~membrane,GO:0042470~melanosome,GO:0043025~neuronal cell body,GO:0070062~extracellular exosome,
Q9D1G1	RAB1B, member RAS oncogene family(Rab1b)	Mus musculus	GO:0000139~Golgi membrane,GO:0005622~intracellular,GO:0005737~cytoplasm,GO:0005739~mitochondrion,GO:0005789~endoplasmic reticulum membrane,GO:0005793~endoplasmic reticulum-Golgi intermediate compartment,GO:0005794~Golgi apparatus,GO:0016020~membrane,GO:0034045~pre-autophagosomal structure membrane,GO:0070062~extracellular exosome,
Q8C266	RAB5C, member RAS oncogene family(Rab5c)	Mus musculus	GO:0005622~intracellular,GO:0005765~lysosomal membrane,GO:0005768~endosome,GO:0005769~early endosome,GO:0005811~lipid particle,GO:0005886~plasma membrane,GO:0016020~membrane,GO:0030139~endocytic vesicle,GO:0031410~cytoplasmic vesicle,GO:0031901~early endosome membrane,GO:0042470~melanosome,GO:0043231~intracellular membrane-bounded organelle,GO:0070062~extracellular exosome,
P51150	RAB7, member RAS oncogene family(Rab7)	Mus musculus	GO:0000421~autophagosome membrane,GO:0005622~intracellular,GO:0005737~cytoplasm,GO:0005764~lysosome,GO:0005768~endosome,GO:0005770~late endosome,GO:0005794~Golgi apparatus,GO:0005811~lipid particle,GO:0005829~cytosol,GO:0010008~endosome membrane,GO:0016020~membrane,GO:0030670~phagocytic vesicle membrane,GO:0030904~retromer complex,GO:0031410~cytoplasmic vesicle,GO:0031902~late endosome membrane,G…
P62827	RAN, member RAS oncogene family(Ran)	Mus musculus	GO:0000785~chromatin,GO:0001673~male germ cell nucleus,GO:0002177~manchette,GO:0005634~nucleus,GO:0005635~nuclear envelope,GO:0005643~nuclear pore,GO:0005654~nucleoplasm,GO:0005730~nucleolus,GO:0005737~cytoplasm,GO:0005814~centriole,GO:0005913~cell-cell adherens junction,GO:0016020~membrane,GO:0030496~midbody,GO:0031012~extracellular matrix,GO:0036126~sperm flagellum,GO:0042470~melanosome,GO:0042…
P61226	RAP2B, member of RAS oncogene family(Rap2b)	Mus musculus	GO:0005768~endosome,GO:0005829~cytosol,GO:0005886~plasma membrane,GO:0005923~bicellular tight junction,GO:0016020~membrane,GO:0044291~cell-cell contact zone,GO:0045121~membrane raft,GO:0055037~recycling endosome,GO:0055038~recycling endosome membrane,GO:0070062~extracellular exosome,
Q8BU31	RAP2C, member of RAS oncogene family(Rap2c)	Mus musculus	GO:0005737~cytoplasm,GO:0005768~endosome,GO:0005829~cytosol,GO:0005886~plasma membrane,GO:0005923~bicellular tight junction,GO:0016020~membrane,GO:0044291~cell-cell contact zone,GO:0055037~recycling endosome,GO:0055038~recycling endosome membrane,GO:0070062~extracellular exosome,
Q3TLP8	RAS-related C3 botulinum substrate 1(Rac1)	Mus musculus	GO:0000139~Golgi membrane,GO:0000242~pericentriolar material,GO:0001891~phagocytic cup,GO:0005622~intracellular,GO:0005634~nucleus,GO:0005737~cytoplasm,GO:0005802~trans-Golgi network,GO:0005829~cytosol,GO:0005884~actin filament,GO:0005886~plasma membrane,GO:0005925~focal adhesion,GO:0016020~membrane,GO:0016021~integral component of membrane,GO:0016023~cytoplasmic, membrane-bounded vesicle,GO:0019…
A0A0G2JDL9	RAS-related protein-1a(Rap1a)	Mus musculus	GO:0005622~intracellular,GO:0005737~cytoplasm,GO:0005768~endosome,GO:0005769~early endosome,GO:0005770~late endosome,GO:0005886~plasma membrane,GO:0016020~membrane,GO:0030054~cell junction,GO:0032045~guanyl-nucleotide exchange factor complex,GO:0043005~neuron projection,GO:0043209~myelin sheath,GO:0045335~phagocytic vesicle,GO:0048471~perinuclear region of cytoplasm,GO:0070062~extracellular exoso…
Q9WVM1	Rac GTPase-activating protein 1(Racgap1)	Mus musculus	GO:0001669~acrosomal vesicle,GO:0005634~nucleus,GO:0005654~nucleoplasm,GO:0005737~cytoplasm,GO:0005856~cytoskeleton,GO:0005886~plasma membrane,GO:0016020~membrane,GO:0030496~midbody,GO:0031234~extrinsic component of cytoplasmic side of plasma membrane,GO:0031410~cytoplasmic vesicle,GO:0032154~cleavage furrow,GO:0051233~spindle midzone,GO:0070062~extracellular exosome,GO:0072686~mitotic spindle,GO…
Q9D031	Ras suppressor protein 1(Rsu1)	Mus musculus	GO:0005622~intracellular,GO:0005925~focal adhesion,GO:0070062~extracellular exosome,
Q99PT1	Rho GDP dissociation inhibitor (GDI) alpha(Arhgdia)	Mus musculus	GO:0001772~immunological synapse,GO:0005615~extracellular space,GO:0005634~nucleus,GO:0005737~cytoplasm,GO:0005829~cytosol,GO:0016020~membrane,GO:0070062~extracellular exosome,
Q61599	Rho, GDP dissociation inhibitor (GDI) beta(Arhgdib)	Mus musculus	GO:0005737~cytoplasm,GO:0005829~cytosol,GO:0016020~membrane,GO:0070062~extracellular exosome,
P60122	RuvB-like protein 1(Ruvbl1)	Mus musculus	GO:0000812~Swr1 complex,GO:0005634~nucleus,GO:0005654~nucleoplasm,GO:0005737~cytoplasm,GO:0005794~Golgi apparatus,GO:0005913~cell-cell adherens junction,GO:0016363~nuclear matrix,GO:0030529~intracellular ribonucleoprotein complex,GO:0031011~Ino80 complex,GO:0035267~NuA4 histone acetyltransferase complex,GO:0043231~intracellular membrane-bounded organelle,GO:0043234~protein complex,GO:0070062~extr…
P70663	SPARC-like 1(Sparcl1)	Mus musculus	GO:0005576~extracellular region,GO:0005578~proteinaceous extracellular matrix,GO:0005615~extracellular space,GO:0045202~synapse,GO:0070062~extracellular exosome,
P54751	ST3 beta-galactoside alpha-2,3-sialyltransferase 1(St3gal1)	Mus musculus	GO:0005576~extracellular region,GO:0005794~Golgi apparatus,GO:0016020~membrane,GO:0016021~integral component of membrane,GO:0030173~integral component of Golgi membrane,GO:0032580~Golgi cisterna membrane,GO:0070062~extracellular exosome,
Q8VIB3	ST3 beta-galactoside alpha-2,3-sialyltransferase 6(St3gal6)	Mus musculus	GO:0005794~Golgi apparatus,GO:0016020~membrane,GO:0016021~integral component of membrane,GO:0030173~integral component of Golgi membrane,GO:0070062~extracellular exosome,
Q9DBG9	Tax1 (human T cell leukemia virus type I) binding protein 3(Tax1bp3)	Mus musculus	GO:0005622~intracellular,GO:0005634~nucleus,GO:0005737~cytoplasm,GO:0005886~plasma membrane,GO:0016020~membrane,GO:0070062~extracellular exosome,
Q9Z1A1	Trk-fused gene(Tfg)	Mus musculus	GO:0070062~extracellular exosome,
Q91YY2	UDP-Gal:betaGlcNAc beta 1,4-galactosyltransferase, polypeptide 3(B4galt3)	Mus musculus	GO:0005737~cytoplasm,GO:0005794~Golgi apparatus,GO:0016020~membrane,GO:0016021~integral component of membrane,GO:0032580~Golgi cisterna membrane,GO:0070062~extracellular exosome,
Q9Z222	UDP-GlcNAc:betaGal beta-1,3-N-acetylglucosaminyltransferase 2(B3gnt2)	Mus musculus	GO:0000139~Golgi membrane,GO:0005794~Golgi apparatus,GO:0016020~membrane,GO:0016021~integral component of membrane,GO:0070062~extracellular exosome,
Q91ZJ5	UDP-glucose pyrophosphorylase 2(Ugp2)	Mus musculus	GO:0005634~nucleus,GO:0005737~cytoplasm,GO:0070062~extracellular exosome,
Q91XL3	UDP-glucuronate decarboxylase 1(Uxs1)	Mus musculus	GO:0005739~mitochondrion,GO:0005794~Golgi apparatus,GO:0016020~membrane,GO:0016021~integral component of membrane,GO:0032580~Golgi cisterna membrane,GO:0070062~extracellular exosome,
P40336	VPS26 retromer complex component A(Vps26a)	Mus musculus	GO:0005737~cytoplasm,GO:0005768~endosome,GO:0005769~early endosome,GO:0005829~cytosol,GO:0010008~endosome membrane,GO:0016020~membrane,GO:0030904~retromer complex,GO:0030906~retromer, cargo-selective complex,GO:0031982~vesicle,GO:0043231~intracellular membrane-bounded organelle,GO:0070062~extracellular exosome,GO:0097422~tubular endosome,
Q9QZ88	VPS29 retromer complex component(Vps29)	Mus musculus	GO:0005737~cytoplasm,GO:0005768~endosome,GO:0005829~cytosol,GO:0010008~endosome membrane,GO:0016020~membrane,GO:0030904~retromer complex,GO:0030906~retromer, cargo-selective complex,GO:0043231~intracellular membrane-bounded organelle,GO:0070062~extracellular exosome,
Q9EQH3	VPS35 retromer complex component(Vps35)	Mus musculus	GO:0005737~cytoplasm,GO:0005765~lysosomal membrane,GO:0005768~endosome,GO:0005769~early endosome,GO:0005770~late endosome,GO:0005829~cytosol,GO:0010008~endosome membrane,GO:0014069~postsynaptic density,GO:0016020~membrane,GO:0016021~integral component of membrane,GO:0030904~retromer complex,GO:0030906~retromer, cargo-selective complex,GO:0070062~extracellular exosome,GO:0097422~tubular endosome,
O88342	WD repeat domain 1(Wdr1)	Mus musculus	GO:0002102~podosome,GO:0005737~cytoplasm,GO:0005856~cytoskeleton,GO:0005884~actin filament,GO:0005911~cell-cell junction,GO:0015629~actin cytoskeleton,GO:0030054~cell junction,GO:0042995~cell projection,GO:0043209~myelin sheath,GO:0070062~extracellular exosome,
Q3UE92	X-prolyl aminopeptidase (aminopeptidase P) 1, soluble(Xpnpep1)	Mus musculus	GO:0005737~cytoplasm,GO:0005829~cytosol,GO:0070062~extracellular exosome,
P62960	Y box protein 1(Ybx1)	Mus musculus	GO:0005576~extracellular region,GO:0005634~nucleus,GO:0005689~U12-type spliceosomal complex,GO:0005737~cytoplasm,GO:0010494~cytoplasmic stress granule,GO:0030425~dendrite,GO:0030529~intracellular ribonucleoprotein complex,GO:0031965~nuclear membrane,GO:0043231~intracellular membrane-bounded organelle,GO:0048471~perinuclear region of cytoplasm,GO:0070062~extracellular exosome,GO:0070937~CRD-mediat…
O35598	a disintegrin and metallopeptidase domain 10(Adam10)	Mus musculus	GO:0005634~nucleus,GO:0005737~cytoplasm,GO:0005794~Golgi apparatus,GO:0005798~Golgi-associated vesicle,GO:0005802~trans-Golgi network,GO:0005886~plasma membrane,GO:0005925~focal adhesion,GO:0009986~cell surface,GO:0014069~postsynaptic density,GO:0016020~membrane,GO:0016021~integral component of membrane,GO:0043231~intracellular membrane-bounded organelle,GO:0070062~extracellular exosome,GO:009703…
E9PXU2	a disintegrin and metallopeptidase domain 17(Adam17)	Mus musculus	GO:0005576~extracellular region,GO:0005737~cytoplasm,GO:0005886~plasma membrane,GO:0005887~integral component of plasma membrane,GO:0005911~cell-cell junction,GO:0005925~focal adhesion,GO:0009986~cell surface,GO:0015629~actin cytoskeleton,GO:0016020~membrane,GO:0016021~integral component of membrane,GO:0016324~apical plasma membrane,GO:0032587~ruffle membrane,GO:0045121~membrane raft,
A0A140LHU0	a disintegrin and metallopeptidase domain 9 (meltrin gamma)(Adam9)	Mus musculus	GO:0005615~extracellular space,GO:0005737~cytoplasm,GO:0005886~plasma membrane,GO:0005925~focal adhesion,GO:0009986~cell surface,GO:0016020~membrane,GO:0016021~integral component of membrane,GO:0016323~basolateral plasma membrane,GO:0031233~intrinsic component of external side of plasma membrane,GO:0070062~extracellular exosome,
P97857	a disintegrin-like and metallopeptidase (reprolysin type) with thrombospondin type 1 motif, 1(Adamts1)	Mus musculus	GO:0005576~extracellular region,GO:0005578~proteinaceous extracellular matrix,GO:0005604~basement membrane,GO:0005737~cytoplasm,GO:0031012~extracellular matrix,GO:0031410~cytoplasmic vesicle,
Q3TNX8	a disintegrin-like and metallopeptidase (reprolysin type) with thrombospondin type 1 motif, 4(Adamts4)	Mus musculus	GO:0005576~extracellular region,GO:0005578~proteinaceous extracellular matrix,GO:0005615~extracellular space,GO:0031012~extracellular matrix,
Q9D358	acid phosphatase 1, soluble(Acp1)	Mus musculus	GO:0005737~cytoplasm,GO:0009898~cytoplasmic side of plasma membrane,GO:0070062~extracellular exosome,
P24638	acid phosphatase 2, lysosomal(Acp2)	Mus musculus	GO:0005764~lysosome,GO:0005765~lysosomal membrane,GO:0016020~membrane,GO:0016021~integral component of membrane,GO:0031410~cytoplasmic vesicle,GO:0043005~neuron projection,GO:0043202~lysosomal lumen,GO:0070062~extracellular exosome,
Q9EST5	acidic (leucine-rich) nuclear phosphoprotein 32 family, member B(Anp32b)	Mus musculus	GO:0005634~nucleus,GO:0005730~nucleolus,GO:0005737~cytoplasm,GO:0070062~extracellular exosome,
Q9WV32	actin related protein 2/3 complex, subunit 1B(Arpc1b)	Mus musculus	GO:0005737~cytoplasm,GO:0005856~cytoskeleton,GO:0005885~Arp2/3 protein complex,GO:0005925~focal adhesion,GO:0015629~actin cytoskeleton,GO:0036284~tubulobulbar complex,GO:0070062~extracellular exosome,
Q9CVB6	actin related protein 2/3 complex, subunit 2(Arpc2)	Mus musculus	GO:0005737~cytoplasm,GO:0005768~endosome,GO:0005794~Golgi apparatus,GO:0005856~cytoskeleton,GO:0005885~Arp2/3 protein complex,GO:0005886~plasma membrane,GO:0005925~focal adhesion,GO:0015629~actin cytoskeleton,GO:0030054~cell junction,GO:0030426~growth cone,GO:0031252~cell leading edge,GO:0036195~muscle cell projection membrane,GO:0042995~cell projection,GO:0043005~neuron projection,GO:0043197~den…
H7BWZ3	actin related protein 2/3 complex, subunit 3(Arpc3)	Mus musculus	GO:0005737~cytoplasm,GO:0005856~cytoskeleton,GO:0005885~Arp2/3 protein complex,GO:0005925~focal adhesion,GO:0016020~membrane,GO:0030027~lamellipodium,GO:0030426~growth cone,GO:0042995~cell projection,GO:0070062~extracellular exosome,
P59999	actin related protein 2/3 complex, subunit 4(Arpc4)	Mus musculus	GO:0005737~cytoplasm,GO:0005856~cytoskeleton,GO:0005885~Arp2/3 protein complex,GO:0015629~actin cytoskeleton,GO:0042995~cell projection,GO:0070062~extracellular exosome,
Q3UA72	actin related protein 2/3 complex, subunit 5(Arpc5)	Mus musculus	GO:0005737~cytoplasm,GO:0005856~cytoskeleton,GO:0005885~Arp2/3 protein complex,GO:0005925~focal adhesion,GO:0015629~actin cytoskeleton,GO:0030027~lamellipodium,GO:0030426~growth cone,GO:0042995~cell projection,GO:0043005~neuron projection,GO:0070062~extracellular exosome,
Q9D898	actin related protein 2/3 complex, subunit 5-like(Arpc5l)	Mus musculus	GO:0005737~cytoplasm,GO:0005856~cytoskeleton,GO:0005885~Arp2/3 protein complex,GO:0005925~focal adhesion,GO:0015629~actin cytoskeleton,GO:0070062~extracellular exosome,
Q8BFZ3	actin, beta-like 2(Actbl2)	Mus musculus	GO:0005615~extracellular space,GO:0005737~cytoplasm,GO:0005856~cytoskeleton,GO:0070062~extracellular exosome,
D3Z2K3	actin, gamma 2, smooth muscle, enteric(Actg2)	Mus musculus	GO:0005615~extracellular space,GO:0005737~cytoplasm,GO:0005856~cytoskeleton,GO:0030027~lamellipodium,GO:0030175~filopodium,GO:0032982~myosin filament,GO:0044297~cell body,GO:0070062~extracellular exosome,GO:0071944~cell periphery,GO:0072562~blood microparticle,
P63260	actin, gamma, cytoplasmic 1(Actg1)	Mus musculus	GO:0005615~extracellular space,GO:0005634~nucleus,GO:0005737~cytoplasm,GO:0005829~cytosol,GO:0005856~cytoskeleton,GO:0005886~plasma membrane,GO:0005925~focal adhesion,GO:0015629~actin cytoskeleton,GO:0016020~membrane,GO:0030016~myofibril,GO:0031012~extracellular matrix,GO:0031941~filamentous actin,GO:0043034~costamere,GO:0043209~myelin sheath,GO:0070062~extracellular exosome,GO:0072562~blood micr…
P57780	actinin alpha 4(Actn4)	Mus musculus	GO:0001725~stress fiber,GO:0005615~extracellular space,GO:0005622~intracellular,GO:0005634~nucleus,GO:0005737~cytoplasm,GO:0005903~brush border,GO:0005911~cell-cell junction,GO:0005925~focal adhesion,GO:0015629~actin cytoskeleton,GO:0030018~Z disc,GO:0030054~cell junction,GO:0030529~intracellular ribonucleoprotein complex,GO:0030863~cortical cytoskeleton,GO:0031143~pseudopodium,GO:0043005~neuron …
E9PYH2	acyl-CoA thioesterase 7(Acot7)	Mus musculus	GO:0005654~nucleoplasm,GO:0005737~cytoplasm,GO:0005829~cytosol,GO:0043005~neuron projection,GO:0044297~cell body,GO:0070062~extracellular exosome,
A0A0R4J107	acylpeptide hydrolase(Apeh)	Mus musculus	GO:0005737~cytoplasm,GO:0031965~nuclear membrane,GO:0070062~extracellular exosome,
Q9WTP6	adenylate kinase 2(Ak2)	Mus musculus	GO:0005634~nucleus,GO:0005737~cytoplasm,GO:0005739~mitochondrion,GO:0005743~mitochondrial inner membrane,GO:0005758~mitochondrial intermembrane space,GO:0005829~cytosol,GO:0036126~sperm flagellum,GO:0070062~extracellular exosome,GO:0097226~sperm mitochondrial sheath,
M0QWP1	agrin(Agrn)	Mus musculus	GO:0005576~extracellular region,GO:0005604~basement membrane,GO:0005605~basal lamina,GO:0005615~extracellular space,GO:0005737~cytoplasm,GO:0005796~Golgi lumen,GO:0005886~plasma membrane,GO:0009986~cell surface,GO:0016020~membrane,GO:0016021~integral component of membrane,GO:0030054~cell junction,GO:0031012~extracellular matrix,GO:0042383~sarcolemma,GO:0044295~axonal growth cone,GO:0045202~synaps…
Q8BGQ7	alanyl-tRNA synthetase(Aars)	Mus musculus	GO:0005737~cytoplasm,GO:0005829~cytosol,GO:0016020~membrane,GO:0070062~extracellular exosome,
P28474	alcohol dehydrogenase 5 (class III), chi polypeptide(Adh5)	Mus musculus	GO:0005634~nucleus,GO:0005737~cytoplasm,GO:0005739~mitochondrion,GO:0070062~extracellular exosome,
Q9JLJ2	aldehyde dehydrogenase 9, subfamily A1(Aldh9a1)	Mus musculus	GO:0005737~cytoplasm,GO:0005739~mitochondrion,GO:0005829~cytosol,GO:0070062~extracellular exosome,
Q9JII6	aldo-keto reductase family 1, member A1 (aldehyde reductase)(Akr1a1)	Mus musculus	GO:0005615~extracellular space,GO:0005829~cytosol,GO:0016324~apical plasma membrane,GO:0070062~extracellular exosome,
P45376	aldo-keto reductase family 1, member B3 (aldose reductase)(Akr1b3)	Mus musculus	GO:0005615~extracellular space,GO:0005654~nucleoplasm,GO:0005737~cytoplasm,GO:0005829~cytosol,GO:0032838~cell projection cytoplasm,GO:0033010~paranodal junction,GO:0042629~mast cell granule,GO:0043220~Schmidt-Lanterman incisure,GO:0048471~perinuclear region of cytoplasm,GO:0070062~extracellular exosome,GO:0097454~Schwann cell microvillus,
P05064	aldolase A, fructose-bisphosphate(Aldoa)	Mus musculus	GO:0005615~extracellular space,GO:0005634~nucleus,GO:0005720~nuclear heterochromatin,GO:0005737~cytoplasm,GO:0005739~mitochondrion,GO:0005913~cell-cell adherens junction,GO:0015629~actin cytoskeleton,GO:0016020~membrane,GO:0016021~integral component of membrane,GO:0030018~Z disc,GO:0031430~M band,GO:0035686~sperm fibrous sheath,GO:0043209~myelin sheath,GO:0043234~protein complex,GO:0070062~extrac…
P05063	aldolase C, fructose-bisphosphate(Aldoc)	Mus musculus	GO:0005737~cytoplasm,GO:0005739~mitochondrion,GO:0030424~axon,GO:0070062~extracellular exosome,
Q8BHN3	alpha glucosidase 2 alpha neutral subunit(Ganab)	Mus musculus	GO:0005783~endoplasmic reticulum,GO:0005794~Golgi apparatus,GO:0016020~membrane,GO:0017177~glucosidase II complex,GO:0031012~extracellular matrix,GO:0042470~melanosome,GO:0070062~extracellular exosome,
Q64726	alpha-2-glycoprotein 1, zinc(Azgp1)	Mus musculus	GO:0005576~extracellular region,GO:0005615~extracellular space,GO:0005634~nucleus,GO:0005886~plasma membrane,GO:0070062~extracellular exosome,
O88325	alpha-N-acetylglucosaminidase (Sanfilippo disease IIIB)(Naglu)	Mus musculus	GO:0070062~extracellular exosome,
Q3UZG4	aminoacyl tRNA synthetase complex-interacting multifunctional protein 1(Aimp1)	Mus musculus	GO:0005576~extracellular region,GO:0005615~extracellular space,GO:0005634~nucleus,GO:0005737~cytoplasm,GO:0005783~endoplasmic reticulum,GO:0005794~Golgi apparatus,GO:0005829~cytosol,GO:0009986~cell surface,GO:0016020~membrane,GO:0017101~aminoacyl-tRNA synthetase multienzyme complex,GO:0017102~methionyl glutamyl tRNA synthetase complex,GO:0030133~transport vesicle,GO:0031410~cytoplasmic vesicle,
Q11011	aminopeptidase puromycin sensitive(Npepps)	Mus musculus	GO:0005634~nucleus,GO:0005737~cytoplasm,GO:0005829~cytosol,GO:0005886~plasma membrane,GO:0070062~extracellular exosome,
Q60709	amyloid beta (A4) precursor-like protein 2(Aplp2)	Mus musculus	GO:0005634~nucleus,GO:0005886~plasma membrane,GO:0016020~membrane,GO:0016021~integral component of membrane,GO:0070062~extracellular exosome,
O35608	angiopoietin 2(Angpt2)	Mus musculus	GO:0005576~extracellular region,GO:0005615~extracellular space,GO:0005634~nucleus,GO:0005886~plasma membrane,GO:0042995~cell projection,
Q9R045	angiopoietin-like 2(Angptl2)	Mus musculus	GO:0005576~extracellular region,GO:0070062~extracellular exosome,
Q3UTR7	angiotensinogen (serpin peptidase inhibitor, clade A, member 8)(Agt)	Mus musculus	GO:0005615~extracellular space,GO:0005622~intracellular,GO:0005737~cytoplasm,GO:0070062~extracellular exosome,GO:0072562~blood microparticle,
P10107	annexin A1(Anxa1)	Mus musculus	GO:0001533~cornified envelope,GO:0001891~phagocytic cup,GO:0005576~extracellular region,GO:0005615~extracellular space,GO:0005634~nucleus,GO:0005654~nucleoplasm,GO:0005737~cytoplasm,GO:0005768~endosome,GO:0005829~cytosol,GO:0005886~plasma membrane,GO:0005913~cell-cell adherens junction,GO:0005925~focal adhesion,GO:0005929~cilium,GO:0009986~cell surface,GO:0016020~membrane,GO:0016323~basolateral p…
P07356	annexin A2(Anxa2)	Mus musculus	GO:0001725~stress fiber,GO:0001726~ruffle,GO:0005576~extracellular region,GO:0005578~proteinaceous extracellular matrix,GO:0005604~basement membrane,GO:0005615~extracellular space,GO:0005634~nucleus,GO:0005737~cytoplasm,GO:0005765~lysosomal membrane,GO:0005768~endosome,GO:0005769~early endosome,GO:0005811~lipid particle,GO:0005829~cytosol,GO:0005886~plasma membrane,GO:0005911~cell-cell junction,G…
P48036	annexin A5(Anxa5)	Mus musculus	GO:0005615~extracellular space,GO:0005622~intracellular,GO:0005634~nucleus,GO:0005737~cytoplasm,GO:0005783~endoplasmic reticulum,GO:0005829~cytosol,GO:0005886~plasma membrane,GO:0005925~focal adhesion,GO:0008021~synaptic vesicle,GO:0009897~external side of plasma membrane,GO:0014704~intercalated disc,GO:0016020~membrane,GO:0030018~Z disc,GO:0030425~dendrite,GO:0042383~sarcolemma,GO:0042995~cell p…
P14824	annexin A6(Anxa6)	Mus musculus	GO:0005634~nucleus,GO:0005737~cytoplasm,GO:0005739~mitochondrion,GO:0005765~lysosomal membrane,GO:0005829~cytosol,GO:0005925~focal adhesion,GO:0014704~intercalated disc,GO:0016020~membrane,GO:0016324~apical plasma membrane,GO:0031902~late endosome membrane,GO:0042383~sarcolemma,GO:0042470~melanosome,GO:0043234~protein complex,GO:0048471~perinuclear region of cytoplasm,GO:0070062~extracellular exo…
Q8K4Z3	apolipoprotein A-I binding protein(Apoa1bp)	Mus musculus	GO:0005576~extracellular region,GO:0005615~extracellular space,GO:0005634~nucleus,GO:0005654~nucleoplasm,GO:0005737~cytoplasm,GO:0005739~mitochondrion,GO:0005829~cytosol,GO:0005929~cilium,GO:0043231~intracellular membrane-bounded organelle,GO:0044297~cell body,GO:0070062~extracellular exosome,
P51910	apolipoprotein D(Apod)	Mus musculus	GO:0005576~extracellular region,GO:0005615~extracellular space,GO:0005622~intracellular,GO:0005737~cytoplasm,GO:0005783~endoplasmic reticulum,GO:0022626~cytosolic ribosome,GO:0030425~dendrite,GO:0043025~neuronal cell body,GO:0048471~perinuclear region of cytoplasm,GO:0070062~extracellular exosome,
P08226	apolipoprotein E(Apoe)	Mus musculus	GO:0005576~extracellular region,GO:0005615~extracellular space,GO:0005634~nucleus,GO:0005635~nuclear envelope,GO:0005737~cytoplasm,GO:0005764~lysosome,GO:0005768~endosome,GO:0005769~early endosome,GO:0005770~late endosome,GO:0005783~endoplasmic reticulum,GO:0005794~Golgi apparatus,GO:0005829~cytosol,GO:0005874~microtubule,GO:0005886~plasma membrane,GO:0009986~cell surface,GO:0016020~membrane,GO:0…
E0CY49	argininosuccinate lyase(Asl)	Mus musculus	GO:0005634~nucleus,GO:0005737~cytoplasm,GO:0005741~mitochondrial outer membrane,GO:0005783~endoplasmic reticulum,GO:0005829~cytosol,GO:0043025~neuronal cell body,GO:0043204~perikaryon,GO:0048471~perinuclear region of cytoplasm,GO:0070062~extracellular exosome,GO:0070852~cell body fiber,
Q9D0I9	arginyl-tRNA synthetase(Rars)	Mus musculus	GO:0005654~nucleoplasm,GO:0005737~cytoplasm,GO:0005739~mitochondrion,GO:0005913~cell-cell adherens junction,GO:0016020~membrane,GO:0017101~aminoacyl-tRNA synthetase multienzyme complex,GO:0070062~extracellular exosome,
O54984	arsA arsenite transporter, ATP-binding, homolog 1 (bacterial)(Asna1)	Mus musculus	GO:0005634~nucleus,GO:0005730~nucleolus,GO:0005737~cytoplasm,GO:0005783~endoplasmic reticulum,GO:0070062~extracellular exosome,
P50428	arylsulfatase A(Arsa)	Mus musculus	GO:0001669~acrosomal vesicle,GO:0005615~extracellular space,GO:0005737~cytoplasm,GO:0005764~lysosome,GO:0005768~endosome,GO:0005886~plasma membrane,GO:0016021~integral component of membrane,GO:0031232~extrinsic component of external side of plasma membrane,GO:0070062~extracellular exosome,
A0A0R4J138	arylsulfatase B(Arsb)	Mus musculus	GO:0005739~mitochondrion,GO:0005764~lysosome,GO:0005791~rough endoplasmic reticulum,GO:0005794~Golgi apparatus,GO:0009986~cell surface,GO:0070062~extracellular exosome,
Q922B2	aspartyl-tRNA synthetase(Dars)	Mus musculus	GO:0005737~cytoplasm,GO:0016020~membrane,GO:0070062~extracellular exosome,
Q64191	aspartylglucosaminidase(Aga)	Mus musculus	GO:0005615~extracellular space,GO:0005764~lysosome,GO:0005783~endoplasmic reticulum,GO:0070062~extracellular exosome,
Q64685	beta galactoside alpha 2,6 sialyltransferase 1(St6gal1)	Mus musculus	GO:0000138~Golgi trans cisterna,GO:0005576~extracellular region,GO:0005783~endoplasmic reticulum,GO:0005794~Golgi apparatus,GO:0005797~Golgi medial cisterna,GO:0016020~membrane,GO:0016021~integral component of membrane,GO:0030173~integral component of Golgi membrane,GO:0032580~Golgi cisterna membrane,GO:0070062~extracellular exosome,
Q8BWP8	beta-1,4-glucuronyltransferase 1(B4gat1)	Mus musculus	GO:0000139~Golgi membrane,GO:0005794~Golgi apparatus,GO:0016020~membrane,GO:0016021~integral component of membrane,GO:0070062~extracellular exosome,
P01887	beta-2 microglobulin(B2m)	Mus musculus	GO:0005576~extracellular region,GO:0005615~extracellular space,GO:0005737~cytoplasm,GO:0005794~Golgi apparatus,GO:0005886~plasma membrane,GO:0005925~focal adhesion,GO:0009897~external side of plasma membrane,GO:0016020~membrane,GO:0030670~phagocytic vesicle membrane,GO:0042612~MHC class I protein complex,GO:0070062~extracellular exosome,GO:1990712~HFE-transferrin receptor complex,
Q9CY64	biliverdin reductase A(Blvra)	Mus musculus	GO:0005737~cytoplasm,GO:0070062~extracellular exosome,
Q8CIF4	biotinidase(Btd)	Mus musculus	GO:0005576~extracellular region,GO:0005615~extracellular space,GO:0005730~nucleolus,GO:0043204~perikaryon,GO:0045177~apical part of cell,GO:0070062~extracellular exosome,
Q9Z0S1	bisphosphate 3'-nucleotidase 1(Bpnt1)	Mus musculus	GO:0005737~cytoplasm,GO:0070062~extracellular exosome,
Q8R016	bleomycin hydrolase(Blmh)	Mus musculus	GO:0005634~nucleus,GO:0005737~cytoplasm,GO:0070062~extracellular exosome,
P98063	bone morphogenetic protein 1(Bmp1)	Mus musculus	GO:0005576~extracellular region,GO:0005578~proteinaceous extracellular matrix,GO:0005615~extracellular space,GO:0005794~Golgi apparatus,GO:0031982~vesicle,GO:0031988~membrane-bounded vesicle,
Q91XV3	brain abundant, membrane attached signal protein 1(Basp1)	Mus musculus	GO:0005634~nucleus,GO:0005737~cytoplasm,GO:0005886~plasma membrane,GO:0008180~COP9 signalosome,GO:0016020~membrane,GO:0016607~nuclear speck,GO:0030054~cell junction,GO:0030426~growth cone,GO:0031982~vesicle,GO:0042995~cell projection,GO:0070062~extracellular exosome,
Q8CI94	brain glycogen phosphorylase(Pygb)	Mus musculus	GO:0005737~cytoplasm,GO:0016020~membrane,GO:0030424~axon,GO:0070062~extracellular exosome,
Q9WTR5	cadherin 13(Cdh13)	Mus musculus	GO:0005615~extracellular space,GO:0005737~cytoplasm,GO:0005886~plasma membrane,GO:0005901~caveola,GO:0005925~focal adhesion,GO:0009897~external side of plasma membrane,GO:0016020~membrane,GO:0031225~anchored component of membrane,GO:0043005~neuron projection,GO:0048471~perinuclear region of cytoplasm,GO:0070062~extracellular exosome,
P15116	cadherin 2(Cdh2)	Mus musculus	GO:0005737~cytoplasm,GO:0005886~plasma membrane,GO:0005911~cell-cell junction,GO:0005912~adherens junction,GO:0005913~cell-cell adherens junction,GO:0005916~fascia adherens,GO:0005925~focal adhesion,GO:0014704~intercalated disc,GO:0016020~membrane,GO:0016021~integral component of membrane,GO:0016323~basolateral plasma membrane,GO:0016324~apical plasma membrane,GO:0016342~catenin complex,GO:003002…
Q8VCF1	calcium activated nucleotidase 1(Cant1)	Mus musculus	GO:0005783~endoplasmic reticulum,GO:0005789~endoplasmic reticulum membrane,GO:0005794~Golgi apparatus,GO:0016020~membrane,GO:0016021~integral component of membrane,GO:0032580~Golgi cisterna membrane,GO:0070062~extracellular exosome,
Q9CXW3	calcyclin binding protein(Cacybp)	Mus musculus	GO:0005634~nucleus,GO:0005641~nuclear envelope lumen,GO:0005654~nucleoplasm,GO:0005737~cytoplasm,GO:0030877~beta-catenin destruction complex,GO:0043005~neuron projection,GO:0044297~cell body,GO:0070062~extracellular exosome,
P0DP26	calmodulin 1(Calm1)	Mus musculus	GO:0000922~spindle pole,GO:0005634~nucleus,GO:0005737~cytoplasm,GO:0005813~centrosome,GO:0005829~cytosol,GO:0005876~spindle microtubule,GO:0005886~plasma membrane,GO:0008076~voltage-gated potassium channel complex,GO:0030017~sarcomere,GO:0030426~growth cone,GO:0034704~calcium channel complex,GO:0043005~neuron projection,GO:0070062~extracellular exosome,
P35564	calnexin(Canx)	Mus musculus	GO:0005737~cytoplasm,GO:0005783~endoplasmic reticulum,GO:0005789~endoplasmic reticulum membrane,GO:0005790~smooth endoplasmic reticulum,GO:0005791~rough endoplasmic reticulum,GO:0005840~ribosome,GO:0016020~membrane,GO:0016021~integral component of membrane,GO:0030424~axon,GO:0031012~extracellular matrix,GO:0032839~dendrite cytoplasm,GO:0042470~melanosome,GO:0043025~neuronal cell body,GO:0043197~d…
P14211	calreticulin(Calr)	Mus musculus	GO:0001669~acrosomal vesicle,GO:0005576~extracellular region,GO:0005615~extracellular space,GO:0005634~nucleus,GO:0005737~cytoplasm,GO:0005783~endoplasmic reticulum,GO:0005788~endoplasmic reticulum lumen,GO:0005790~smooth endoplasmic reticulum,GO:0005794~Golgi apparatus,GO:0005829~cytosol,GO:0005844~polysome,GO:0005925~focal adhesion,GO:0009897~external side of plasma membrane,GO:0009986~cell sur…
Q9EPL2	calsyntenin 1(Clstn1)	Mus musculus	GO:0000139~Golgi membrane,GO:0005576~extracellular region,GO:0005634~nucleus,GO:0005783~endoplasmic reticulum,GO:0005789~endoplasmic reticulum membrane,GO:0005794~Golgi apparatus,GO:0005886~plasma membrane,GO:0009986~cell surface,GO:0014069~postsynaptic density,GO:0016020~membrane,GO:0016021~integral component of membrane,GO:0030054~cell junction,GO:0042995~cell projection,GO:0045202~synapse,GO:0…
Q6XLQ8, O35887	calumenin(Calu)	Mus musculus	GO:0005576~extracellular region,GO:0005783~endoplasmic reticulum,GO:0005788~endoplasmic reticulum lumen,GO:0005789~endoplasmic reticulum membrane,GO:0005794~Golgi apparatus,GO:0016020~membrane,GO:0016529~sarcoplasmic reticulum,GO:0033018~sarcoplasmic reticulum lumen,GO:0042470~melanosome,GO:0043231~intracellular membrane-bounded organelle,
P47753	capping protein (actin filament) muscle Z-line, alpha 1(Capza1)	Mus musculus	GO:0005737~cytoplasm,GO:0005856~cytoskeleton,GO:0005903~brush border,GO:0005911~cell-cell junction,GO:0005913~cell-cell adherens junction,GO:0008290~F-actin capping protein complex,GO:0016020~membrane,GO:0030863~cortical cytoskeleton,GO:0070062~extracellular exosome,GO:0071203~WASH complex,
P47754	capping protein (actin filament) muscle Z-line, alpha 2(Capza2)	Mus musculus	GO:0005903~brush border,GO:0008290~F-actin capping protein complex,GO:0016020~membrane,GO:0030863~cortical cytoskeleton,GO:0070062~extracellular exosome,
A2AMW0	capping protein (actin filament) muscle Z-line, beta(Capzb)	Mus musculus	GO:0001669~acrosomal vesicle,GO:0005737~cytoplasm,GO:0005856~cytoskeleton,GO:0005884~actin filament,GO:0005903~brush border,GO:0005913~cell-cell adherens junction,GO:0008290~F-actin capping protein complex,GO:0014704~intercalated disc,GO:0016020~membrane,GO:0030018~Z disc,GO:0030027~lamellipodium,GO:0030863~cortical cytoskeleton,GO:0033150~cytoskeletal calyx,GO:0043025~neuronal cell body,GO:00431…
Q80V53	carbohydrate (N-acetylgalactosamine 4-0) sulfotransferase 14(Chst14)	Mus musculus	GO:0000139~Golgi membrane,GO:0005794~Golgi apparatus,GO:0016020~membrane,GO:0016021~integral component of membrane,GO:0070062~extracellular exosome,
P18761	carbonic anhydrase 6(Car6)	Mus musculus	GO:0005576~extracellular region,GO:0005615~extracellular space,GO:0005737~cytoplasm,GO:0005829~cytosol,GO:0070062~extracellular exosome,
O89001	carboxypeptidase D(Cpd)	Mus musculus	GO:0005615~extracellular space,GO:0005634~nucleus,GO:0005802~trans-Golgi network,GO:0005886~plasma membrane,GO:0016020~membrane,GO:0016021~integral component of membrane,GO:0043231~intracellular membrane-bounded organelle,GO:0048471~perinuclear region of cytoplasm,GO:0070062~extracellular exosome,
P16675	cathepsin A(Ctsa)	Mus musculus	GO:0005654~nucleoplasm,GO:0005739~mitochondrion,GO:0005764~lysosome,GO:0005765~lysosomal membrane,GO:0016020~membrane,GO:0043231~intracellular membrane-bounded organelle,GO:0070062~extracellular exosome,
P10605	cathepsin B(Ctsb)	Mus musculus	GO:0005576~extracellular region,GO:0005615~extracellular space,GO:0005730~nucleolus,GO:0005737~cytoplasm,GO:0005739~mitochondrion,GO:0005764~lysosome,GO:0005901~caveola,GO:0009897~external side of plasma membrane,GO:0009986~cell surface,GO:0016324~apical plasma membrane,GO:0042383~sarcolemma,GO:0042470~melanosome,GO:0043231~intracellular membrane-bounded organelle,GO:0048471~perinuclear region of…
P97821	cathepsin C(Ctsc)	Mus musculus	GO:0005615~extracellular space,GO:0005764~lysosome,GO:0005783~endoplasmic reticulum,GO:0005794~Golgi apparatus,GO:0016020~membrane,GO:0070062~extracellular exosome,
P18242	cathepsin D(Ctsd)	Mus musculus	GO:0005576~extracellular region,GO:0005615~extracellular space,GO:0005739~mitochondrion,GO:0005764~lysosome,GO:0031012~extracellular matrix,GO:0042470~melanosome,GO:0045121~membrane raft,GO:0070062~extracellular exosome,
Q8BM88	cathepsin O(Ctso)	Mus musculus	GO:0005615~extracellular space,GO:0005764~lysosome,
Q9WUU7	cathepsin Z(Ctsz)	Mus musculus	GO:0005615~extracellular space,GO:0005764~lysosome,GO:0005783~endoplasmic reticulum,GO:0043231~intracellular membrane-bounded organelle,GO:0070062~extracellular exosome,
E0CY16	cell adhesion molecule 1(Cadm1)	Mus musculus	GO:0005886~plasma membrane,GO:0005887~integral component of plasma membrane,GO:0005911~cell-cell junction,GO:0005913~cell-cell adherens junction,GO:0008021~synaptic vesicle,GO:0016020~membrane,GO:0016021~integral component of membrane,GO:0016323~basolateral plasma membrane,GO:0030054~cell junction,GO:0030424~axon,GO:0030425~dendrite,GO:0043005~neuron projection,GO:0043196~varicosity,GO:0045202~sy…
Q61081	cell division cycle 37(Cdc37)	Mus musculus	GO:0005737~cytoplasm,GO:0005829~cytosol,GO:0032587~ruffle membrane,GO:0043234~protein complex,GO:0070062~extracellular exosome,GO:1990565~HSP90-CDC37 chaperone complex,
O88668	cellular repressor of E1A-stimulated genes 1(Creg1)	Mus musculus	GO:0005576~extracellular region,GO:0005615~extracellular space,GO:0005667~transcription factor complex,GO:0070062~extracellular exosome,
Q3UMW8	ceroid-lipofuscinosis, neuronal 5(Cln5)	Mus musculus	GO:0005764~lysosome,GO:0005765~lysosomal membrane,GO:0005775~vacuolar lumen,GO:0005783~endoplasmic reticulum,GO:0005794~Golgi apparatus,GO:0016021~integral component of membrane,GO:0048471~perinuclear region of cytoplasm,GO:0070062~extracellular exosome,
E9PZD8	ceruloplasmin(Cp)	Mus musculus	GO:0005576~extracellular region,GO:0005615~extracellular space,GO:0005623~cell,GO:0005765~lysosomal membrane,GO:0016021~integral component of membrane,GO:0046658~anchored component of plasma membrane,GO:0070062~extracellular exosome,GO:0072562~blood microparticle,
P80314	chaperonin containing Tcp1, subunit 2 (beta)(Cct2)	Mus musculus	GO:0002199~zona pellucida receptor complex,GO:0005737~cytoplasm,GO:0005832~chaperonin-containing T-complex,GO:0005874~microtubule,GO:0031012~extracellular matrix,GO:0043209~myelin sheath,GO:0044297~cell body,GO:0070062~extracellular exosome,
P80318	chaperonin containing Tcp1, subunit 3 (gamma)(Cct3)	Mus musculus	GO:0002199~zona pellucida receptor complex,GO:0005737~cytoplasm,GO:0005832~chaperonin-containing T-complex,GO:0005874~microtubule,GO:0005886~plasma membrane,GO:0043209~myelin sheath,GO:0044297~cell body,GO:0070062~extracellular exosome,
P80315	chaperonin containing Tcp1, subunit 4 (delta)(Cct4)	Mus musculus	GO:0002199~zona pellucida receptor complex,GO:0005654~nucleoplasm,GO:0005737~cytoplasm,GO:0005813~centrosome,GO:0005832~chaperonin-containing T-complex,GO:0005856~cytoskeleton,GO:0005874~microtubule,GO:0005929~cilium,GO:0042470~melanosome,GO:0042995~cell projection,GO:0044297~cell body,GO:0070062~extracellular exosome,
P80316	chaperonin containing Tcp1, subunit 5 (epsilon)(Cct5)	Mus musculus	GO:0002199~zona pellucida receptor complex,GO:0005730~nucleolus,GO:0005737~cytoplasm,GO:0005813~centrosome,GO:0005832~chaperonin-containing T-complex,GO:0005856~cytoskeleton,GO:0005874~microtubule,GO:0043209~myelin sheath,GO:0044297~cell body,GO:0070062~extracellular exosome,
P80317	chaperonin containing Tcp1, subunit 6a (zeta)(Cct6a)	Mus musculus	GO:0001669~acrosomal vesicle,GO:0002199~zona pellucida receptor complex,GO:0005737~cytoplasm,GO:0005832~chaperonin-containing T-complex,GO:0005874~microtubule,GO:0031012~extracellular matrix,GO:0044297~cell body,GO:0070062~extracellular exosome,
P80313	chaperonin containing Tcp1, subunit 7 (eta)(Cct7)	Mus musculus	GO:0002199~zona pellucida receptor complex,GO:0005737~cytoplasm,GO:0005739~mitochondrion,GO:0005832~chaperonin-containing T-complex,GO:0005874~microtubule,GO:0044297~cell body,GO:0070062~extracellular exosome,
P42932	chaperonin containing Tcp1, subunit 8 (theta)(Cct8)	Mus musculus	GO:0002199~zona pellucida receptor complex,GO:0005654~nucleoplasm,GO:0005737~cytoplasm,GO:0005813~centrosome,GO:0005829~cytosol,GO:0005832~chaperonin-containing T-complex,GO:0005856~cytoskeleton,GO:0005874~microtubule,GO:0005913~cell-cell adherens junction,GO:0005929~cilium,GO:0042995~cell projection,GO:0044297~cell body,GO:0045111~intermediate filament cytoskeleton,GO:0070062~extracellular exoso…
Q9DB34	charged multivesicular body protein 2A(Chmp2a)	Mus musculus	GO:0000815~ESCRT III complex,GO:0005635~nuclear envelope,GO:0005737~cytoplasm,GO:0005768~endosome,GO:0005829~cytosol,GO:0016020~membrane,GO:0030117~membrane coat,GO:0031902~late endosome membrane,GO:0070062~extracellular exosome,
Q9CQ10	charged multivesicular body protein 3(Chmp3)	Mus musculus	GO:0000815~ESCRT III complex,GO:0005622~intracellular,GO:0005737~cytoplasm,GO:0005768~endosome,GO:0005769~early endosome,GO:0005770~late endosome,GO:0005829~cytosol,GO:0005886~plasma membrane,GO:0016020~membrane,GO:0016023~cytoplasmic, membrane-bounded vesicle,GO:0030496~midbody,GO:0031410~cytoplasmic vesicle,GO:0031902~late endosome membrane,GO:0070062~extracellular exosome,
Q9D8B3	charged multivesicular body protein 4B(Chmp4b)	Mus musculus	GO:0000815~ESCRT III complex,GO:0005634~nucleus,GO:0005635~nuclear envelope,GO:0005737~cytoplasm,GO:0005768~endosome,GO:0005829~cytosol,GO:0005913~cell-cell adherens junction,GO:0009898~cytoplasmic side of plasma membrane,GO:0016020~membrane,GO:0030117~membrane coat,GO:0030496~midbody,GO:0031902~late endosome membrane,GO:0031982~vesicle,GO:0070062~extracellular exosome,
P30882	chemokine (C-C motif) ligand 5(Ccl5)	Mus musculus	GO:0005576~extracellular region,GO:0005615~extracellular space,GO:0005622~intracellular,GO:0005737~cytoplasm,
O35188	chemokine (C-X3-C motif) ligand 1(Cx3cl1)	Mus musculus	GO:0005576~extracellular region,GO:0005615~extracellular space,GO:0005737~cytoplasm,GO:0005886~plasma membrane,GO:0009986~cell surface,GO:0016020~membrane,GO:0016021~integral component of membrane,GO:0042995~cell projection,GO:0048471~perinuclear region of cytoplasm,
A0A0R4J242	chitinase domain containing 1(Chid1)	Mus musculus	GO:0005576~extracellular region,GO:0005615~extracellular space,GO:0005634~nucleus,GO:0005764~lysosome,GO:0005770~late endosome,GO:0005802~trans-Golgi network,GO:0016020~membrane,GO:0070062~extracellular exosome,
Q9Z1Q5	chloride intracellular channel 1(Clic1)	Mus musculus	GO:0005615~extracellular space,GO:0005634~nucleus,GO:0005635~nuclear envelope,GO:0005737~cytoplasm,GO:0005739~mitochondrion,GO:0005886~plasma membrane,GO:0005913~cell-cell adherens junction,GO:0016020~membrane,GO:0016021~integral component of membrane,GO:0031965~nuclear membrane,GO:0031982~vesicle,GO:0034707~chloride channel complex,GO:0048471~perinuclear region of cytoplasm,GO:0070062~extracellu…
Q9QYB1	chloride intracellular channel 4 (mitochondrial)(Clic4)	Mus musculus	GO:0005622~intracellular,GO:0005634~nucleus,GO:0005737~cytoplasm,GO:0005739~mitochondrion,GO:0005813~centrosome,GO:0005829~cytosol,GO:0005886~plasma membrane,GO:0005902~microvillus,GO:0005911~cell-cell junction,GO:0009986~cell surface,GO:0015630~microtubule cytoskeleton,GO:0016020~membrane,GO:0016021~integral component of membrane,GO:0016363~nuclear matrix,GO:0030496~midbody,GO:0030659~cytoplasmi…
Q9CZU6	citrate synthase(Cs)	Mus musculus	GO:0005634~nucleus,GO:0005739~mitochondrion,GO:0005759~mitochondrial matrix,GO:0070062~extracellular exosome,
Q68FD5	clathrin, heavy polypeptide (Hc)(Cltc)	Mus musculus	GO:0005622~intracellular,GO:0005739~mitochondrion,GO:0005819~spindle,GO:0005829~cytosol,GO:0005905~clathrin-coated pit,GO:0005925~focal adhesion,GO:0016020~membrane,GO:0030117~membrane coat,GO:0030118~clathrin coat,GO:0030130~clathrin coat of trans-Golgi network vesicle,GO:0030132~clathrin coat of coated pit,GO:0030136~clathrin-coated vesicle,GO:0030315~T-tubule,GO:0031012~extracellular matrix,GO…
Q9CQI6	coactosin-like 1 (Dictyostelium)(Cotl1)	Mus musculus	GO:0005622~intracellular,GO:0005634~nucleus,GO:0005737~cytoplasm,GO:0005856~cytoskeleton,GO:0070062~extracellular exosome,
F8WHL2	coatomer protein complex subunit alpha(Copa)	Mus musculus	GO:0000139~Golgi membrane,GO:0005576~extracellular region,GO:0005615~extracellular space,GO:0005737~cytoplasm,GO:0005794~Golgi apparatus,GO:0016020~membrane,GO:0030117~membrane coat,GO:0030126~COPI vesicle coat,GO:0031410~cytoplasmic vesicle,GO:0070062~extracellular exosome,
P18760	cofilin 1, non-muscle(Cfl1)	Mus musculus	GO:0005576~extracellular region,GO:0005615~extracellular space,GO:0005622~intracellular,GO:0005634~nucleus,GO:0005737~cytoplasm,GO:0005829~cytosol,GO:0005856~cytoskeleton,GO:0005886~plasma membrane,GO:0005911~cell-cell junction,GO:0005925~focal adhesion,GO:0015629~actin cytoskeleton,GO:0016020~membrane,GO:0016363~nuclear matrix,GO:0030027~lamellipodium,GO:0030864~cortical actin cytoskeleton,GO:00…
P45591	cofilin 2, muscle(Cfl2)	Mus musculus	GO:0005615~extracellular space,GO:0005622~intracellular,GO:0005634~nucleus,GO:0005737~cytoplasm,GO:0005856~cytoskeleton,GO:0015629~actin cytoskeleton,GO:0016363~nuclear matrix,GO:0030018~Z disc,GO:0031674~I band,GO:0070062~extracellular exosome,
Q9JLI2	collagen, type V, alpha 3(Col5a3)	Mus musculus	GO:0005588~collagen type V trimer,GO:0031012~extracellular matrix,GO:0070062~extracellular exosome,
P07141	colony stimulating factor 1 (macrophage)(Csf1)	Mus musculus	GO:0005576~extracellular region,GO:0005615~extracellular space,GO:0005886~plasma membrane,GO:0016020~membrane,GO:0016021~integral component of membrane,GO:0048471~perinuclear region of cytoplasm,GO:0070062~extracellular exosome,GO:1990682~CSF1-CSF1R complex,
Q8CG16	complement component 1, r subcomponent A(C1ra)	Mus musculus	GO:0005576~extracellular region,GO:0070062~extracellular exosome,GO:0072562~blood microparticle,
P21180	complement component 2 (within H-2S)(C2)	Mus musculus	GO:0005576~extracellular region,GO:0070062~extracellular exosome,
Q60598	cortactin(Cttn)	Mus musculus	GO:0001726~ruffle,GO:0002102~podosome,GO:0005737~cytoplasm,GO:0005794~Golgi apparatus,GO:0005829~cytosol,GO:0005856~cytoskeleton,GO:0005884~actin filament,GO:0005886~plasma membrane,GO:0005905~clathrin-coated pit,GO:0005913~cell-cell adherens junction,GO:0005925~focal adhesion,GO:0005938~cell cortex,GO:0008076~voltage-gated potassium channel complex,GO:0016020~membrane,GO:0030027~lamellipodium,GO…
Q04447	creatine kinase, brain(Ckb)	Mus musculus	GO:0005737~cytoplasm,GO:0005739~mitochondrion,GO:0043209~myelin sheath,GO:0070062~extracellular exosome,
Q6ZQ38	cullin associated and neddylation disassociated 1(Cand1)	Mus musculus	GO:0000151~ubiquitin ligase complex,GO:0005634~nucleus,GO:0005654~nucleoplasm,GO:0005737~cytoplasm,GO:0005794~Golgi apparatus,GO:0016020~membrane,GO:0031461~cullin-RING ubiquitin ligase complex,GO:0070062~extracellular exosome,
D5MCW4	cutA divalent cation tolerance homolog(Cuta)	Mus musculus	GO:0016020~membrane,GO:0070062~extracellular exosome,
Q62426	cystatin B(Cstb)	Mus musculus	GO:0005615~extracellular space,GO:0005622~intracellular,GO:0005634~nucleus,GO:0005730~nucleolus,GO:0005737~cytoplasm,GO:0070062~extracellular exosome,
P21460	cystatin C(Cst3)	Mus musculus	GO:0005576~extracellular region,GO:0005604~basement membrane,GO:0005615~extracellular space,GO:0005737~cytoplasm,GO:0005764~lysosome,GO:0005771~multivesicular body,GO:0005783~endoplasmic reticulum,GO:0030424~axon,GO:0031965~nuclear membrane,GO:0031982~vesicle,GO:0042995~cell projection,GO:0043025~neuronal cell body,GO:0043292~contractile fiber,GO:0048471~perinuclear region of cytoplasm,GO:0070062…
Q9D1B1	cystatin E/M(Cst6)	Mus musculus	GO:0001533~cornified envelope,GO:0005615~extracellular space,GO:0070062~extracellular exosome,
P97315	cysteine and glycine-rich protein 1(Csrp1)	Mus musculus	GO:0005634~nucleus,GO:0005925~focal adhesion,GO:0015629~actin cytoskeleton,GO:0070062~extracellular exosome,
Q9DCT8	cysteine rich protein 2(Crip2)	Mus musculus	GO:0005938~cell cortex,GO:0031012~extracellular matrix,
P18406	cysteine rich protein 61(Cyr61)	Mus musculus	GO:0005576~extracellular region,GO:0005578~proteinaceous extracellular matrix,GO:0031012~extracellular matrix,
Q9CYA0	cysteine-rich with EGF-like domains 2(Creld2)	Mus musculus	GO:0005576~extracellular region,GO:0005615~extracellular space,GO:0005783~endoplasmic reticulum,GO:0005794~Golgi apparatus,
Q9DBP5	cytidine monophosphate (UMP-CMP) kinase 1(Cmpk1)	Mus musculus	GO:0005634~nucleus,GO:0005737~cytoplasm,GO:0070062~extracellular exosome,
P56395	cytochrome b5 type A (microsomal)(Cyb5a)	Mus musculus	GO:0005737~cytoplasm,GO:0005739~mitochondrion,GO:0005783~endoplasmic reticulum,GO:0005789~endoplasmic reticulum membrane,GO:0016020~membrane,GO:0016021~integral component of membrane,GO:0031090~organelle membrane,GO:0043231~intracellular membrane-bounded organelle,GO:0070062~extracellular exosome,
Q3U1J4	damage specific DNA binding protein 1(Ddb1)	Mus musculus	GO:0000784~nuclear chromosome, telomeric region,GO:0005615~extracellular space,GO:0005634~nucleus,GO:0005654~nucleoplasm,GO:0005737~cytoplasm,GO:0031461~cullin-RING ubiquitin ligase complex,GO:0031464~Cul4A-RING E3 ubiquitin ligase complex,GO:0031465~Cul4B-RING E3 ubiquitin ligase complex,GO:0070062~extracellular exosome,GO:0080008~Cul4-RING E3 ubiquitin ligase complex,
P56542	deoxyribonuclease II alpha(Dnase2a)	Mus musculus	GO:0005764~lysosome,GO:0070062~extracellular exosome,
Q8VCG1	deoxyuridine triphosphatase(Dut)	Mus musculus	GO:0005634~nucleus,GO:0005654~nucleoplasm,GO:0005737~cytoplasm,GO:0005739~mitochondrion,GO:0005829~cytosol,GO:0070062~extracellular exosome,
Q9R0P5	destrin(Dstn)	Mus musculus	GO:0005622~intracellular,GO:0005737~cytoplasm,GO:0015629~actin cytoskeleton,GO:0030864~cortical actin cytoskeleton,GO:0070062~extracellular exosome,
Q4VWZ5	diazepam binding inhibitor(Dbi)	Mus musculus	GO:0005615~extracellular space,GO:0005634~nucleus,GO:0005737~cytoplasm,GO:0005739~mitochondrion,GO:0005783~endoplasmic reticulum,GO:0005794~Golgi apparatus,GO:0005886~plasma membrane,GO:0008021~synaptic vesicle,GO:0043292~contractile fiber,GO:0070062~extracellular exosome,
Q9QUN9	dickkopf WNT signaling pathway inhibitor 3(Dkk3)	Mus musculus	GO:0005576~extracellular region,GO:0005615~extracellular space,
O08553	dihydropyrimidinase-like 2(Dpysl2)	Mus musculus	GO:0005737~cytoplasm,GO:0005739~mitochondrion,GO:0005829~cytosol,GO:0005856~cytoskeleton,GO:0005874~microtubule,GO:0016020~membrane,GO:0030424~axon,GO:0030425~dendrite,GO:0030426~growth cone,GO:0043005~neuron projection,GO:0043025~neuronal cell body,GO:0043195~terminal bouton,GO:0043209~myelin sheath,GO:0043234~protein complex,GO:0070062~extracellular exosome,
Q62188	dihydropyrimidinase-like 3(Dpysl3)	Mus musculus	GO:0005615~extracellular space,GO:0005737~cytoplasm,GO:0005829~cytosol,GO:0030027~lamellipodium,GO:0030426~growth cone,GO:0031941~filamentous actin,GO:0042995~cell projection,GO:0044297~cell body,GO:0070382~exocytic vesicle,
Q99KK7	dipeptidylpeptidase 3(Dpp3)	Mus musculus	GO:0005654~nucleoplasm,GO:0005737~cytoplasm,GO:0005886~plasma membrane,GO:0070062~extracellular exosome,
Q9ET22	dipeptidylpeptidase 7(Dpp7)	Mus musculus	GO:0005576~extracellular region,GO:0005764~lysosome,GO:0005794~Golgi apparatus,GO:0005829~cytosol,GO:0016023~cytoplasmic, membrane-bounded vesicle,GO:0031410~cytoplasmic vesicle,GO:0031982~vesicle,GO:0043231~intracellular membrane-bounded organelle,GO:0070062~extracellular exosome,
Q3UH60	disco interacting protein 2 homolog B(Dip2b)	Mus musculus	GO:0005634~nucleus,GO:0005737~cytoplasm,GO:0016020~membrane,GO:0070062~extracellular exosome,
Q62371	discoidin domain receptor family, member 2(Ddr2)	Mus musculus	GO:0005886~plasma membrane,GO:0005887~integral component of plasma membrane,GO:0005925~focal adhesion,GO:0016020~membrane,GO:0016021~integral component of membrane,GO:0016324~apical plasma membrane,GO:0070062~extracellular exosome,
Q62418	drebrin-like(Dbnl)	Mus musculus	GO:0000139~Golgi membrane,GO:0001726~ruffle,GO:0002102~podosome,GO:0005622~intracellular,GO:0005737~cytoplasm,GO:0005768~endosome,GO:0005769~early endosome,GO:0005794~Golgi apparatus,GO:0005829~cytosol,GO:0005856~cytoskeleton,GO:0005886~plasma membrane,GO:0005913~cell-cell adherens junction,GO:0005938~cell cortex,GO:0014069~postsynaptic density,GO:0016020~membrane,GO:0030027~lamellipodium,GO:0030…
B1AQF4	dual specificity phosphatase 3 (vaccinia virus phosphatase VH1-related)(Dusp3)	Mus musculus	GO:0001772~immunological synapse,GO:0005634~nucleus,GO:0005654~nucleoplasm,GO:0005737~cytoplasm,GO:0005829~cytosol,GO:0070062~extracellular exosome,
Q99KJ8	dynactin 2(Dctn2)	Mus musculus	GO:0000776~kinetochore,GO:0005737~cytoplasm,GO:0005813~centrosome,GO:0005856~cytoskeleton,GO:0005869~dynactin complex,GO:0005874~microtubule,GO:0016020~membrane,GO:0030286~dynein complex,GO:0030426~growth cone,GO:0031982~vesicle,GO:0070062~extracellular exosome,
Q9JHU4	dynein cytoplasmic 1 heavy chain 1(Dync1h1)	Mus musculus	GO:0005737~cytoplasm,GO:0005813~centrosome,GO:0005856~cytoskeleton,GO:0005868~cytoplasmic dynein complex,GO:0005874~microtubule,GO:0016020~membrane,GO:0030175~filopodium,GO:0030286~dynein complex,GO:0031012~extracellular matrix,GO:0070062~extracellular exosome,
Q62165	dystroglycan 1(Dag1)	Mus musculus	GO:0005576~extracellular region,GO:0005604~basement membrane,GO:0005615~extracellular space,GO:0005634~nucleus,GO:0005654~nucleoplasm,GO:0005737~cytoplasm,GO:0005856~cytoskeleton,GO:0005886~plasma membrane,GO:0005911~cell-cell junction,GO:0005913~cell-cell adherens junction,GO:0005925~focal adhesion,GO:0009279~cell outer membrane,GO:0016010~dystrophin-associated glycoprotein complex,GO:0016011~dy…
Q9R1E6	ectonucleotide pyrophosphatase/phosphodiesterase 2(Enpp2)	Mus musculus	GO:0005576~extracellular region,GO:0005615~extracellular space,GO:0005737~cytoplasm,GO:0005794~Golgi apparatus,GO:0005887~integral component of plasma membrane,GO:0016021~integral component of membrane,
Q9EQG7	ectonucleotide pyrophosphatase/phosphodiesterase 5(Enpp5)	Mus musculus	GO:0005576~extracellular region,GO:0005886~plasma membrane,GO:0005887~integral component of plasma membrane,GO:0016020~membrane,GO:0016021~integral component of membrane,
Q99K41	elastin microfibril interfacer 1(Emilin1)	Mus musculus	GO:0005576~extracellular region,GO:0005578~proteinaceous extracellular matrix,GO:0005581~collagen trimer,GO:0031012~extracellular matrix,GO:0070062~extracellular exosome,
O08810	elongation factor Tu GTP binding domain containing 2(Eftud2)	Mus musculus	GO:0005634~nucleus,GO:0005654~nucleoplasm,GO:0005681~spliceosomal complex,GO:0005737~cytoplasm,GO:0015030~Cajal body,GO:0016020~membrane,GO:0016607~nuclear speck,GO:0031012~extracellular matrix,GO:0071013~catalytic step 2 spliceosome,
Q3UAM9	endoglin(Eng)	Mus musculus	GO:0005615~extracellular space,GO:0005654~nucleoplasm,GO:0005737~cytoplasm,GO:0005925~focal adhesion,GO:0009897~external side of plasma membrane,GO:0009986~cell surface,GO:0016020~membrane,GO:0016021~integral component of membrane,GO:0043235~receptor complex,GO:0072563~endothelial microparticle,
P57759	endoplasmic reticulum protein 29(Erp29)	Mus musculus	GO:0005783~endoplasmic reticulum,GO:0005788~endoplasmic reticulum lumen,GO:0005790~smooth endoplasmic reticulum,GO:0009986~cell surface,GO:0016020~membrane,GO:0030133~transport vesicle,GO:0042470~melanosome,GO:0070062~extracellular exosome,
Q9D1Q6	endoplasmic reticulum protein 44(Erp44)	Mus musculus	GO:0005623~cell,GO:0005783~endoplasmic reticulum,GO:0005788~endoplasmic reticulum lumen,GO:0005789~endoplasmic reticulum membrane,GO:0005793~endoplasmic reticulum-Golgi intermediate compartment,GO:0009986~cell surface,GO:0070062~extracellular exosome,
Q9JMG1	endothelial differentiation-related factor 1(Edf1)	Mus musculus	GO:0005634~nucleus,GO:0005669~transcription factor TFIID complex,GO:0005730~nucleolus,GO:0005737~cytoplasm,GO:0070062~extracellular exosome,
P17182	enolase 1, alpha non-neuron(Eno1)	Mus musculus	GO:0000015~phosphopyruvate hydratase complex,GO:0005615~extracellular space,GO:0005634~nucleus,GO:0005737~cytoplasm,GO:0005913~cell-cell adherens junction,GO:0016020~membrane,GO:0019897~extrinsic component of plasma membrane,GO:0043005~neuron projection,GO:0043209~myelin sheath,GO:0070062~extracellular exosome,GO:0097060~synaptic membrane,
P21550	enolase 3, beta muscle(Eno3)	Mus musculus	GO:0000015~phosphopyruvate hydratase complex,GO:0005615~extracellular space,GO:0005737~cytoplasm,GO:0005886~plasma membrane,GO:0016020~membrane,GO:0070062~extracellular exosome,
Q99M71	ependymin related protein 1 (zebrafish)(Epdr1)	Mus musculus	GO:0005576~extracellular region,GO:0005764~lysosome,GO:0070062~extracellular exosome,
H3BKH6	esterase D/formylglutathione hydrolase(Esd)	Mus musculus	GO:0005737~cytoplasm,GO:0016023~cytoplasmic, membrane-bounded vesicle,GO:0031410~cytoplasmic vesicle,GO:0070062~extracellular exosome,
P10126	eukaryotic translation elongation factor 1 alpha 1(Eef1a1)	Mus musculus	GO:0005615~extracellular space,GO:0005634~nucleus,GO:0005730~nucleolus,GO:0005737~cytoplasm,GO:0005829~cytosol,GO:0005886~plasma membrane,GO:0016020~membrane,GO:0030864~cortical actin cytoskeleton,GO:0032587~ruffle membrane,GO:0043209~myelin sheath,GO:0070062~extracellular exosome,
Q9D8N0	eukaryotic translation elongation factor 1 gamma(Eef1g)	Mus musculus	GO:0005634~nucleus,GO:0005737~cytoplasm,GO:0005783~endoplasmic reticulum,GO:0005913~cell-cell adherens junction,GO:0016020~membrane,GO:0070062~extracellular exosome,
P58252	eukaryotic translation elongation factor 2(Eef2)	Mus musculus	GO:0005634~nucleus,GO:0005737~cytoplasm,GO:0005829~cytosol,GO:0005844~polysome,GO:0005886~plasma membrane,GO:0005913~cell-cell adherens junction,GO:0016020~membrane,GO:0016235~aggresome,GO:0030529~intracellular ribonucleoprotein complex,GO:0031012~extracellular matrix,GO:0042788~polysomal ribosome,GO:0045121~membrane raft,GO:0070062~extracellular exosome,
Q6ZWX6	eukaryotic translation initiation factor 2, subunit 1 alpha(Eif2s1)	Mus musculus	GO:0005634~nucleus,GO:0005737~cytoplasm,GO:0005840~ribosome,GO:0005850~eukaryotic translation initiation factor 2 complex,GO:0005851~eukaryotic translation initiation factor 2B complex,GO:0010494~cytoplasmic stress granule,GO:0016020~membrane,GO:0033290~eukaryotic 48S preinitiation complex,GO:0043614~multi-eIF complex,GO:0044207~translation initiation ternary complex,GO:0070062~extracellular exos…
Q9Z0N1	eukaryotic translation initiation factor 2, subunit 3, structural gene X-linked(Eif2s3x)	Mus musculus	GO:0005622~intracellular,GO:0005737~cytoplasm,GO:0005913~cell-cell adherens junction,GO:0070062~extracellular exosome,
Q8BJW6	eukaryotic translation initiation factor 2A(Eif2a)	Mus musculus	GO:0005615~extracellular space,GO:0005737~cytoplasm,GO:0005850~eukaryotic translation initiation factor 2 complex,GO:0005913~cell-cell adherens junction,GO:0072562~blood microparticle,
Q8JZQ9	eukaryotic translation initiation factor 3, subunit B(Eif3b)	Mus musculus	GO:0005654~nucleoplasm,GO:0005737~cytoplasm,GO:0005852~eukaryotic translation initiation factor 3 complex,GO:0016282~eukaryotic 43S preinitiation complex,GO:0033290~eukaryotic 48S preinitiation complex,GO:0070062~extracellular exosome,GO:0071541~eukaryotic translation initiation factor 3 complex, eIF3m,
P60229	eukaryotic translation initiation factor 3, subunit E(Eif3e)	Mus musculus	GO:0005634~nucleus,GO:0005737~cytoplasm,GO:0005852~eukaryotic translation initiation factor 3 complex,GO:0005913~cell-cell adherens junction,GO:0016020~membrane,GO:0016282~eukaryotic 43S preinitiation complex,GO:0016605~PML body,GO:0033290~eukaryotic 48S preinitiation complex,GO:0070062~extracellular exosome,
Q91WK2	eukaryotic translation initiation factor 3, subunit H(Eif3h)	Mus musculus	GO:0005737~cytoplasm,GO:0005852~eukaryotic translation initiation factor 3 complex,GO:0016020~membrane,GO:0016282~eukaryotic 43S preinitiation complex,GO:0033290~eukaryotic 48S preinitiation complex,GO:0070062~extracellular exosome,GO:0071541~eukaryotic translation initiation factor 3 complex, eIF3m,
Q9QZD9	eukaryotic translation initiation factor 3, subunit I(Eif3i)	Mus musculus	GO:0005737~cytoplasm,GO:0005852~eukaryotic translation initiation factor 3 complex,GO:0016282~eukaryotic 43S preinitiation complex,GO:0033290~eukaryotic 48S preinitiation complex,GO:0070062~extracellular exosome,GO:0071541~eukaryotic translation initiation factor 3 complex, eIF3m,
P60843	eukaryotic translation initiation factor 4A1(Eif4a1)	Mus musculus	GO:0005737~cytoplasm,GO:0016020~membrane,GO:0031012~extracellular matrix,GO:0070062~extracellular exosome,
A0A0A0MQM0	eukaryotic translation initiation factor 5A(Eif5a)	Mus musculus	GO:0005634~nucleus,GO:0005642~annulate lamellae,GO:0005643~nuclear pore,GO:0005737~cytoplasm,GO:0005783~endoplasmic reticulum,GO:0005789~endoplasmic reticulum membrane,GO:0016020~membrane,GO:0030425~dendrite,GO:0043025~neuronal cell body,GO:0070062~extracellular exosome,
Q3TSR0	exostoses (multiple)-like 2(Extl2)	Mus musculus	GO:0005783~endoplasmic reticulum,GO:0005789~endoplasmic reticulum membrane,GO:0016020~membrane,GO:0016021~integral component of membrane,GO:0070062~extracellular exosome,
Z4YK56	expressed sequence AU040320(AU040320)	Mus musculus	GO:0000139~Golgi membrane,GO:0005794~Golgi apparatus,GO:0005886~plasma membrane,GO:0016020~membrane,GO:0016021~integral component of membrane,GO:0031410~cytoplasmic vesicle,GO:0070062~extracellular exosome,
F8WI14, D3Z0U9	extracellular matrix protein 1(Ecm1)	Mus musculus	GO:0005576~extracellular region,GO:0005578~proteinaceous extracellular matrix,GO:0005615~extracellular space,GO:0031012~extracellular matrix,GO:0070062~extracellular exosome,
P26040	ezrin(Ezr)	Mus musculus	GO:0001726~ruffle,GO:0001772~immunological synapse,GO:0001931~uropod,GO:0005615~extracellular space,GO:0005622~intracellular,GO:0005730~nucleolus,GO:0005737~cytoplasm,GO:0005768~endosome,GO:0005829~cytosol,GO:0005856~cytoskeleton,GO:0005884~actin filament,GO:0005886~plasma membrane,GO:0005902~microvillus,GO:0005903~brush border,GO:0005913~cell-cell adherens junction,GO:0005925~focal adhesion,GO:0…
G3X9I1	family with sequence similarity 3, member C(Fam3c)	Mus musculus	GO:0005576~extracellular region,GO:0005794~Golgi apparatus,GO:0016021~integral component of membrane,GO:0016023~cytoplasmic, membrane-bounded vesicle,GO:0031410~cytoplasmic vesicle,GO:0070062~extracellular exosome,
Q921M7	family with sequence similarity 49, member B(Fam49b)	Mus musculus	GO:0005929~cilium,GO:0016020~membrane,GO:0070062~extracellular exosome,
Q05816	fatty acid binding protein 5, epidermal(Fabp5)	Mus musculus	GO:0005737~cytoplasm,GO:0070062~extracellular exosome,
P19096	fatty acid synthase(Fasn)	Mus musculus	GO:0005737~cytoplasm,GO:0005739~mitochondrion,GO:0005794~Golgi apparatus,GO:0005886~plasma membrane,GO:0005913~cell-cell adherens junction,GO:0016020~membrane,GO:0042470~melanosome,GO:0042587~glycogen granule,GO:0070062~extracellular exosome,
P09528	ferritin heavy polypeptide 1(Fth1)	Mus musculus	GO:0005576~extracellular region,GO:0005634~nucleus,GO:0005739~mitochondrion,GO:0044754~autolysosome,GO:0070062~extracellular exosome,GO:0071682~endocytic vesicle lumen,
Q9CPX4	ferritin light polypeptide 1(Ftl1)	Mus musculus	GO:0005576~extracellular region,GO:0005623~cell,GO:0005737~cytoplasm,GO:0008043~intracellular ferritin complex,GO:0016020~membrane,GO:0044754~autolysosome,GO:0070062~extracellular exosome,GO:0071682~endocytic vesicle lumen,
B7ZNJ1, A0A087WR50	fibronectin 1(Fn1)	Mus musculus	GO:0005576~extracellular region,GO:0005577~fibrinogen complex,GO:0005578~proteinaceous extracellular matrix,GO:0005604~basement membrane,GO:0005605~basal lamina,GO:0005615~extracellular space,GO:0005793~endoplasmic reticulum-Golgi intermediate compartment,GO:0016324~apical plasma membrane,GO:0031012~extracellular matrix,GO:0070062~extracellular exosome,GO:0072562~blood microparticle,
Q08879	fibulin 1(Fbln1)	Mus musculus	GO:0005576~extracellular region,GO:0005577~fibrinogen complex,GO:0005578~proteinaceous extracellular matrix,GO:0005604~basement membrane,GO:0005615~extracellular space,GO:0031012~extracellular matrix,GO:0070062~extracellular exosome,GO:0071953~elastic fiber,
Q9WVH9	fibulin 5(Fbln5)	Mus musculus	GO:0005576~extracellular region,GO:0005578~proteinaceous extracellular matrix,GO:0005615~extracellular space,GO:0031012~extracellular matrix,GO:0070062~extracellular exosome,GO:0071953~elastic fiber,
Q8BPY9	fidgetin-like 1(Fignl1)	Mus musculus	GO:0000228~nuclear chromosome,GO:0005634~nucleus,GO:0005737~cytoplasm,GO:0070062~extracellular exosome,
B7FAU9	filamin, alpha(Flna)	Mus musculus	GO:0005634~nucleus,GO:0005730~nucleolus,GO:0005737~cytoplasm,GO:0005802~trans-Golgi network,GO:0005829~cytosol,GO:0005856~cytoskeleton,GO:0005884~actin filament,GO:0005886~plasma membrane,GO:0005903~brush border,GO:0005911~cell-cell junction,GO:0005913~cell-cell adherens junction,GO:0005925~focal adhesion,GO:0005938~cell cortex,GO:0015629~actin cytoskeleton,GO:0016020~membrane,GO:0030426~growth c…
Q80X90	filamin, beta(Flnb)	Mus musculus	GO:0001725~stress fiber,GO:0005737~cytoplasm,GO:0005856~cytoskeleton,GO:0005886~plasma membrane,GO:0005903~brush border,GO:0005913~cell-cell adherens junction,GO:0005925~focal adhesion,GO:0005938~cell cortex,GO:0030018~Z disc,GO:0031012~extracellular matrix,GO:0070062~extracellular exosome,
Q62356	follistatin-like 1(Fstl1)	Mus musculus	GO:0005576~extracellular region,GO:0005615~extracellular space,GO:0070062~extracellular exosome,
Q99LJ1	fucosidase, alpha-L- 1, tissue(Fuca1)	Mus musculus	GO:0005764~lysosome,GO:0070062~extracellular exosome,
Q99KR8	fucosidase, alpha-L- 2, plasma(Fuca2)	Mus musculus	GO:0005576~extracellular region,GO:0005615~extracellular space,GO:0070062~extracellular exosome,
Q8BHC9	fucosyltransferase 11(Fut11)	Mus musculus	GO:0000139~Golgi membrane,GO:0005794~Golgi apparatus,GO:0016020~membrane,GO:0016021~integral component of membrane,GO:0032580~Golgi cisterna membrane,GO:0070062~extracellular exosome,
Q9R0N0	galactokinase 1(Galk1)	Mus musculus	GO:0005737~cytoplasm,GO:0016020~membrane,GO:0070062~extracellular exosome,
Q571E4	galactosamine (N-acetyl)-6-sulfate sulfatase(Galns)	Mus musculus	GO:0005764~lysosome,GO:0070062~extracellular exosome,
Q8K157	galactose mutarotase(Galm)	Mus musculus	GO:0005737~cytoplasm,GO:0070062~extracellular exosome,
Q8BGZ6	galactosidase, alpha(Gla)	Mus musculus	GO:0005576~extracellular region,GO:0005615~extracellular space,GO:0005737~cytoplasm,GO:0005764~lysosome,GO:0005794~Golgi apparatus,GO:0070062~extracellular exosome,
P23780	galactosidase, beta 1(Glb1)	Mus musculus	GO:0005615~extracellular space,GO:0005737~cytoplasm,GO:0005764~lysosome,GO:0005773~vacuole,GO:0005794~Golgi apparatus,GO:0043231~intracellular membrane-bounded organelle,GO:0070062~extracellular exosome,
P54818	galactosylceramidase(Galc)	Mus musculus	GO:0005739~mitochondrion,GO:0005764~lysosome,GO:0070062~extracellular exosome,
Q9Z0L8	gamma-glutamyl hydrolase(Ggh)	Mus musculus	GO:0005576~extracellular region,GO:0005615~extracellular space,GO:0005634~nucleus,GO:0005764~lysosome,GO:0005829~cytosol,GO:0042470~melanosome,GO:0070062~extracellular exosome,
P13020	gelsolin(Gsn)	Mus musculus	GO:0001726~ruffle,GO:0002102~podosome,GO:0005576~extracellular region,GO:0005615~extracellular space,GO:0005634~nucleus,GO:0005737~cytoplasm,GO:0005829~cytosol,GO:0005856~cytoskeleton,GO:0005886~plasma membrane,GO:0005925~focal adhesion,GO:0015629~actin cytoskeleton,GO:0016528~sarcoplasm,GO:0030027~lamellipodium,GO:0030478~actin cap,GO:0030864~cortical actin cytoskeleton,GO:0043209~myelin sheath,…
Q8BFR4	glucosamine (N-acetyl)-6-sulfatase(Gns)	Mus musculus	GO:0005764~lysosome,GO:0070062~extracellular exosome,
P06745	glucose phosphate isomerase 1(Gpi1)	Mus musculus	GO:0005576~extracellular region,GO:0005615~extracellular space,GO:0005654~nucleoplasm,GO:0005737~cytoplasm,GO:0005829~cytosol,GO:0005886~plasma membrane,GO:0016020~membrane,GO:0043005~neuron projection,GO:0043209~myelin sheath,GO:0060170~ciliary membrane,GO:0070062~extracellular exosome,
Q00612	glucose-6-phosphate dehydrogenase X-linked(G6pdx)	Mus musculus	GO:0005634~nucleus,GO:0005737~cytoplasm,GO:0005813~centrosome,GO:0005815~microtubule organizing center,GO:0005829~cytosol,GO:0009898~cytoplasmic side of plasma membrane,GO:0016020~membrane,GO:0043231~intracellular membrane-bounded organelle,GO:0070062~extracellular exosome,
P70699	glucosidase, alpha, acid(Gaa)	Mus musculus	GO:0005764~lysosome,GO:0005765~lysosomal membrane,GO:0016020~membrane,GO:0016021~integral component of membrane,GO:0070062~extracellular exosome,
P17439	glucosidase, beta, acid(Gba)	Mus musculus	GO:0005615~extracellular space,GO:0005764~lysosome,GO:0005765~lysosomal membrane,GO:0016020~membrane,GO:0043202~lysosomal lumen,GO:0070062~extracellular exosome,
P12265	glucuronidase, beta(Gusb)	Mus musculus	GO:0005615~extracellular space,GO:0005764~lysosome,GO:0005783~endoplasmic reticulum,GO:0016020~membrane,GO:0043231~intracellular membrane-bounded organelle,GO:0070062~extracellular exosome,
P05202	glutamatic-oxaloacetic transaminase 2, mitochondrial(Got2)	Mus musculus	GO:0005739~mitochondrion,GO:0005743~mitochondrial inner membrane,GO:0005759~mitochondrial matrix,GO:0005886~plasma membrane,GO:0009986~cell surface,GO:0016020~membrane,GO:0043204~perikaryon,GO:0043209~myelin sheath,GO:0043234~protein complex,GO:0070062~extracellular exosome,
P05201	glutamic-oxaloacetic transaminase 1, soluble(Got1)	Mus musculus	GO:0005634~nucleus,GO:0005737~cytoplasm,GO:0005764~lysosome,GO:0005829~cytosol,GO:0043679~axon terminus,GO:0070062~extracellular exosome,
Q9CYK2	glutaminyl-peptide cyclotransferase (glutaminyl cyclase)(Qpct)	Mus musculus	GO:0005576~extracellular region,GO:0070062~extracellular exosome,
Q9CQM9	glutaredoxin 3(Glrx3)	Mus musculus	GO:0005634~nucleus,GO:0005737~cytoplasm,GO:0005938~cell cortex,GO:0030018~Z disc,GO:0030425~dendrite,GO:0070062~extracellular exosome,
O09131	glutathione S-transferase omega 1(Gsto1)	Mus musculus	GO:0005604~basement membrane,GO:0005737~cytoplasm,GO:0005829~cytosol,GO:0030424~axon,GO:0031965~nuclear membrane,GO:0043209~myelin sheath,GO:0044297~cell body,GO:0070062~extracellular exosome,
P10649	glutathione S-transferase, mu 1(Gstm1)	Mus musculus	GO:0005576~extracellular region,GO:0005737~cytoplasm,GO:0043209~myelin sheath,GO:0043234~protein complex,
P19157	glutathione S-transferase, pi 1(Gstp1)	Mus musculus	GO:0005615~extracellular space,GO:0005622~intracellular,GO:0005634~nucleus,GO:0005737~cytoplasm,GO:0005739~mitochondrion,GO:0005829~cytosol,GO:0005886~plasma membrane,GO:0031982~vesicle,GO:0043234~protein complex,GO:0070062~extracellular exosome,GO:0097057~TRAF2-GSTP1 complex,
P47791	glutathione reductase(Gsr)	Mus musculus	GO:0005623~cell,GO:0005737~cytoplasm,GO:0005739~mitochondrion,GO:0005829~cytosol,GO:0009897~external side of plasma membrane,GO:0070062~extracellular exosome,
P16858	glyceraldehyde-3-phosphate dehydrogenase(Gapdh)	Mus musculus	GO:0005634~nucleus,GO:0005737~cytoplasm,GO:0005739~mitochondrion,GO:0005811~lipid particle,GO:0005829~cytosol,GO:0005886~plasma membrane,GO:0015630~microtubule cytoskeleton,GO:0016020~membrane,GO:0030529~intracellular ribonucleoprotein complex,GO:0031012~extracellular matrix,GO:0031965~nuclear membrane,GO:0031982~vesicle,GO:0043209~myelin sheath,GO:0043231~intracellular membrane-bounded organelle…
Q9CPU0	glyoxalase 1(Glo1)	Mus musculus	GO:0070062~extracellular exosome,
Q9CPV4	glyoxalase domain containing 4(Glod4)	Mus musculus	GO:0005739~mitochondrion,GO:0005913~cell-cell adherens junction,GO:0070062~extracellular exosome,
Q9QZF2	glypican 1(Gpc1)	Mus musculus	GO:0005576~extracellular region,GO:0005578~proteinaceous extracellular matrix,GO:0005615~extracellular space,GO:0005768~endosome,GO:0005796~Golgi lumen,GO:0005886~plasma membrane,GO:0016020~membrane,GO:0031225~anchored component of membrane,GO:0043025~neuronal cell body,GO:0045121~membrane raft,GO:0070062~extracellular exosome,
Q9R087	glypican 6(Gpc6)	Mus musculus	GO:0005576~extracellular region,GO:0005578~proteinaceous extracellular matrix,GO:0005615~extracellular space,GO:0005634~nucleus,GO:0005796~Golgi lumen,GO:0005886~plasma membrane,GO:0005887~integral component of plasma membrane,GO:0016020~membrane,GO:0031225~anchored component of membrane,
Q61543	golgi apparatus protein 1(Glg1)	Mus musculus	GO:0000139~Golgi membrane,GO:0005578~proteinaceous extracellular matrix,GO:0005794~Golgi apparatus,GO:0005797~Golgi medial cisterna,GO:0005886~plasma membrane,GO:0016020~membrane,GO:0016021~integral component of membrane,GO:0043231~intracellular membrane-bounded organelle,GO:0070062~extracellular exosome,
Q91XA2	golgi membrane protein 1(Golm1)	Mus musculus	GO:0005615~extracellular space,GO:0005794~Golgi apparatus,GO:0016020~membrane,GO:0016021~integral component of membrane,GO:0070062~extracellular exosome,
P28798	granulin(Grn)	Mus musculus	GO:0005576~extracellular region,GO:0005615~extracellular space,GO:0005739~mitochondrion,GO:0043231~intracellular membrane-bounded organelle,GO:0070062~extracellular exosome,
Q60631	growth factor receptor bound protein 2(Grb2)	Mus musculus	GO:0005634~nucleus,GO:0005654~nucleoplasm,GO:0005730~nucleolus,GO:0005737~cytoplasm,GO:0005768~endosome,GO:0005794~Golgi apparatus,GO:0005829~cytosol,GO:0005886~plasma membrane,GO:0005911~cell-cell junction,GO:0008180~COP9 signalosome,GO:0012506~vesicle membrane,GO:0016020~membrane,GO:0043234~protein complex,GO:0070062~extracellular exosome,GO:0070436~Grb2-EGFR complex,
P08752	guanine nucleotide binding protein (G protein), alpha inhibiting 2(Gnai2)	Mus musculus	GO:0005634~nucleus,GO:0005654~nucleoplasm,GO:0005737~cytoplasm,GO:0005813~centrosome,GO:0005829~cytosol,GO:0005834~heterotrimeric G-protein complex,GO:0005856~cytoskeleton,GO:0005886~plasma membrane,GO:0016020~membrane,GO:0030425~dendrite,GO:0030496~midbody,GO:0044297~cell body,GO:0045121~membrane raft,GO:0070062~extracellular exosome,GO:1903561~extracellular vesicle,
H3BKR2	guanine nucleotide binding protein (G protein), beta 1(Gnb1)	Mus musculus	GO:0001750~photoreceptor outer segment,GO:0001917~photoreceptor inner segment,GO:0005765~lysosomal membrane,GO:0005834~heterotrimeric G-protein complex,GO:0005886~plasma membrane,GO:0030425~dendrite,GO:0042622~photoreceptor outer segment membrane,GO:0043209~myelin sheath,GO:0044297~cell body,GO:0070062~extracellular exosome,GO:1903561~extracellular vesicle,
E9QKR0	guanine nucleotide binding protein (G protein), beta 2(Gnb2)	Mus musculus	GO:0005615~extracellular space,GO:0005737~cytoplasm,GO:0005765~lysosomal membrane,GO:0005834~heterotrimeric G-protein complex,GO:0005925~focal adhesion,GO:0016020~membrane,GO:0031982~vesicle,GO:0043209~myelin sheath,GO:0043234~protein complex,GO:0044297~cell body,GO:0048471~perinuclear region of cytoplasm,GO:0070062~extracellular exosome,
A0A0N4SW28	guanine nucleotide binding protein (G protein), gamma 12(Gng12)	Mus musculus	GO:0005834~heterotrimeric G-protein complex,GO:0005884~actin filament,GO:0005886~plasma membrane,GO:0016020~membrane,GO:0070062~extracellular exosome,
Q61598	guanosine diphosphate (GDP) dissociation inhibitor 2(Gdi2)	Mus musculus	GO:0005622~intracellular,GO:0005737~cytoplasm,GO:0005794~Golgi apparatus,GO:0005925~focal adhesion,GO:0016020~membrane,GO:0031982~vesicle,GO:0043209~myelin sheath,GO:0070062~extracellular exosome,
Q61699	heat shock 105kDa/110kDa protein 1(Hsph1)	Mus musculus	GO:0005576~extracellular region,GO:0005634~nucleus,GO:0005654~nucleoplasm,GO:0005737~cytoplasm,GO:0005829~cytosol,GO:0005874~microtubule,GO:0070062~extracellular exosome,
Q64433	heat shock protein 1 (chaperonin 10)(Hspe1)	Mus musculus	GO:0005737~cytoplasm,GO:0005739~mitochondrion,GO:0005759~mitochondrial matrix,GO:0016020~membrane,GO:0070062~extracellular exosome,
P17156	heat shock protein 2(Hspa2)	Mus musculus	GO:0000795~synaptonemal complex,GO:0001673~male germ cell nucleus,GO:0005634~nucleus,GO:0005654~nucleoplasm,GO:0005737~cytoplasm,GO:0005739~mitochondrion,GO:0005829~cytosol,GO:0005856~cytoskeleton,GO:0009986~cell surface,GO:0016020~membrane,GO:0036128~CatSper complex,GO:0043209~myelin sheath,GO:0070062~extracellular exosome,GO:0072562~blood microparticle,GO:0072687~meiotic spindle,
Q3U2G2	heat shock protein 4(Hspa4)	Mus musculus	GO:0005634~nucleus,GO:0005737~cytoplasm,GO:0005811~lipid particle,GO:0005829~cytosol,GO:0070062~extracellular exosome,
Q8BM72	heat shock protein 70 family, member 13(Hspa13)	Mus musculus	GO:0005783~endoplasmic reticulum,GO:0043231~intracellular membrane-bounded organelle,GO:0070062~extracellular exosome,
P63017	heat shock protein 8(Hspa8)	Mus musculus	GO:0000151~ubiquitin ligase complex,GO:0000974~Prp19 complex,GO:0001917~photoreceptor inner segment,GO:0005615~extracellular space,GO:0005622~intracellular,GO:0005634~nucleus,GO:0005681~spliceosomal complex,GO:0005730~nucleolus,GO:0005737~cytoplasm,GO:0005764~lysosome,GO:0005765~lysosomal membrane,GO:0005770~late endosome,GO:0005776~autophagosome,GO:0005829~cytosol,GO:0005874~microtubule,GO:00058…
P38647	heat shock protein 9(Hspa9)	Mus musculus	GO:0005634~nucleus,GO:0005730~nucleolus,GO:0005737~cytoplasm,GO:0005739~mitochondrion,GO:0005925~focal adhesion,GO:0031012~extracellular matrix,GO:0042645~mitochondrial nucleoid,GO:0043209~myelin sheath,GO:0070062~extracellular exosome,
P11499	heat shock protein 90 alpha (cytosolic), class B member 1(Hsp90ab1)	Mus musculus	GO:0005622~intracellular,GO:0005737~cytoplasm,GO:0005739~mitochondrion,GO:0005765~lysosomal membrane,GO:0005829~cytosol,GO:0005913~cell-cell adherens junction,GO:0008180~COP9 signalosome,GO:0009986~cell surface,GO:0016020~membrane,GO:0016234~inclusion body,GO:0016323~basolateral plasma membrane,GO:0016324~apical plasma membrane,GO:0031526~brush border membrane,GO:0042470~melanosome,GO:0070062~ext…
P07901	heat shock protein 90, alpha (cytosolic), class A member 1(Hsp90aa1)	Mus musculus	GO:0005622~intracellular,GO:0005634~nucleus,GO:0005654~nucleoplasm,GO:0005737~cytoplasm,GO:0005829~cytosol,GO:0005886~plasma membrane,GO:0009986~cell surface,GO:0016020~membrane,GO:0016323~basolateral plasma membrane,GO:0016324~apical plasma membrane,GO:0031012~extracellular matrix,GO:0031526~brush border membrane,GO:0032587~ruffle membrane,GO:0036126~sperm flagellum,GO:0042470~melanosome,GO:0043…
P08113	heat shock protein 90, beta (Grp94), member 1(Hsp90b1)	Mus musculus	GO:0005576~extracellular region,GO:0005634~nucleus,GO:0005783~endoplasmic reticulum,GO:0005788~endoplasmic reticulum lumen,GO:0005789~endoplasmic reticulum membrane,GO:0005790~smooth endoplasmic reticulum,GO:0005829~cytosol,GO:0005886~plasma membrane,GO:0005925~focal adhesion,GO:0016020~membrane,GO:0030496~midbody,GO:0031012~extracellular matrix,GO:0034663~endoplasmic reticulum chaperone complex,…
Q91VB8	hemoglobin alpha, adult chain 1(Hba-a1)	Mus musculus	GO:0005833~hemoglobin complex,GO:0016020~membrane,GO:0022627~cytosolic small ribosomal subunit,GO:0031838~haptoglobin-hemoglobin complex,GO:0043209~myelin sheath,GO:0070062~extracellular exosome,GO:0072562~blood microparticle,
P51859	hepatoma-derived growth factor(Hdgf)	Mus musculus	GO:0005615~extracellular space,GO:0005634~nucleus,GO:0005654~nucleoplasm,GO:0005737~cytoplasm,GO:0017053~transcriptional repressor complex,
Q5EBP8	heterogeneous nuclear ribonucleoprotein A1(Hnrnpa1)	Mus musculus	GO:0005634~nucleus,GO:0005654~nucleoplasm,GO:0005681~spliceosomal complex,GO:0005737~cytoplasm,GO:0016020~membrane,GO:0019013~viral nucleocapsid,GO:0030529~intracellular ribonucleoprotein complex,GO:0070062~extracellular exosome,GO:0071013~catalytic step 2 spliceosome,
O88569	heterogeneous nuclear ribonucleoprotein A2/B1(Hnrnpa2b1)	Mus musculus	GO:0000785~chromatin,GO:0005576~extracellular region,GO:0005634~nucleus,GO:0005654~nucleoplasm,GO:0005681~spliceosomal complex,GO:0005737~cytoplasm,GO:0016020~membrane,GO:0019013~viral nucleocapsid,GO:0030529~intracellular ribonucleoprotein complex,GO:0043005~neuron projection,GO:0043025~neuronal cell body,GO:0043204~perikaryon,GO:0070062~extracellular exosome,GO:0071013~catalytic step 2 spliceos…
Q9Z204	heterogeneous nuclear ribonucleoprotein C(Hnrnpc)	Mus musculus	GO:0000790~nuclear chromatin,GO:0005634~nucleus,GO:0005654~nucleoplasm,GO:0005681~spliceosomal complex,GO:0005697~telomerase holoenzyme complex,GO:0005829~cytosol,GO:0016020~membrane,GO:0030529~intracellular ribonucleoprotein complex,GO:0043234~protein complex,GO:0045120~pronucleus,GO:0070062~extracellular exosome,GO:0071013~catalytic step 2 spliceosome,GO:1990826~nucleoplasmic periphery of the n…
Q9Z130	heterogeneous nuclear ribonucleoprotein D-like(Hnrnpdl)	Mus musculus	GO:0005634~nucleus,GO:0005654~nucleoplasm,GO:0005737~cytoplasm,GO:0070062~extracellular exosome,
P61979	heterogeneous nuclear ribonucleoprotein K(Hnrnpk)	Mus musculus	GO:0000790~nuclear chromatin,GO:0002102~podosome,GO:0005634~nucleus,GO:0005654~nucleoplasm,GO:0005681~spliceosomal complex,GO:0005737~cytoplasm,GO:0005739~mitochondrion,GO:0005829~cytosol,GO:0005913~cell-cell adherens junction,GO:0005925~focal adhesion,GO:0005938~cell cortex,GO:0014069~postsynaptic density,GO:0016020~membrane,GO:0019013~viral nucleocapsid,GO:0030054~cell junction,GO:0030529~intra…
G5E924	heterogeneous nuclear ribonucleoprotein L(Hnrnpl)	Mus musculus	GO:0005634~nucleus,GO:0005654~nucleoplasm,GO:0005737~cytoplasm,GO:0005829~cytosol,GO:0016020~membrane,GO:0030529~intracellular ribonucleoprotein complex,GO:0035770~ribonucleoprotein granule,GO:0045120~pronucleus,GO:0048471~perinuclear region of cytoplasm,GO:0070062~extracellular exosome,
Q8VEK3	heterogeneous nuclear ribonucleoprotein U(Hnrnpu)	Mus musculus	GO:0005634~nucleus,GO:0005654~nucleoplasm,GO:0005681~spliceosomal complex,GO:0005697~telomerase holoenzyme complex,GO:0005737~cytoplasm,GO:0009986~cell surface,GO:0016020~membrane,GO:0019013~viral nucleocapsid,GO:0030529~intracellular ribonucleoprotein complex,GO:0031012~extracellular matrix,GO:0036464~cytoplasmic ribonucleoprotein granule,GO:0070937~CRD-mediated mRNA stability complex,GO:0071013…
P29416	hexosaminidase A(Hexa)	Mus musculus	GO:0005764~lysosome,GO:0016020~membrane,GO:0042582~azurophil granule,GO:0070062~extracellular exosome,
P20060	hexosaminidase B(Hexb)	Mus musculus	GO:0001669~acrosomal vesicle,GO:0005615~extracellular space,GO:0005764~lysosome,GO:0016020~membrane,GO:0042582~azurophil granule,GO:0070062~extracellular exosome,
A0A0J9YUZ4	high mobility group box 1(Hmgb1)	Mus musculus	GO:0005576~extracellular region,GO:0005615~extracellular space,GO:0005634~nucleus,GO:0005694~chromosome,GO:0005737~cytoplasm,GO:0005769~early endosome,GO:0005793~endoplasmic reticulum-Golgi intermediate compartment,GO:0005886~plasma membrane,GO:0043005~neuron projection,
P30681	high mobility group box 2(Hmgb2)	Mus musculus	GO:0000790~nuclear chromatin,GO:0000793~condensed chromosome,GO:0005576~extracellular region,GO:0005615~extracellular space,GO:0005623~cell,GO:0005634~nucleus,GO:0005694~chromosome,GO:0005730~nucleolus,GO:0005737~cytoplasm,GO:0043234~protein complex,GO:0048471~perinuclear region of cytoplasm,
P70349	histidine triad nucleotide binding protein 1(Hint1)	Mus musculus	GO:0000118~histone deacetylase complex,GO:0005622~intracellular,GO:0005634~nucleus,GO:0005737~cytoplasm,GO:0005886~plasma membrane,GO:0016021~integral component of membrane,GO:0070062~extracellular exosome,
P01899	histocompatibility 2, D region locus 1(H2-D1)	Mus musculus	GO:0005783~endoplasmic reticulum,GO:0005794~Golgi apparatus,GO:0005797~Golgi medial cisterna,GO:0005886~plasma membrane,GO:0009897~external side of plasma membrane,GO:0009986~cell surface,GO:0016020~membrane,GO:0016021~integral component of membrane,GO:0030670~phagocytic vesicle membrane,GO:0042612~MHC class I protein complex,GO:0045121~membrane raft,GO:0070062~extracellular exosome,GO:0070971~en…
P43274	histone cluster 1, H1e(Hist1h1e)	Mus musculus	GO:0000786~nucleosome,GO:0005634~nucleus,GO:0005694~chromosome,GO:0005720~nuclear heterochromatin,GO:0005730~nucleolus,GO:0070062~extracellular exosome,
C0HKE7	histone cluster 1, H2ac(Hist1h2ac)	Mus musculus	GO:0000786~nucleosome,GO:0000790~nuclear chromatin,GO:0005634~nucleus,GO:0070062~extracellular exosome,
Q6ZWY9	histone cluster 1, H2bc(Hist1h2bc)	Mus musculus	GO:0000788~nuclear nucleosome,GO:0005615~extracellular space,GO:0005634~nucleus,GO:0005654~nucleoplasm,GO:0005737~cytoplasm,GO:0070062~extracellular exosome,
P68433	histone cluster 1, H3g(Hist1h3g)	Mus musculus	GO:0000228~nuclear chromosome,GO:0000784~nuclear chromosome, telomeric region,GO:0000786~nucleosome,GO:0000788~nuclear nucleosome,GO:0005634~nucleus,GO:0005654~nucleoplasm,GO:0005913~cell-cell adherens junction,GO:0016020~membrane,GO:0043234~protein complex,GO:0070062~extracellular exosome,
P62806	histone cluster 1, H4h(Hist1h4h)	Mus musculus	GO:0000228~nuclear chromosome,GO:0000784~nuclear chromosome, telomeric region,GO:0000786~nucleosome,GO:0005634~nucleus,GO:0005654~nucleoplasm,GO:0016020~membrane,GO:0031012~extracellular matrix,GO:0043234~protein complex,GO:0070062~extracellular exosome,
Q64522	histone cluster 2, H2ab(Hist2h2ab)	Mus musculus	GO:0000786~nucleosome,GO:0000790~nuclear chromatin,GO:0005634~nucleus,GO:0005694~chromosome,GO:0070062~extracellular exosome,
D3YXU8	hyaluronoglucosaminidase 1(Hyal1)	Mus musculus	GO:0005576~extracellular region,GO:0005615~extracellular space,GO:0005737~cytoplasm,GO:0005764~lysosome,GO:0031410~cytoplasmic vesicle,GO:0036117~hyaluranon cable,GO:0070062~extracellular exosome,
P00493	hypoxanthine guanine phosphoribosyl transferase(Hprt)	Mus musculus	GO:0005737~cytoplasm,GO:0005829~cytosol,GO:0070062~extracellular exosome,
Q9JKR6	hypoxia up-regulated 1(Hyou1)	Mus musculus	GO:0005576~extracellular region,GO:0005783~endoplasmic reticulum,GO:0005788~endoplasmic reticulum lumen,GO:0005790~smooth endoplasmic reticulum,GO:0005925~focal adhesion,GO:0016020~membrane,GO:0034663~endoplasmic reticulum chaperone complex,GO:0070062~extracellular exosome,
P48441	iduronidase, alpha-L-(Idua)	Mus musculus	GO:0005764~lysosome,GO:0030135~coated vesicle,GO:0070062~extracellular exosome,
A0A0R4J117	immunoglobulin superfamily, member 8(Igsf8)	Mus musculus	GO:0005886~plasma membrane,GO:0016020~membrane,GO:0016021~integral component of membrane,GO:0030424~axon,GO:0043209~myelin sheath,GO:0045202~synapse,GO:0070062~extracellular exosome,
Q9CX00	increased sodium tolerance 1 homolog (yeast)(Ist1)	Mus musculus	GO:0005634~nucleus,GO:0005635~nuclear envelope,GO:0005737~cytoplasm,GO:0005793~endoplasmic reticulum-Golgi intermediate compartment,GO:0005813~centrosome,GO:0005829~cytosol,GO:0005856~cytoskeleton,GO:0005913~cell-cell adherens junction,GO:0016023~cytoplasmic, membrane-bounded vesicle,GO:0030496~midbody,GO:0031410~cytoplasmic vesicle,GO:0070062~extracellular exosome,GO:0090543~Flemming body,
P24547	inosine 5'-phosphate dehydrogenase 2(Impdh2)	Mus musculus	GO:0005634~nucleus,GO:0005737~cytoplasm,GO:0005778~peroxisomal membrane,GO:0016020~membrane,GO:0070062~extracellular exosome,
D3Z703, Q924B0	inositol (myo)-1(or 4)-monophosphatase 1(Impa1)	Mus musculus	GO:0005737~cytoplasm,GO:0030424~axon,GO:0043025~neuronal cell body,GO:0070062~extracellular exosome,
Q9JHR7	insulin degrading enzyme(Ide)	Mus musculus	GO:0005576~extracellular region,GO:0005615~extracellular space,GO:0005634~nucleus,GO:0005654~nucleoplasm,GO:0005737~cytoplasm,GO:0005739~mitochondrion,GO:0005777~peroxisome,GO:0005782~peroxisomal matrix,GO:0005829~cytosol,GO:0005886~plasma membrane,GO:0009986~cell surface,GO:0016020~membrane,GO:0031597~cytosolic proteasome complex,
Q07113	insulin-like growth factor 2 receptor(Igf2r)	Mus musculus	GO:0005615~extracellular space,GO:0005634~nucleus,GO:0005641~nuclear envelope lumen,GO:0005737~cytoplasm,GO:0005764~lysosome,GO:0005765~lysosomal membrane,GO:0005768~endosome,GO:0005769~early endosome,GO:0005770~late endosome,GO:0005802~trans-Golgi network,GO:0005886~plasma membrane,GO:0005925~focal adhesion,GO:0009986~cell surface,GO:0016020~membrane,GO:0016021~integral component of membrane,GO:…
P47879	insulin-like growth factor binding protein 4(Igfbp4)	Mus musculus	GO:0005576~extracellular region,GO:0005615~extracellular space,
O89051	integral membrane protein 2B(Itm2b)	Mus musculus	GO:0000139~Golgi membrane,GO:0005576~extracellular region,GO:0005615~extracellular space,GO:0005768~endosome,GO:0005794~Golgi apparatus,GO:0005886~plasma membrane,GO:0010008~endosome membrane,GO:0016020~membrane,GO:0016021~integral component of membrane,GO:0030660~Golgi-associated vesicle membrane,GO:0031301~integral component of organelle membrane,GO:0043231~intracellular membrane-bounded organe…
Q792F9	integrin alpha 4(Itga4)	Mus musculus	GO:0005886~plasma membrane,GO:0005911~cell-cell junction,GO:0005925~focal adhesion,GO:0008305~integrin complex,GO:0009897~external side of plasma membrane,GO:0009986~cell surface,GO:0016020~membrane,GO:0016021~integral component of membrane,GO:0034669~integrin alpha4-beta7 complex,GO:0070062~extracellular exosome,
P09055	integrin beta 1 (fibronectin receptor beta)(Itgb1)	Mus musculus	GO:0001669~acrosomal vesicle,GO:0005604~basement membrane,GO:0005737~cytoplasm,GO:0005768~endosome,GO:0005886~plasma membrane,GO:0005911~cell-cell junction,GO:0005912~adherens junction,GO:0005913~cell-cell adherens junction,GO:0005925~focal adhesion,GO:0008305~integrin complex,GO:0009897~external side of plasma membrane,GO:0009986~cell surface,GO:0014704~intercalated disc,GO:0016020~membrane,GO:0…
Q61703	inter-alpha trypsin inhibitor, heavy chain 2(Itih2)	Mus musculus	GO:0005576~extracellular region,GO:0070062~extracellular exosome,GO:0072562~blood microparticle,
O35664	interferon (alpha and beta) receptor 2(Ifnar2)	Mus musculus	GO:0005576~extracellular region,GO:0005615~extracellular space,GO:0005886~plasma membrane,GO:0005887~integral component of plasma membrane,GO:0016020~membrane,GO:0016021~integral component of membrane,
Q9ESY9	interferon gamma inducible protein 30(Ifi30)	Mus musculus	GO:0005576~extracellular region,GO:0005737~cytoplasm,GO:0005764~lysosome,GO:0005886~plasma membrane,GO:0030054~cell junction,GO:0043231~intracellular membrane-bounded organelle,
O88844	isocitrate dehydrogenase 1 (NADP+), soluble(Idh1)	Mus musculus	GO:0005737~cytoplasm,GO:0005739~mitochondrion,GO:0005777~peroxisome,GO:0005829~cytosol,GO:0005913~cell-cell adherens junction,GO:0070062~extracellular exosome,
P54071	isocitrate dehydrogenase 2 (NADP+), mitochondrial(Idh2)	Mus musculus	GO:0005739~mitochondrion,GO:0005743~mitochondrial inner membrane,GO:0005777~peroxisome,GO:0005829~cytosol,GO:0070062~extracellular exosome,
Q8BU30	isoleucine-tRNA synthetase(Iars)	Mus musculus	GO:0005654~nucleoplasm,GO:0005737~cytoplasm,GO:0005829~cytosol,GO:0016020~membrane,GO:0070062~extracellular exosome,
O35343	karyopherin (importin) alpha 4(Kpna4)	Mus musculus	GO:0005634~nucleus,GO:0005643~nuclear pore,GO:0005654~nucleoplasm,GO:0005737~cytoplasm,GO:0005829~cytosol,GO:0070062~extracellular exosome,
P70168	karyopherin (importin) beta 1(Kpnb1)	Mus musculus	GO:0005622~intracellular,GO:0005634~nucleus,GO:0005635~nuclear envelope,GO:0005643~nuclear pore,GO:0005654~nucleoplasm,GO:0005737~cytoplasm,GO:0016020~membrane,GO:0031965~nuclear membrane,GO:0034399~nuclear periphery,GO:0043234~protein complex,GO:0070062~extracellular exosome,GO:0071782~endoplasmic reticulum tubular network,
Q3UV17	keratin 76(Krt76)	Mus musculus	GO:0005634~nucleus,GO:0005882~intermediate filament,GO:0045095~keratin filament,GO:0070062~extracellular exosome,
Q6IFZ6	keratin 77(Krt77)	Mus musculus	GO:0005856~cytoskeleton,GO:0005882~intermediate filament,GO:0045095~keratin filament,GO:0070062~extracellular exosome,
E9Q0F0	keratin 78(Krt78)	Mus musculus	GO:0005615~extracellular space,GO:0045095~keratin filament,GO:0070062~extracellular exosome,
P11679	keratin 8(Krt8)	Mus musculus	GO:0005634~nucleus,GO:0005654~nucleoplasm,GO:0005737~cytoplasm,GO:0005882~intermediate filament,GO:0005911~cell-cell junction,GO:0016010~dystrophin-associated glycoprotein complex,GO:0016327~apicolateral plasma membrane,GO:0016363~nuclear matrix,GO:0030018~Z disc,GO:0042383~sarcolemma,GO:0043034~costamere,GO:0045095~keratin filament,GO:0070062~extracellular exosome,GO:0071944~cell periphery,
Q80W68	kin of IRRE like (Drosophila)(Kirrel)	Mus musculus	GO:0005886~plasma membrane,GO:0005911~cell-cell junction,GO:0016020~membrane,GO:0016021~integral component of membrane,GO:0031253~cell projection membrane,GO:0043198~dendritic shaft,GO:0045121~membrane raft,GO:0048471~perinuclear region of cytoplasm,GO:0070062~extracellular exosome,
P06151	lactate dehydrogenase A(Ldha)	Mus musculus	GO:0005634~nucleus,GO:0005737~cytoplasm,GO:0005739~mitochondrion,GO:0005829~cytosol,GO:0005913~cell-cell adherens junction,GO:0016020~membrane,GO:0016021~integral component of membrane,GO:0035686~sperm fibrous sheath,GO:0070062~extracellular exosome,
P16125	lactate dehydrogenase B(Ldhb)	Mus musculus	GO:0005737~cytoplasm,GO:0005739~mitochondrion,GO:0016020~membrane,GO:0043209~myelin sheath,GO:0045121~membrane raft,GO:0070062~extracellular exosome,
P48678	lamin A(Lmna)	Mus musculus	GO:0005634~nucleus,GO:0005635~nuclear envelope,GO:0005638~lamin filament,GO:0005654~nucleoplasm,GO:0005737~cytoplasm,GO:0005882~intermediate filament,GO:0016363~nuclear matrix,GO:0031012~extracellular matrix,GO:0031965~nuclear membrane,GO:0048471~perinuclear region of cytoplasm,
E9QN70	laminin B1(Lamb1)	Mus musculus	GO:0005576~extracellular region,GO:0005578~proteinaceous extracellular matrix,GO:0005604~basement membrane,GO:0005605~basal lamina,GO:0005606~laminin-1 complex,GO:0005607~laminin-2 complex,GO:0005615~extracellular space,GO:0005634~nucleus,GO:0031012~extracellular matrix,GO:0043256~laminin complex,GO:0043257~laminin-8 complex,GO:0043259~laminin-10 complex,GO:0048471~perinuclear region of cytoplasm…
P97927	laminin, alpha 4(Lama4)	Mus musculus	GO:0005576~extracellular region,GO:0005578~proteinaceous extracellular matrix,GO:0005604~basement membrane,GO:0005605~basal lamina,GO:0070062~extracellular exosome,
Q61292	laminin, beta 2(Lamb2)	Mus musculus	GO:0005576~extracellular region,GO:0005578~proteinaceous extracellular matrix,GO:0005604~basement membrane,GO:0005605~basal lamina,GO:0005608~laminin-3 complex,GO:0031012~extracellular matrix,GO:0043256~laminin complex,GO:0045202~synapse,GO:0070062~extracellular exosome,
F8VQJ3	laminin, gamma 1(Lamc1)	Mus musculus	GO:0005576~extracellular region,GO:0005578~proteinaceous extracellular matrix,GO:0005604~basement membrane,GO:0005605~basal lamina,GO:0005606~laminin-1 complex,GO:0031012~extracellular matrix,GO:0043259~laminin-10 complex,GO:0070062~extracellular exosome,
P16045	lectin, galactose binding, soluble 1(Lgals1)	Mus musculus	GO:0005576~extracellular region,GO:0005578~proteinaceous extracellular matrix,GO:0005615~extracellular space,GO:0005622~intracellular,GO:0005634~nucleus,GO:0005737~cytoplasm,GO:0005829~cytosol,GO:0009986~cell surface,GO:0031012~extracellular matrix,GO:0070062~extracellular exosome,
P16110	lectin, galactose binding, soluble 3(Lgals3)	Mus musculus	GO:0001772~immunological synapse,GO:0005576~extracellular region,GO:0005578~proteinaceous extracellular matrix,GO:0005615~extracellular space,GO:0005634~nucleus,GO:0005681~spliceosomal complex,GO:0005737~cytoplasm,GO:0005743~mitochondrial inner membrane,GO:0009897~external side of plasma membrane,GO:0009986~cell surface,GO:0016020~membrane,GO:0031012~extracellular matrix,GO:0070062~extracellular …
Q07797	lectin, galactoside-binding, soluble, 3 binding protein(Lgals3bp)	Mus musculus	GO:0005576~extracellular region,GO:0005578~proteinaceous extracellular matrix,GO:0005615~extracellular space,GO:0016020~membrane,GO:0031012~extracellular matrix,GO:0070062~extracellular exosome,GO:0072562~blood microparticle,
Q9DBH5	lectin, mannose-binding 2(Lman2)	Mus musculus	GO:0000139~Golgi membrane,GO:0005615~extracellular space,GO:0005789~endoplasmic reticulum membrane,GO:0005793~endoplasmic reticulum-Golgi intermediate compartment,GO:0005794~Golgi apparatus,GO:0005887~integral component of plasma membrane,GO:0009986~cell surface,GO:0016020~membrane,GO:0016021~integral component of membrane,GO:0030134~ER to Golgi transport vesicle,GO:0070062~extracellular exosome,
O89017	legumain(Lgmn)	Mus musculus	GO:0005764~lysosome,GO:0005770~late endosome,GO:0045177~apical part of cell,GO:0070062~extracellular exosome,
P24527	leukotriene A4 hydrolase(Lta4h)	Mus musculus	GO:0005634~nucleus,GO:0005654~nucleoplasm,GO:0005737~cytoplasm,GO:0005886~plasma membrane,GO:0070062~extracellular exosome,
Q9Z0M5	lysosomal acid lipase A(Lipa)	Mus musculus	GO:0005764~lysosome,GO:0070062~extracellular exosome,
P11438	lysosomal-associated membrane protein 1(Lamp1)	Mus musculus	GO:0005737~cytoplasm,GO:0005764~lysosome,GO:0005768~endosome,GO:0005770~late endosome,GO:0005771~multivesicular body,GO:0005773~vacuole,GO:0005829~cytosol,GO:0005886~plasma membrane,GO:0008021~synaptic vesicle,GO:0009897~external side of plasma membrane,GO:0009986~cell surface,GO:0010008~endosome membrane,GO:0016020~membrane,GO:0016021~integral component of membrane,GO:0030425~dendrite,GO:0031410…
P17047	lysosomal-associated membrane protein 2(Lamp2)	Mus musculus	GO:0005615~extracellular space,GO:0005764~lysosome,GO:0005765~lysosomal membrane,GO:0005768~endosome,GO:0005770~late endosome,GO:0005886~plasma membrane,GO:0016020~membrane,GO:0016021~integral component of membrane,GO:0030670~phagocytic vesicle membrane,GO:0031088~platelet dense granule membrane,GO:0031902~late endosome membrane,GO:0044754~autolysosome,GO:0045121~membrane raft,GO:0061742~chaperon…
Q9Z175	lysyl oxidase-like 3(Loxl3)	Mus musculus	GO:0005576~extracellular region,GO:0005615~extracellular space,GO:0016020~membrane,
P34884	macrophage migration inhibitory factor(Mif)	Mus musculus	GO:0005576~extracellular region,GO:0005615~extracellular space,GO:0005634~nucleus,GO:0005654~nucleoplasm,GO:0005737~cytoplasm,GO:0009986~cell surface,GO:0031982~vesicle,GO:0043209~myelin sheath,GO:0070062~extracellular exosome,
P14152	malate dehydrogenase 1, NAD (soluble)(Mdh1)	Mus musculus	GO:0005615~extracellular space,GO:0005737~cytoplasm,GO:0005739~mitochondrion,GO:0005813~centrosome,GO:0005829~cytosol,GO:0043209~myelin sheath,GO:0070062~extracellular exosome,
P08249	malate dehydrogenase 2, NAD (mitochondrial)(Mdh2)	Mus musculus	GO:0005634~nucleus,GO:0005654~nucleoplasm,GO:0005739~mitochondrion,GO:0005743~mitochondrial inner membrane,GO:0005759~mitochondrial matrix,GO:0005886~plasma membrane,GO:0016020~membrane,GO:0043209~myelin sheath,GO:0070062~extracellular exosome,
P98064	mannan-binding lectin serine peptidase 1(Masp1)	Mus musculus	GO:0005576~extracellular region,GO:0005615~extracellular space,
P27046	mannosidase 2, alpha 1(Man2a1)	Mus musculus	GO:0000139~Golgi membrane,GO:0005615~extracellular space,GO:0005794~Golgi apparatus,GO:0005801~cis-Golgi network,GO:0016020~membrane,GO:0016021~integral component of membrane,GO:0070062~extracellular exosome,
O09159	mannosidase 2, alpha B1(Man2b1)	Mus musculus	GO:0005615~extracellular space,GO:0005764~lysosome,GO:0070062~extracellular exosome,
O54782	mannosidase 2, alpha B2(Man2b2)	Mus musculus	GO:0005576~extracellular region,GO:0005764~lysosome,GO:0070062~extracellular exosome,
Q6NXK9	mannosidase, alpha, class 1C, member 1(Man1c1)	Mus musculus	GO:0000139~Golgi membrane,GO:0005783~endoplasmic reticulum,GO:0005794~Golgi apparatus,GO:0016020~membrane,GO:0016021~integral component of membrane,GO:0070062~extracellular exosome,
A0A0R4J092	mannosidase, beta A, lysosomal(Manba)	Mus musculus	GO:0005615~extracellular space,GO:0005764~lysosome,
Q8R4G6	mannoside acetylglucosaminyltransferase 5(Mgat5)	Mus musculus	GO:0000139~Golgi membrane,GO:0005794~Golgi apparatus,GO:0016020~membrane,GO:0016021~integral component of membrane,GO:0070062~extracellular exosome,
Q80UM7	mannosyl-oligosaccharide glucosidase(Mogs)	Mus musculus	GO:0005783~endoplasmic reticulum,GO:0005789~endoplasmic reticulum membrane,GO:0016020~membrane,GO:0016021~integral component of membrane,GO:0070062~extracellular exosome,
P53690	matrix metallopeptidase 14 (membrane-inserted)(Mmp14)	Mus musculus	GO:0005737~cytoplasm,GO:0005886~plasma membrane,GO:0005925~focal adhesion,GO:0016020~membrane,GO:0016021~integral component of membrane,GO:0031012~extracellular matrix,GO:0031410~cytoplasmic vesicle,GO:0042470~melanosome,GO:0044354~macropinosome,
Q9JK81	melanocyte proliferating gene 1(Myg1)	Mus musculus	GO:0005634~nucleus,GO:0005654~nucleoplasm,GO:0005739~mitochondrion,GO:0070062~extracellular exosome,
Q8R2Y2	melanoma cell adhesion molecule(Mcam)	Mus musculus	GO:0005615~extracellular space,GO:0005634~nucleus,GO:0005886~plasma membrane,GO:0005925~focal adhesion,GO:0009897~external side of plasma membrane,GO:0016020~membrane,GO:0016021~integral component of membrane,
Q3TMX5	mesencephalic astrocyte-derived neurotrophic factor(Manf)	Mus musculus	GO:0005576~extracellular region,GO:0005615~extracellular space,GO:0005634~nucleus,GO:0005783~endoplasmic reticulum,GO:0048471~perinuclear region of cytoplasm,
F8VQL0	met proto-oncogene(Met)	Mus musculus	GO:0005615~extracellular space,GO:0005737~cytoplasm,GO:0005886~plasma membrane,GO:0009925~basal plasma membrane,GO:0009986~cell surface,GO:0014069~postsynaptic density,GO:0016020~membrane,GO:0016021~integral component of membrane,GO:0030425~dendrite,GO:0036126~sperm flagellum,GO:0043005~neuron projection,GO:0043025~neuronal cell body,GO:0045211~postsynaptic membrane,GO:0060076~excitatory synapse,…
A0A1W2P733	methylenetetrahydrofolate dehydrogenase (NADP+ dependent), methenyltetrahydrofolate cyclohydrolase, formyltetrahydrofolate synthase(Mthfd1)	Mus musculus	GO:0005737~cytoplasm,GO:0005739~mitochondrion,GO:0005829~cytosol,GO:0016020~membrane,GO:0070062~extracellular exosome,
Q9CQ65	methylthioadenosine phosphorylase(Mtap)	Mus musculus	GO:0005634~nucleus,GO:0005737~cytoplasm,GO:0070062~extracellular exosome,
P27546	microtubule-associated protein 4(Map4)	Mus musculus	GO:0005737~cytoplasm,GO:0005856~cytoskeleton,GO:0005874~microtubule,GO:0005875~microtubule associated complex,GO:0005886~plasma membrane,GO:0005930~axoneme,GO:0014069~postsynaptic density,GO:0015630~microtubule cytoskeleton,GO:0043005~neuron projection,GO:0070062~extracellular exosome,GO:0072686~mitotic spindle,
P21956	milk fat globule-EGF factor 8 protein(Mfge8)	Mus musculus	GO:0005576~extracellular region,GO:0005615~extracellular space,GO:0009897~external side of plasma membrane,GO:0016020~membrane,GO:0019897~extrinsic component of plasma membrane,GO:0031012~extracellular matrix,GO:0070062~extracellular exosome,GO:1903561~extracellular vesicle,
P31938	mitogen-activated protein kinase kinase 1(Map2k1)	Mus musculus	GO:0005634~nucleus,GO:0005737~cytoplasm,GO:0005739~mitochondrion,GO:0005769~early endosome,GO:0005770~late endosome,GO:0005783~endoplasmic reticulum,GO:0005794~Golgi apparatus,GO:0005816~spindle pole body,GO:0005829~cytosol,GO:0005856~cytoskeleton,GO:0005874~microtubule,GO:0005886~plasma membrane,GO:0005925~focal adhesion,GO:0005938~cell cortex,GO:0016020~membrane,GO:0030424~axon,GO:0030425~dendr…
Q9Z2L6	multiple inositol polyphosphate histidine phosphatase 1(Minpp1)	Mus musculus	GO:0005783~endoplasmic reticulum,GO:0005788~endoplasmic reticulum lumen,GO:0005886~plasma membrane,GO:0016020~membrane,GO:0070062~extracellular exosome,
Q9WUB3	muscle glycogen phosphorylase(Pygm)	Mus musculus	GO:0005737~cytoplasm,GO:0016529~sarcoplasmic reticulum,GO:0030018~Z disc,GO:0070062~extracellular exosome,
Q9CPT4	myeloid derived growth factor(Mydgf)	Mus musculus	GO:0005576~extracellular region,GO:0005615~extracellular space,GO:0005793~endoplasmic reticulum-Golgi intermediate compartment,GO:0070062~extracellular exosome,
A0A0N4SW94	myeloid-associated differentiation marker(Myadm)	Mus musculus	GO:0001726~ruffle,GO:0005886~plasma membrane,GO:0005911~cell-cell junction,GO:0016020~membrane,GO:0016021~integral component of membrane,GO:0030864~cortical actin cytoskeleton,GO:0045121~membrane raft,GO:0070062~extracellular exosome,
Q8VDD5	myosin, heavy polypeptide 9, non-muscle(Myh9)	Mus musculus	GO:0001725~stress fiber,GO:0001726~ruffle,GO:0001772~immunological synapse,GO:0001931~uropod,GO:0005634~nucleus,GO:0005737~cytoplasm,GO:0005819~spindle,GO:0005826~actomyosin contractile ring,GO:0005829~cytosol,GO:0005856~cytoskeleton,GO:0005886~plasma membrane,GO:0005903~brush border,GO:0005913~cell-cell adherens junction,GO:0005925~focal adhesion,GO:0005938~cell cortex,GO:0008180~COP9 signalosom…
Q6ZWQ9	myosin, light chain 12A, regulatory, non-sarcomeric(Myl12a)	Mus musculus	GO:0001725~stress fiber,GO:0005622~intracellular,GO:0005623~cell,GO:0016460~myosin II complex,GO:0030018~Z disc,GO:0043234~protein complex,GO:0070062~extracellular exosome,
A0A1W2P7Q9	myosin, light polypeptide 6, alkali, smooth muscle and non-muscle(Myl6)	Mus musculus	GO:0005903~brush border,GO:0016020~membrane,GO:0016459~myosin complex,GO:0016461~unconventional myosin complex,GO:0031012~extracellular matrix,GO:0031982~vesicle,GO:0070062~extracellular exosome,
P26645	myristoylated alanine rich protein kinase C substrate(Marcks)	Mus musculus	GO:0005737~cytoplasm,GO:0005813~centrosome,GO:0005856~cytoskeleton,GO:0005925~focal adhesion,GO:0005938~cell cortex,GO:0016020~membrane,GO:0042585~germinal vesicle,GO:0070062~extracellular exosome,
P70670	nascent polypeptide-associated complex alpha polypeptide(Naca)	Mus musculus	GO:0005634~nucleus,GO:0005737~cytoplasm,GO:0070062~extracellular exosome,
P13595	neural cell adhesion molecule 1(Ncam1)	Mus musculus	GO:0005737~cytoplasm,GO:0005886~plasma membrane,GO:0005911~cell-cell junction,GO:0009897~external side of plasma membrane,GO:0009986~cell surface,GO:0016020~membrane,GO:0016021~integral component of membrane,GO:0030424~axon,GO:0030426~growth cone,GO:0031225~anchored component of membrane,GO:0043025~neuronal cell body,GO:0043209~myelin sheath,GO:0070062~extracellular exosome,
P46935	neural precursor cell expressed, developmentally down-regulated 4(Nedd4)	Mus musculus	GO:0000151~ubiquitin ligase complex,GO:0000785~chromatin,GO:0005634~nucleus,GO:0005737~cytoplasm,GO:0005794~Golgi apparatus,GO:0005829~cytosol,GO:0005886~plasma membrane,GO:0005902~microvillus,GO:0005938~cell cortex,GO:0016020~membrane,GO:0045121~membrane raft,GO:0048471~perinuclear region of cytoplasm,GO:0070062~extracellular exosome,
O35657	neuraminidase 1(Neu1)	Mus musculus	GO:0005764~lysosome,GO:0005765~lysosomal membrane,GO:0005886~plasma membrane,GO:0009986~cell surface,GO:0016020~membrane,GO:0016023~cytoplasmic, membrane-bounded vesicle,GO:0030054~cell junction,GO:0031410~cytoplasmic vesicle,GO:0043202~lysosomal lumen,GO:0043231~intracellular membrane-bounded organelle,GO:0070062~extracellular exosome,
Q810U4	neuronal cell adhesion molecule(Nrcam)	Mus musculus	GO:0005576~extracellular region,GO:0005886~plasma membrane,GO:0016020~membrane,GO:0016021~integral component of membrane,GO:0030424~axon,GO:0042995~cell projection,GO:0043194~axon initial segment,GO:0045202~synapse,
P57716	nicastrin(Ncstn)	Mus musculus	GO:0005765~lysosomal membrane,GO:0005783~endoplasmic reticulum,GO:0005794~Golgi apparatus,GO:0005886~plasma membrane,GO:0005887~integral component of plasma membrane,GO:0005925~focal adhesion,GO:0016020~membrane,GO:0016021~integral component of membrane,GO:0042470~melanosome,GO:0070062~extracellular exosome,
Q99KQ4	nicotinamide phosphoribosyltransferase(Nampt)	Mus musculus	GO:0005576~extracellular region,GO:0005615~extracellular space,GO:0005634~nucleus,GO:0005654~nucleoplasm,GO:0005737~cytoplasm,GO:0005829~cytosol,GO:0030054~cell junction,GO:0070062~extracellular exosome,
Q02819	nucleobindin 1(Nucb1)	Mus musculus	GO:0005576~extracellular region,GO:0005615~extracellular space,GO:0005634~nucleus,GO:0005737~cytoplasm,GO:0005769~early endosome,GO:0005791~rough endoplasmic reticulum,GO:0005793~endoplasmic reticulum-Golgi intermediate compartment,GO:0005794~Golgi apparatus,GO:0005798~Golgi-associated vesicle,GO:0005801~cis-Golgi network,GO:0005802~trans-Golgi network,GO:0015630~microtubule cytoskeleton,GO:00160…
P09405	nucleolin(Ncl)	Mus musculus	GO:0001650~fibrillar center,GO:0001651~dense fibrillar component,GO:0005634~nucleus,GO:0005654~nucleoplasm,GO:0005730~nucleolus,GO:0005737~cytoplasm,GO:0005938~cell cortex,GO:0009986~cell surface,GO:0016020~membrane,GO:0030529~intracellular ribonucleoprotein complex,GO:0036464~cytoplasmic ribonucleoprotein granule,GO:0070062~extracellular exosome,
Q8BK62	olfactomedin-like 3(Olfml3)	Mus musculus	GO:1903561~extracellular vesicle,
Q8QZR4	out at first homolog(Oaf)	Mus musculus	GO:0070062~extracellular exosome,
O88531	palmitoyl-protein thioesterase 1(Ppt1)	Mus musculus	GO:0005576~extracellular region,GO:0005615~extracellular space,GO:0005634~nucleus,GO:0005764~lysosome,GO:0005794~Golgi apparatus,GO:0005829~cytosol,GO:0008021~synaptic vesicle,GO:0016020~membrane,GO:0030424~axon,GO:0030425~dendrite,GO:0043005~neuron projection,GO:0043025~neuronal cell body,GO:0045121~membrane raft,GO:0045202~synapse,GO:0070062~extracellular exosome,
O35448	palmitoyl-protein thioesterase 2(Ppt2)	Mus musculus	GO:0005764~lysosome,GO:0043231~intracellular membrane-bounded organelle,GO:0070062~extracellular exosome,
Q9EPX2	papilin, proteoglycan-like sulfated glycoprotein(Papln)	Mus musculus	GO:0005576~extracellular region,GO:0005578~proteinaceous extracellular matrix,GO:0005604~basement membrane,GO:0031012~extracellular matrix,
Q11136	peptidase D(Pepd)	Mus musculus	GO:0070062~extracellular exosome,
P17742	peptidylprolyl isomerase A(Ppia)	Mus musculus	GO:0005576~extracellular region,GO:0005615~extracellular space,GO:0005634~nucleus,GO:0005737~cytoplasm,GO:0005829~cytosol,GO:0005925~focal adhesion,GO:0016020~membrane,GO:0043209~myelin sheath,GO:0070062~extracellular exosome,
P24369	peptidylprolyl isomerase B(Ppib)	Mus musculus	GO:0005634~nucleus,GO:0005783~endoplasmic reticulum,GO:0005788~endoplasmic reticulum lumen,GO:0005790~smooth endoplasmic reticulum,GO:0005925~focal adhesion,GO:0016020~membrane,GO:0032991~macromolecular complex,GO:0034663~endoplasmic reticulum chaperone complex,GO:0042470~melanosome,GO:0048471~perinuclear region of cytoplasm,GO:0070062~extracellular exosome,
P30412	peptidylprolyl isomerase C(Ppic)	Mus musculus	GO:0005737~cytoplasm,GO:0070062~extracellular exosome,
Q62009	periostin, osteoblast specific factor(Postn)	Mus musculus	GO:0005576~extracellular region,GO:0005578~proteinaceous extracellular matrix,GO:0005615~extracellular space,GO:0005737~cytoplasm,GO:0005794~Golgi apparatus,GO:0005802~trans-Golgi network,GO:0031012~extracellular matrix,GO:0031594~neuromuscular junction,
E9PZ16	perlecan (heparan sulfate proteoglycan 2)(Hspg2)	Mus musculus	GO:0005576~extracellular region,GO:0005578~proteinaceous extracellular matrix,GO:0005604~basement membrane,GO:0005605~basal lamina,GO:0005615~extracellular space,GO:0005796~Golgi lumen,GO:0005925~focal adhesion,GO:0031012~extracellular matrix,GO:0070062~extracellular exosome,
P35700	peroxiredoxin 1(Prdx1)	Mus musculus	GO:0005615~extracellular space,GO:0005623~cell,GO:0005634~nucleus,GO:0005719~nuclear euchromatin,GO:0005730~nucleolus,GO:0005737~cytoplasm,GO:0005739~mitochondrion,GO:0005759~mitochondrial matrix,GO:0005782~peroxisomal matrix,GO:0005829~cytosol,GO:0005913~cell-cell adherens junction,GO:0031012~extracellular matrix,GO:0042470~melanosome,GO:0043209~myelin sheath,GO:0070062~extracellular exosome,
Q61171	peroxiredoxin 2(Prdx2)	Mus musculus	GO:0005623~cell,GO:0005737~cytoplasm,GO:0005739~mitochondrion,GO:0005829~cytosol,GO:0043209~myelin sheath,GO:0070062~extracellular exosome,
P20108	peroxiredoxin 3(Prdx3)	Mus musculus	GO:0005737~cytoplasm,GO:0005739~mitochondrion,GO:0005769~early endosome,GO:0005829~cytosol,GO:0008385~IkappaB kinase complex,GO:0043209~myelin sheath,GO:0070062~extracellular exosome,
O08807	peroxiredoxin 4(Prdx4)	Mus musculus	GO:0005576~extracellular region,GO:0005615~extracellular space,GO:0005623~cell,GO:0005634~nucleus,GO:0005737~cytoplasm,GO:0005739~mitochondrion,GO:0005783~endoplasmic reticulum,GO:0005790~smooth endoplasmic reticulum,GO:0005829~cytosol,GO:0070062~extracellular exosome,
O08709	peroxiredoxin 6(Prdx6)	Mus musculus	GO:0005615~extracellular space,GO:0005623~cell,GO:0005737~cytoplasm,GO:0005739~mitochondrion,GO:0005764~lysosome,GO:0005829~cytosol,GO:0005913~cell-cell adherens junction,GO:0016020~membrane,GO:0016023~cytoplasmic, membrane-bounded vesicle,GO:0031410~cytoplasmic vesicle,GO:0070062~extracellular exosome,
P70296	phosphatidylethanolamine binding protein 1(Pebp1)	Mus musculus	GO:0005615~extracellular space,GO:0005634~nucleus,GO:0005737~cytoplasm,GO:0005739~mitochondrion,GO:0005741~mitochondrial outer membrane,GO:0005791~rough endoplasmic reticulum,GO:0005794~Golgi apparatus,GO:0008021~synaptic vesicle,GO:0009986~cell surface,GO:0043005~neuron projection,GO:0043025~neuronal cell body,GO:0043209~myelin sheath,GO:0043679~axon terminus,GO:0045177~apical part of cell,GO:00…
Q8C605	phosphofructokinase, platelet(Pfkp)	Mus musculus	GO:0005634~nucleus,GO:0005737~cytoplasm,GO:0005829~cytosol,GO:0005913~cell-cell adherens junction,GO:0005945~6-phosphofructokinase complex,GO:0016020~membrane,GO:0031012~extracellular matrix,GO:0070062~extracellular exosome,
Q9D0F9	phosphoglucomutase 2(Pgm2)	Mus musculus	GO:0005737~cytoplasm,GO:0015629~actin cytoskeleton,GO:0070062~extracellular exosome,
Q9DCD0	phosphogluconate dehydrogenase(Pgd)	Mus musculus	GO:0005634~nucleus,GO:0005737~cytoplasm,GO:0043231~intracellular membrane-bounded organelle,GO:0070062~extracellular exosome,
P09411	phosphoglycerate kinase 1(Pgk1)	Mus musculus	GO:0005737~cytoplasm,GO:0005829~cytosol,GO:0016020~membrane,GO:0045121~membrane raft,GO:0070062~extracellular exosome,
Q9DBJ1	phosphoglycerate mutase 1(Pgam1)	Mus musculus	GO:0005634~nucleus,GO:0005737~cytoplasm,GO:0005829~cytosol,GO:0016020~membrane,GO:0043209~myelin sheath,GO:0070062~extracellular exosome,GO:0097228~sperm principal piece,
Q9QUL3	phospholipase A2, group IIE(Pla2g2e)	Mus musculus	GO:0005576~extracellular region,
Q3TCN2	phospholipase B domain containing 2(Plbd2)	Mus musculus	GO:0005764~lysosome,GO:0043202~lysosomal lumen,GO:0070062~extracellular exosome,
O35405	phospholipase D family, member 3(Pld3)	Mus musculus	GO:0005783~endoplasmic reticulum,GO:0005789~endoplasmic reticulum membrane,GO:0016020~membrane,GO:0016021~integral component of membrane,GO:0070062~extracellular exosome,
Q9JJ00	phospholipid scramblase 1(Plscr1)	Mus musculus	GO:0005634~nucleus,GO:0005730~nucleolus,GO:0005794~Golgi apparatus,GO:0005829~cytosol,GO:0005886~plasma membrane,GO:0005887~integral component of plasma membrane,GO:0016020~membrane,GO:0016021~integral component of membrane,GO:0031012~extracellular matrix,GO:0045121~membrane raft,GO:0070062~extracellular exosome,
A2A5K2	phospholipid transfer protein(Pltp)	Mus musculus	GO:0005576~extracellular region,GO:0005615~extracellular space,
Q64737	phosphoribosylglycinamide formyltransferase(Gart)	Mus musculus	GO:0005737~cytoplasm,GO:0070062~extracellular exosome,
Q99K85	phosphoserine aminotransferase 1(Psat1)	Mus musculus	GO:0005737~cytoplasm,GO:0070062~extracellular exosome,
P35456	plasminogen activator, urokinase receptor(Plaur)	Mus musculus	GO:0005576~extracellular region,GO:0005886~plasma membrane,GO:0005887~integral component of plasma membrane,GO:0005925~focal adhesion,GO:0016020~membrane,GO:0016021~integral component of membrane,GO:0031225~anchored component of membrane,GO:0070062~extracellular exosome,
P63005	platelet-activating factor acetylhydrolase, isoform 1b, subunit 1(Pafah1b1)	Mus musculus	GO:0000235~astral microtubule,GO:0000776~kinetochore,GO:0005634~nucleus,GO:0005635~nuclear envelope,GO:0005737~cytoplasm,GO:0005813~centrosome,GO:0005815~microtubule organizing center,GO:0005819~spindle,GO:0005829~cytosol,GO:0005856~cytoskeleton,GO:0005871~kinesin complex,GO:0005874~microtubule,GO:0005875~microtubule associated complex,GO:0005938~cell cortex,GO:0015630~microtubule cytoskeleton,GO…
Q61206	platelet-activating factor acetylhydrolase, isoform 1b, subunit 2(Pafah1b2)	Mus musculus	GO:0005730~nucleolus,GO:0005737~cytoplasm,GO:0005829~cytosol,GO:0005886~plasma membrane,GO:0070062~extracellular exosome,
P29341	poly(A) binding protein, cytoplasmic 1(Pabpc1)	Mus musculus	GO:0005634~nucleus,GO:0005681~spliceosomal complex,GO:0005737~cytoplasm,GO:0005925~focal adhesion,GO:0010494~cytoplasmic stress granule,GO:0016020~membrane,GO:0030425~dendrite,GO:0030529~intracellular ribonucleoprotein complex,GO:0036464~cytoplasmic ribonucleoprotein granule,GO:0070062~extracellular exosome,GO:0071013~catalytic step 2 spliceosome,GO:1990124~messenger ribonucleoprotein complex,
P60335	poly(rC) binding protein 1(Pcbp1)	Mus musculus	GO:0005634~nucleus,GO:0005654~nucleoplasm,GO:0005737~cytoplasm,GO:0005913~cell-cell adherens junction,GO:0016020~membrane,GO:0030529~intracellular ribonucleoprotein complex,GO:0043231~intracellular membrane-bounded organelle,GO:0070062~extracellular exosome,
Q61990	poly(rC) binding protein 2(Pcbp2)	Mus musculus	GO:0005634~nucleus,GO:0005654~nucleoplasm,GO:0005737~cytoplasm,GO:0005925~focal adhesion,GO:0016020~membrane,GO:0030529~intracellular ribonucleoprotein complex,GO:0070062~extracellular exosome,
Q922I7	polypyrimidine tract binding protein 1(Ptbp1)	Mus musculus	GO:0005634~nucleus,GO:0005737~cytoplasm,GO:0016020~membrane,GO:0044306~neuron projection terminus,GO:0070062~extracellular exosome,
P50247	predicted gene 4737(Gm4737)	Mus musculus	GO:0005737~cytoplasm,GO:0005829~cytosol,GO:0042470~melanosome,GO:0070062~extracellular exosome,
O70591	prefoldin 2(Pfdn2)	Mus musculus	GO:0005634~nucleus,GO:0005654~nucleoplasm,GO:0005730~nucleolus,GO:0005737~cytoplasm,GO:0005739~mitochondrion,GO:0005829~cytosol,GO:0016272~prefoldin complex,GO:0070062~extracellular exosome,
Q9CZB2	premelanosome protein(Pmel)	Mus musculus	GO:0005576~extracellular region,GO:0005768~endosome,GO:0005783~endoplasmic reticulum,GO:0005789~endoplasmic reticulum membrane,GO:0005794~Golgi apparatus,GO:0005887~integral component of plasma membrane,GO:0016020~membrane,GO:0016021~integral component of membrane,GO:0032585~multivesicular body membrane,GO:0042470~melanosome,
Q61398	procollagen C-endopeptidase enhancer protein(Pcolce)	Mus musculus	GO:0005576~extracellular region,GO:0005581~collagen trimer,GO:0005615~extracellular space,GO:0031012~extracellular matrix,GO:0070062~extracellular exosome,
E9Q718	procollagen lysine, 2-oxoglutarate 5-dioxygenase 2(Plod2)	Mus musculus	GO:0005783~endoplasmic reticulum,GO:0016020~membrane,GO:0030867~rough endoplasmic reticulum membrane,GO:0070062~extracellular exosome,
Q9R0E2	procollagen-lysine, 2-oxoglutarate 5-dioxygenase 1(Plod1)	Mus musculus	GO:0005783~endoplasmic reticulum,GO:0016020~membrane,GO:0030867~rough endoplasmic reticulum membrane,GO:0070062~extracellular exosome,
Q9R0E1	procollagen-lysine, 2-oxoglutarate 5-dioxygenase 3(Plod3)	Mus musculus	GO:0005783~endoplasmic reticulum,GO:0016020~membrane,GO:0030867~rough endoplasmic reticulum membrane,GO:0070062~extracellular exosome,
P62962	profilin 1(Pfn1)	Mus musculus	GO:0005576~extracellular region,GO:0005634~nucleus,GO:0005737~cytoplasm,GO:0005829~cytosol,GO:0005856~cytoskeleton,GO:0005913~cell-cell adherens junction,GO:0005925~focal adhesion,GO:0005938~cell cortex,GO:0016020~membrane,GO:0043005~neuron projection,GO:0045202~synapse,GO:0070062~extracellular exosome,GO:0072562~blood microparticle,
Q9WU78	programmed cell death 6 interacting protein(Pdcd6ip)	Mus musculus	GO:0001772~immunological synapse,GO:0005576~extracellular region,GO:0005737~cytoplasm,GO:0005815~microtubule organizing center,GO:0005829~cytosol,GO:0005856~cytoskeleton,GO:0005925~focal adhesion,GO:0016020~membrane,GO:0042470~melanosome,GO:0043209~myelin sheath,GO:0070062~extracellular exosome,GO:0070971~endoplasmic reticulum exit site,GO:1903561~extracellular vesicle,
P12815	programmed cell death 6(Pdcd6)	Mus musculus	GO:0005634~nucleus,GO:0005737~cytoplasm,GO:0005768~endosome,GO:0005783~endoplasmic reticulum,GO:0005789~endoplasmic reticulum membrane,GO:0016020~membrane,GO:0031410~cytoplasmic vesicle,GO:0031965~nuclear membrane,GO:0070062~extracellular exosome,GO:0070971~endoplasmic reticulum exit site,
P17918	proliferating cell nuclear antigen(Pcna)	Mus musculus	GO:0000307~cyclin-dependent protein kinase holoenzyme complex,GO:0000784~nuclear chromosome, telomeric region,GO:0005622~intracellular,GO:0005623~cell,GO:0005634~nucleus,GO:0005652~nuclear lamina,GO:0005654~nucleoplasm,GO:0005657~replication fork,GO:0005737~cytoplasm,GO:0005813~centrosome,GO:0043596~nuclear replication fork,GO:0043626~PCNA complex,GO:0070062~extracellular exosome,GO:0070557~PCNA-…
P50580	proliferation-associated 2G4(Pa2g4)	Mus musculus	GO:0005634~nucleus,GO:0005654~nucleoplasm,GO:0005730~nucleolus,GO:0005737~cytoplasm,GO:0016020~membrane,GO:0030529~intracellular ribonucleoprotein complex,GO:0070062~extracellular exosome,
A0A1B0GRP7	proline synthetase co-transcribed(Prosc)	Mus musculus	GO:0005622~intracellular,GO:0005739~mitochondrion,GO:0070062~extracellular exosome,
P09103	prolyl 4-hydroxylase, beta polypeptide(P4hb)	Mus musculus	GO:0005623~cell,GO:0005783~endoplasmic reticulum,GO:0005788~endoplasmic reticulum lumen,GO:0005793~endoplasmic reticulum-Golgi intermediate compartment,GO:0005886~plasma membrane,GO:0005925~focal adhesion,GO:0009897~external side of plasma membrane,GO:0016020~membrane,GO:0016222~procollagen-proline 4-dioxygenase complex,GO:0031012~extracellular matrix,GO:0034663~endoplasmic reticulum chaperone co…
Q7TMR0	prolylcarboxypeptidase (angiotensinase C)(Prcp)	Mus musculus	GO:0005764~lysosome,GO:0045178~basal part of cell,GO:0070062~extracellular exosome,
Q80W65	proprotein convertase subtilisin/kexin type 9(Pcsk9)	Mus musculus	GO:0005576~extracellular region,GO:0005615~extracellular space,GO:0005737~cytoplasm,GO:0005764~lysosome,GO:0005768~endosome,GO:0005769~early endosome,GO:0005770~late endosome,GO:0005783~endoplasmic reticulum,GO:0005788~endoplasmic reticulum lumen,GO:0005791~rough endoplasmic reticulum,GO:0005794~Golgi apparatus,GO:0005886~plasma membrane,GO:0009986~cell surface,GO:0030134~ER to Golgi transport ve…
E9PZ00	prosaposin(Psap)	Mus musculus	GO:0005576~extracellular region,GO:0005615~extracellular space,GO:0005739~mitochondrion,GO:0005764~lysosome,GO:0070062~extracellular exosome,
O09114	prostaglandin D2 synthase (brain)(Ptgds)	Mus musculus	GO:0005576~extracellular region,GO:0005615~extracellular space,GO:0005634~nucleus,GO:0005737~cytoplasm,GO:0005783~endoplasmic reticulum,GO:0005791~rough endoplasmic reticulum,GO:0005794~Golgi apparatus,GO:0016020~membrane,GO:0031965~nuclear membrane,GO:0048471~perinuclear region of cytoplasm,GO:0070062~extracellular exosome,
Q8K1K2	protease (prosome, macropain) 26S subunit, ATPase 5(Psmc5)	Mus musculus	GO:0000502~proteasome complex,GO:0005634~nucleus,GO:0005675~holo TFIIH complex,GO:0005737~cytoplasm,GO:0005838~proteasome regulatory particle,GO:0008540~proteasome regulatory particle, base subcomplex,GO:0016020~membrane,GO:0016234~inclusion body,GO:0022624~proteasome accessory complex,GO:0031410~cytoplasmic vesicle,GO:0031595~nuclear proteasome complex,GO:0031597~cytosolic proteasome complex,GO:…
P62334	proteasome (prosome, macropain) 26S subunit, ATPase, 6(Psmc6)	Mus musculus	GO:0000502~proteasome complex,GO:0005634~nucleus,GO:0005737~cytoplasm,GO:0008540~proteasome regulatory particle, base subcomplex,GO:0016020~membrane,GO:0016234~inclusion body,GO:0022624~proteasome accessory complex,GO:0031595~nuclear proteasome complex,GO:0031597~cytosolic proteasome complex,GO:0070062~extracellular exosome,
Q3TXS7	proteasome (prosome, macropain) 26S subunit, non-ATPase, 1(Psmd1)	Mus musculus	GO:0000502~proteasome complex,GO:0005634~nucleus,GO:0008540~proteasome regulatory particle, base subcomplex,GO:0016020~membrane,GO:0016021~integral component of membrane,GO:0022624~proteasome accessory complex,GO:0034515~proteasome storage granule,GO:0070062~extracellular exosome,
Q8BG32	proteasome (prosome, macropain) 26S subunit, non-ATPase, 11(Psmd11)	Mus musculus	GO:0000502~proteasome complex,GO:0005634~nucleus,GO:0005838~proteasome regulatory particle,GO:0008541~proteasome regulatory particle, lid subcomplex,GO:0016020~membrane,GO:0022624~proteasome accessory complex,GO:0070062~extracellular exosome,
Q9D8W5	proteasome (prosome, macropain) 26S subunit, non-ATPase, 12(Psmd12)	Mus musculus	GO:0000502~proteasome complex,GO:0005737~cytoplasm,GO:0005838~proteasome regulatory particle,GO:0008541~proteasome regulatory particle, lid subcomplex,GO:0016020~membrane,GO:0022624~proteasome accessory complex,GO:0031595~nuclear proteasome complex,GO:0070062~extracellular exosome,
Q9WVJ2	proteasome (prosome, macropain) 26S subunit, non-ATPase, 13(Psmd13)	Mus musculus	GO:0000502~proteasome complex,GO:0005634~nucleus,GO:0005829~cytosol,GO:0005838~proteasome regulatory particle,GO:0008541~proteasome regulatory particle, lid subcomplex,GO:0016020~membrane,GO:0022624~proteasome accessory complex,GO:0070062~extracellular exosome,
Q8VDM4	proteasome (prosome, macropain) 26S subunit, non-ATPase, 2(Psmd2)	Mus musculus	GO:0000502~proteasome complex,GO:0005634~nucleus,GO:0005838~proteasome regulatory particle,GO:0008540~proteasome regulatory particle, base subcomplex,GO:0016020~membrane,GO:0022624~proteasome accessory complex,GO:0034515~proteasome storage granule,GO:0070062~extracellular exosome,
P14685	proteasome (prosome, macropain) 26S subunit, non-ATPase, 3(Psmd3)	Mus musculus	GO:0000502~proteasome complex,GO:0005634~nucleus,GO:0005654~nucleoplasm,GO:0005737~cytoplasm,GO:0005838~proteasome regulatory particle,GO:0008541~proteasome regulatory particle, lid subcomplex,GO:0016020~membrane,GO:0022624~proteasome accessory complex,GO:0070062~extracellular exosome,
Q99JI4	proteasome (prosome, macropain) 26S subunit, non-ATPase, 6(Psmd6)	Mus musculus	GO:0000502~proteasome complex,GO:0005838~proteasome regulatory particle,GO:0022624~proteasome accessory complex,GO:0070062~extracellular exosome,
Q9R1P4	proteasome (prosome, macropain) subunit, alpha type 1(Psma1)	Mus musculus	GO:0000502~proteasome complex,GO:0005634~nucleus,GO:0005654~nucleoplasm,GO:0005737~cytoplasm,GO:0005813~centrosome,GO:0005829~cytosol,GO:0005839~proteasome core complex,GO:0019773~proteasome core complex, alpha-subunit complex,GO:0070062~extracellular exosome,
P49722	proteasome (prosome, macropain) subunit, alpha type 2(Psma2)	Mus musculus	GO:0000502~proteasome complex,GO:0000932~cytoplasmic mRNA processing body,GO:0005634~nucleus,GO:0005737~cytoplasm,GO:0005829~cytosol,GO:0005839~proteasome core complex,GO:0019773~proteasome core complex, alpha-subunit complex,GO:0070062~extracellular exosome,
O70435	proteasome (prosome, macropain) subunit, alpha type 3(Psma3)	Mus musculus	GO:0000502~proteasome complex,GO:0005634~nucleus,GO:0005737~cytoplasm,GO:0005829~cytosol,GO:0005839~proteasome core complex,GO:0019773~proteasome core complex, alpha-subunit complex,GO:0070062~extracellular exosome,
Q9R1P0	proteasome (prosome, macropain) subunit, alpha type 4(Psma4)	Mus musculus	GO:0000502~proteasome complex,GO:0000932~cytoplasmic mRNA processing body,GO:0005634~nucleus,GO:0005737~cytoplasm,GO:0005829~cytosol,GO:0005839~proteasome core complex,GO:0019773~proteasome core complex, alpha-subunit complex,GO:0043231~intracellular membrane-bounded organelle,GO:0070062~extracellular exosome,
Q9Z2U1	proteasome (prosome, macropain) subunit, alpha type 5(Psma5)	Mus musculus	GO:0000502~proteasome complex,GO:0005634~nucleus,GO:0005654~nucleoplasm,GO:0005737~cytoplasm,GO:0005829~cytosol,GO:0005839~proteasome core complex,GO:0019773~proteasome core complex, alpha-subunit complex,GO:0070062~extracellular exosome,
Q9QUM9	proteasome (prosome, macropain) subunit, alpha type 6(Psma6)	Mus musculus	GO:0000502~proteasome complex,GO:0000932~cytoplasmic mRNA processing body,GO:0005634~nucleus,GO:0005737~cytoplasm,GO:0005829~cytosol,GO:0005839~proteasome core complex,GO:0005844~polysome,GO:0016363~nuclear matrix,GO:0019773~proteasome core complex, alpha-subunit complex,GO:0030016~myofibril,GO:0030017~sarcomere,GO:0070062~extracellular exosome,
Q9Z2U0	proteasome (prosome, macropain) subunit, alpha type 7(Psma7)	Mus musculus	GO:0000502~proteasome complex,GO:0005634~nucleus,GO:0005737~cytoplasm,GO:0005829~cytosol,GO:0005839~proteasome core complex,GO:0019773~proteasome core complex, alpha-subunit complex,GO:0070062~extracellular exosome,
O09061	proteasome (prosome, macropain) subunit, beta type 1(Psmb1)	Mus musculus	GO:0000502~proteasome complex,GO:0005634~nucleus,GO:0005737~cytoplasm,GO:0005829~cytosol,GO:0005839~proteasome core complex,GO:0070062~extracellular exosome,
Q9R1P3	proteasome (prosome, macropain) subunit, beta type 2(Psmb2)	Mus musculus	GO:0000502~proteasome complex,GO:0005634~nucleus,GO:0005654~nucleoplasm,GO:0005737~cytoplasm,GO:0005829~cytosol,GO:0005839~proteasome core complex,GO:0016020~membrane,GO:0070062~extracellular exosome,
Q9R1P1	proteasome (prosome, macropain) subunit, beta type 3(Psmb3)	Mus musculus	GO:0000502~proteasome complex,GO:0005634~nucleus,GO:0005654~nucleoplasm,GO:0005737~cytoplasm,GO:0005739~mitochondrion,GO:0005794~Golgi apparatus,GO:0005829~cytosol,GO:0005839~proteasome core complex,GO:0015629~actin cytoskeleton,GO:0019774~proteasome core complex, beta-subunit complex,GO:0070062~extracellular exosome,
P99026	proteasome (prosome, macropain) subunit, beta type 4(Psmb4)	Mus musculus	GO:0000502~proteasome complex,GO:0005634~nucleus,GO:0005737~cytoplasm,GO:0005829~cytosol,GO:0005839~proteasome core complex,GO:0070062~extracellular exosome,
O55234	proteasome (prosome, macropain) subunit, beta type 5(Psmb5)	Mus musculus	GO:0000502~proteasome complex,GO:0005634~nucleus,GO:0005654~nucleoplasm,GO:0005737~cytoplasm,GO:0005813~centrosome,GO:0005829~cytosol,GO:0005839~proteasome core complex,GO:0070062~extracellular exosome,
Q60692	proteasome (prosome, macropain) subunit, beta type 6(Psmb6)	Mus musculus	GO:0000502~proteasome complex,GO:0005634~nucleus,GO:0005654~nucleoplasm,GO:0005737~cytoplasm,GO:0005794~Golgi apparatus,GO:0005829~cytosol,GO:0005839~proteasome core complex,GO:0005913~cell-cell adherens junction,GO:0070062~extracellular exosome,
Q64695	protein C receptor, endothelial(Procr)	Mus musculus	GO:0005813~centrosome,GO:0005925~focal adhesion,GO:0009986~cell surface,GO:0016020~membrane,GO:0016021~integral component of membrane,GO:0070062~extracellular exosome,
Q08761	protein S (alpha)(Pros1)	Mus musculus	GO:0005576~extracellular region,GO:0005615~extracellular space,GO:0016021~integral component of membrane,GO:0043234~protein complex,GO:0070062~extracellular exosome,GO:0072562~blood microparticle,
P27773	protein disulfide isomerase associated 3(Pdia3)	Mus musculus	GO:0001669~acrosomal vesicle,GO:0005576~extracellular region,GO:0005615~extracellular space,GO:0005623~cell,GO:0005634~nucleus,GO:0005737~cytoplasm,GO:0005739~mitochondrion,GO:0005758~mitochondrial intermembrane space,GO:0005783~endoplasmic reticulum,GO:0005788~endoplasmic reticulum lumen,GO:0005790~smooth endoplasmic reticulum,GO:0005886~plasma membrane,GO:0005925~focal adhesion,GO:0009986~cell …
Q3TML0	protein disulfide isomerase associated 6(Pdia6)	Mus musculus	GO:0005623~cell,GO:0005783~endoplasmic reticulum,GO:0005788~endoplasmic reticulum lumen,GO:0005790~smooth endoplasmic reticulum,GO:0005793~endoplasmic reticulum-Golgi intermediate compartment,GO:0005886~plasma membrane,GO:0016020~membrane,GO:0034663~endoplasmic reticulum chaperone complex,GO:0042470~melanosome,GO:0070062~extracellular exosome,
Q9WVE8	protein kinase C and casein kinase substrate in neurons 2(Pacsin2)	Mus musculus	GO:0005654~nucleoplasm,GO:0005737~cytoplasm,GO:0005768~endosome,GO:0005769~early endosome,GO:0005802~trans-Golgi network,GO:0005829~cytosol,GO:0005856~cytoskeleton,GO:0005886~plasma membrane,GO:0005901~caveola,GO:0005911~cell-cell junction,GO:0005913~cell-cell adherens junction,GO:0005925~focal adhesion,GO:0016020~membrane,GO:0019898~extrinsic component of membrane,GO:0030659~cytoplasmic vesicle …
Q8BHN0	protein phosphatase 1 (formerly 2C)-like(Ppm1l)	Mus musculus	GO:0005622~intracellular,GO:0016020~membrane,GO:0016021~integral component of membrane,GO:0070062~extracellular exosome,
P62141	protein phosphatase 1, catalytic subunit, beta isoform(Ppp1cb)	Mus musculus	GO:0000164~protein phosphatase type 1 complex,GO:0000784~nuclear chromosome, telomeric region,GO:0005634~nucleus,GO:0005730~nucleolus,GO:0005737~cytoplasm,GO:0005925~focal adhesion,GO:0042587~glycogen granule,GO:0070062~extracellular exosome,GO:0070688~MLL5-L complex,GO:0072357~PTW/PP1 phosphatase complex,
P63330	protein phosphatase 2 (formerly 2A), catalytic subunit, alpha isoform(Ppp2ca)	Mus musculus	GO:0000159~protein phosphatase type 2A complex,GO:0000775~chromosome, centromeric region,GO:0000922~spindle pole,GO:0005634~nucleus,GO:0005694~chromosome,GO:0005737~cytoplasm,GO:0005829~cytosol,GO:0005856~cytoskeleton,GO:0005886~plasma membrane,GO:0014069~postsynaptic density,GO:0043005~neuron projection,GO:0043195~terminal bouton,GO:0070062~extracellular exosome,
P58389	protein phosphatase 2 protein activator(Ptpa)	Mus musculus	GO:0000159~protein phosphatase type 2A complex,GO:0005634~nucleus,GO:0005654~nucleoplasm,GO:0005737~cytoplasm,GO:0034704~calcium channel complex,GO:0070062~extracellular exosome,
Q76MZ3	protein phosphatase 2, regulatory subunit A, alpha(Ppp2r1a)	Mus musculus	GO:0000159~protein phosphatase type 2A complex,GO:0000775~chromosome, centromeric region,GO:0005694~chromosome,GO:0005737~cytoplasm,GO:0005829~cytosol,GO:0070062~extracellular exosome,
B0V2N1	protein tyrosine phosphatase, receptor type, S(Ptprs)	Mus musculus	GO:0016020~membrane,GO:0016021~integral component of membrane,GO:0070062~extracellular exosome,
P23506	protein-L-isoaspartate (D-aspartate) O-methyltransferase 1(Pcmt1)	Mus musculus	GO:0005615~extracellular space,GO:0005737~cytoplasm,GO:0005829~cytosol,GO:0016021~integral component of membrane,GO:0016323~basolateral plasma membrane,GO:0031526~brush border membrane,GO:0043005~neuron projection,GO:0043204~perikaryon,
Q8K183	pyridoxal (pyridoxine, vitamin B6) kinase(Pdxk)	Mus musculus	GO:0005634~nucleus,GO:0005654~nucleoplasm,GO:0005737~cytoplasm,GO:0005829~cytosol,GO:0070062~extracellular exosome,
Q9D819	pyrophosphatase (inorganic) 1(Ppa1)	Mus musculus	GO:0005737~cytoplasm,GO:0070062~extracellular exosome,
P52480	pyruvate kinase, muscle(Pkm)	Mus musculus	GO:0005634~nucleus,GO:0005737~cytoplasm,GO:0005739~mitochondrion,GO:0005886~plasma membrane,GO:0005913~cell-cell adherens junction,GO:0005929~cilium,GO:0031012~extracellular matrix,GO:0031982~vesicle,GO:0043209~myelin sheath,GO:0070062~extracellular exosome,GO:1903561~extracellular vesicle,
Q8BND5	quiescin Q6 sulfhydryl oxidase 1(Qsox1)	Mus musculus	GO:0005576~extracellular region,GO:0005615~extracellular space,GO:0005783~endoplasmic reticulum,GO:0005794~Golgi apparatus,GO:0016020~membrane,GO:0016021~integral component of membrane,GO:0030173~integral component of Golgi membrane,GO:0043231~intracellular membrane-bounded organelle,GO:0045171~intercellular bridge,GO:0070062~extracellular exosome,
P26043	radixin(Rdx)	Mus musculus	GO:0001726~ruffle,GO:0005615~extracellular space,GO:0005737~cytoplasm,GO:0005856~cytoskeleton,GO:0005886~plasma membrane,GO:0005902~microvillus,GO:0005913~cell-cell adherens junction,GO:0005925~focal adhesion,GO:0016020~membrane,GO:0016324~apical plasma membrane,GO:0019898~extrinsic component of membrane,GO:0030027~lamellipodium,GO:0030175~filopodium,GO:0030315~T-tubule,GO:0030496~midbody,GO:0030…
P84096	ras homolog family member G(Rhog)	Mus musculus	GO:0005622~intracellular,GO:0005886~plasma membrane,GO:0005925~focal adhesion,GO:0016020~membrane,GO:0070062~extracellular exosome,
P68040	receptor for activated C kinase 1(Rack1)	Mus musculus	GO:0001891~phagocytic cup,GO:0005634~nucleus,GO:0005737~cytoplasm,GO:0005739~mitochondrion,GO:0005829~cytosol,GO:0005886~plasma membrane,GO:0005913~cell-cell adherens junction,GO:0015935~small ribosomal subunit,GO:0016020~membrane,GO:0030425~dendrite,GO:0030496~midbody,GO:0042995~cell projection,GO:0043005~neuron projection,GO:0043025~neuronal cell body,GO:0043204~perikaryon,GO:0044297~cell body,…
C0HKG5	ribonuclease T2B(Rnaset2b)	Mus musculus	GO:0005615~extracellular space,GO:0005764~lysosome,GO:0005788~endoplasmic reticulum lumen,GO:0016021~integral component of membrane,GO:0043202~lysosomal lumen,GO:0070062~extracellular exosome,
Q9CXW4	ribosomal protein L11(Rpl11)	Mus musculus	GO:0005622~intracellular,GO:0005634~nucleus,GO:0005654~nucleoplasm,GO:0005730~nucleolus,GO:0005737~cytoplasm,GO:0005840~ribosome,GO:0016020~membrane,GO:0022625~cytosolic large ribosomal subunit,GO:0022626~cytosolic ribosome,GO:0030529~intracellular ribonucleoprotein complex,GO:0031012~extracellular matrix,GO:0070062~extracellular exosome,
P35979	ribosomal protein L12(Rpl12)	Mus musculus	GO:0005634~nucleus,GO:0005730~nucleolus,GO:0005737~cytoplasm,GO:0005840~ribosome,GO:0005925~focal adhesion,GO:0016020~membrane,GO:0022625~cytosolic large ribosomal subunit,GO:0030529~intracellular ribonucleoprotein complex,GO:0031012~extracellular matrix,GO:0070062~extracellular exosome,
Q8BP67	ribosomal protein L24(Rpl24)	Mus musculus	GO:0005737~cytoplasm,GO:0005840~ribosome,GO:0005913~cell-cell adherens junction,GO:0016020~membrane,GO:0022625~cytosolic large ribosomal subunit,GO:0022626~cytosolic ribosome,GO:0030529~intracellular ribonucleoprotein complex,GO:0070062~extracellular exosome,
P61255	ribosomal protein L26(Rpl26)	Mus musculus	GO:0015934~large ribosomal subunit,GO:0016020~membrane,GO:0022625~cytosolic large ribosomal subunit,GO:0043195~terminal bouton,GO:0070062~extracellular exosome,
P61358	ribosomal protein L27(Rpl27)	Mus musculus	GO:0005634~nucleus,GO:0005840~ribosome,GO:0005925~focal adhesion,GO:0016020~membrane,GO:0022625~cytosolic large ribosomal subunit,GO:0030529~intracellular ribonucleoprotein complex,GO:0031012~extracellular matrix,GO:0070062~extracellular exosome,
P41105	ribosomal protein L28(Rpl28)	Mus musculus	GO:0005622~intracellular,GO:0005737~cytoplasm,GO:0005840~ribosome,GO:0016020~membrane,GO:0022625~cytosolic large ribosomal subunit,GO:0030425~dendrite,GO:0030529~intracellular ribonucleoprotein complex,GO:0036464~cytoplasmic ribonucleoprotein granule,GO:0044297~cell body,GO:0070062~extracellular exosome,
P62889	ribosomal protein L30(Rpl30)	Mus musculus	GO:0005622~intracellular,GO:0005634~nucleus,GO:0005737~cytoplasm,GO:0005840~ribosome,GO:0005925~focal adhesion,GO:0016020~membrane,GO:0022625~cytosolic large ribosomal subunit,GO:0030529~intracellular ribonucleoprotein complex,GO:0031012~extracellular matrix,GO:0070062~extracellular exosome,
Q9D1R9	ribosomal protein L34(Rpl34)	Mus musculus	GO:0005730~nucleolus,GO:0005739~mitochondrion,GO:0005840~ribosome,GO:0022625~cytosolic large ribosomal subunit,GO:0070062~extracellular exosome,
O55142	ribosomal protein L35A(Rpl35a)	Mus musculus	GO:0005622~intracellular,GO:0005739~mitochondrion,GO:0005840~ribosome,GO:0016020~membrane,GO:0022625~cytosolic large ribosomal subunit,GO:0030529~intracellular ribonucleoprotein complex,GO:0031012~extracellular matrix,GO:0070062~extracellular exosome,
Q9D8E6	ribosomal protein L4(Rpl4)	Mus musculus	GO:0005634~nucleus,GO:0005730~nucleolus,GO:0005737~cytoplasm,GO:0005840~ribosome,GO:0005925~focal adhesion,GO:0015934~large ribosomal subunit,GO:0016020~membrane,GO:0022625~cytosolic large ribosomal subunit,GO:0030529~intracellular ribonucleoprotein complex,GO:0031672~A band,GO:0070062~extracellular exosome,
P47962	ribosomal protein L5(Rpl5)	Mus musculus	GO:0005622~intracellular,GO:0005634~nucleus,GO:0005730~nucleolus,GO:0005737~cytoplasm,GO:0005840~ribosome,GO:0005925~focal adhesion,GO:0016020~membrane,GO:0017101~aminoacyl-tRNA synthetase multienzyme complex,GO:0022625~cytosolic large ribosomal subunit,GO:0022626~cytosolic ribosome,GO:0030529~intracellular ribonucleoprotein complex,GO:0070062~extracellular exosome,
P14148	ribosomal protein L7(Rpl7)	Mus musculus	GO:0005634~nucleus,GO:0005730~nucleolus,GO:0005737~cytoplasm,GO:0005840~ribosome,GO:0005844~polysome,GO:0005925~focal adhesion,GO:0016020~membrane,GO:0022625~cytosolic large ribosomal subunit,GO:0030529~intracellular ribonucleoprotein complex,GO:0031672~A band,GO:0070062~extracellular exosome,
P12970	ribosomal protein L7A(Rpl7a)	Mus musculus	GO:0005634~nucleus,GO:0005730~nucleolus,GO:0005737~cytoplasm,GO:0005840~ribosome,GO:0005913~cell-cell adherens junction,GO:0005925~focal adhesion,GO:0016020~membrane,GO:0022625~cytosolic large ribosomal subunit,GO:0030529~intracellular ribonucleoprotein complex,GO:0042788~polysomal ribosome,GO:0070062~extracellular exosome,
P63325	ribosomal protein S10(Rps10)	Mus musculus	GO:0005634~nucleus,GO:0005730~nucleolus,GO:0005737~cytoplasm,GO:0005840~ribosome,GO:0005925~focal adhesion,GO:0016020~membrane,GO:0022627~cytosolic small ribosomal subunit,GO:0030529~intracellular ribonucleoprotein complex,GO:0031012~extracellular matrix,GO:0070062~extracellular exosome,
P62281	ribosomal protein S11(Rps11)	Mus musculus	GO:0005622~intracellular,GO:0005730~nucleolus,GO:0005737~cytoplasm,GO:0005840~ribosome,GO:0005925~focal adhesion,GO:0016020~membrane,GO:0022627~cytosolic small ribosomal subunit,GO:0030529~intracellular ribonucleoprotein complex,GO:0031012~extracellular matrix,GO:0070062~extracellular exosome,
P62301	ribosomal protein S13(Rps13)	Mus musculus	GO:0005622~intracellular,GO:0005634~nucleus,GO:0005730~nucleolus,GO:0005840~ribosome,GO:0005925~focal adhesion,GO:0016020~membrane,GO:0022627~cytosolic small ribosomal subunit,GO:0030529~intracellular ribonucleoprotein complex,GO:0031012~extracellular matrix,GO:0070062~extracellular exosome,
P62264	ribosomal protein S14(Rps14)	Mus musculus	GO:0005730~nucleolus,GO:0005737~cytoplasm,GO:0005739~mitochondrion,GO:0005840~ribosome,GO:0005925~focal adhesion,GO:0016020~membrane,GO:0022627~cytosolic small ribosomal subunit,GO:0030529~intracellular ribonucleoprotein complex,GO:0031012~extracellular matrix,GO:0070062~extracellular exosome,
P62245	ribosomal protein S15A(Rps15a)	Mus musculus	GO:0005737~cytoplasm,GO:0005739~mitochondrion,GO:0005840~ribosome,GO:0016020~membrane,GO:0022627~cytosolic small ribosomal subunit,GO:0031012~extracellular matrix,GO:0070062~extracellular exosome,
P14131	ribosomal protein S16(Rps16)	Mus musculus	GO:0005840~ribosome,GO:0005925~focal adhesion,GO:0015935~small ribosomal subunit,GO:0016020~membrane,GO:0022627~cytosolic small ribosomal subunit,GO:0030529~intracellular ribonucleoprotein complex,GO:0031012~extracellular matrix,GO:0070062~extracellular exosome,
P62270	ribosomal protein S18(Rps18)	Mus musculus	GO:0005622~intracellular,GO:0005634~nucleus,GO:0005737~cytoplasm,GO:0005829~cytosol,GO:0005840~ribosome,GO:0005925~focal adhesion,GO:0015935~small ribosomal subunit,GO:0016020~membrane,GO:0022627~cytosolic small ribosomal subunit,GO:0030529~intracellular ribonucleoprotein complex,GO:0031012~extracellular matrix,GO:0070062~extracellular exosome,
Q9CZX8	ribosomal protein S19(Rps19)	Mus musculus	GO:0005622~intracellular,GO:0005730~nucleolus,GO:0005737~cytoplasm,GO:0005829~cytosol,GO:0005840~ribosome,GO:0005925~focal adhesion,GO:0016020~membrane,GO:0022627~cytosolic small ribosomal subunit,GO:0030529~intracellular ribonucleoprotein complex,GO:0031012~extracellular matrix,GO:0070062~extracellular exosome,
P25444	ribosomal protein S2(Rps2)	Mus musculus	GO:0005634~nucleus,GO:0005654~nucleoplasm,GO:0005737~cytoplasm,GO:0005840~ribosome,GO:0005913~cell-cell adherens junction,GO:0005925~focal adhesion,GO:0015935~small ribosomal subunit,GO:0016020~membrane,GO:0022627~cytosolic small ribosomal subunit,GO:0030529~intracellular ribonucleoprotein complex,GO:0070062~extracellular exosome,
P60867	ribosomal protein S20(Rps20)	Mus musculus	GO:0005622~intracellular,GO:0005737~cytoplasm,GO:0005840~ribosome,GO:0015935~small ribosomal subunit,GO:0016020~membrane,GO:0022627~cytosolic small ribosomal subunit,GO:0030529~intracellular ribonucleoprotein complex,GO:0031012~extracellular matrix,GO:0070062~extracellular exosome,
P62855	ribosomal protein S26(Rps26)	Mus musculus	GO:0005730~nucleolus,GO:0005737~cytoplasm,GO:0005840~ribosome,GO:0005913~cell-cell adherens junction,GO:0015935~small ribosomal subunit,GO:0016020~membrane,GO:0022627~cytosolic small ribosomal subunit,GO:0070062~extracellular exosome,
P62858	ribosomal protein S28(Rps28)	Mus musculus	GO:0005622~intracellular,GO:0005737~cytoplasm,GO:0005840~ribosome,GO:0015935~small ribosomal subunit,GO:0022627~cytosolic small ribosomal subunit,GO:0030529~intracellular ribonucleoprotein complex,GO:0070062~extracellular exosome,
P62908	ribosomal protein S3(Rps3)	Mus musculus	GO:0005634~nucleus,GO:0005730~nucleolus,GO:0005737~cytoplasm,GO:0005739~mitochondrion,GO:0005743~mitochondrial inner membrane,GO:0005759~mitochondrial matrix,GO:0005829~cytosol,GO:0005840~ribosome,GO:0005844~polysome,GO:0005856~cytoskeleton,GO:0005886~plasma membrane,GO:0005925~focal adhesion,GO:0012505~endomembrane system,GO:0015935~small ribosomal subunit,GO:0016020~membrane,GO:0022627~cytosoli…
P97351	ribosomal protein S3A1(Rps3a1)	Mus musculus	GO:0005622~intracellular,GO:0005634~nucleus,GO:0005730~nucleolus,GO:0005737~cytoplasm,GO:0005829~cytosol,GO:0005840~ribosome,GO:0005925~focal adhesion,GO:0022627~cytosolic small ribosomal subunit,GO:0030529~intracellular ribonucleoprotein complex,GO:0070062~extracellular exosome,
P62702	ribosomal protein S4, X-linked(Rps4x)	Mus musculus	GO:0005622~intracellular,GO:0005634~nucleus,GO:0005737~cytoplasm,GO:0005840~ribosome,GO:0005844~polysome,GO:0005925~focal adhesion,GO:0015935~small ribosomal subunit,GO:0016020~membrane,GO:0022627~cytosolic small ribosomal subunit,GO:0030529~intracellular ribonucleoprotein complex,GO:0036464~cytoplasmic ribonucleoprotein granule,GO:0070062~extracellular exosome,
Q91V55	ribosomal protein S5(Rps5)	Mus musculus	GO:0005840~ribosome,GO:0005925~focal adhesion,GO:0015935~small ribosomal subunit,GO:0016020~membrane,GO:0022627~cytosolic small ribosomal subunit,GO:0030529~intracellular ribonucleoprotein complex,GO:0031012~extracellular matrix,GO:0070062~extracellular exosome,
P62082	ribosomal protein S7(Rps7)	Mus musculus	GO:0005622~intracellular,GO:0005634~nucleus,GO:0005730~nucleolus,GO:0005737~cytoplasm,GO:0005815~microtubule organizing center,GO:0005840~ribosome,GO:0005856~cytoskeleton,GO:0005925~focal adhesion,GO:0016020~membrane,GO:0022627~cytosolic small ribosomal subunit,GO:0030529~intracellular ribonucleoprotein complex,GO:0030686~90S preribosome,GO:0031012~extracellular matrix,GO:0032040~small-subunit pr…
P62242	ribosomal protein S8(Rps8)	Mus musculus	GO:0005622~intracellular,GO:0005634~nucleus,GO:0005737~cytoplasm,GO:0005840~ribosome,GO:0005925~focal adhesion,GO:0016020~membrane,GO:0022627~cytosolic small ribosomal subunit,GO:0030529~intracellular ribonucleoprotein complex,GO:0070062~extracellular exosome,
Q6ZWN5	ribosomal protein S9(Rps9)	Mus musculus	GO:0005622~intracellular,GO:0005634~nucleus,GO:0005730~nucleolus,GO:0005737~cytoplasm,GO:0005840~ribosome,GO:0005925~focal adhesion,GO:0015935~small ribosomal subunit,GO:0016020~membrane,GO:0022627~cytosolic small ribosomal subunit,GO:0030529~intracellular ribonucleoprotein complex,GO:0070062~extracellular exosome,
P14206	ribosomal protein SA(Rpsa)	Mus musculus	GO:0005604~basement membrane,GO:0005622~intracellular,GO:0005634~nucleus,GO:0005737~cytoplasm,GO:0005829~cytosol,GO:0005840~ribosome,GO:0005886~plasma membrane,GO:0015935~small ribosomal subunit,GO:0016020~membrane,GO:0022627~cytosolic small ribosomal subunit,GO:0030529~intracellular ribonucleoprotein complex,GO:0030686~90S preribosome,GO:0031012~extracellular matrix,GO:0043025~neuronal cell body…
P14869	ribosomal protein, large, P0(Rplp0)	Mus musculus	GO:0005622~intracellular,GO:0005634~nucleus,GO:0005737~cytoplasm,GO:0005840~ribosome,GO:0005925~focal adhesion,GO:0016020~membrane,GO:0022625~cytosolic large ribosomal subunit,GO:0030425~dendrite,GO:0030529~intracellular ribonucleoprotein complex,GO:0030687~preribosome, large subunit precursor,GO:0036464~cytoplasmic ribonucleoprotein granule,GO:0070062~extracellular exosome,
Q61009	scavenger receptor class B, member 1(Scarb1)	Mus musculus	GO:0005737~cytoplasm,GO:0005765~lysosomal membrane,GO:0005886~plasma membrane,GO:0005887~integral component of plasma membrane,GO:0005901~caveola,GO:0009986~cell surface,GO:0016020~membrane,GO:0016021~integral component of membrane,GO:0031528~microvillus membrane,GO:0043231~intracellular membrane-bounded organelle,GO:0070062~extracellular exosome,
O88745	scrapie responsive gene 1(Scrg1)	Mus musculus	GO:0005576~extracellular region,GO:0005737~cytoplasm,GO:0005794~Golgi apparatus,GO:0044306~neuron projection terminus,
P07214	secreted acidic cysteine rich glycoprotein(Sparc)	Mus musculus	GO:0005576~extracellular region,GO:0005578~proteinaceous extracellular matrix,GO:0005604~basement membrane,GO:0005615~extracellular space,GO:0005622~intracellular,GO:0005634~nucleus,GO:0005737~cytoplasm,GO:0009986~cell surface,GO:0016363~nuclear matrix,GO:0031091~platelet alpha granule,GO:0031092~platelet alpha granule membrane,GO:0031982~vesicle,
M0QWQ7	sema domain, immunoglobulin domain (Ig), short basic domain, secreted, (semaphorin) 3B(Sema3b)	Mus musculus	GO:0005576~extracellular region,GO:0005615~extracellular space,GO:0070062~extracellular exosome,
Q62179	sema domain, immunoglobulin domain (Ig), transmembrane domain (TM) and short cytoplasmic domain, (semaphorin) 4B(Sema4b)	Mus musculus	GO:0005615~extracellular space,GO:0005886~plasma membrane,GO:0016020~membrane,GO:0016021~integral component of membrane,GO:0045202~synapse,GO:0045211~postsynaptic membrane,
Q64151	sema domain, immunoglobulin domain (Ig), transmembrane domain (TM) and short cytoplasmic domain, (semaphorin) 4C(Sema4c)	Mus musculus	GO:0005615~extracellular space,GO:0005886~plasma membrane,GO:0014069~postsynaptic density,GO:0016020~membrane,GO:0016021~integral component of membrane,GO:0030054~cell junction,GO:0030672~synaptic vesicle membrane,GO:0031410~cytoplasmic vesicle,GO:0045202~synapse,GO:0045211~postsynaptic membrane,
Q91XH5	sepiapterin reductase(Spr)	Mus musculus	GO:0005654~nucleoplasm,GO:0005737~cytoplasm,GO:0005739~mitochondrion,GO:0070062~extracellular exosome,
Q8C1B7	septin 11(Sept11)	Mus musculus	GO:0001725~stress fiber,GO:0005737~cytoplasm,GO:0005856~cytoskeleton,GO:0030054~cell junction,GO:0030424~axon,GO:0042995~cell projection,GO:0043197~dendritic spine,GO:0045202~synapse,GO:0070062~extracellular exosome,
P42208	septin 2(Sept2)	Mus musculus	GO:0000145~exocyst,GO:0000775~chromosome, centromeric region,GO:0000776~kinetochore,GO:0000777~condensed chromosome kinetochore,GO:0005634~nucleus,GO:0005694~chromosome,GO:0005730~nucleolus,GO:0005737~cytoplasm,GO:0005826~actomyosin contractile ring,GO:0005856~cytoskeleton,GO:0005876~spindle microtubule,GO:0005886~plasma membrane,GO:0005913~cell-cell adherens junction,GO:0005930~axoneme,GO:000593…
E9Q1G8	septin 7(Sept7)	Mus musculus	GO:0000775~chromosome, centromeric region,GO:0000776~kinetochore,GO:0000777~condensed chromosome kinetochore,GO:0001725~stress fiber,GO:0005634~nucleus,GO:0005694~chromosome,GO:0005730~nucleolus,GO:0005737~cytoplasm,GO:0005819~spindle,GO:0005856~cytoskeleton,GO:0005886~plasma membrane,GO:0005913~cell-cell adherens junction,GO:0005929~cilium,GO:0005930~axoneme,GO:0005938~cell cortex,GO:0005940~sep…
Q9D7P9	serine (or cysteine) peptidase inhibitor, clade B (ovalbumin), member 12(Serpinb12)	Mus musculus	GO:0005615~extracellular space,GO:0005737~cytoplasm,GO:0070062~extracellular exosome,
Q6UKZ0	serine (or cysteine) peptidase inhibitor, clade B (ovalbumin), member 3D(Serpinb3d)	Mus musculus	GO:0005615~extracellular space,GO:0005634~nucleus,GO:0005737~cytoplasm,GO:0031410~cytoplasmic vesicle,GO:0031982~vesicle,GO:0070062~extracellular exosome,
P32261	serine (or cysteine) peptidase inhibitor, clade C (antithrombin), member 1(Serpinc1)	Mus musculus	GO:0005576~extracellular region,GO:0005615~extracellular space,GO:0070062~extracellular exosome,GO:0072562~blood microparticle,
Q07235	serine (or cysteine) peptidase inhibitor, clade E, member 2(Serpine2)	Mus musculus	GO:0005576~extracellular region,GO:0005615~extracellular space,GO:0005829~cytosol,GO:0016020~membrane,GO:0031012~extracellular matrix,GO:0031091~platelet alpha granule,GO:0031232~extrinsic component of external side of plasma membrane,GO:0031594~neuromuscular junction,GO:0043025~neuronal cell body,GO:1903561~extracellular vesicle,
P97298	serine (or cysteine) peptidase inhibitor, clade F, member 1(Serpinf1)	Mus musculus	GO:0005576~extracellular region,GO:0005604~basement membrane,GO:0005615~extracellular space,GO:0030424~axon,GO:0031012~extracellular matrix,GO:0042470~melanosome,GO:0043025~neuronal cell body,GO:0043203~axon hillock,GO:0048471~perinuclear region of cytoplasm,GO:0070062~extracellular exosome,
P19324	serine (or cysteine) peptidase inhibitor, clade H, member 1(Serpinh1)	Mus musculus	GO:0005615~extracellular space,GO:0005737~cytoplasm,GO:0005783~endoplasmic reticulum,GO:0005788~endoplasmic reticulum lumen,GO:0005793~endoplasmic reticulum-Golgi intermediate compartment,GO:0045121~membrane raft,GO:0070062~extracellular exosome,
O35684	serine (or cysteine) peptidase inhibitor, clade I, member 1(Serpini1)	Mus musculus	GO:0005576~extracellular region,GO:0005615~extracellular space,GO:0070062~extracellular exosome,
Q920A5	serine carboxypeptidase 1(Scpep1)	Mus musculus	GO:0005576~extracellular region,GO:0005829~cytosol,GO:0070062~extracellular exosome,
Q9CZN7	serine hydroxymethyltransferase 2 (mitochondrial)(Shmt2)	Mus musculus	GO:0005634~nucleus,GO:0005737~cytoplasm,GO:0005739~mitochondrion,GO:0005743~mitochondrial inner membrane,GO:0005758~mitochondrial intermembrane space,GO:0005759~mitochondrial matrix,GO:0015630~microtubule cytoskeleton,GO:0042645~mitochondrial nucleoid,GO:0070062~extracellular exosome,GO:0070552~BRISC complex,
H7BX95	serine/arginine-rich splicing factor 1(Srsf1)	Mus musculus	GO:0005634~nucleus,GO:0005654~nucleoplasm,GO:0005681~spliceosomal complex,GO:0005737~cytoplasm,GO:0016607~nuclear speck,GO:0035145~exon-exon junction complex,GO:0070062~extracellular exosome,GO:0071013~catalytic step 2 spliceosome,
Q62093	serine/arginine-rich splicing factor 2(Srsf2)	Mus musculus	GO:0005634~nucleus,GO:0005681~spliceosomal complex,GO:0016607~nuclear speck,GO:0035061~interchromatin granule,GO:0070062~extracellular exosome,
Q9CY58	serpine1 mRNA binding protein 1(Serbp1)	Mus musculus	GO:0005634~nucleus,GO:0005737~cytoplasm,GO:0005886~plasma membrane,GO:0005913~cell-cell adherens junction,GO:0016020~membrane,GO:0048471~perinuclear region of cytoplasm,GO:0070062~extracellular exosome,
P26638	seryl-aminoacyl-tRNA synthetase(Sars)	Mus musculus	GO:0005737~cytoplasm,GO:0005739~mitochondrion,GO:0070062~extracellular exosome,
A0A0G2JGP8	shisa family member 5(Shisa5)	Mus musculus	GO:0005622~intracellular,GO:0005634~nucleus,GO:0005635~nuclear envelope,GO:0005783~endoplasmic reticulum,GO:0005789~endoplasmic reticulum membrane,GO:0016020~membrane,GO:0016021~integral component of membrane,GO:0031965~nuclear membrane,GO:0070062~extracellular exosome,
P70665	sialic acid acetylesterase(Siae)	Mus musculus	GO:0005615~extracellular space,GO:0005737~cytoplasm,GO:0005764~lysosome,GO:0070062~extracellular exosome,
P97797	signal-regulatory protein alpha(Sirpa)	Mus musculus	GO:0005886~plasma membrane,GO:0005887~integral component of plasma membrane,GO:0016020~membrane,GO:0016021~integral component of membrane,GO:0070062~extracellular exosome,
Q8R2K3	single-stranded DNA binding protein 1(Ssbp1)	Mus musculus	GO:0005634~nucleus,GO:0005739~mitochondrion,GO:0042645~mitochondrial nucleoid,GO:0070062~extracellular exosome,
P27048	small nuclear ribonucleoprotein B(Snrpb)	Mus musculus	GO:0005634~nucleus,GO:0005681~spliceosomal complex,GO:0005682~U5 snRNP,GO:0005683~U7 snRNP,GO:0005685~U1 snRNP,GO:0005686~U2 snRNP,GO:0005687~U4 snRNP,GO:0005689~U12-type spliceosomal complex,GO:0005697~telomerase holoenzyme complex,GO:0005737~cytoplasm,GO:0005829~cytosol,GO:0030529~intracellular ribonucleoprotein complex,GO:0034709~methylosome,GO:0034719~SMN-Sm protein complex,GO:0046540~U4/U6 x…
P62317	small nuclear ribonucleoprotein D2(Snrpd2)	Mus musculus	GO:0005634~nucleus,GO:0005681~spliceosomal complex,GO:0005682~U5 snRNP,GO:0005685~U1 snRNP,GO:0005686~U2 snRNP,GO:0005687~U4 snRNP,GO:0005689~U12-type spliceosomal complex,GO:0005737~cytoplasm,GO:0005829~cytosol,GO:0019013~viral nucleocapsid,GO:0030529~intracellular ribonucleoprotein complex,GO:0030532~small nuclear ribonucleoprotein complex,GO:0034709~methylosome,GO:0034715~pICln-Sm protein comp…
P62320	small nuclear ribonucleoprotein D3(Snrpd3)	Mus musculus	GO:0000243~commitment complex,GO:0005634~nucleus,GO:0005654~nucleoplasm,GO:0005681~spliceosomal complex,GO:0005682~U5 snRNP,GO:0005683~U7 snRNP,GO:0005685~U1 snRNP,GO:0005686~U2 snRNP,GO:0005687~U4 snRNP,GO:0005689~U12-type spliceosomal complex,GO:0005697~telomerase holoenzyme complex,GO:0005737~cytoplasm,GO:0005829~cytosol,GO:0019013~viral nucleocapsid,GO:0030529~intracellular ribonucleoprotein …
P62305	small nuclear ribonucleoprotein E(Snrpe)	Mus musculus	GO:0005634~nucleus,GO:0005681~spliceosomal complex,GO:0005682~U5 snRNP,GO:0005683~U7 snRNP,GO:0005685~U1 snRNP,GO:0005686~U2 snRNP,GO:0005687~U4 snRNP,GO:0005689~U12-type spliceosomal complex,GO:0005697~telomerase holoenzyme complex,GO:0005737~cytoplasm,GO:0005829~cytosol,GO:0030529~intracellular ribonucleoprotein complex,GO:0034709~methylosome,GO:0034715~pICln-Sm protein complex,GO:0034719~SMN-S…
P53986	solute carrier family 16 (monocarboxylic acid transporters), member 1(Slc16a1)	Mus musculus	GO:0005739~mitochondrion,GO:0005813~centrosome,GO:0005886~plasma membrane,GO:0005887~integral component of plasma membrane,GO:0016020~membrane,GO:0016021~integral component of membrane,GO:0070062~extracellular exosome,
P51881	solute carrier family 25 (mitochondrial carrier, adenine nucleotide translocator), member 5(Slc25a5)	Mus musculus	GO:0005634~nucleus,GO:0005739~mitochondrion,GO:0005743~mitochondrial inner membrane,GO:0016020~membrane,GO:0016021~integral component of membrane,GO:0031012~extracellular matrix,GO:0042645~mitochondrial nucleoid,GO:0043209~myelin sheath,GO:0070062~extracellular exosome,GO:0071817~MMXD complex,
P10852	solute carrier family 3 (activators of dibasic and neutral amino acid transport), member 2(Slc3a2)	Mus musculus	GO:0005634~nucleus,GO:0005737~cytoplasm,GO:0005886~plasma membrane,GO:0005913~cell-cell adherens junction,GO:0009986~cell surface,GO:0016020~membrane,GO:0016021~integral component of membrane,GO:0016324~apical plasma membrane,GO:0042470~melanosome,GO:0070062~extracellular exosome,
Q6P069	sorcin(Sri)	Mus musculus	GO:0005622~intracellular,GO:0005654~nucleoplasm,GO:0005737~cytoplasm,GO:0005739~mitochondrion,GO:0005789~endoplasmic reticulum membrane,GO:0005790~smooth endoplasmic reticulum,GO:0005829~cytosol,GO:0005886~plasma membrane,GO:0016020~membrane,GO:0016529~sarcoplasmic reticulum,GO:0030018~Z disc,GO:0030315~T-tubule,GO:0030424~axon,GO:0031982~vesicle,GO:0033017~sarcoplasmic reticulum membrane,GO:0042…
Q9CWK8	sorting nexin 2(Snx2)	Mus musculus	GO:0005622~intracellular,GO:0005737~cytoplasm,GO:0005768~endosome,GO:0005829~cytosol,GO:0005913~cell-cell adherens junction,GO:0010008~endosome membrane,GO:0016020~membrane,GO:0019898~extrinsic component of membrane,GO:0030027~lamellipodium,GO:0030904~retromer complex,GO:0030905~retromer, tubulation complex,GO:0031901~early endosome membrane,GO:0042995~cell projection,GO:0043234~protein complex,G…
Q78ZM0	sorting nexin 3(Snx3)	Mus musculus	GO:0005737~cytoplasm,GO:0005768~endosome,GO:0005769~early endosome,GO:0005829~cytosol,GO:0010008~endosome membrane,GO:0019898~extrinsic component of membrane,GO:0030136~clathrin-coated vesicle,GO:0030904~retromer complex,GO:0031410~cytoplasmic vesicle,GO:0031901~early endosome membrane,GO:0032009~early phagosome,GO:0070062~extracellular exosome,
P16546	spectrin alpha, non-erythrocytic 1(Sptan1)	Mus musculus	GO:0005737~cytoplasm,GO:0005856~cytoskeleton,GO:0005886~plasma membrane,GO:0005913~cell-cell adherens junction,GO:0005916~fascia adherens,GO:0015630~microtubule cytoskeleton,GO:0016020~membrane,GO:0016328~lateral plasma membrane,GO:0030018~Z disc,GO:0030863~cortical cytoskeleton,GO:0032437~cuticular plate,GO:0033270~paranode region of axon,GO:0043209~myelin sheath,GO:0043231~intracellular membran…
Q62261	spectrin beta, non-erythrocytic 1(Sptbn1)	Mus musculus	GO:0005634~nucleus,GO:0005730~nucleolus,GO:0005737~cytoplasm,GO:0005856~cytoskeleton,GO:0005886~plasma membrane,GO:0005913~cell-cell adherens junction,GO:0008091~spectrin,GO:0012505~endomembrane system,GO:0014069~postsynaptic density,GO:0016020~membrane,GO:0030673~axolemma,GO:0030863~cortical cytoskeleton,GO:0031430~M band,GO:0032437~cuticular plate,GO:0043234~protein complex,GO:0070062~extracell…
Q04519	sphingomyelin phosphodiesterase 1, acid lysosomal(Smpd1)	Mus musculus	GO:0005576~extracellular region,GO:0005615~extracellular space,GO:0005764~lysosome,GO:0005768~endosome,GO:0005886~plasma membrane,GO:0016021~integral component of membrane,GO:0042599~lamellar body,GO:0070062~extracellular exosome,
P70158	sphingomyelin phosphodiesterase, acid-like 3A(Smpdl3a)	Mus musculus	GO:0005576~extracellular region,GO:0005615~extracellular space,GO:0070062~extracellular exosome,
Q8VIJ6	splicing factor proline/glutamine rich (polypyrimidine tract binding protein associated)(Sfpq)	Mus musculus	GO:0000785~chromatin,GO:0005634~nucleus,GO:0005654~nucleoplasm,GO:0005737~cytoplasm,GO:0016363~nuclear matrix,GO:0031012~extracellular matrix,GO:0042382~paraspeckles,GO:0090575~RNA polymerase II transcription factor complex,
O55183	stanniocalcin 1(Stc1)	Mus musculus	GO:0005576~extracellular region,GO:0005615~extracellular space,GO:0005634~nucleus,GO:0005737~cytoplasm,GO:0016324~apical plasma membrane,
Q78PY7	staphylococcal nuclease and tudor domain containing 1(Snd1)	Mus musculus	GO:0005634~nucleus,GO:0005737~cytoplasm,GO:0005739~mitochondrion,GO:0005913~cell-cell adherens junction,GO:0016020~membrane,GO:0016442~RISC complex,GO:0042470~melanosome,GO:0070062~extracellular exosome,GO:0097433~dense body,
D3Z1Z8	stathmin 1(Stmn1)	Mus musculus	GO:0005622~intracellular,GO:0005737~cytoplasm,GO:0005829~cytosol,GO:0005856~cytoskeleton,GO:0005874~microtubule,GO:0016020~membrane,GO:0043005~neuron projection,GO:0070062~extracellular exosome,
Q61112	stromal cell derived factor 4(Sdf4)	Mus musculus	GO:0005770~late endosome,GO:0005794~Golgi apparatus,GO:0005796~Golgi lumen,GO:0016020~membrane,GO:0070062~extracellular exosome,
Q8CFG0	sulfatase 2(Sulf2)	Mus musculus	GO:0005615~extracellular space,GO:0005783~endoplasmic reticulum,GO:0005794~Golgi apparatus,GO:0005795~Golgi stack,GO:0005886~plasma membrane,GO:0009986~cell surface,
F8WJK8	suppression of tumorigenicity 13(St13)	Mus musculus	GO:0005737~cytoplasm,GO:0005829~cytosol,GO:0043234~protein complex,GO:0070062~extracellular exosome,
B0QZP8	synaptogyrin 2(Syngr2)	Mus musculus	GO:0008021~synaptic vesicle,GO:0016020~membrane,GO:0016021~integral component of membrane,GO:0030672~synaptic vesicle membrane,GO:0031410~cytoplasmic vesicle,GO:0031594~neuromuscular junction,GO:0070062~extracellular exosome,
O35988	syndecan 4(Sdc4)	Mus musculus	GO:0005576~extracellular region,GO:0005796~Golgi lumen,GO:0005925~focal adhesion,GO:0009986~cell surface,GO:0016020~membrane,GO:0016021~integral component of membrane,GO:0043034~costamere,GO:0045121~membrane raft,GO:0070062~extracellular exosome,
Q3TMX0	syndecan binding protein(Sdcbp)	Mus musculus	GO:0005576~extracellular region,GO:0005615~extracellular space,GO:0005622~intracellular,GO:0005634~nucleus,GO:0005737~cytoplasm,GO:0005783~endoplasmic reticulum,GO:0005789~endoplasmic reticulum membrane,GO:0005829~cytosol,GO:0005856~cytoskeleton,GO:0005886~plasma membrane,GO:0005895~interleukin-5 receptor complex,GO:0005913~cell-cell adherens junction,GO:0005925~focal adhesion,GO:0016020~membrane…
Q9ER00	syntaxin 12(Stx12)	Mus musculus	GO:0000139~Golgi membrane,GO:0000407~pre-autophagosomal structure,GO:0005622~intracellular,GO:0005768~endosome,GO:0005794~Golgi apparatus,GO:0010008~endosome membrane,GO:0012505~endomembrane system,GO:0016020~membrane,GO:0016021~integral component of membrane,GO:0031083~BLOC-1 complex,GO:0031201~SNARE complex,GO:0031982~vesicle,GO:0045121~membrane raft,GO:0045335~phagocytic vesicle,GO:0070062~ext…
O70439	syntaxin 7(Stx7)	Mus musculus	GO:0001772~immunological synapse,GO:0005622~intracellular,GO:0005764~lysosome,GO:0005765~lysosomal membrane,GO:0005768~endosome,GO:0005769~early endosome,GO:0005770~late endosome,GO:0005886~plasma membrane,GO:0012505~endomembrane system,GO:0016020~membrane,GO:0016021~integral component of membrane,GO:0030139~endocytic vesicle,GO:0031201~SNARE complex,GO:0031901~early endosome membrane,GO:0031902~…
O55042	synuclein, alpha(Snca)	Mus musculus	GO:0005576~extracellular region,GO:0005615~extracellular space,GO:0005634~nucleus,GO:0005640~nuclear outer membrane,GO:0005737~cytoplasm,GO:0005739~mitochondrion,GO:0005791~rough endoplasmic reticulum,GO:0005794~Golgi apparatus,GO:0005829~cytosol,GO:0005840~ribosome,GO:0005856~cytoskeleton,GO:0005886~plasma membrane,GO:0005938~cell cortex,GO:0008021~synaptic vesicle,GO:0015629~actin cytoskeleton,…
P11983	t-complex protein 1(Tcp1)	Mus musculus	GO:0000242~pericentriolar material,GO:0000792~heterochromatin,GO:0001669~acrosomal vesicle,GO:0002199~zona pellucida receptor complex,GO:0005720~nuclear heterochromatin,GO:0005737~cytoplasm,GO:0005794~Golgi apparatus,GO:0005813~centrosome,GO:0005815~microtubule organizing center,GO:0005832~chaperonin-containing T-complex,GO:0005856~cytoskeleton,GO:0005874~microtubule,GO:0043209~myelin sheath,GO:0…
P26039	talin 1(Tln1)	Mus musculus	GO:0001726~ruffle,GO:0005737~cytoplasm,GO:0005815~microtubule organizing center,GO:0005856~cytoskeleton,GO:0005886~plasma membrane,GO:0005913~cell-cell adherens junction,GO:0005925~focal adhesion,GO:0009986~cell surface,GO:0016020~membrane,GO:0030054~cell junction,GO:0032587~ruffle membrane,GO:0042995~cell projection,GO:0070062~extracellular exosome,
P10639	thioredoxin 1(Txn1)	Mus musculus	GO:0005576~extracellular region,GO:0005634~nucleus,GO:0005737~cytoplasm,GO:0005739~mitochondrion,GO:0005829~cytosol,GO:0030424~axon,GO:0030425~dendrite,GO:0043025~neuronal cell body,GO:0070062~extracellular exosome,
Q9CQM5	thioredoxin domain containing 17(Txndc17)	Mus musculus	GO:0005737~cytoplasm,GO:0005829~cytosol,GO:0070062~extracellular exosome,
A0A0R4J1Y7	thioredoxin domain containing 5(Txndc5)	Mus musculus	GO:0005623~cell,GO:0005783~endoplasmic reticulum,GO:0005788~endoplasmic reticulum lumen,GO:0070062~extracellular exosome,
Q9JMH6	thioredoxin reductase 1(Txnrd1)	Mus musculus	GO:0005623~cell,GO:0005634~nucleus,GO:0005654~nucleoplasm,GO:0005730~nucleolus,GO:0005737~cytoplasm,GO:0005739~mitochondrion,GO:0005829~cytosol,GO:0043025~neuronal cell body,GO:0070062~extracellular exosome,
P12032	tissue inhibitor of metalloproteinase 1(Timp1)	Mus musculus	GO:0005576~extracellular region,GO:0005578~proteinaceous extracellular matrix,GO:0005604~basement membrane,GO:0005615~extracellular space,GO:0031012~extracellular matrix,GO:0070062~extracellular exosome,
Q6PI17	tissue inhibitor of metalloproteinase 2(Timp2)	Mus musculus	GO:0005576~extracellular region,GO:0005604~basement membrane,GO:0005615~extracellular space,GO:0009986~cell surface,GO:0030426~growth cone,GO:0031012~extracellular matrix,GO:0043005~neuron projection,GO:0043025~neuronal cell body,GO:0070062~extracellular exosome,
P23591	tissue specific transplantation antigen P35B(Tsta3)	Mus musculus	GO:0070062~extracellular exosome,
Q93092	transaldolase 1(Taldo1)	Mus musculus	GO:0005634~nucleus,GO:0005737~cytoplasm,GO:0005829~cytosol,GO:0043231~intracellular membrane-bounded organelle,GO:0070062~extracellular exosome,
O88968	transcobalamin 2(Tcn2)	Mus musculus	GO:0005576~extracellular region,GO:0005615~extracellular space,GO:0070062~extracellular exosome,
P62869	transcription elongation factor B (SIII), polypeptide 2(Tceb2)	Mus musculus	GO:0005634~nucleus,GO:0005667~transcription factor complex,GO:0030891~VCB complex,GO:0031462~Cul2-RING ubiquitin ligase complex,GO:0031466~Cul5-RING ubiquitin ligase complex,GO:0070062~extracellular exosome,GO:0070449~elongin complex,
Q62351	transferrin receptor(Tfrc)	Mus musculus	GO:0005576~extracellular region,GO:0005615~extracellular space,GO:0005634~nucleus,GO:0005737~cytoplasm,GO:0005739~mitochondrion,GO:0005768~endosome,GO:0005886~plasma membrane,GO:0005887~integral component of plasma membrane,GO:0005905~clathrin-coated pit,GO:0009897~external side of plasma membrane,GO:0009986~cell surface,GO:0016020~membrane,GO:0016021~integral component of membrane,GO:0016023~cyt…
Q921I1	transferrin(Trf)	Mus musculus	GO:0005576~extracellular region,GO:0005604~basement membrane,GO:0005615~extracellular space,GO:0005768~endosome,GO:0005769~early endosome,GO:0005770~late endosome,GO:0005905~clathrin-coated pit,GO:0009925~basal plasma membrane,GO:0009986~cell surface,GO:0016020~membrane,GO:0016023~cytoplasmic, membrane-bounded vesicle,GO:0016324~apical plasma membrane,GO:0030120~vesicle coat,GO:0030139~endocytic …
Q9WVA4	transgelin 2(Tagln2)	Mus musculus	GO:0005913~cell-cell adherens junction,GO:0031982~vesicle,GO:0070062~extracellular exosome,
P40142	transketolase(Tkt)	Mus musculus	GO:0005634~nucleus,GO:0005654~nucleoplasm,GO:0005777~peroxisome,GO:0005789~endoplasmic reticulum membrane,GO:0031982~vesicle,GO:0043209~myelin sheath,GO:0043231~intracellular membrane-bounded organelle,GO:0070062~extracellular exosome,
Q80X71	transmembrane protein 106B(Tmem106b)	Mus musculus	GO:0005764~lysosome,GO:0005765~lysosomal membrane,GO:0005768~endosome,GO:0016020~membrane,GO:0016021~integral component of membrane,GO:0031902~late endosome membrane,GO:0043231~intracellular membrane-bounded organelle,GO:0070062~extracellular exosome,
Q3TKD0	transportin 1(Tnpo1)	Mus musculus	GO:0005622~intracellular,GO:0005634~nucleus,GO:0005737~cytoplasm,GO:0031965~nuclear membrane,GO:0034399~nuclear periphery,GO:0070062~extracellular exosome,
P17751	triosephosphate isomerase 1(Tpi1)	Mus musculus	GO:0005615~extracellular space,GO:0005634~nucleus,GO:0005829~cytosol,GO:0070062~extracellular exosome,
O89023	tripeptidyl peptidase I(Tpp1)	Mus musculus	GO:0005739~mitochondrion,GO:0005764~lysosome,GO:0042470~melanosome,GO:0070062~extracellular exosome,
E9Q7Q3	tropomyosin 3, gamma(Tpm3)	Mus musculus	GO:0001725~stress fiber,GO:0002102~podosome,GO:0005737~cytoplasm,GO:0005856~cytoskeleton,GO:0030426~growth cone,GO:0030863~cortical cytoskeleton,GO:0031941~filamentous actin,GO:0032154~cleavage furrow,GO:0043005~neuron projection,GO:0070062~extracellular exosome,
Q6IRU2	tropomyosin 4(Tpm4)	Mus musculus	GO:0001725~stress fiber,GO:0002102~podosome,GO:0005737~cytoplasm,GO:0005856~cytoskeleton,GO:0005925~focal adhesion,GO:0016020~membrane,GO:0030863~cortical cytoskeleton,GO:0031941~filamentous actin,GO:0070062~extracellular exosome,
P48428	tubulin cofactor A(Tbca)	Mus musculus	GO:0005730~nucleolus,GO:0005737~cytoplasm,GO:0005856~cytoskeleton,GO:0005874~microtubule,GO:0015630~microtubule cytoskeleton,GO:0070062~extracellular exosome,
P68369	tubulin, alpha 1A(Tuba1a)	Mus musculus	GO:0005634~nucleus,GO:0005737~cytoplasm,GO:0005856~cytoskeleton,GO:0005874~microtubule,GO:0005881~cytoplasmic microtubule,GO:0036464~cytoplasmic ribonucleoprotein granule,GO:0043209~myelin sheath,GO:0055037~recycling endosome,GO:0070062~extracellular exosome,
P68368	tubulin, alpha 4A(Tuba4a)	Mus musculus	GO:0005737~cytoplasm,GO:0005856~cytoskeleton,GO:0005874~microtubule,GO:0070062~extracellular exosome,
Q9ERD7	tubulin, beta 3 class III(Tubb3)	Mus musculus	GO:0005622~intracellular,GO:0005634~nucleus,GO:0005737~cytoplasm,GO:0005856~cytoskeleton,GO:0005874~microtubule,GO:0015630~microtubule cytoskeleton,GO:0030424~axon,GO:0030425~dendrite,GO:0043025~neuronal cell body,GO:0070062~extracellular exosome,GO:0071944~cell periphery,
P68372	tubulin, beta 4B class IVB(Tubb4b)	Mus musculus	GO:0005634~nucleus,GO:0005737~cytoplasm,GO:0005856~cytoskeleton,GO:0005874~microtubule,GO:0031012~extracellular matrix,GO:0043209~myelin sheath,GO:0045298~tubulin complex,GO:0070062~extracellular exosome,GO:1903561~extracellular vesicle,
P99024	tubulin, beta 5 class I(Tubb5)	Mus musculus	GO:0005634~nucleus,GO:0005641~nuclear envelope lumen,GO:0005737~cytoplasm,GO:0005829~cytosol,GO:0005856~cytoskeleton,GO:0005874~microtubule,GO:0031012~extracellular matrix,GO:0036464~cytoplasmic ribonucleoprotein granule,GO:0043234~protein complex,GO:0044297~cell body,GO:0045298~tubulin complex,GO:0070062~extracellular exosome,
Q922F4	tubulin, beta 6 class V(Tubb6)	Mus musculus	GO:0005634~nucleus,GO:0005737~cytoplasm,GO:0005856~cytoskeleton,GO:0005874~microtubule,GO:0070062~extracellular exosome,
Q99JR5	tubulointerstitial nephritis antigen-like 1(Tinagl1)	Mus musculus	GO:0005576~extracellular region,GO:0005615~extracellular space,GO:0005737~cytoplasm,GO:0031012~extracellular matrix,GO:0070062~extracellular exosome,
P63028	tumor protein, translationally-controlled 1(Tpt1)	Mus musculus	GO:0005615~extracellular space,GO:0005634~nucleus,GO:0005654~nucleoplasm,GO:0005737~cytoplasm,GO:0005771~multivesicular body,GO:0045298~tubulin complex,GO:0070062~extracellular exosome,
Q61187	tumor susceptibility gene 101(Tsg101)	Mus musculus	GO:0000813~ESCRT I complex,GO:0005634~nucleus,GO:0005730~nucleolus,GO:0005737~cytoplasm,GO:0005768~endosome,GO:0005769~early endosome,GO:0005770~late endosome,GO:0005886~plasma membrane,GO:0010008~endosome membrane,GO:0016020~membrane,GO:0031902~late endosome membrane,GO:0070062~extracellular exosome,
Q9EP52	twisted gastrulation BMP signaling modulator 1(Twsg1)	Mus musculus	GO:0005576~extracellular region,GO:0005615~extracellular space,GO:0070062~extracellular exosome,
Q9CQV8	tyrosine 3-monooxygenase/tryptophan 5-monooxygenase activation protein, beta polypeptide(Ywhab)	Mus musculus	GO:0005634~nucleus,GO:0005737~cytoplasm,GO:0005829~cytosol,GO:0005913~cell-cell adherens junction,GO:0005925~focal adhesion,GO:0016020~membrane,GO:0017053~transcriptional repressor complex,GO:0030659~cytoplasmic vesicle membrane,GO:0042470~melanosome,GO:0043234~protein complex,GO:0048471~perinuclear region of cytoplasm,GO:0070062~extracellular exosome,
P62259	tyrosine 3-monooxygenase/tryptophan 5-monooxygenase activation protein, epsilon polypeptide(Ywhae)	Mus musculus	GO:0005737~cytoplasm,GO:0005739~mitochondrion,GO:0005829~cytosol,GO:0005871~kinesin complex,GO:0005913~cell-cell adherens junction,GO:0005925~focal adhesion,GO:0016020~membrane,GO:0030424~axon,GO:0030659~cytoplasmic vesicle membrane,GO:0042470~melanosome,GO:0070062~extracellular exosome,
P68510	tyrosine 3-monooxygenase/tryptophan 5-monooxygenase activation protein, eta polypeptide(Ywhah)	Mus musculus	GO:0005737~cytoplasm,GO:0005829~cytosol,GO:0005886~plasma membrane,GO:0014704~intercalated disc,GO:0030659~cytoplasmic vesicle membrane,GO:0070062~extracellular exosome,
P61982	tyrosine 3-monooxygenase/tryptophan 5-monooxygenase activation protein, gamma polypeptide(Ywhag)	Mus musculus	GO:0005737~cytoplasm,GO:0005829~cytosol,GO:0005925~focal adhesion,GO:0016020~membrane,GO:0030659~cytoplasmic vesicle membrane,GO:0031982~vesicle,GO:0043209~myelin sheath,GO:0070062~extracellular exosome,
P68254	tyrosine 3-monooxygenase/tryptophan 5-monooxygenase activation protein, theta polypeptide(Ywhaq)	Mus musculus	GO:0005737~cytoplasm,GO:0005829~cytosol,GO:0005925~focal adhesion,GO:0016020~membrane,GO:0030659~cytoplasmic vesicle membrane,GO:0043234~protein complex,GO:0070062~extracellular exosome,
P63101	tyrosine 3-monooxygenase/tryptophan 5-monooxygenase activation protein, zeta polypeptide(Ywhaz)	Mus musculus	GO:0005615~extracellular space,GO:0005634~nucleus,GO:0005737~cytoplasm,GO:0005739~mitochondrion,GO:0005829~cytosol,GO:0005913~cell-cell adherens junction,GO:0005925~focal adhesion,GO:0014069~postsynaptic density,GO:0030659~cytoplasmic vesicle membrane,GO:0031252~cell leading edge,GO:0042470~melanosome,GO:0043234~protein complex,GO:0048471~perinuclear region of cytoplasm,GO:0070062~extracellular e…
Q9JKB1	ubiquitin carboxyl-terminal esterase L3 (ubiquitin thiolesterase)(Uchl3)	Mus musculus	GO:0005622~intracellular,GO:0005634~nucleus,GO:0005737~cytoplasm,GO:0070062~extracellular exosome,
E9PYI8	ubiquitin specific peptidase 14(Usp14)	Mus musculus	GO:0000502~proteasome complex,GO:0005737~cytoplasm,GO:0005886~plasma membrane,GO:0009986~cell surface,GO:0016020~membrane,GO:0016023~cytoplasmic, membrane-bounded vesicle,GO:0031410~cytoplasmic vesicle,GO:0045202~synapse,GO:0070062~extracellular exosome,
A0A0G2JE32	ubiquitin-conjugating enzyme E2D 3(Ube2d3)	Mus musculus	GO:0005768~endosome,GO:0005886~plasma membrane,GO:0010008~endosome membrane,GO:0016020~membrane,GO:0070062~extracellular exosome,
P61087	ubiquitin-conjugating enzyme E2K(Ube2k)	Mus musculus	GO:0005622~intracellular,GO:0005634~nucleus,GO:0005737~cytoplasm,GO:0032433~filopodium tip,GO:0070062~extracellular exosome,
P68037	ubiquitin-conjugating enzyme E2L 3(Ube2l3)	Mus musculus	GO:0005634~nucleus,GO:0005737~cytoplasm,GO:0070062~extracellular exosome,
P61089	ubiquitin-conjugating enzyme E2N(Ube2n)	Mus musculus	GO:0000151~ubiquitin ligase complex,GO:0005634~nucleus,GO:0005730~nucleolus,GO:0005737~cytoplasm,GO:0031372~UBC13-MMS2 complex,GO:0035370~UBC13-UEV1A complex,GO:0043234~protein complex,GO:0070062~extracellular exosome,
M0QWS4	ubiquitin-fold modifier conjugating enzyme 1(Ufc1)	Mus musculus	GO:0005737~cytoplasm,GO:0070062~extracellular exosome,
Q02053	ubiquitin-like modifier activating enzyme 1(Uba1)	Mus musculus	GO:0000792~heterochromatin,GO:0005634~nucleus,GO:0005737~cytoplasm,GO:0005739~mitochondrion,GO:0005765~lysosomal membrane,GO:0005829~cytosol,GO:0010008~endosome membrane,GO:0030057~desmosome,GO:0030867~rough endoplasmic reticulum membrane,GO:0070062~extracellular exosome,
Q5ND50	v-crk avian sarcoma virus CT10 oncogene homolog(Crk)	Mus musculus	GO:0005737~cytoplasm,GO:0005886~plasma membrane,GO:0015629~actin cytoskeleton,GO:0016020~membrane,GO:0070062~extracellular exosome,
Q9D1C8	vacuolar protein sorting 28(Vps28)	Mus musculus	GO:0000813~ESCRT I complex,GO:0005737~cytoplasm,GO:0005768~endosome,GO:0005769~early endosome,GO:0005829~cytosol,GO:0005886~plasma membrane,GO:0010008~endosome membrane,GO:0031902~late endosome membrane,GO:0070062~extracellular exosome,
Q8R0J7	vacuolar protein sorting 37B(Vps37b)	Mus musculus	GO:0000813~ESCRT I complex,GO:0005737~cytoplasm,GO:0005768~endosome,GO:0005886~plasma membrane,GO:0010008~endosome membrane,GO:0016020~membrane,GO:0030496~midbody,GO:0031902~late endosome membrane,GO:0070062~extracellular exosome,
Q8VEJ9	vacuolar protein sorting 4A(Vps4a)	Mus musculus	GO:0000815~ESCRT III complex,GO:0000922~spindle pole,GO:0005634~nucleus,GO:0005737~cytoplasm,GO:0005764~lysosome,GO:0005768~endosome,GO:0005769~early endosome,GO:0005770~late endosome,GO:0005774~vacuolar membrane,GO:0005813~centrosome,GO:0005829~cytosol,GO:0005886~plasma membrane,GO:0016020~membrane,GO:0030496~midbody,GO:0031902~late endosome membrane,GO:0048471~perinuclear region of cytoplasm,GO…
P46467	vacuolar protein sorting 4B(Vps4b)	Mus musculus	GO:0000922~spindle pole,GO:0005634~nucleus,GO:0005737~cytoplasm,GO:0005768~endosome,GO:0005813~centrosome,GO:0005829~cytosol,GO:0010008~endosome membrane,GO:0016020~membrane,GO:0031902~late endosome membrane,GO:0070062~extracellular exosome,GO:0090543~Flemming body,
Q01853	valosin containing protein(Vcp)	Mus musculus	GO:0000502~proteasome complex,GO:0005634~nucleus,GO:0005654~nucleoplasm,GO:0005737~cytoplasm,GO:0005783~endoplasmic reticulum,GO:0005789~endoplasmic reticulum membrane,GO:0005811~lipid particle,GO:0005829~cytosol,GO:0034098~VCP-NPL4-UFD1 AAA ATPase complex,GO:0035861~site of double-strand break,GO:0036513~Derlin-1 retrotranslocation complex,GO:0043209~myelin sheath,GO:0043231~intracellular membra…
Q62465	vesicle amine transport 1(Vat1)	Mus musculus	GO:0005737~cytoplasm,GO:0005739~mitochondrion,GO:0005741~mitochondrial outer membrane,GO:0016020~membrane,GO:0070062~extracellular exosome,
P20152	vimentin(Vim)	Mus musculus	GO:0005737~cytoplasm,GO:0005777~peroxisome,GO:0005829~cytosol,GO:0005856~cytoskeleton,GO:0005882~intermediate filament,GO:0005886~plasma membrane,GO:0005925~focal adhesion,GO:0030424~axon,GO:0031012~extracellular matrix,GO:0031252~cell leading edge,GO:0042995~cell projection,GO:0043005~neuron projection,GO:0044297~cell body,GO:0045098~type III intermediate filament,GO:0045111~intermediate filamen…
Q64727	vinculin(Vcl)	Mus musculus	GO:0001725~stress fiber,GO:0002102~podosome,GO:0005737~cytoplasm,GO:0005856~cytoskeleton,GO:0005884~actin filament,GO:0005886~plasma membrane,GO:0005903~brush border,GO:0005911~cell-cell junction,GO:0005912~adherens junction,GO:0005913~cell-cell adherens junction,GO:0005915~zonula adherens,GO:0005916~fascia adherens,GO:0005925~focal adhesion,GO:0014704~intercalated disc,GO:0015629~actin cytoskele…
Q7TPR4	actinin, alpha 1(Actn1)	Mus musculus	GO:0001725~stress fiber,GO:0001726~ruffle,GO:0005615~extracellular space,GO:0005622~intracellular,GO:0005634~nucleus,GO:0005737~cytoplasm,GO:0005856~cytoskeleton,GO:0005884~actin filament,GO:0005886~plasma membrane,GO:0005903~brush border,GO:0005911~cell-cell junction,GO:0005916~fascia adherens,GO:0005925~focal adhesion,GO:0016020~membrane,GO:0030017~sarcomere,GO:0030018~Z disc,GO:0030054~cell ju…
P17426	adaptor-related protein complex 2, alpha 1 subunit(Ap2a1)	Mus musculus	GO:0005886~plasma membrane,GO:0005905~clathrin-coated pit,GO:0016020~membrane,GO:0016323~basolateral plasma membrane,GO:0016324~apical plasma membrane,GO:0030117~membrane coat,GO:0030131~clathrin adaptor complex,GO:0030141~secretory granule,GO:0032433~filopodium tip,GO:0043234~protein complex,
Q3TWV4	adaptor-related protein complex 2, mu 1 subunit(Ap2m1)	Mus musculus	GO:0005739~mitochondrion,GO:0005886~plasma membrane,GO:0005905~clathrin-coated pit,GO:0016020~membrane,GO:0030131~clathrin adaptor complex,GO:0030141~secretory granule,GO:0043195~terminal bouton,GO:0070062~extracellular exosome,
Q00493	carboxypeptidase E(Cpe)	Mus musculus	GO:0005576~extracellular region,GO:0005615~extracellular space,GO:0005794~Golgi apparatus,GO:0016020~membrane,GO:0030141~secretory granule,GO:0030425~dendrite,GO:0030658~transport vesicle membrane,GO:0030667~secretory granule membrane,GO:0031045~dense core granule,GO:0031410~cytoplasmic vesicle,GO:0043025~neuronal cell body,GO:0043204~perikaryon,GO:0045121~membrane raft,GO:0070062~extracellular e…
P06797	cathepsin L(Ctsl)	Mus musculus	GO:0005615~extracellular space,GO:0005634~nucleus,GO:0005730~nucleolus,GO:0005737~cytoplasm,GO:0005764~lysosome,GO:0005773~vacuole,GO:0005902~microvillus,GO:0009897~external side of plasma membrane,GO:0030141~secretory granule,GO:0031410~cytoplasmic vesicle,GO:0043005~neuron projection,GO:0043204~perikaryon,GO:0045177~apical part of cell,GO:0070062~extracellular exosome,
P60766	cell division cycle 42(Cdc42)	Mus musculus	GO:0000139~Golgi membrane,GO:0000322~storage vacuole,GO:0005622~intracellular,GO:0005737~cytoplasm,GO:0005815~microtubule organizing center,GO:0005829~cytosol,GO:0005856~cytoskeleton,GO:0005886~plasma membrane,GO:0005911~cell-cell junction,GO:0005925~focal adhesion,GO:0016020~membrane,GO:0030141~secretory granule,GO:0030175~filopodium,GO:0030496~midbody,GO:0031256~leading edge membrane,GO:0036464…
P11087	collagen, type I, alpha 1(Col1a1)	Mus musculus	GO:0005576~extracellular region,GO:0005578~proteinaceous extracellular matrix,GO:0005581~collagen trimer,GO:0005584~collagen type I trimer,GO:0005615~extracellular space,GO:0005737~cytoplasm,GO:0005783~endoplasmic reticulum,GO:0005794~Golgi apparatus,GO:0030141~secretory granule,GO:0031012~extracellular matrix,
Q9CZD3	glycyl-tRNA synthetase(Gars)	Mus musculus	GO:0005654~nucleoplasm,GO:0005737~cytoplasm,GO:0005739~mitochondrion,GO:0030141~secretory granule,GO:0030424~axon,GO:0042995~cell projection,GO:0070062~extracellular exosome,
P63038	heat shock protein 1 (chaperonin)(Hspd1)	Mus musculus	GO:0005615~extracellular space,GO:0005737~cytoplasm,GO:0005739~mitochondrion,GO:0005743~mitochondrial inner membrane,GO:0005759~mitochondrial matrix,GO:0005769~early endosome,GO:0005782~peroxisomal matrix,GO:0005791~rough endoplasmic reticulum,GO:0005794~Golgi apparatus,GO:0005829~cytosol,GO:0005886~plasma membrane,GO:0005905~clathrin-coated pit,GO:0009986~cell surface,GO:0016020~membrane,GO:0019…
P26041	moesin(Msn)	Mus musculus	GO:0001931~uropod,GO:0005615~extracellular space,GO:0005634~nucleus,GO:0005737~cytoplasm,GO:0005856~cytoskeleton,GO:0005886~plasma membrane,GO:0005902~microvillus,GO:0005925~focal adhesion,GO:0009898~cytoplasmic side of plasma membrane,GO:0009986~cell surface,GO:0016020~membrane,GO:0016323~basolateral plasma membrane,GO:0016324~apical plasma membrane,GO:0019898~extrinsic component of membrane,GO:…
P08228	superoxide dismutase 1, soluble(Sod1)	Mus musculus	GO:0005576~extracellular region,GO:0005615~extracellular space,GO:0005634~nucleus,GO:0005654~nucleoplasm,GO:0005737~cytoplasm,GO:0005739~mitochondrion,GO:0005758~mitochondrial intermembrane space,GO:0005764~lysosome,GO:0005777~peroxisome,GO:0005829~cytosol,GO:0005886~plasma membrane,GO:0030141~secretory granule,GO:0031012~extracellular matrix,GO:0031045~dense core granule,GO:0031410~cytoplasmic v…
P35441	thrombospondin 1(Thbs1)	Mus musculus	GO:0005576~extracellular region,GO:0005577~fibrinogen complex,GO:0005615~extracellular space,GO:0005737~cytoplasm,GO:0005783~endoplasmic reticulum,GO:0009897~external side of plasma membrane,GO:0009986~cell surface,GO:0016529~sarcoplasmic reticulum,GO:0030141~secretory granule,GO:0031012~extracellular matrix,GO:0031091~platelet alpha granule,GO:0070062~extracellular exosome,
Q9D0K2	3-oxoacid CoA transferase 1(Oxct1)	Mus musculus	GO:0005739~mitochondrion,GO:0005759~mitochondrial matrix,
E9PYB0	AHNAK nucleoprotein 2(Ahnak2)	Mus musculus	GO:0005737~cytoplasm,GO:0005886~plasma membrane,GO:0019013~viral nucleocapsid,GO:0030018~Z disc,GO:0030315~T-tubule,GO:0030659~cytoplasmic vesicle membrane,GO:0043034~costamere,
Q9CYN9	ATPase, H+ transporting, lysosomal accessory protein 2(Atp6ap2)	Mus musculus	GO:0016020~membrane,GO:0016021~integral component of membrane,GO:0043005~neuron projection,GO:0044297~cell body,
G3X9I4	Aly/REF export factor 2(Alyref2)	Mus musculus	GO:0005634~nucleus,GO:0005681~spliceosomal complex,GO:0005737~cytoplasm,
A0A140LHA2	BUB3 mitotic checkpoint protein(Bub3)	Mus musculus	GO:0000775~chromosome, centromeric region,GO:0000776~kinetochore,GO:0000777~condensed chromosome kinetochore,GO:0005634~nucleus,GO:0005654~nucleoplasm,GO:0005694~chromosome,GO:0033597~mitotic checkpoint complex,GO:1990298~bub1-bub3 complex,
Q9CZ04	COP9 signalosome subunit 7A(Cops7a)	Mus musculus	GO:0005634~nucleus,GO:0005654~nucleoplasm,GO:0005737~cytoplasm,GO:0008180~COP9 signalosome,
Q3UGB5	DAZ associated protein 1(Dazap1)	Mus musculus	GO:0005634~nucleus,GO:0005654~nucleoplasm,GO:0005737~cytoplasm,GO:0005844~polysome,
Q3U741	DEAD (Asp-Glu-Ala-Asp) box polypeptide 17(Ddx17)	Mus musculus	GO:0005634~nucleus,GO:0005654~nucleoplasm,GO:0005730~nucleolus,GO:0016020~membrane,
Q9Z1N5	DEAD (Asp-Glu-Ala-Asp) box polypeptide 39B(Ddx39b)	Mus musculus	GO:0000346~transcription export complex,GO:0005634~nucleus,GO:0005654~nucleoplasm,GO:0005681~spliceosomal complex,GO:0005687~U4 snRNP,GO:0005688~U6 snRNP,GO:0005737~cytoplasm,GO:0016363~nuclear matrix,GO:0016607~nuclear speck,GO:0043234~protein complex,
P54823	DEAD (Asp-Glu-Ala-Asp) box polypeptide 6(Ddx6)	Mus musculus	GO:0000792~heterochromatin,GO:0000932~cytoplasmic mRNA processing body,GO:0001520~outer dense fiber,GO:0005634~nucleus,GO:0005730~nucleolus,GO:0005737~cytoplasm,GO:0005739~mitochondrion,GO:0005913~cell-cell adherens junction,GO:0010494~cytoplasmic stress granule,GO:0016020~membrane,GO:0016442~RISC complex,GO:0043186~P granule,GO:0043231~intracellular membrane-bounded organelle,GO:0097227~sperm an…
Q99KV1	DnaJ heat shock protein family (Hsp40) member B11(Dnajb11)	Mus musculus	GO:0005634~nucleus,GO:0005737~cytoplasm,GO:0005783~endoplasmic reticulum,GO:0005788~endoplasmic reticulum lumen,GO:0016020~membrane,GO:0034663~endoplasmic reticulum chaperone complex,
Q9D8Y0	EF hand domain containing 2(Efhd2)	Mus musculus	GO:0005913~cell-cell adherens junction,GO:0016020~membrane,GO:0045121~membrane raft,
P70372	ELAV (embryonic lethal, abnormal vision)-like 1 (Hu antigen R)(Elavl1)	Mus musculus	GO:0005634~nucleus,GO:0005654~nucleoplasm,GO:0005737~cytoplasm,GO:0005829~cytosol,GO:0016020~membrane,GO:1990904~ribonucleoprotein complex,
Q8R180	ERO1-like (S. cerevisiae)(Ero1l)	Mus musculus	GO:0005622~intracellular,GO:0005783~endoplasmic reticulum,GO:0005789~endoplasmic reticulum membrane,GO:0016020~membrane,GO:0030176~integral component of endoplasmic reticulum membrane,GO:0030425~dendrite,
Q5SUT0	Ewing sarcoma breakpoint region 1(Ewsr1)	Mus musculus	GO:0005634~nucleus,GO:0005730~nucleolus,GO:0005737~cytoplasm,GO:0005886~plasma membrane,GO:0016020~membrane,
Q62446	FK506 binding protein 3(Fkbp3)	Mus musculus	GO:0005634~nucleus,GO:0005789~endoplasmic reticulum membrane,
P11370	Friend virus susceptibility 4(Fv4)	Mus musculus	GO:0019028~viral capsid,
G3UXW9	G protein pathway suppressor 1(Gps1)	Mus musculus	GO:0005634~nucleus,GO:0005737~cytoplasm,GO:0008180~COP9 signalosome,
P97855	GTPase activating protein (SH3 domain) binding protein 1(G3bp1)	Mus musculus	GO:0005622~intracellular,GO:0005634~nucleus,GO:0005737~cytoplasm,GO:0005829~cytosol,GO:0005886~plasma membrane,GO:0005925~focal adhesion,GO:0010494~cytoplasmic stress granule,GO:0016020~membrane,
A2AFG8	L1 cell adhesion molecule(L1cam)	Mus musculus	GO:0005768~endosome,GO:0005886~plasma membrane,GO:0005925~focal adhesion,GO:0009897~external side of plasma membrane,GO:0009986~cell surface,GO:0016020~membrane,GO:0016021~integral component of membrane,GO:0030424~axon,GO:0030425~dendrite,GO:0042734~presynaptic membrane,GO:0042995~cell projection,GO:0043025~neuronal cell body,GO:0043195~terminal bouton,GO:0044295~axonal growth cone,GO:0045121~mem…
F6RCM5	NECAP endocytosis associated 2(Necap2)	Mus musculus	GO:0005622~intracellular,GO:0005886~plasma membrane,GO:0016020~membrane,GO:0030125~clathrin vesicle coat,GO:0031410~cytoplasmic vesicle,
Q9D0T1	NHP2 non-histone chromosome protein 2-like 1 (S. cerevisiae)(Nhp2l1)	Mus musculus	GO:0001651~dense fibrillar component,GO:0005730~nucleolus,GO:0005886~plasma membrane,GO:0031428~box C/D snoRNP complex,GO:0032040~small-subunit processome,GO:0043234~protein complex,GO:0046540~U4/U6 x U5 tri-snRNP complex,GO:0071011~precatalytic spliceosome,
Q9CZ44	NSFL1 (p97) cofactor (p47)(Nsfl1c)	Mus musculus	GO:0005634~nucleus,GO:0005654~nucleoplasm,GO:0005694~chromosome,GO:0005737~cytoplasm,GO:0005794~Golgi apparatus,GO:0005795~Golgi stack,GO:0005829~cytosol,GO:0005886~plasma membrane,GO:0045111~intermediate filament cytoskeleton,GO:1990730~VCP-NSFL1C complex,
P54728	RAD23 homolog B, nucleotide excision repair protein(Rad23b)	Mus musculus	GO:0000502~proteasome complex,GO:0005634~nucleus,GO:0005654~nucleoplasm,GO:0005737~cytoplasm,GO:0071942~XPC complex,
P46061	RAN GTPase activating protein 1(Rangap1)	Mus musculus	GO:0000775~chromosome, centromeric region,GO:0000776~kinetochore,GO:0000777~condensed chromosome kinetochore,GO:0005634~nucleus,GO:0005635~nuclear envelope,GO:0005643~nuclear pore,GO:0005694~chromosome,GO:0005737~cytoplasm,GO:0005829~cytosol,GO:0005856~cytoskeleton,GO:0005913~cell-cell adherens junction,GO:0016020~membrane,GO:0030425~dendrite,GO:0031965~nuclear membrane,GO:0043231~intracellular m…
P34022	RAN binding protein 1(Ranbp1)	Mus musculus	GO:0005622~intracellular,GO:0005634~nucleus,GO:0005737~cytoplasm,GO:0005813~centrosome,GO:0005913~cell-cell adherens junction,GO:0032838~cell projection cytoplasm,GO:1904115~axon cytoplasm,
Q9CQD4	RIKEN cDNA 2610002M06 gene(2610002M06Rik)	Mus musculus	GO:0005737~cytoplasm,GO:0005768~endosome,GO:0005829~cytosol,GO:0016020~membrane,GO:0031902~late endosome membrane,
Q9CQE8	RIKEN cDNA 2700060E02 gene(2700060E02Rik)	Mus musculus	GO:0005634~nucleus,GO:0005654~nucleoplasm,GO:0005737~cytoplasm,GO:0005815~microtubule organizing center,GO:0005829~cytosol,GO:0005856~cytoskeleton,GO:0048471~perinuclear region of cytoplasm,GO:0072669~tRNA-splicing ligase complex,
O89086	RNA binding motif protein 3(Rbm3)	Mus musculus	GO:0005634~nucleus,GO:0005654~nucleoplasm,GO:0005730~nucleolus,GO:0005737~cytoplasm,GO:0015934~large ribosomal subunit,GO:0030425~dendrite,GO:0042995~cell projection,
Q9CWZ3	RNA binding motif protein 8a(Rbm8a)	Mus musculus	GO:0005634~nucleus,GO:0005654~nucleoplasm,GO:0005737~cytoplasm,GO:0016607~nuclear speck,GO:0030425~dendrite,GO:0035145~exon-exon junction complex,GO:0043025~neuronal cell body,GO:0071013~catalytic step 2 spliceosome,
Q9D8S4	RNA exonuclease 2(Rexo2)	Mus musculus	GO:0005634~nucleus,GO:0005730~nucleolus,GO:0005739~mitochondrion,GO:0005758~mitochondrial intermembrane space,GO:0005759~mitochondrial matrix,GO:0005925~focal adhesion,
A2BE93	SET nuclear oncogene(Set)	Mus musculus	GO:0005634~nucleus,GO:0005654~nucleoplasm,GO:0005737~cytoplasm,GO:0005783~endoplasmic reticulum,GO:0005829~cytosol,GO:0043234~protein complex,GO:0048471~perinuclear region of cytoplasm,
Q62419	SH3-domain GRB2-like 1(Sh3gl1)	Mus musculus	GO:0002102~podosome,GO:0005737~cytoplasm,GO:0005768~endosome,GO:0005913~cell-cell adherens junction,GO:0016020~membrane,GO:0030054~cell junction,GO:0031901~early endosome membrane,GO:0042995~cell projection,
Q3TW96	UDP-N-acteylglucosamine pyrophosphorylase 1-like 1(Uap1l1)	Mus musculus	GO:0005829~cytosol,
Q9EPU0	UPF1 regulator of nonsense transcripts homolog (yeast)(Upf1)	Mus musculus	GO:0000784~nuclear chromosome, telomeric region,GO:0000785~chromatin,GO:0000932~cytoplasmic mRNA processing body,GO:0005634~nucleus,GO:0005654~nucleoplasm,GO:0005737~cytoplasm,GO:0035145~exon-exon junction complex,GO:0044530~supraspliceosomal complex,
Q8C0E2	VPS26 retromer complex component B(Vps26b)	Mus musculus	GO:0005622~intracellular,GO:0005623~cell,GO:0005737~cytoplasm,GO:0005768~endosome,GO:0005769~early endosome,GO:0005770~late endosome,GO:0005829~cytosol,GO:0016020~membrane,GO:0030904~retromer complex,
O35381	acidic (leucine-rich) nuclear phosphoprotein 32 family, member A(Anp32a)	Mus musculus	GO:0005634~nucleus,GO:0005737~cytoplasm,GO:0005783~endoplasmic reticulum,GO:0005829~cytosol,GO:0016363~nuclear matrix,GO:0048471~perinuclear region of cytoplasm,
E9Q5H2	acidic (leucine-rich) nuclear phosphoprotein 32 family, member E(Anp32e)	Mus musculus	GO:0000812~Swr1 complex,GO:0005634~nucleus,GO:0005737~cytoplasm,GO:0016023~cytoplasmic, membrane-bounded vesicle,GO:0031410~cytoplasmic vesicle,
Q99KI0	aconitase 2, mitochondrial(Aco2)	Mus musculus	GO:0005634~nucleus,GO:0005739~mitochondrion,GO:0043209~myelin sheath,
O35451	activating transcription factor 6 beta(Atf6b)	Mus musculus	GO:0000794~condensed nuclear chromosome,GO:0005622~intracellular,GO:0005634~nucleus,GO:0005769~early endosome,GO:0005783~endoplasmic reticulum,GO:0005789~endoplasmic reticulum membrane,GO:0005815~microtubule organizing center,GO:0012505~endomembrane system,GO:0016020~membrane,GO:0016021~integral component of membrane,GO:0016363~nuclear matrix,GO:0030176~integral component of endoplasmic reticulum…
O35643	adaptor protein complex AP-1, beta 1 subunit(Ap1b1)	Mus musculus	GO:0005794~Golgi apparatus,GO:0005802~trans-Golgi network,GO:0016020~membrane,GO:0030117~membrane coat,GO:0030131~clathrin adaptor complex,GO:0030665~clathrin-coated vesicle membrane,GO:0031410~cytoplasmic vesicle,
H3BKM0	adaptor-related protein complex 2, beta 1 subunit(Ap2b1)	Mus musculus	GO:0005802~trans-Golgi network,GO:0005886~plasma membrane,GO:0005905~clathrin-coated pit,GO:0016020~membrane,GO:0030117~membrane coat,GO:0030131~clathrin adaptor complex,
Q9WTP7	adenylate kinase 3(Ak3)	Mus musculus	GO:0005739~mitochondrion,GO:0005758~mitochondrial intermembrane space,GO:0005759~mitochondrial matrix,
P54822	adenylosuccinate lyase(Adsl)	Mus musculus	GO:0005739~mitochondrion,GO:0005829~cytosol,
A0A0G2JDK6	adhesion G protein-coupled receptor L2(Adgrl2)	Mus musculus	GO:0016020~membrane,GO:0016021~integral component of membrane,GO:0043005~neuron projection,
Q9CPQ9	aldolase 1 A, retrogene 1(Aldoart1)	Mus musculus	GO:0035686~sperm fibrous sheath,
Q8K298	anillin, actin binding protein(Anln)	Mus musculus	GO:0005634~nucleus,GO:0005654~nucleoplasm,GO:0005737~cytoplasm,GO:0005826~actomyosin contractile ring,GO:0005856~cytoskeleton,GO:0005913~cell-cell adherens junction,GO:0015629~actin cytoskeleton,GO:0043231~intracellular membrane-bounded organelle,
O35841	apoptosis inhibitor 5(Api5)	Mus musculus	GO:0005634~nucleus,GO:0005654~nucleoplasm,GO:0005681~spliceosomal complex,GO:0005737~cytoplasm,GO:0016020~membrane,
P28352	apurinic/apyrimidinic endonuclease 1(Apex1)	Mus musculus	GO:0005622~intracellular,GO:0005634~nucleus,GO:0005654~nucleoplasm,GO:0005667~transcription factor complex,GO:0005730~nucleolus,GO:0005737~cytoplasm,GO:0005739~mitochondrion,GO:0005783~endoplasmic reticulum,GO:0005813~centrosome,GO:0016607~nuclear speck,GO:0048471~perinuclear region of cytoplasm,
Q5XJY5	archain 1(Arcn1)	Mus musculus	GO:0000139~Golgi membrane,GO:0005737~cytoplasm,GO:0005783~endoplasmic reticulum,GO:0005794~Golgi apparatus,GO:0016020~membrane,GO:0030126~COPI vesicle coat,GO:0030137~COPI-coated vesicle,GO:0031410~cytoplasmic vesicle,GO:0043231~intracellular membrane-bounded organelle,
Q61024	asparagine synthetase(Asns)	Mus musculus	GO:0005829~cytosol,
Q9CQC6	basic leucine zipper and W2 domains 1(Bzw1)	Mus musculus	GO:0005737~cytoplasm,GO:0005913~cell-cell adherens junction,GO:0016020~membrane,
Q64152	basic transcription factor 3(Btf3)	Mus musculus	GO:0005634~nucleus,GO:0005737~cytoplasm,
D3Z763	biregional cell adhesion molecule-related/down-regulated by oncogenes (Cdon) binding protein(Boc)	Mus musculus	GO:0005886~plasma membrane,GO:0005887~integral component of plasma membrane,GO:0009986~cell surface,GO:0016020~membrane,GO:0016021~integral component of membrane,GO:0030424~axon,GO:0030426~growth cone,GO:0043025~neuronal cell body,GO:0044295~axonal growth cone,
Q8CBC8	branched chain aminotransferase 1, cytosolic(Bcat1)	Mus musculus	GO:0005737~cytoplasm,GO:0005739~mitochondrion,GO:0005829~cytosol,
Q9WVT6	carbonic anhydrase 14(Car14)	Mus musculus	GO:0016020~membrane,GO:0016021~integral component of membrane,
Q4VAA2	carnitine deficiency-associated gene expressed in ventricle 3(Cdv3)	Mus musculus	GO:0005634~nucleus,GO:0005730~nucleolus,GO:0005737~cytoplasm,GO:0005886~plasma membrane,
Q60865	cell cycle associated protein 1(Caprin1)	Mus musculus	GO:0000932~cytoplasmic mRNA processing body,GO:0005737~cytoplasm,GO:0005829~cytosol,GO:0010494~cytoplasmic stress granule,GO:0016020~membrane,GO:0030425~dendrite,GO:0042995~cell projection,
Q6IQX7	chondroitin polymerizing factor(Chpf)	Mus musculus	GO:0005737~cytoplasm,GO:0005739~mitochondrion,GO:0005759~mitochondrial matrix,GO:0005794~Golgi apparatus,GO:0005829~cytosol,GO:0016020~membrane,GO:0016021~integral component of membrane,GO:0032580~Golgi cisterna membrane,
Q5DTK1	chondroitin sulfate synthase 3(Chsy3)	Mus musculus	GO:0005794~Golgi apparatus,GO:0016020~membrane,GO:0016021~integral component of membrane,GO:0032580~Golgi cisterna membrane,
Q9CYJ8	chromobox 1(Cbx1)	Mus musculus	GO:0000775~chromosome, centromeric region,GO:0000784~nuclear chromosome, telomeric region,GO:0000785~chromatin,GO:0001939~female pronucleus,GO:0001940~male pronucleus,GO:0005634~nucleus,GO:0005721~pericentric heterochromatin,GO:0005819~spindle,GO:0010369~chromocenter,
P23198	chromobox 3(Cbx3)	Mus musculus	GO:0000775~chromosome, centromeric region,GO:0000779~condensed chromosome, centromeric region,GO:0000784~nuclear chromosome, telomeric region,GO:0000785~chromatin,GO:0005634~nucleus,GO:0005635~nuclear envelope,GO:0005654~nucleoplasm,GO:0005719~nuclear euchromatin,GO:0005720~nuclear heterochromatin,GO:0005819~spindle,GO:0010369~chromocenter,GO:0031618~nuclear pericentric heterochromatin,GO:0035985…
O88507	ciliary neurotrophic factor receptor(Cntfr)	Mus musculus	GO:0005886~plasma membrane,GO:0016020~membrane,GO:0016324~apical plasma membrane,GO:0031225~anchored component of membrane,GO:0070110~ciliary neurotrophic factor receptor complex,GO:0097059~CNTFR-CLCF1 complex,
Q6PFA2	clathrin, light polypeptide (Lca)(Clta)	Mus musculus	GO:0005905~clathrin-coated pit,GO:0016020~membrane,GO:0016023~cytoplasmic, membrane-bounded vesicle,GO:0030118~clathrin coat,GO:0030125~clathrin vesicle coat,GO:0030130~clathrin coat of trans-Golgi network vesicle,GO:0030132~clathrin coat of coated pit,GO:0030136~clathrin-coated vesicle,GO:0031410~cytoplasmic vesicle,GO:0043231~intracellular membrane-bounded organelle,GO:0071439~clathrin complex,
O89079	coatomer protein complex, subunit epsilon(Cope)	Mus musculus	GO:0000139~Golgi membrane,GO:0005654~nucleoplasm,GO:0005737~cytoplasm,GO:0005794~Golgi apparatus,GO:0016020~membrane,GO:0030126~COPI vesicle coat,GO:0030137~COPI-coated vesicle,GO:0031410~cytoplasmic vesicle,
Q9QZE5	coatomer protein complex, subunit gamma 1(Copg1)	Mus musculus	GO:0000139~Golgi membrane,GO:0005622~intracellular,GO:0005623~cell,GO:0005737~cytoplasm,GO:0005794~Golgi apparatus,GO:0005829~cytosol,GO:0016020~membrane,GO:0030117~membrane coat,GO:0030126~COPI vesicle coat,GO:0031410~cytoplasmic vesicle,
Q9QXK3	coatomer protein complex, subunit gamma 2(Copg2)	Mus musculus	GO:0000139~Golgi membrane,GO:0005737~cytoplasm,GO:0005794~Golgi apparatus,GO:0005829~cytosol,GO:0016020~membrane,GO:0030117~membrane coat,GO:0030126~COPI vesicle coat,GO:0031410~cytoplasmic vesicle,
Q8K297	collagen beta(1-O)galactosyltransferase 1(Colgalt1)	Mus musculus	GO:0005783~endoplasmic reticulum,GO:0005788~endoplasmic reticulum lumen,GO:0016020~membrane,
Q6P1J1	collapsin response mediator protein 1(Crmp1)	Mus musculus	GO:0005737~cytoplasm,GO:0005815~microtubule organizing center,GO:0005819~spindle,GO:0005856~cytoskeleton,GO:0030425~dendrite,GO:0030426~growth cone,GO:0031941~filamentous actin,GO:0043025~neuronal cell body,
Q9WUM4	coronin, actin binding protein 1C(Coro1c)	Mus musculus	GO:0005737~cytoplasm,GO:0005856~cytoskeleton,GO:0005886~plasma membrane,GO:0005925~focal adhesion,GO:0015629~actin cytoskeleton,GO:0016020~membrane,GO:0016328~lateral plasma membrane,GO:0016600~flotillin complex,GO:0030027~lamellipodium,GO:0031982~vesicle,GO:0042995~cell projection,
Q9WTX6	cullin 1(Cul1)	Mus musculus	GO:0019005~SCF ubiquitin ligase complex,GO:0031461~cullin-RING ubiquitin ligase complex,GO:1990452~Parkin-FBXW7-Cul1 ubiquitin ligase complex,
P97377	cyclin-dependent kinase 2(Cdk2)	Mus musculus	GO:0000307~cyclin-dependent protein kinase holoenzyme complex,GO:0000781~chromosome, telomeric region,GO:0000793~condensed chromosome,GO:0000805~X chromosome,GO:0000806~Y chromosome,GO:0005634~nucleus,GO:0005654~nucleoplasm,GO:0005667~transcription factor complex,GO:0005737~cytoplasm,GO:0005768~endosome,GO:0005815~microtubule organizing center,GO:0005829~cytosol,GO:0005856~cytoskeleton,GO:0015030…
P62897	cytochrome c, somatic(Cycs)	Mus musculus	GO:0005634~nucleus,GO:0005739~mitochondrion,GO:0005758~mitochondrial intermembrane space,GO:0005829~cytosol,GO:0043209~myelin sheath,GO:0070469~respiratory chain,
Q9DAR7	decapping enzyme, scavenger(Dcps)	Mus musculus	GO:0000932~cytoplasmic mRNA processing body,GO:0005634~nucleus,GO:0005654~nucleoplasm,GO:0005737~cytoplasm,GO:0005739~mitochondrion,
P00375	dihydrofolate reductase(Dhfr)	Mus musculus	GO:0005829~cytosol,
O08749	dihydrolipoamide dehydrogenase(Dld)	Mus musculus	GO:0005623~cell,GO:0005654~nucleoplasm,GO:0005739~mitochondrion,GO:0005759~mitochondrial matrix,GO:0005929~cilium,GO:0043159~acrosomal matrix,GO:0043209~myelin sheath,GO:0045252~oxoglutarate dehydrogenase complex,GO:0045254~pyruvate dehydrogenase complex,
P29812	dopachrome tautomerase(Dct)	Mus musculus	GO:0005737~cytoplasm,GO:0005829~cytosol,GO:0016020~membrane,GO:0016021~integral component of membrane,GO:0033162~melanosome membrane,GO:0042470~melanosome,
O08543	ephrin A5(Efna5)	Mus musculus	GO:0005604~basement membrane,GO:0005886~plasma membrane,GO:0005901~caveola,GO:0005912~adherens junction,GO:0016020~membrane,GO:0031225~anchored component of membrane,GO:0031362~anchored component of external side of plasma membrane,GO:0046658~anchored component of plasma membrane,GO:0071944~cell periphery,
P62631	eukaryotic translation elongation factor 1 alpha 2(Eef1a2)	Mus musculus	GO:0005634~nucleus,GO:0005737~cytoplasm,GO:0005853~eukaryotic translation elongation factor 1 complex,GO:0043025~neuronal cell body,GO:0043209~myelin sheath,
O70251	eukaryotic translation elongation factor 1 beta 2(Eef1b2)	Mus musculus	GO:0005737~cytoplasm,GO:0005783~endoplasmic reticulum,GO:0005853~eukaryotic translation elongation factor 1 complex,GO:0016021~integral component of membrane,
A0A0R4J1L2, A0A0R4J1E2	eukaryotic translation elongation factor 1 delta (guanine nucleotide exchange protein)(Eef1d)	Mus musculus	GO:0005634~nucleus,GO:0005730~nucleolus,GO:0005737~cytoplasm,GO:0005783~endoplasmic reticulum,GO:0005853~eukaryotic translation elongation factor 1 complex,GO:0005913~cell-cell adherens junction,
Q99L45	eukaryotic translation initiation factor 2, subunit 2 (beta)(Eif2s2)	Mus musculus	GO:0005737~cytoplasm,
P23116	eukaryotic translation initiation factor 3, subunit A(Eif3a)	Mus musculus	GO:0005634~nucleus,GO:0005730~nucleolus,GO:0005737~cytoplasm,GO:0005815~microtubule organizing center,GO:0005852~eukaryotic translation initiation factor 3 complex,GO:0005856~cytoskeleton,GO:0005874~microtubule,GO:0016020~membrane,GO:0016282~eukaryotic 43S preinitiation complex,GO:0033290~eukaryotic 48S preinitiation complex,GO:0043614~multi-eIF complex,GO:0071540~eukaryotic translation initiatio…
Q8R1B4	eukaryotic translation initiation factor 3, subunit C(Eif3c)	Mus musculus	GO:0005737~cytoplasm,GO:0005852~eukaryotic translation initiation factor 3 complex,GO:0016282~eukaryotic 43S preinitiation complex,GO:0033290~eukaryotic 48S preinitiation complex,GO:0071541~eukaryotic translation initiation factor 3 complex, eIF3m,
Q9DCH4	eukaryotic translation initiation factor 3, subunit F(Eif3f)	Mus musculus	GO:0005737~cytoplasm,GO:0005852~eukaryotic translation initiation factor 3 complex,GO:0016020~membrane,GO:0016282~eukaryotic 43S preinitiation complex,GO:0033290~eukaryotic 48S preinitiation complex,GO:0071541~eukaryotic translation initiation factor 3 complex, eIF3m,
Q9Z1D1	eukaryotic translation initiation factor 3, subunit G(Eif3g)	Mus musculus	GO:0005634~nucleus,GO:0005737~cytoplasm,GO:0005852~eukaryotic translation initiation factor 3 complex,GO:0016282~eukaryotic 43S preinitiation complex,GO:0033290~eukaryotic 48S preinitiation complex,GO:0048471~perinuclear region of cytoplasm,
Q3UGC7	eukaryotic translation initiation factor 3, subunit J1(Eif3j1)	Mus musculus	GO:0005852~eukaryotic translation initiation factor 3 complex,GO:0016282~eukaryotic 43S preinitiation complex,GO:0033290~eukaryotic 48S preinitiation complex,
Q8QZY1	eukaryotic translation initiation factor 3, subunit L(Eif3l)	Mus musculus	GO:0001650~fibrillar center,GO:0005654~nucleoplasm,GO:0005730~nucleolus,GO:0005737~cytoplasm,GO:0005852~eukaryotic translation initiation factor 3 complex,GO:0016020~membrane,GO:0016282~eukaryotic 43S preinitiation complex,GO:0033290~eukaryotic 48S preinitiation complex,
E9PVC5	eukaryotic translation initiation factor 4, gamma 1(Eif4g1)	Mus musculus	GO:0005737~cytoplasm,GO:0005913~cell-cell adherens junction,GO:0016020~membrane,GO:0016281~eukaryotic translation initiation factor 4F complex,
P10630	eukaryotic translation initiation factor 4A2(Eif4a2)	Mus musculus	GO:0048471~perinuclear region of cytoplasm,
Q9WUK2	eukaryotic translation initiation factor 4H(Eif4h)	Mus musculus	GO:0005737~cytoplasm,GO:0005844~polysome,GO:0005913~cell-cell adherens junction,GO:0016020~membrane,GO:0016281~eukaryotic translation initiation factor 4F complex,GO:0048471~perinuclear region of cytoplasm,
P59325	eukaryotic translation initiation factor 5(Eif5)	Mus musculus	GO:0005737~cytoplasm,GO:0005886~plasma membrane,GO:0005913~cell-cell adherens junction,
Q8BWY3	eukaryotic translation termination factor 1(Etf1)	Mus musculus	GO:0005737~cytoplasm,
Q8K2Y3	eva-1 homolog B (C. elegans)(Eva1b)	Mus musculus	GO:0016020~membrane,GO:0016021~integral component of membrane,
Q6P5F9	exportin 1(Xpo1)	Mus musculus	GO:0000776~kinetochore,GO:0005634~nucleus,GO:0005642~annulate lamellae,GO:0005730~nucleolus,GO:0005737~cytoplasm,GO:0015030~Cajal body,GO:0016020~membrane,GO:0030529~intracellular ribonucleoprotein complex,GO:0031965~nuclear membrane,GO:0043231~intracellular membrane-bounded organelle,
Q3UPI1	family with sequence similarity 198, member B(Fam198b)	Mus musculus	GO:0000139~Golgi membrane,GO:0005794~Golgi apparatus,GO:0016020~membrane,GO:0016021~integral component of membrane,
Q920E5	farnesyl diphosphate synthetase(Fdps)	Mus musculus	GO:0005654~nucleoplasm,GO:0005737~cytoplasm,GO:0005739~mitochondrion,GO:0005759~mitochondrial matrix,GO:0005777~peroxisome,
A0A0G2JFP4	ferric-chelate reductase 1(Frrs1)	Mus musculus	GO:0016020~membrane,GO:0016021~integral component of membrane,
Q9JJ28	flightless I actin binding protein(Flii)	Mus musculus	GO:0005634~nucleus,GO:0005654~nucleoplasm,GO:0005737~cytoplasm,GO:0005815~microtubule organizing center,GO:0005856~cytoskeleton,GO:0005903~brush border,GO:0005925~focal adhesion,GO:0030054~cell junction,
Q61090	frizzled class receptor 7(Fzd7)	Mus musculus	GO:0005886~plasma membrane,GO:0016020~membrane,GO:0016021~integral component of membrane,
P56959	fused in sarcoma(Fus)	Mus musculus	GO:0005634~nucleus,GO:0005654~nucleoplasm,GO:0005737~cytoplasm,GO:0005844~polysome,GO:0030425~dendrite,GO:0043025~neuronal cell body,GO:0043197~dendritic spine,GO:0043204~perikaryon,GO:0044327~dendritic spine head,GO:0048471~perinuclear region of cytoplasm,
Q8CGC7	glutamyl-prolyl-tRNA synthetase(Eprs)	Mus musculus	GO:0005737~cytoplasm,GO:0016020~membrane,GO:0017101~aminoacyl-tRNA synthetase multienzyme complex,GO:0030529~intracellular ribonucleoprotein complex,GO:0097452~GAIT complex,
Q80Y14	glutaredoxin 5(Glrx5)	Mus musculus	GO:0005623~cell,GO:0005634~nucleus,GO:0005739~mitochondrion,GO:0005759~mitochondrial matrix,GO:0030425~dendrite,GO:0043025~neuronal cell body,
P15626	glutathione S-transferase, mu 2(Gstm2)	Mus musculus	GO:0005737~cytoplasm,GO:0005829~cytosol,GO:0005886~plasma membrane,GO:0043234~protein complex,
Q99P91	glycoprotein (transmembrane) nmb(Gpnmb)	Mus musculus	GO:0005886~plasma membrane,GO:0005887~integral component of plasma membrane,GO:0012505~endomembrane system,GO:0016020~membrane,GO:0016021~integral component of membrane,GO:0016023~cytoplasmic, membrane-bounded vesicle,GO:0030659~cytoplasmic vesicle membrane,GO:0031410~cytoplasmic vesicle,GO:0042470~melanosome,
P50396	guanosine diphosphate (GDP) dissociation inhibitor 1(Gdi1)	Mus musculus	GO:0005622~intracellular,GO:0005737~cytoplasm,GO:0005794~Golgi apparatus,GO:0030496~midbody,GO:0043005~neuron projection,GO:0043209~myelin sheath,GO:0043234~protein complex,
P02088	hemoglobin, beta adult major chain(Hbb-b1)	Mus musculus	GO:0005833~hemoglobin complex,GO:0043209~myelin sheath,
Q20BD0	heterogeneous nuclear ribonucleoprotein A/B(Hnrnpab)	Mus musculus	GO:0005634~nucleus,GO:0005654~nucleoplasm,GO:0005737~cytoplasm,GO:0019013~viral nucleocapsid,GO:0030529~intracellular ribonucleoprotein complex,GO:0090575~RNA polymerase II transcription factor complex,
A2AL12	heterogeneous nuclear ribonucleoprotein A3(Hnrnpa3)	Mus musculus	GO:0005634~nucleus,GO:0005654~nucleoplasm,GO:0005681~spliceosomal complex,GO:0005737~cytoplasm,GO:0019013~viral nucleocapsid,GO:0030529~intracellular ribonucleoprotein complex,GO:0035770~ribonucleoprotein granule,GO:0043005~neuron projection,GO:0071013~catalytic step 2 spliceosome,GO:1990124~messenger ribonucleoprotein complex,
Q9Z2X1	heterogeneous nuclear ribonucleoprotein F(Hnrnpf)	Mus musculus	GO:0005634~nucleus,GO:0005654~nucleoplasm,GO:0005681~spliceosomal complex,GO:0005737~cytoplasm,GO:0016020~membrane,GO:0030529~intracellular ribonucleoprotein complex,GO:0071013~catalytic step 2 spliceosome,
O35737	heterogeneous nuclear ribonucleoprotein H1(Hnrnph1)	Mus musculus	GO:0005634~nucleus,GO:0005654~nucleoplasm,GO:0005681~spliceosomal complex,GO:0005737~cytoplasm,GO:0016020~membrane,GO:0019013~viral nucleocapsid,GO:0030529~intracellular ribonucleoprotein complex,GO:0071013~catalytic step 2 spliceosome,
F7B5B5	heterogeneous nuclear ribonucleoprotein R(Hnrnpr)	Mus musculus	GO:0005634~nucleus,GO:0005654~nucleoplasm,GO:0005737~cytoplasm,GO:0019013~viral nucleocapsid,GO:0030425~dendrite,GO:0030426~growth cone,GO:0030529~intracellular ribonucleoprotein complex,GO:0043679~axon terminus,GO:0071013~catalytic step 2 spliceosome,
P17710	hexokinase 1(Hk1)	Mus musculus	GO:0005623~cell,GO:0005739~mitochondrion,GO:0005741~mitochondrial outer membrane,GO:0005829~cytosol,GO:0005901~caveola,GO:0005929~cilium,GO:0016020~membrane,GO:0043234~protein complex,GO:0045121~membrane raft,GO:0097228~sperm principal piece,
Q61035	histidyl-tRNA synthetase(Hars)	Mus musculus	GO:0005737~cytoplasm,GO:0005739~mitochondrion,
P43275	histone cluster 1, H1a(Hist1h1a)	Mus musculus	GO:0000786~nucleosome,GO:0005634~nucleus,GO:0005694~chromosome,GO:0005719~nuclear euchromatin,
P15864	histone cluster 1, H1c(Hist1h1c)	Mus musculus	GO:0000786~nucleosome,GO:0005634~nucleus,GO:0005694~chromosome,GO:0005719~nuclear euchromatin,GO:0035327~transcriptionally active chromatin,
Q61425	hydroxyacyl-Coenzyme A dehydrogenase(Hadh)	Mus musculus	GO:0005654~nucleoplasm,GO:0005737~cytoplasm,GO:0005739~mitochondrion,GO:0005743~mitochondrial inner membrane,GO:0005759~mitochondrial matrix,
Q9JLZ6	hypermethylated in cancer 2(Hic2)	Mus musculus	GO:0005634~nucleus,
Q8BKC5	importin 5(Ipo5)	Mus musculus	GO:0005622~intracellular,GO:0005634~nucleus,GO:0005654~nucleoplasm,GO:0005737~cytoplasm,GO:0005794~Golgi apparatus,GO:0016020~membrane,GO:0031965~nuclear membrane,GO:0034399~nuclear periphery,GO:0043231~intracellular membrane-bounded organelle,
Q9D892	inosine triphosphatase (nucleoside triphosphate pyrophosphatase)(Itpa)	Mus musculus	GO:0005737~cytoplasm,
Q61739	integrin alpha 6(Itga6)	Mus musculus	GO:0005604~basement membrane,GO:0005886~plasma membrane,GO:0005913~cell-cell adherens junction,GO:0005925~focal adhesion,GO:0008305~integrin complex,GO:0009897~external side of plasma membrane,GO:0009925~basal plasma membrane,GO:0009986~cell surface,GO:0016020~membrane,GO:0016021~integral component of membrane,GO:0016323~basolateral plasma membrane,GO:0030056~hemidesmosome,GO:0030175~filopodium,G…
Q9CXY6	interleukin enhancer binding factor 2(Ilf2)	Mus musculus	GO:0005634~nucleus,GO:0005654~nucleoplasm,GO:0005730~nucleolus,GO:0005737~cytoplasm,GO:0016020~membrane,GO:0030529~intracellular ribonucleoprotein complex,
A0A1L1STE4	interleukin enhancer binding factor 3(Ilf3)	Mus musculus	GO:0005634~nucleus,GO:0005654~nucleoplasm,GO:0005730~nucleolus,GO:0005737~cytoplasm,GO:0005739~mitochondrion,GO:0016020~membrane,GO:0030529~intracellular ribonucleoprotein complex,
P58044	isopentenyl-diphosphate delta isomerase(Idi1)	Mus musculus	GO:0005739~mitochondrion,GO:0005777~peroxisome,
P52293	karyopherin (importin) alpha 2(Kpna2)	Mus musculus	GO:0005634~nucleus,GO:0005643~nuclear pore,GO:0005654~nucleoplasm,GO:0005737~cytoplasm,GO:0005829~cytosol,GO:0016020~membrane,
O35344	karyopherin (importin) alpha 3(Kpna3)	Mus musculus	GO:0005634~nucleus,GO:0005643~nuclear pore,GO:0005654~nucleoplasm,GO:0005737~cytoplasm,GO:0005829~cytosol,
E9Q5G3	kinesin family member 23(Kif23)	Mus musculus	GO:0005634~nucleus,GO:0005654~nucleoplasm,GO:0005737~cytoplasm,GO:0005813~centrosome,GO:0005819~spindle,GO:0005856~cytoskeleton,GO:0005871~kinesin complex,GO:0005874~microtubule,GO:0005925~focal adhesion,GO:0030496~midbody,GO:0045171~intercellular bridge,GO:0072686~mitotic spindle,GO:0097149~centralspindlin complex,
Q61768	kinesin family member 5B(Kif5b)	Mus musculus	GO:0005737~cytoplasm,GO:0005815~microtubule organizing center,GO:0005829~cytosol,GO:0005856~cytoskeleton,GO:0005871~kinesin complex,GO:0005874~microtubule,GO:0005913~cell-cell adherens junction,GO:0016020~membrane,GO:0030139~endocytic vesicle,GO:0031982~vesicle,GO:0035253~ciliary rootlet,GO:0043005~neuron projection,GO:0043227~membrane-bounded organelle,GO:0044295~axonal growth cone,GO:0048471~pe…
P14733	lamin B1(Lmnb1)	Mus musculus	GO:0005634~nucleus,GO:0005635~nuclear envelope,GO:0005637~nuclear inner membrane,GO:0005638~lamin filament,GO:0005652~nuclear lamina,GO:0005654~nucleoplasm,GO:0005737~cytoplasm,GO:0005882~intermediate filament,GO:0016020~membrane,GO:0016363~nuclear matrix,GO:0031965~nuclear membrane,
D3Z2D1	leucine rich repeat containing 4B(Lrrc4b)	Mus musculus	GO:0005737~cytoplasm,GO:0005886~plasma membrane,GO:0016020~membrane,GO:0016021~integral component of membrane,GO:0030054~cell junction,GO:0042734~presynaptic membrane,GO:0044300~cerebellar mossy fiber,GO:0045202~synapse,
Q8BMJ2	leucyl-tRNA synthetase(Lars)	Mus musculus	GO:0005634~nucleus,GO:0005737~cytoplasm,GO:0005829~cytosol,
A0A1L1SRE8	low density lipoprotein receptor(Ldlr)	Mus musculus	GO:0005764~lysosome,GO:0005768~endosome,GO:0005769~early endosome,GO:0005770~late endosome,GO:0005794~Golgi apparatus,GO:0005886~plasma membrane,GO:0005901~caveola,GO:0005905~clathrin-coated pit,GO:0009897~external side of plasma membrane,GO:0009986~cell surface,GO:0016020~membrane,GO:0016021~integral component of membrane,GO:0016323~basolateral plasma membrane,GO:0034362~low-density lipoprotein …
Q8R2P8	lysyl-tRNA synthetase(Kars)	Mus musculus	GO:0005737~cytoplasm,GO:0005739~mitochondrion,GO:0015630~microtubule cytoskeleton,GO:0017101~aminoacyl-tRNA synthetase multienzyme complex,
Q9CQL1	mago homolog B, exon junction complex core component(Magohb)	Mus musculus	GO:0005634~nucleus,GO:0035145~exon-exon junction complex,GO:0043025~neuronal cell body,GO:0071013~catalytic step 2 spliceosome,
Q3TQP6	malic enzyme 1, NADP(+)-dependent, cytosolic(Me1)	Mus musculus	GO:0005737~cytoplasm,GO:0005739~mitochondrion,GO:0005829~cytosol,
Q921V5	mannoside acetylglucosaminyltransferase 2(Mgat2)	Mus musculus	GO:0000139~Golgi membrane,GO:0005794~Golgi apparatus,GO:0005795~Golgi stack,GO:0016020~membrane,GO:0016021~integral component of membrane,
Q812F8	mannoside acetylglucosaminyltransferase 4, isoenzyme B(Mgat4b)	Mus musculus	GO:0000139~Golgi membrane,GO:0005794~Golgi apparatus,GO:0016020~membrane,GO:0016021~integral component of membrane,
Q2TA50	melan-A(Mlana)	Mus musculus	GO:0005789~endoplasmic reticulum membrane,GO:0005794~Golgi apparatus,GO:0005802~trans-Golgi network,GO:0016021~integral component of membrane,GO:0042470~melanosome,
Q3THS6	methionine adenosyltransferase II, alpha(Mat2a)	Mus musculus	GO:0005829~cytosol,GO:0048269~methionine adenosyltransferase complex,
Q61166	microtubule-associated protein, RP/EB family, member 1(Mapre1)	Mus musculus	GO:0005737~cytoplasm,GO:0005794~Golgi apparatus,GO:0005813~centrosome,GO:0005819~spindle,GO:0005856~cytoskeleton,GO:0005874~microtubule,GO:0005881~cytoplasmic microtubule,GO:0005913~cell-cell adherens junction,GO:0015630~microtubule cytoskeleton,GO:0030981~cortical microtubule cytoskeleton,GO:0031253~cell projection membrane,GO:0035371~microtubule plus-end,GO:0042995~cell projection,
P97310	minichromosome maintenance complex component 2(Mcm2)	Mus musculus	GO:0000784~nuclear chromosome, telomeric region,GO:0000785~chromatin,GO:0005634~nucleus,GO:0005654~nucleoplasm,GO:0005664~nuclear origin of replication recognition complex,GO:0005737~cytoplasm,GO:0015630~microtubule cytoskeleton,GO:0042555~MCM complex,
P25206	minichromosome maintenance complex component 3(Mcm3)	Mus musculus	GO:0000784~nuclear chromosome, telomeric region,GO:0005634~nucleus,GO:0005654~nucleoplasm,GO:0005737~cytoplasm,GO:0005813~centrosome,GO:0016020~membrane,GO:0042555~MCM complex,GO:0043231~intracellular membrane-bounded organelle,GO:0048471~perinuclear region of cytoplasm,
P49718	minichromosome maintenance complex component 5(Mcm5)	Mus musculus	GO:0000784~nuclear chromosome, telomeric region,GO:0005634~nucleus,GO:0005654~nucleoplasm,GO:0016020~membrane,GO:0042555~MCM complex,
P97311	minichromosome maintenance complex component 6(Mcm6)	Mus musculus	GO:0000784~nuclear chromosome, telomeric region,GO:0005634~nucleus,GO:0005654~nucleoplasm,GO:0042555~MCM complex,
Q61881	minichromosome maintenance complex component 7(Mcm7)	Mus musculus	GO:0000784~nuclear chromosome, telomeric region,GO:0005634~nucleus,GO:0005654~nucleoplasm,GO:0005737~cytoplasm,GO:0005829~cytosol,GO:0016020~membrane,GO:0042555~MCM complex,
E9QK04	neogenin(Neo1)	Mus musculus	GO:0005654~nucleoplasm,GO:0005794~Golgi apparatus,GO:0005886~plasma membrane,GO:0005887~integral component of plasma membrane,GO:0009986~cell surface,GO:0016020~membrane,GO:0016021~integral component of membrane,GO:0043025~neuronal cell body,GO:0097708~intracellular vesicle,GO:0098797~plasma membrane protein complex,
O35375	neuropilin 2(Nrp2)	Mus musculus	GO:0005886~plasma membrane,GO:0016020~membrane,GO:0016021~integral component of membrane,GO:0030424~axon,
Q99K48	non-POU-domain-containing, octamer binding protein(Nono)	Mus musculus	GO:0005634~nucleus,GO:0005654~nucleoplasm,GO:0005730~nucleolus,GO:0016020~membrane,GO:0016363~nuclear matrix,GO:0016607~nuclear speck,GO:0042382~paraspeckles,GO:0090575~RNA polymerase II transcription factor complex,
Q61937	nucleophosmin 1(Npm1)	Mus musculus	GO:0001652~granular component,GO:0005634~nucleus,GO:0005654~nucleoplasm,GO:0005730~nucleolus,GO:0005737~cytoplasm,GO:0005813~centrosome,GO:0005829~cytosol,GO:0005856~cytoskeleton,GO:0005925~focal adhesion,GO:0015934~large ribosomal subunit,GO:0015935~small ribosomal subunit,GO:0016020~membrane,GO:0016363~nuclear matrix,GO:0016607~nuclear speck,GO:0030529~intracellular ribonucleoprotein complex,GO…
Q3TF41	nucleosome assembly protein 1-like 1(Nap1l1)	Mus musculus	GO:0005634~nucleus,GO:0005737~cytoplasm,GO:0016020~membrane,GO:0042470~melanosome,GO:0043005~neuron projection,
O35685	nudC nuclear distribution protein(Nudc)	Mus musculus	GO:0005634~nucleus,GO:0005737~cytoplasm,GO:0005794~Golgi apparatus,GO:0005856~cytoskeleton,GO:0005874~microtubule,GO:0005913~cell-cell adherens junction,
Q9CQF3	nudix (nucleoside diphosphate linked moiety X)-type motif 21(Nudt21)	Mus musculus	GO:0005634~nucleus,GO:0005813~centrosome,GO:0005815~microtubule organizing center,GO:0005849~mRNA cleavage factor complex,GO:0042382~paraspeckles,
P29758	ornithine aminotransferase(Oat)	Mus musculus	GO:0005737~cytoplasm,GO:0005739~mitochondrion,GO:0005759~mitochondrial matrix,
Q8R326	paraspeckle protein 1(Pspc1)	Mus musculus	GO:0005634~nucleus,GO:0005654~nucleoplasm,GO:0005730~nucleolus,GO:0005737~cytoplasm,GO:0016363~nuclear matrix,GO:0016607~nuclear speck,GO:0042382~paraspeckles,
A2BGI8	peptidyl prolyl isomerase H(Ppih)	Mus musculus	GO:0005681~spliceosomal complex,GO:0005737~cytoplasm,GO:0016607~nuclear speck,GO:0046540~U4/U6 x U5 tri-snRNP complex,GO:0071001~U4/U6 snRNP,
Q9CR16	peptidylprolyl isomerase D (cyclophilin D)(Ppid)	Mus musculus	GO:0005634~nucleus,GO:0005654~nucleoplasm,GO:0005730~nucleolus,GO:0005737~cytoplasm,GO:0005739~mitochondrion,
Q8CHP8	phosphoglycolate phosphatase(Pgp)	Mus musculus	GO:0005829~cytosol,
Q99LS3	phosphoserine phosphatase(Psph)	Mus musculus	GO:0005737~cytoplasm,GO:0043005~neuron projection,
A0A1C7CYV0	plastin 3 (T-isoform)(Pls3)	Mus musculus	GO:0005737~cytoplasm,GO:0005884~actin filament,GO:0032420~stereocilium,GO:0032432~actin filament bundle,
Q3UH93	plexin D1(Plxnd1)	Mus musculus	GO:0002116~semaphorin receptor complex,GO:0005886~plasma membrane,GO:0005887~integral component of plasma membrane,GO:0016020~membrane,GO:0016021~integral component of membrane,GO:0030027~lamellipodium,
Q8K094	poliovirus receptor(Pvr)	Mus musculus	GO:0005886~plasma membrane,GO:0005887~integral component of plasma membrane,GO:0005913~cell-cell adherens junction,GO:0016021~integral component of membrane,
Q9D4E6	poly(A) binding protein, cytoplasmic 6(Pabpc6)	Mus musculus	GO:0005737~cytoplasm,
Q9D0B6	polysaccharide biosynthesis domain containing 1(Pbdc1)	Mus musculus	GO:0005737~cytoplasm,
E9PV04	predicted gene 8994(Gm8994)	Mus musculus	GO:0071013~catalytic step 2 spliceosome,
Q9QUR6	prolyl endopeptidase(Prep)	Mus musculus	GO:0005634~nucleus,GO:0005737~cytoplasm,GO:0005829~cytosol,GO:0016020~membrane,
P62192	protease (prosome, macropain) 26S subunit, ATPase 1(Psmc1)	Mus musculus	GO:0000502~proteasome complex,GO:0005634~nucleus,GO:0005654~nucleoplasm,GO:0005737~cytoplasm,GO:0005838~proteasome regulatory particle,GO:0008540~proteasome regulatory particle, base subcomplex,GO:0016020~membrane,GO:0022624~proteasome accessory complex,GO:0031595~nuclear proteasome complex,GO:0031597~cytosolic proteasome complex,
P61290	proteaseome (prosome, macropain) activator subunit 3 (PA28 gamma, Ki)(Psme3)	Mus musculus	GO:0000502~proteasome complex,GO:0005634~nucleus,GO:0005654~nucleoplasm,GO:0005737~cytoplasm,GO:0008537~proteasome activator complex,GO:0016020~membrane,
Q8BVQ9	proteasome (prosome, macropain) 26S subunit, ATPase 2(Psmc2)	Mus musculus	GO:0000502~proteasome complex,GO:0000932~cytoplasmic mRNA processing body,GO:0005634~nucleus,GO:0005737~cytoplasm,GO:0008540~proteasome regulatory particle, base subcomplex,GO:0016020~membrane,GO:0022624~proteasome accessory complex,GO:0031595~nuclear proteasome complex,GO:0031597~cytosolic proteasome complex,GO:0043231~intracellular membrane-bounded organelle,
B7ZCF1	proteasome (prosome, macropain) 26S subunit, ATPase 3(Psmc3)	Mus musculus	GO:0000502~proteasome complex,GO:0000932~cytoplasmic mRNA processing body,GO:0005634~nucleus,GO:0005737~cytoplasm,GO:0008540~proteasome regulatory particle, base subcomplex,GO:0016020~membrane,GO:0022624~proteasome accessory complex,GO:0031595~nuclear proteasome complex,GO:0031597~cytosolic proteasome complex,GO:0048471~perinuclear region of cytoplasm,
O35226	proteasome (prosome, macropain) 26S subunit, non-ATPase, 4(Psmd4)	Mus musculus	GO:0000502~proteasome complex,GO:0005634~nucleus,GO:0005654~nucleoplasm,GO:0005737~cytoplasm,GO:0005829~cytosol,GO:0008540~proteasome regulatory particle, base subcomplex,GO:0022624~proteasome accessory complex,
Q9JIF0	protein arginine N-methyltransferase 1(Prmt1)	Mus musculus	GO:0005634~nucleus,GO:0005654~nucleoplasm,GO:0005737~cytoplasm,GO:0005829~cytosol,GO:0016020~membrane,GO:0034709~methylosome,GO:0043234~protein complex,
P08003	protein disulfide isomerase associated 4(Pdia4)	Mus musculus	GO:0005783~endoplasmic reticulum,GO:0005788~endoplasmic reticulum lumen,GO:0005790~smooth endoplasmic reticulum,GO:0009986~cell surface,GO:0034663~endoplasmic reticulum chaperone complex,GO:0042470~melanosome,
O08795	protein kinase C substrate 80K-H(Prkcsh)	Mus musculus	GO:0005783~endoplasmic reticulum,GO:0017177~glucosidase II complex,
A0A0J9YVG0	protein phosphatase 1G (formerly 2C), magnesium-dependent, gamma isoform(Ppm1g)	Mus musculus	GO:0005634~nucleus,GO:0005654~nucleoplasm,GO:0016020~membrane,
Q60676	protein phosphatase 5, catalytic subunit(Ppp5c)	Mus musculus	GO:0005634~nucleus,GO:0005654~nucleoplasm,GO:0005737~cytoplasm,GO:0005829~cytosol,GO:0005886~plasma membrane,GO:0016020~membrane,GO:0043005~neuron projection,GO:0043025~neuronal cell body,GO:0043204~perikaryon,GO:0043231~intracellular membrane-bounded organelle,GO:0043234~protein complex,GO:0071944~cell periphery,GO:1990635~proximal dendrite,
Q91XX7	protocadherin gamma subfamily B, 2(Pcdhgb2)	Mus musculus	GO:0005886~plasma membrane,GO:0016020~membrane,GO:0016021~integral component of membrane,
O35295	purine rich element binding protein B(Purb)	Mus musculus	GO:0005634~nucleus,GO:0005662~DNA replication factor A complex,GO:0016021~integral component of membrane,
Q8BK67	regulator of chromosome condensation 2(Rcc2)	Mus musculus	GO:0000775~chromosome, centromeric region,GO:0005634~nucleus,GO:0005694~chromosome,GO:0005730~nucleolus,GO:0005737~cytoplasm,GO:0005856~cytoskeleton,GO:0005874~microtubule,GO:0005886~plasma membrane,GO:0016020~membrane,GO:0030496~midbody,GO:0031901~early endosome membrane,GO:0034506~chromosome, centromeric core domain,GO:1990023~mitotic spindle midzone,
Q60972	retinoblastoma binding protein 4(Rbbp4)	Mus musculus	GO:0000790~nuclear chromatin,GO:0005634~nucleus,GO:0005654~nucleoplasm,GO:0016581~NuRD complex,GO:0016589~NURF complex,GO:0033186~CAF-1 complex,GO:0035098~ESC/E(Z) complex,GO:0043234~protein complex,
A2AFJ1	retinoblastoma binding protein 7(Rbbp7)	Mus musculus	GO:0005634~nucleus,GO:0005654~nucleoplasm,GO:0016581~NuRD complex,GO:0035098~ESC/E(Z) complex,
Q9CZQ6	retinoic acid early transcript 1E(Raet1e)	Mus musculus	GO:0005886~plasma membrane,GO:0016020~membrane,GO:0031225~anchored component of membrane,GO:0044214~spanning component of plasma membrane,GO:0046658~anchored component of plasma membrane,
Q9JI58	retinoic acid early transcript delta(Raet1d)	Mus musculus	GO:0005886~plasma membrane,GO:0009897~external side of plasma membrane,GO:0016020~membrane,GO:0031225~anchored component of membrane,GO:0044214~spanning component of plasma membrane,GO:0046658~anchored component of plasma membrane,
P11157	ribonucleotide reductase M2(Rrm2)	Mus musculus	GO:0005634~nucleus,GO:0005635~nuclear envelope,GO:0005737~cytoplasm,GO:0005971~ribonucleoside-diphosphate reductase complex,GO:0016021~integral component of membrane,
P86048	ribosomal protein L10-like(Rpl10l)	Mus musculus	GO:0005622~intracellular,GO:0005634~nucleus,GO:0005840~ribosome,GO:0005844~polysome,GO:0016020~membrane,GO:0022625~cytosolic large ribosomal subunit,GO:0030529~intracellular ribonucleoprotein complex,
P47963	ribosomal protein L13(Rpl13)	Mus musculus	GO:0005622~intracellular,GO:0005634~nucleus,GO:0005840~ribosome,GO:0016020~membrane,GO:0022625~cytosolic large ribosomal subunit,GO:0030529~intracellular ribonucleoprotein complex,
P19253	ribosomal protein L13A(Rpl13a)	Mus musculus	GO:0005634~nucleus,GO:0005730~nucleolus,GO:0005737~cytoplasm,GO:0005840~ribosome,GO:0005925~focal adhesion,GO:0015934~large ribosomal subunit,GO:0016020~membrane,GO:0022625~cytosolic large ribosomal subunit,GO:0030529~intracellular ribonucleoprotein complex,GO:0097452~GAIT complex,
Q9CPR4	ribosomal protein L17(Rpl17)	Mus musculus	GO:0005622~intracellular,GO:0005634~nucleus,GO:0005840~ribosome,GO:0005844~polysome,GO:0015934~large ribosomal subunit,GO:0022625~cytosolic large ribosomal subunit,GO:0030529~intracellular ribonucleoprotein complex,GO:0031672~A band,
P35980	ribosomal protein L18(Rpl18)	Mus musculus	GO:0005622~intracellular,GO:0005634~nucleus,GO:0005730~nucleolus,GO:0005737~cytoplasm,GO:0005840~ribosome,GO:0005925~focal adhesion,GO:0016020~membrane,GO:0022625~cytosolic large ribosomal subunit,GO:0030529~intracellular ribonucleoprotein complex,
A2A547	ribosomal protein L19(Rpl19)	Mus musculus	GO:0005622~intracellular,GO:0005730~nucleolus,GO:0005737~cytoplasm,GO:0005840~ribosome,GO:0005925~focal adhesion,GO:0016020~membrane,GO:0022625~cytosolic large ribosomal subunit,GO:0030529~intracellular ribonucleoprotein complex,
P14115	ribosomal protein L27A(Rpl27a)	Mus musculus	GO:0005622~intracellular,GO:0005840~ribosome,GO:0015934~large ribosomal subunit,GO:0016020~membrane,GO:0022625~cytosolic large ribosomal subunit,GO:0022626~cytosolic ribosome,GO:0030529~intracellular ribonucleoprotein complex,
P47911	ribosomal protein L6(Rpl6)	Mus musculus	GO:0005622~intracellular,GO:0005634~nucleus,GO:0005730~nucleolus,GO:0005737~cytoplasm,GO:0005840~ribosome,GO:0005913~cell-cell adherens junction,GO:0005925~focal adhesion,GO:0016020~membrane,GO:0022625~cytosolic large ribosomal subunit,GO:0030529~intracellular ribonucleoprotein complex,GO:0031672~A band,GO:0036464~cytoplasmic ribonucleoprotein granule,
P62918	ribosomal protein L8(Rpl8)	Mus musculus	GO:0005622~intracellular,GO:0005730~nucleolus,GO:0005737~cytoplasm,GO:0005840~ribosome,GO:0005925~focal adhesion,GO:0015934~large ribosomal subunit,GO:0016020~membrane,GO:0022625~cytosolic large ribosomal subunit,GO:0030529~intracellular ribonucleoprotein complex,
F7AEH4	ribosomal protein S12(Rps12)	Mus musculus	GO:0016020~membrane,GO:0022625~cytosolic large ribosomal subunit,GO:0022627~cytosolic small ribosomal subunit,
P62267	ribosomal protein S23(Rps23)	Mus musculus	GO:0005622~intracellular,GO:0005730~nucleolus,GO:0005737~cytoplasm,GO:0005840~ribosome,GO:0015935~small ribosomal subunit,GO:0016020~membrane,GO:0022627~cytosolic small ribosomal subunit,GO:0030529~intracellular ribonucleoprotein complex,
Q6ZWU9	ribosomal protein S27(Rps27)	Mus musculus	GO:0005840~ribosome,GO:0022627~cytosolic small ribosomal subunit,
P62754	ribosomal protein S6(Rps6)	Mus musculus	GO:0005634~nucleus,GO:0005730~nucleolus,GO:0005737~cytoplasm,GO:0005840~ribosome,GO:0005844~polysome,GO:0015935~small ribosomal subunit,GO:0016020~membrane,GO:0022627~cytosolic small ribosomal subunit,GO:0030425~dendrite,GO:0030529~intracellular ribonucleoprotein complex,GO:0036464~cytoplasmic ribonucleoprotein granule,GO:0044297~cell body,GO:0048471~perinuclear region of cytoplasm,
P47955	ribosomal protein, large, P1(Rplp1)	Mus musculus	GO:0005622~intracellular,GO:0005840~ribosome,GO:0022625~cytosolic large ribosomal subunit,GO:0030529~intracellular ribonucleoprotein complex,GO:0030687~preribosome, large subunit precursor,
O89026	roundabout guidance receptor 1(Robo1)	Mus musculus	GO:0005737~cytoplasm,GO:0005886~plasma membrane,GO:0009986~cell surface,GO:0016020~membrane,GO:0016021~integral component of membrane,GO:0030424~axon,GO:0030673~axolemma,GO:0042995~cell projection,GO:0043025~neuronal cell body,
D3Z572	sarcoglycan, epsilon(Sgce)	Mus musculus	GO:0005737~cytoplasm,GO:0005794~Golgi apparatus,GO:0005856~cytoskeleton,GO:0005886~plasma membrane,GO:0005887~integral component of plasma membrane,GO:0016010~dystrophin-associated glycoprotein complex,GO:0016012~sarcoglycan complex,GO:0016020~membrane,GO:0016021~integral component of membrane,GO:0030425~dendrite,GO:0032590~dendrite membrane,GO:0042383~sarcolemma,GO:0042995~cell projection,
Q9CZC8	secernin 1(Scrn1)	Mus musculus	GO:0005634~nucleus,GO:0005737~cytoplasm,GO:0031965~nuclear membrane,
A0A0R4J069	selenocysteine lyase(Scly)	Mus musculus	GO:0005737~cytoplasm,GO:0005829~cytosol,
B7ZC46	septin 8(Sept8)	Mus musculus	GO:0005737~cytoplasm,GO:0005856~cytoskeleton,GO:0043209~myelin sheath,
Q80UG5	septin 9(Sept9)	Mus musculus	GO:0001725~stress fiber,GO:0005737~cytoplasm,GO:0005856~cytoskeleton,GO:0005874~microtubule,GO:0005913~cell-cell adherens junction,GO:0005930~axoneme,GO:0015629~actin cytoskeleton,GO:0031105~septin complex,GO:0031513~nonmotile primary cilium,GO:0048471~perinuclear region of cytoplasm,
Q9Z1Z2	serine/threonine kinase receptor associated protein(Strap)	Mus musculus	GO:0005634~nucleus,GO:0005737~cytoplasm,GO:0005829~cytosol,GO:0032797~SMN complex,GO:0034719~SMN-Sm protein complex,
P57784	small nuclear ribonucleoprotein polypeptide A'(Snrpa1)	Mus musculus	GO:0005634~nucleus,GO:0005654~nucleoplasm,GO:0005681~spliceosomal complex,GO:0005686~U2 snRNP,GO:0019013~viral nucleocapsid,GO:0030529~intracellular ribonucleoprotein complex,GO:0071013~catalytic step 2 spliceosome,
P62309	small nuclear ribonucleoprotein polypeptide G(Snrpg)	Mus musculus	GO:0005682~U5 snRNP,GO:0005683~U7 snRNP,GO:0005685~U1 snRNP,GO:0005686~U2 snRNP,GO:0005687~U4 snRNP,GO:0005689~U12-type spliceosomal complex,GO:0005732~small nucleolar ribonucleoprotein complex,GO:0005829~cytosol,GO:0034709~methylosome,GO:0034719~SMN-Sm protein complex,GO:0043186~P granule,GO:0071004~U2-type prespliceosome,GO:0071011~precatalytic spliceosome,GO:0071013~catalytic step 2 spliceosom…
P48962	solute carrier family 25 (mitochondrial carrier, adenine nucleotide translocator), member 4(Slc25a4)	Mus musculus	GO:0005634~nucleus,GO:0005739~mitochondrion,GO:0005741~mitochondrial outer membrane,GO:0005743~mitochondrial inner membrane,GO:0016020~membrane,GO:0016021~integral component of membrane,GO:0043209~myelin sheath,
A0A087WRC8	solute carrier family 39 (zinc transporter), member 10(Slc39a10)	Mus musculus	GO:0005886~plasma membrane,GO:0005887~integral component of plasma membrane,GO:0016020~membrane,GO:0016021~integral component of membrane,
Q09143	solute carrier family 7 (cationic amino acid transporter, y+ system), member 1(Slc7a1)	Mus musculus	GO:0005886~plasma membrane,GO:0005887~integral component of plasma membrane,GO:0016020~membrane,GO:0016021~integral component of membrane,
Q6PHU5	sortilin 1(Sort1)	Mus musculus	GO:0005634~nucleus,GO:0005764~lysosome,GO:0005765~lysosomal membrane,GO:0005768~endosome,GO:0005769~early endosome,GO:0005783~endoplasmic reticulum,GO:0005789~endoplasmic reticulum membrane,GO:0005794~Golgi apparatus,GO:0005829~cytosol,GO:0005886~plasma membrane,GO:0005905~clathrin-coated pit,GO:0009986~cell surface,GO:0010008~endosome membrane,GO:0016020~membrane,GO:0016021~integral component of…
Q6NZD2	sorting nexin 1(Snx1)	Mus musculus	GO:0005737~cytoplasm,GO:0005768~endosome,GO:0005769~early endosome,GO:0005794~Golgi apparatus,GO:0005829~cytosol,GO:0005913~cell-cell adherens junction,GO:0010008~endosome membrane,GO:0016020~membrane,GO:0019898~extrinsic component of membrane,GO:0030027~lamellipodium,GO:0030904~retromer complex,GO:0030905~retromer, tubulation complex,GO:0031901~early endosome membrane,GO:0031982~vesicle,GO:00429…
E9Q1C3	spermatogenesis associated, serine-rich 2-like(Spats2l)	Mus musculus	GO:0005634~nucleus,GO:0005730~nucleolus,GO:0005737~cytoplasm,GO:0043234~protein complex,
Q8K4Z5	splicing factor 3a, subunit 1(Sf3a1)	Mus musculus	GO:0005634~nucleus,GO:0005654~nucleoplasm,GO:0005681~spliceosomal complex,GO:0005684~U2-type spliceosomal complex,GO:0005686~U2 snRNP,GO:0071004~U2-type prespliceosome,GO:0071013~catalytic step 2 spliceosome,
G5E866	splicing factor 3b, subunit 1(Sf3b1)	Mus musculus	GO:0000785~chromatin,GO:0005634~nucleus,GO:0005654~nucleoplasm,GO:0005681~spliceosomal complex,GO:0005686~U2 snRNP,GO:0005689~U12-type spliceosomal complex,GO:0016021~integral component of membrane,GO:0016363~nuclear matrix,GO:0030532~small nuclear ribonucleoprotein complex,GO:0034693~U11/U12 snRNP,GO:0071004~U2-type prespliceosome,GO:0071013~catalytic step 2 spliceosome,
Q921M3	splicing factor 3b, subunit 3(Sf3b3)	Mus musculus	GO:0005634~nucleus,GO:0005681~spliceosomal complex,GO:0005689~U12-type spliceosomal complex,GO:0005730~nucleolus,GO:0071013~catalytic step 2 spliceosome,
Q60864	stress-induced phosphoprotein 1(Stip1)	Mus musculus	GO:0005634~nucleus,GO:0005737~cytoplasm,GO:0005829~cytosol,GO:0043209~myelin sheath,GO:0043234~protein complex,
E9Q0Z7	sulfatase modifying factor 1(Sumf1)	Mus musculus	GO:0005783~endoplasmic reticulum,GO:0005788~endoplasmic reticulum lumen,
O55100	synaptogyrin 1(Syngr1)	Mus musculus	GO:0008021~synaptic vesicle,GO:0016020~membrane,GO:0016021~integral component of membrane,GO:0030054~cell junction,GO:0030672~synaptic vesicle membrane,GO:0031594~neuromuscular junction,GO:0042470~melanosome,GO:0043195~terminal bouton,GO:0045202~synapse,
G3UZI2	synaptotagmin binding, cytoplasmic RNA interacting protein(Syncrip)	Mus musculus	GO:0005634~nucleus,GO:0005654~nucleoplasm,GO:0005681~spliceosomal complex,GO:0005737~cytoplasm,GO:0005783~endoplasmic reticulum,GO:0016020~membrane,GO:0030529~intracellular ribonucleoprotein complex,GO:0043231~intracellular membrane-bounded organelle,GO:0070937~CRD-mediated mRNA stability complex,GO:0071013~catalytic step 2 spliceosome,GO:0071204~histone pre-mRNA 3'end processing complex,GO:00974…
Q9DCK3	tetraspanin 4(Tspan4)	Mus musculus	GO:0005886~plasma membrane,GO:0005887~integral component of plasma membrane,GO:0005925~focal adhesion,GO:0016020~membrane,GO:0016021~integral component of membrane,GO:0031982~vesicle,
Q8BJU2	tetraspanin 9(Tspan9)	Mus musculus	GO:0005886~plasma membrane,GO:0005887~integral component of plasma membrane,GO:0005925~focal adhesion,GO:0016020~membrane,GO:0016021~integral component of membrane,GO:0097197~tetraspanin-enriched microdomain,
A0A0R4IZY0	thimet oligopeptidase 1(Thop1)	Mus musculus	GO:0005737~cytoplasm,GO:0005758~mitochondrial intermembrane space,
Q9CQU0	thioredoxin domain containing 12 (endoplasmic reticulum)(Txndc12)	Mus musculus	GO:0005783~endoplasmic reticulum,GO:0005788~endoplasmic reticulum lumen,
Q61033	thymopoietin(Tmpo)	Mus musculus	GO:0000785~chromatin,GO:0005634~nucleus,GO:0005635~nuclear envelope,GO:0005637~nuclear inner membrane,GO:0005694~chromosome,GO:0005789~endoplasmic reticulum membrane,GO:0005913~cell-cell adherens junction,GO:0016020~membrane,GO:0016021~integral component of membrane,GO:0031965~nuclear membrane,
P10711	transcription elongation factor A (SII) 1(Tcea1)	Mus musculus	GO:0005634~nucleus,GO:0005654~nucleoplasm,GO:0005730~nucleolus,
P83940	transcription elongation factor B (SIII), polypeptide 1(Tceb1)	Mus musculus	GO:0005634~nucleus,GO:0030891~VCB complex,GO:0070449~elongin complex,
Q62348	translin(Tsn)	Mus musculus	GO:0005634~nucleus,GO:0005737~cytoplasm,
A0A0G2JGU1	transmembrane 4 superfamily member 1(Tm4sf1)	Mus musculus	GO:0005887~integral component of plasma membrane,GO:0016020~membrane,GO:0016021~integral component of membrane,
Q64514	tripeptidyl peptidase II(Tpp2)	Mus musculus	GO:0005634~nucleus,GO:0005737~cytoplasm,
Q9JHJ0	tropomodulin 3(Tmod3)	Mus musculus	GO:0001726~ruffle,GO:0005737~cytoplasm,GO:0005856~cytoskeleton,GO:0005865~striated muscle thin filament,GO:0005911~cell-cell junction,GO:0005913~cell-cell adherens junction,GO:0030027~lamellipodium,GO:0031941~filamentous actin,
Q8BSH3, G5E8R2	tropomyosin 1, alpha(Tpm1)	Mus musculus	GO:0001725~stress fiber,GO:0005737~cytoplasm,GO:0005856~cytoskeleton,GO:0005862~muscle thin filament tropomyosin,GO:0030016~myofibril,GO:0031941~filamentous actin,GO:0032059~bleb,GO:0032587~ruffle membrane,GO:0043234~protein complex,
P68373	tubulin, alpha 1C(Tuba1c)	Mus musculus	GO:0005634~nucleus,GO:0005737~cytoplasm,GO:0005856~cytoskeleton,GO:0005874~microtubule,GO:0005881~cytoplasmic microtubule,GO:0031982~vesicle,
Q9CYZ2	tumor protein D52-like 2(Tpd52l2)	Mus musculus	GO:0005737~cytoplasm,GO:0048471~perinuclear region of cytoplasm,
Q91YR1	twinfilin actin binding protein 1(Twf1)	Mus musculus	GO:0005622~intracellular,GO:0005737~cytoplasm,GO:0005856~cytoskeleton,GO:0005911~cell-cell junction,GO:0005913~cell-cell adherens junction,GO:0005925~focal adhesion,GO:0015629~actin cytoskeleton,GO:0030016~myofibril,GO:0030175~filopodium,GO:0032587~ruffle membrane,GO:0048471~perinuclear region of cytoplasm,
P11344	tyrosinase(Tyr)	Mus musculus	GO:0005634~nucleus,GO:0005737~cytoplasm,GO:0005829~cytosol,GO:0016020~membrane,GO:0016021~integral component of membrane,GO:0033162~melanosome membrane,GO:0042470~melanosome,GO:0048471~perinuclear region of cytoplasm,
P07147	tyrosinase-related protein 1(Tyrp1)	Mus musculus	GO:0010008~endosome membrane,GO:0016020~membrane,GO:0016021~integral component of membrane,GO:0030669~clathrin-coated endocytic vesicle membrane,GO:0033162~melanosome membrane,GO:0042470~melanosome,
A2A7S7	tyrosyl-tRNA synthetase(Yars)	Mus musculus	GO:0005634~nucleus,GO:0005737~cytoplasm,
Q80X50	ubiquitin-associated protein 2-like(Ubap2l)	Mus musculus	GO:0005671~Ada2/Gcn5/Ada3 transcription activator complex,GO:0031519~PcG protein complex,
Q8CFZ0	ubiquitin-conjugating enzyme E2I(Ube2i)	Mus musculus	GO:0001650~fibrillar center,GO:0005634~nucleus,GO:0005635~nuclear envelope,GO:0005654~nucleoplasm,GO:0005737~cytoplasm,GO:0005829~cytosol,GO:0016604~nuclear body,GO:0016605~PML body,GO:0030425~dendrite,GO:0045202~synapse,GO:1990234~transferase complex,
O08747	unc-5 netrin receptor C(Unc5c)	Mus musculus	GO:0005886~plasma membrane,GO:0016020~membrane,GO:0016021~integral component of membrane,GO:0030054~cell junction,GO:0043005~neuron projection,GO:0045202~synapse,
Q9Z1Q9	valyl-tRNA synthetase(Vars)	Mus musculus	GO:0005739~mitochondrion,
						total	927
						extracellular	686	0.74

## Sheet: 3_shScr DMSO genes
From	Entry	Entry Name	Protein names	Gene Names (primary)
A0A087WR50	A0A087WR50	A0A087WR50_MOUSE	Fibronectin	Fn1
A0A087WRC8	A0A087WRC8	A0A087WRC8_MOUSE	Solute carrier family 39 (zinc transporter), member 10	Slc39a10
A0A0A0MQM0	A0A0A0MQM0	A0A0A0MQM0_MOUSE	Eukaryotic translation initiation factor 5A (eIF-5A)	Eif5a
A0A0A6YX18	A0A0A6YX18	A0A0A6YX18_MOUSE	V-type proton ATPase subunit H	Atp6v1h
A0A0G2JDK6	A0A0G2JDK6	A0A0G2JDK6_MOUSE	Adhesion G protein-coupled receptor L2	Adgrl2
A0A0G2JDL9	A0A0G2JDL9	A0A0G2JDL9_MOUSE	RAS-related protein 1a	Rap1a
A0A0G2JE32	A0A0G2JE32	A0A0G2JE32_MOUSE	Ubiquitin-conjugating enzyme E2D 3	Ube2d3
A0A0G2JFP4	A0A0G2JFP4	A0A0G2JFP4_MOUSE	Ferric-chelate reductase 1	Frrs1
A0A0G2JGP8	A0A0G2JGP8	A0A0G2JGP8_MOUSE	Shisa family member 5	Shisa5
A0A0G2JGU1	A0A0G2JGU1	A0A0G2JGU1_MOUSE	Transmembrane 4 superfamily member 1	Tm4sf1
A0A0J9YUZ4	A0A0J9YUZ4	A0A0J9YUZ4_MOUSE	High mobility group box 1	Hmgb1
A0A0J9YVG0	A0A0J9YVG0	A0A0J9YVG0_MOUSE	Protein phosphatase 1G (formerly 2C), magnesium-dependent, gamma isoform	Ppm1g
A0A0N4SW28	A0A0N4SW28	A0A0N4SW28_MOUSE	Guanine nucleotide-binding protein subunit gamma	Gng12
A0A0N4SW94	A0A0N4SW94	A0A0N4SW94_MOUSE	Myeloid-associated differentiation marker	Myadm
A0A0R4IZY0	A0A0R4IZY0	A0A0R4IZY0_MOUSE	Thimet oligopeptidase 1	Thop1
A0A0R4J069	A0A0R4J069	A0A0R4J069_MOUSE	Selenocysteine lyase	Scly
A0A0R4J092	A0A0R4J092	A0A0R4J092_MOUSE	Beta-mannosidase (EC 3.2.1.25) (Lysosomal beta A mannosidase) (Mannanase)	Manba
A0A0R4J107	A0A0R4J107	A0A0R4J107_MOUSE	Acylamino-acid-releasing enzyme (EC 3.4.19.1) (Acyl-peptide hydrolase) (Acylaminoacyl-peptidase)	Apeh
A0A0R4J117	A0A0R4J117	A0A0R4J117_MOUSE	Immunoglobulin superfamily, member 8	Igsf8
A0A0R4J138	A0A0R4J138	A0A0R4J138_MOUSE	Arylsulfatase B	Arsb
A0A0R4J1E2	A0A0R4J1E2	A0A0R4J1E2_MOUSE	Eukaryotic translation elongation factor 1 delta (guanine nucleotide exchange protein)	Eef1d
A0A0R4J1L2	A0A0R4J1L2	A0A0R4J1L2_MOUSE	Eukaryotic translation elongation factor 1 delta (guanine nucleotide exchange protein)	Eef1d
A0A0R4J1Y7	A0A0R4J1Y7	A0A0R4J1Y7_MOUSE	protein disulfide-isomerase (EC 5.3.4.1)	Txndc5
A0A0R4J242	A0A0R4J242	A0A0R4J242_MOUSE	Chitinase domain containing 1	Chid1
A0A140LHA2	A0A140LHA2	A0A140LHA2_MOUSE	BUB3 mitotic checkpoint protein	Bub3
A0A140LHU0	A0A140LHU0	A0A140LHU0_MOUSE	A disintegrin and metallopeptidase domain 9 (meltrin gamma)	Adam9
A0A140T8R4	A0A140T8R4	A0A140T8R4_MOUSE	N-acetylglucosamine-1-phosphotransferase, gamma subunit	Gnptg
A0A1B0GRP7	A0A1B0GRP7	A0A1B0GRP7_MOUSE	Pyridoxal phosphate binding protein	Plpbp
A0A1C7CYV0	A0A1C7CYV0	A0A1C7CYV0_MOUSE	Plastin 3 (T-isoform)	Pls3
A0A1D5RLD8	A0A1D5RLD8	A0A1D5RLD8_MOUSE	Glyceraldehyde-3-phosphate dehydrogenase (EC 1.2.1.12)	Gm10358
A0A1L1SRE8	A0A1L1SRE8	A0A1L1SRE8_MOUSE	Low density lipoprotein receptor	Ldlr
A0A1L1STE4	A0A1L1STE4	A0A1L1STE4_MOUSE	Interleukin enhancer binding factor 3	Ilf3
A0A1W2P733	A0A1W2P733	A0A1W2P733_MOUSE	C-1-tetrahydrofolate synthase, cytoplasmic (EC 1.5.1.5) (EC 6.3.4.3)	Mthfd1
A0A1W2P7Q9	A0A1W2P7Q9	A0A1W2P7Q9_MOUSE	Myosin, light polypeptide 6, alkali, smooth muscle and non-muscle	Myl6
A0A1Y7VK66	A0A1Y7VK66	A0A1Y7VK66_MOUSE	Calmodulin-like 3	Calml3
A0A286YD87	A0A286YD87	A0A286YD87_MOUSE	Growth arrest specific 1	Gas1
A0A286YEB7	A0A286YEB7	A0A286YEB7_MOUSE	40S ribosomal protein S24	Rps24
A0A2I3BPS1	A0A2I3BPS1	A0A2I3BPS1_MOUSE	Glia maturation factor, beta	Gmfb
A0A2I3BQZ9	A0A2I3BQZ9	A0A2I3BQZ9_MOUSE	Amyloid-beta A4 protein	App
A0A2R8W6P0	A0A2R8W6P0	A0A2R8W6P0_MOUSE	Leukocyte surface antigen CD47 (Integrin-associated protein)	Cd47
A0A3B2WBL1	A0A3B2WBL1	A0A3B2WBL1_MOUSE	Ribosomal protein	Rpl10a
A0A3B2WCD8	A0A3B2WCD8	A0A3B2WCD8_MOUSE	KH-type splicing regulatory protein	Khsrp
A0A452J8A5	A0A452J8A5	A0A452J8A5_MOUSE	Enoyl-Coenzyme A delta isomerase 1	Eci1
A0A494B937	A0A494B937	A0A494B937_MOUSE	Meteorin, glial cell differentiation regulator	Metrn
A0A494B955	A0A494B955	A0A494B955_MOUSE	Thioredoxin-like 1	Txnl1
A0A494B9H1	A0A494B9H1	A0A494B9H1_MOUSE	Endoplasmic reticulum chaperone SIL1 homolog (S. cerevisiae)	Sil1
A0A494BAJ6	A0A494BAJ6	A0A494BAJ6_MOUSE	ADP-ribosylation factor-like 3	Arl3
A0A494BAY0	A0A494BAY0	A0A494BAY0_MOUSE	Vacuolar protein sorting 37C	Vps37c
A0A494BBI6	A0A494BBI6	A0A494BBI6_MOUSE	STIP1 homology and U-Box containing protein 1	Stub1
A0A498WGK2	A0A498WGK2	A0A498WGK2_MOUSE	asparagine--tRNA ligase (EC 6.1.1.22)	Nars
A2A547	A2A547	A2A547_MOUSE	Ribosomal protein L19	Rpl19
A2A5K2	A2A5K2	A2A5K2_MOUSE	Phospholipid transfer protein	Pltp
A2A7S7	A2A7S7	A2A7S7_MOUSE	Tyrosine--tRNA ligase (EC 6.1.1.1) (Tyrosyl-tRNA synthetase)	Yars
A2AFG8	A2AFG8	A2AFG8_MOUSE	L1 cell adhesion molecule	L1cam
A2AFJ1	A2AFJ1	A2AFJ1_MOUSE	Retinoblastoma binding protein 7, chromatin remodeling factor	Rbbp7
A2AL12	A2AL12	A2AL12_MOUSE	Heterogeneous nuclear ribonucleoprotein A3	Hnrnpa3
A2AMW0	A2AMW0	A2AMW0_MOUSE	F-actin-capping protein subunit beta	Capzb
A2BE93	A2BE93	A2BE93_MOUSE	SET nuclear oncogene	Set
A2BGI8	A2BGI8	A2BGI8_MOUSE	Peptidyl-prolyl cis-trans isomerase (PPIase) (EC 5.2.1.8)	Ppih
B0QZP8	B0QZP8	B0QZP8_MOUSE	Synaptogyrin 2	Syngr2
B0V2N1	B0V2N1	PTPRS_MOUSE	Receptor-type tyrosine-protein phosphatase S (R-PTP-S) (EC 3.1.3.48) (PTPNU-3) (Receptor-type tyrosine-protein phosphatase sigma) (R-PTP-sigma)	Ptprs
B1AQF4	B1AQF4	B1AQF4_MOUSE	Dual specificity protein phosphatase (EC 3.1.3.16) (EC 3.1.3.48)	Dusp3
B7FAU9	B7FAU9	B7FAU9_MOUSE	Filamin, alpha	Flna
B7ZC46	B7ZC46	B7ZC46_MOUSE	Septin	Septin8
B7ZCF1	B7ZCF1	B7ZCF1_MOUSE	Proteasome (prosome, macropain) 26S subunit, ATPase 3	Psmc3
B7ZNJ1	B7ZNJ1	B7ZNJ1_MOUSE	Fibronectin	Fn1
C0HKE7	C0HKE7	H2A1N_MOUSE	Histone H2A type 1-N	Hist1h2an
C0HKG5	C0HKG5	RNT2A_MOUSE	Ribonuclease T2-A (EC 4.6.1.19) (Ribonuclease 6-A)	Rnaset2a
D3YXU8	D3YXU8	D3YXU8_MOUSE	Hyaluronidase (EC 3.2.1.35)	Hyal1
D3YYN7	D3YYN7	D3YYN7_MOUSE	Sodium/potassium-transporting ATPase subunit alpha	Atp1a2
D3Z0U9	D3Z0U9	D3Z0U9_MOUSE	Extracellular matrix protein 1	Ecm1
D3Z1Z8	D3Z1Z8	D3Z1Z8_MOUSE	Stathmin	Stmn1
D3Z2D1	D3Z2D1	D3Z2D1_MOUSE	Leucine rich repeat containing 4B	Lrrc4b
D3Z2H9	D3Z2H9	D3Z2H9_MOUSE	Tropomyosin 3, related sequence 7	Tpm3-rs7
D3Z2K3	D3Z2K3	D3Z2K3_MOUSE	Actin, gamma 2, smooth muscle, enteric	Actg2
D3Z572	D3Z572	D3Z572_MOUSE	Sarcoglycan, epsilon	Sgce
D3Z703	D3Z703	D3Z703_MOUSE	Inositol (myo)-1(or 4)-monophosphatase 1	Impa1
D3Z763	D3Z763	D3Z763_MOUSE	Biregional cell adhesion molecule-related/down-regulated by oncogenes (Cdon) binding protein	Boc
D5MCW4	D5MCW4	D5MCW4_MOUSE	CutA divalent cation tolerance homolog	Cuta
E0CY16	E0CY16	E0CY16_MOUSE	Cell adhesion molecule 1	Cadm1
E0CY49	E0CY49	E0CY49_MOUSE	Argininosuccinate lyase	Asl
E9PV04	E9PV04	E9PV04_MOUSE	RNA helicase (EC 3.6.4.13)	Eif4a3l1
E9PVC5	E9PVC5	E9PVC5_MOUSE	Eukaryotic translation initiation factor 4, gamma 1	Eif4g1
E9PXU2	E9PXU2	E9PXU2_MOUSE	A disintegrin and metallopeptidase domain 17	Adam17
E9PY39	E9PY39	E9PY39_MOUSE	Predicted gene 20431	Gm20431
E9PYH2	E9PYH2	E9PYH2_MOUSE	Acyl-CoA thioesterase 7	Acot7
E9PYI8	E9PYI8	E9PYI8_MOUSE	Ubiquitin carboxyl-terminal hydrolase (EC 3.4.19.12)	Usp14
E9PZ00	E9PZ00	E9PZ00_MOUSE	Prosaposin	Psap
E9PZ16	E9PZ16	E9PZ16_MOUSE	Perlecan (heparan sulfate proteoglycan 2)	Hspg2
E9PZD8	E9PZD8	E9PZD8_MOUSE	Ceruloplasmin	Cp
E9PZF0	E9PZF0	E9PZF0_MOUSE	Nucleoside diphosphate kinase (EC 2.7.4.6)	Gm20390
E9Q0F0	E9Q0F0	E9Q0F0_MOUSE	Keratin 78	Krt78
E9Q0Z7	E9Q0Z7	E9Q0Z7_MOUSE	Sulfatase modifying factor 1	Sumf1
E9Q1C3	E9Q1C3	E9Q1C3_MOUSE	Spermatogenesis associated, serine-rich 2-like	Spats2l
E9Q1G8	E9Q1G8	E9Q1G8_MOUSE	Septin	Septin7
E9Q5G3	E9Q5G3	KIF23_MOUSE	Kinesin-like protein KIF23	Kif23
E9Q5H2	E9Q5H2	E9Q5H2_MOUSE	Acidic leucine-rich nuclear phosphoprotein 32 family member	Anp32e
E9Q718	E9Q718	E9Q718_MOUSE	procollagen-lysine 5-dioxygenase (EC 1.14.11.4)	Plod2
E9Q7Q3	E9Q7Q3	E9Q7Q3_MOUSE	Tropomyosin 3, gamma	Tpm3
E9QK04	E9QK04	E9QK04_MOUSE	Neogenin	Neo1
[truncated: 854 more rows]

## Sheet: 4_shScrDMSO Jensen Enrichr
Term	Overlap	P-value	Adjusted P-value	Old P-value	Old Adjusted P-value	Odds Ratio	Combined Score	Genes
[truncated: 1,833 more rows]
[truncated: 623 more columns]

[truncated: 12 more sheets: 5_ShScr TMZ , 6_ShScr TMZ DAVID GO_CC, 7_ShScr TMZ genes, 8_ShScr TMZ Jensen Enrichr, 9_ShMfn1 DMSO, 10_Sh Mfn1 DMSO DAVID GO_CC, 11_shMfn1 DMSO genes, 12_shMfn1 DMSO Jensen Enrichr, 13_ShMfn1 TMZ, 14_ShMfn1 TMZ DAVI GO_CC, 15_shMfn1 TMZ genes, 16_shMfn1 TMZ Jensen Enrichr]
