# Supplementary material for: Mitofusin 1 silencing decreases the senescent associated secretory phenotype, promotes immune cell recruitment and delays melanoma tumor growth after chemotherapy
Source: Sci Rep. 2024 Jan 9;14:909. doi: 10.1038/s41598-024-51427-7 (PMC10776601; doi:10.1038/s41598-024-51427-7)
Supplement: Supplementary file 3 — Supplementary Dataset S2A. [file 41598_2024_51427_MOESM3_ESM.xlsx]

## Sheet: Guide
Supplementary Dataset 2A: Statistically differential proteins, shMfn1 DMSO vs shScr DMSO
Sheet	Description
1	Statistically differential proteins shScr DMSO vs shMfn1 DMSO
2	List of proteins increased in shMfn1 DMSO with respect to shScr DMSO
3	List of proteins increased in shScr DMSO with respect to shMfn1 DMSO
4	List of corresponding genes obtained with Uniprot for proteins in sheet 2
5	List of corresponding genes obteined with Uniprot for proteins in sheet 3

## Sheet: 1_shSCR DMSO vs shMfn1DMSO 
Statistically differential proteins shSCR DMSO vs shMfn1 DMSO
Venn diagram: proteins exclusively detected in shScr DMSO
Protein ID	ΣNormalized XIC	Description
D3Z187	0.00710215	Leukocyte surface antigen CD47 OS=Mus musculus OX=10090 GN=Cd47 PE=1 SV=2
A0A452J8A5	0.00116504	Enoyl-CoA delta isomerase 1, mitochondrial OS=Mus musculus OX=10090 GN=Eci1 PE=1 SV=1
Q9Z222	0.00091906	N-acetyllactosaminide beta-1,3-N-acetylglucosaminyltransferase 2 OS=Mus musculus OX=10090 GN=B3GNT2 PE=1 SV=3
Q8R2K3	0.000428872	Single-stranded DNA binding protein 1 OS=Mus musculus OX=10090 GN=Ssbp1 PE=1 SV=1
O08585	0.000371249	Clathrin light chain A OS=Mus musculus OX=10090 GN=Clta PE=1 SV=2
P48774	0.000368236	Glutathione S-transferase Mu 5 OS=Mus musculus OX=10090 GN=Gstm5 PE=1 SV=1
P62331	0.000317973	ADP-ribosylation factor 6 OS=Mus musculus OX=10090 GN=Arf6 PE=1 SV=2
P20060	0.000300052	Beta-hexosaminidase subunit beta OS=Mus musculus OX=10090 GN=Hexb PE=1 SV=2
Q3TSR0	0.000296718	Exostosin-like 2 OS=Mus musculus OX=10090 GN=Extl2 PE=1 SV=1; Additional IDs concatenated into MaxParsimony group: Q9ES89
Q9DB34	0.000294904	Charged multivesicular body protein 2a OS=Mus musculus OX=10090 GN=Chmp2a PE=1 SV=1; Additional IDs concatenated into MaxParsimony group: A0A1B0GR63, A0A1B0GT75, A0A1B0GSH4
Q3UPI1	0.000270553	Golgi-associated kinase 1B OS=Mus musculus OX=10090 GN=GaskbB PE=2 SV=1
Q9JJ00	0.000257114	Phospholipid scramblase 1 OS=Mus musculus OX=10090 GN=Plscr1 PE=1 SV=1
H3BJ97	0.000239145	Tubulointerstitial nephritis antigen-like OS=Mus musculus OX=10090 GN=Tinagl1 PE=1 SV=1
Q3UMW8	0.000232649	Ceroid-lipofuscinosis neuronal protein 5 homolog OS=Mus musculus OX=10090 GN=Cln5 PE=1 SV=1
P56542	0.00023151	Deoxyribonuclease-2-alpha OS=Mus musculus OX=10090 GN=Dnase2 PE=1 SV=1; Additional IDs concatenated into MaxParsimony group: D3Z512, D3Z5U3
P12032	0.000231145	Metalloproteinase inhibitor 1 OS=Mus musculus OX=10090 GN=Timp1 PE=1 SV=2
A0A1Y7VK66	0.000223711	Calmodulin-like protein 3 (Fragment) OS=Mus musculus OX=10090 GN=Calml3 PE=1 SV=1
Q99K41	0.000222243	EMILIN-1 OS=Mus musculus OX=10090 GN=Emilin1 PE=1 SV=1
P29758	0.000219555	Ornithine aminotransferase, mitochondrial OS=Mus musculus OX=10090 GN=Oat PE=1 SV=1
P62774	0.000218984	Myotrophin OS=Mus musculus OX=10090 GN=Mtpn PE=1 SV=2
O70404	0.000218642	Vesicle-associated membrane protein 8 OS=Mus musculus OX=10090 GN=Vamp8 PE=1 SV=1
P41105	0.000202585	60S ribosomal protein L28 OS=Mus musculus OX=10090 GN=Rpl28 PE=1 SV=2
A0A0G2JFP4	0.000187717	Ferric-chelate reductase 1 OS=Mus musculus OX=10090 GN=Frrs1 PE=1 SV=1
P99027	0.000187207	60S acidic ribosomal protein P2 OS=Mus musculus OX=10090 GN=Rplp2 PE=1 SV=3
Q01721	0.000186977	Growth arrest-specific protein 1 OS=Mus musculus OX=10090 GN=Gas1 PE=2 SV=2
Q6ZWQ9	0.000178133	MCG5400 OS=Mus musculus OX=10090 GN=Myl12a PE=1 SV=1
P32261	0.000169728	Antithrombin-III OS=Mus musculus OX=10090 GN=Serpinc1 PE=1 SV=1; Additional IDs concatenated into MaxParsimony group: A0A0A6YWH7
Q9EQG7	0.000169439	Ectonucleotide pyrophosphatase/phosphodiesterase family member 5 OS=Mus musculus OX=10090 GN=Enpp5 PE=1 SV=3
Q9Z0F8	0.000168379	Disintegrin and metalloproteinase domain-containing protein 17 OS=Mus musculus OX=10090 GN=Adam17 PE=1 SV=3
Q8R180	0.000147378	ERO1-like protein alpha OS=Mus musculus OX=10090 GN=Ero1a PE=1 SV=2; Additional IDs concatenated into MaxParsimony group: A0A2I3BPM1, A0A1Y7VNF4, A0A1Y7VJM4, Q8R2E9
Q64726	0.000142796	Zinc-alpha-2-glycoprotein OS=Mus musculus OX=10090 GN=Azgp1 PE=1 SV=2
O08749	0.000134408	Dihydrolipoyl dehydrogenase, mitochondrial OS=Mus musculus OX=10090 GN=Dld PE=1 SV=2
Q99KR8	0.00013167	Plasma alpha-L-fucosidase OS=Mus musculus OX=10090 GN=Fuca2 PE=1 SV=1
Q9WVE8	0.000130041	Protein kinase C and casein kinase substrate in neurons protein 2 OS=Mus musculus OX=10090 GN=Pacsin2 PE=1 SV=1; Additional IDs concatenated into MaxParsimony group: A0A2R8W6S4, Q3UP40, A0A338P6P7
Q3TNX8	0.000125594	A disintegrin and metalloproteinase with thrombospondin motifs 4 OS=Mus musculus OX=10090 GN=Adamts4 PE=1 SV=1; Additional IDs concatenated into MaxParsimony group: Q8BNJ2, A0A0B4J1L2, E9PV91
Q8R242	0.000122653	Di-N-acetylchitobiase OS=Mus musculus OX=10090 GN=Ctbs PE=1 SV=2
A2AFG7	0.000116956	Neural cell adhesion molecule L1 OS=Mus musculus OX=10090 GN=L1cam PE=1 SV=1
P46467	0.000106662	Vacuolar protein sorting-associated protein 4B OS=Mus musculus OX=10090 GN=Vps4b PE=1 SV=2; Additional IDs concatenated into MaxParsimony group: Q8VEJ9
A0A0R4J086	0.000104859	Olfactomedin-like protein 3 OS=Mus musculus OX=10090 GN=Olfml3 PE=1 SV=1
Q9Z0Y1	0.000100768	Dynactin subunit 3 OS=Mus musculus OX=10090 GN=Dctn3 PE=1 SV=2; Additional IDs concatenated into MaxParsimony group: E9Q919
Q64151	9.96495e-05	Semaphorin-4C OS=Mus musculus OX=10090 GN=Sema4c PE=1 SV=1
O35684	9.85645e-05	Neuroserpin OS=Mus musculus OX=10090 GN=Serpini1 PE=1 SV=1
A0A0R4J0G6	9.56558e-05	Glutaminyl-peptide cyclotransferase OS=Mus musculus OX=10090 GN=Qpct PE=1 SV=1; Additional IDs concatenated into MaxParsimony group: Q9CYK2, A0A3B2W7G1
Q3UZ09	9.48185e-05	Complement C1r subcomponent-like protein OS=Mus musculus OX=10090 GN=C1rl PE=1 SV=1
Q9QZ06	9.2468e-05	Toll-interacting protein OS=Mus musculus OX=10090 GN=Tollip PE=1 SV=1; Additional IDs concatenated into MaxParsimony group: F7AT44
P09671	9.19985e-05	Superoxide dismutase [Mn], mitochondrial OS=Mus musculus OX=10090 GN=Sod2 PE=1 SV=3; Additional IDs concatenated into MaxParsimony group: A0A3B2WBF0
O89051	8.72916e-05	Integral membrane protein 2B OS=Mus musculus OX=10090 GN=Itm2b PE=1 SV=1; Additional IDs concatenated into MaxParsimony group: A0A2I3BPW7
B7ZN28	8.0287e-05	Papilin OS=Mus musculus OX=10090 GN=Papln PE=1 SV=1; Additional IDs concatenated into MaxParsimony group: Q9EPX2
Q8CCH2	7.88704e-05	NHL repeat-containing protein 3 OS=Mus musculus OX=10090 GN=Nhlrc3 PE=1 SV=1
Q60932	7.60849e-05	Voltage-dependent anion-selective channel protein 1 OS=Mus musculus OX=10090 GN=Vdac1 PE=1 SV=3; Additional IDs concatenated into MaxParsimony group: F2Z471
Q99LP6	7.34731e-05	GrpE protein homolog 1, mitochondrial OS=Mus musculus OX=10090 GN=Grpel1 PE=1 SV=1
P35564	7.31895e-05	Calnexin OS=Mus musculus OX=10090 GN=Canx PE=1 SV=1
P47856	7.29394e-05	Glutamine--fructose-6-phosphate aminotransferase [isomerizing] 1 OS=Mus musculus OX=10090 GN=Gfpt1 PE=1 SV=3; Additional IDs concatenated into MaxParsimony group: Q9Z2Z9
Q8VEJ9	7.13393e-05	Vacuolar protein sorting-associated protein 4A OS=Mus musculus OX=10090 GN=Vps4a PE=1 SV=1
M9MMK0	6.97826e-05	Semaphorin-3B OS=Mus musculus OX=10090 GN=Sema3b PE=1 SV=1; Additional IDs concatenated into MaxParsimony group: Q62177, M0QWQ7, A0A0A6YW56, A0A0A6YWW1, A0A0A6YWM9, A0A0A6YXC1
Q80W65	6.79882e-05	Proprotein convertase subtilisin/kexin type 9 OS=Mus musculus OX=10090 GN=Pcsk9 PE=1 SV=2
Q8K2Y3	6.56794e-05	Protein eva-1 homolog B OS=Mus musculus OX=10090 GN=Eva1b PE=1 SV=1
Q8QZY6	6.48885e-05	Tetraspanin-14 OS=Mus musculus OX=10090 GN=Tspan14 PE=1 SV=1
P51910	6.39468e-05	Apolipoprotein D OS=Mus musculus OX=10090 GN=Apod PE=1 SV=1
Q3UH93	6.21827e-05	Plexin-D1 OS=Mus musculus OX=10090 GN=Plxnd1 PE=1 SV=1
Q8BT07	6.15209e-05	Centrosomal protein of 55 kDa OS=Mus musculus OX=10090 GN=Cep55 PE=1 SV=2
Q9JM58	6.14602e-05	Cytokine receptor-like factor 1 OS=Mus musculus OX=10090 GN=Crlf1 PE=1 SV=1
Q8BGZ6	6.08386e-05	Alpha-galactosidase OS=Mus musculus OX=10090 GN=Gla PE=1 SV=1; Additional IDs concatenated into MaxParsimony group: P51569
Q3TH73	6.07101e-05	Protein tweety homolog 2 OS=Mus musculus OX=10090 GN=Ttyh2 PE=1 SV=1
P45377	6.05181e-05	Aldose reductase-related protein 2 OS=Mus musculus OX=10090 GN=Akr1b8 PE=1 SV=2
E9Q0Z7	5.93513e-05	Formylglycine-generating enzyme OS=Mus musculus OX=10090 GN=Sumf1 PE=1 SV=1
Q09143	5.5724e-05	High affinity cationic amino acid transporter 1 OS=Mus musculus OX=10090 GN=Slc7a1 PE=1 SV=1; Additional IDs concatenated into MaxParsimony group: E9Q3N1
Q9D1M0	5.47562e-05	Protein SEC13 homolog OS=Mus musculus OX=10090 GN=Sec13 PE=1 SV=3
Q6IRU5	5.40147e-05	Clathrin light chain B OS=Mus musculus OX=10090 GN=Cltb PE=1 SV=1; Additional IDs concatenated into MaxParsimony group: F7BHJ0
Q3UH60	5.36714e-05	Disco-interacting protein 2 homolog B OS=Mus musculus OX=10090 GN=Dip2b PE=1 SV=1; Additional IDs concatenated into MaxParsimony group: B2RQC7
G3UX19	5.3342e-05	Cyclic AMP-dependent transcription factor ATF-6 beta OS=Mus musculus OX=10090 GN=Atf6b PE=1 SV=2; Additional IDs concatenated into MaxParsimony group: A0A0A0MQ69, O35451
Q8BM88	5.20399e-05	Cathepsin O OS=Mus musculus OX=10090 GN=Ctso PE=2 SV=1
A0A0A6YX18	5.00899e-05	V-type proton ATPase subunit H OS=Mus musculus OX=10090 GN=Atp6v1h PE=1 SV=1
P24638	4.91254e-05	Lysosomal acid phosphatase OS=Mus musculus OX=10090 GN=Acp2 PE=1 SV=2; Additional IDs concatenated into MaxParsimony group: B7ZCF5
Q9DBZ5	4.8977e-05	Eukaryotic translation initiation factor 3 subunit K OS=Mus musculus OX=10090 GN=Eif3k PE=1 SV=1; Additional IDs concatenated into MaxParsimony group: A0A140LJ59
A0A0N4SW89	4.87568e-05	Annexin (Fragment) OS=Mus musculus OX=10090 GN=Anxa4 PE=1 SV=3
Q9D6R2	4.73798e-05	Isocitrate dehydrogenase [NAD] subunit alpha, mitochondrial OS=Mus musculus OX=10090 GN=Idh3a PE=1 SV=1
Q9Z247	4.43577e-05	Peptidyl-prolyl cis-trans isomerase FKBP9 OS=Mus musculus OX=10090 GN=Fkbp9 PE=1 SV=1
Q8BPW9	4.38997e-05	Aspartyl aminopeptidase OS=Mus musculus OX=10090 GN=Dnpep PE=1 SV=1
Q9JMK0	4.38334e-05	Beta-1,4-galactosyltransferase 5 OS=Mus musculus OX=10090 GN=B4galt5 PE=1 SV=2
E9Q6I2	4.3621e-05	Interleukin-1 receptor accessory protein OS=Mus musculus OX=10090 GN=Il1rap PE=1 SV=1; Additional IDs concatenated into MaxParsimony group: Q61730
Q61009	4.27281e-05	Scavenger receptor class B member 1 OS=Mus musculus OX=10090 GN=Scarb1 PE=1 SV=1
Q9QWR8	4.22698e-05	Alpha-N-acetylgalactosaminidase OS=Mus musculus OX=10090 GN=Naga PE=1 SV=2
Q5SQG5	4.09532e-05	Prohibitin (Fragment) OS=Mus musculus OX=10090 GN=Phb PE=1 SV=1
E9Q2S0	3.98444e-05	Protocadherin 7 OS=Mus musculus OX=10090 GN=Pcdh7 PE=1 SV=2
O35129	3.79702e-05	Prohibitin-2 OS=Mus musculus OX=10090 GN=Phb2 PE=1 SV=1; Additional IDs concatenated into MaxParsimony group: F6QPR1, F6Q8V7
Q8R5L1	3.38724e-05	Complement component 1 Q subcomponent-binding protein, mitochondrial OS=Mus musculus OX=10090 GN=C1qbp PE=1 SV=1; Additional IDs concatenated into MaxParsimony group: O35658
K3W4S5	3.32514e-05	Semaphorin-6A OS=Mus musculus OX=10090 GN=Sema6a PE=1 SV=1
P13707	3.28773e-05	Glycerol-3-phosphate dehydrogenase [NAD(+)], cytoplasmic OS=Mus musculus OX=10090 GN=Gpd1 PE=1 SV=3; Additional IDs concatenated into MaxParsimony group: E0CXN5, D3Z0L6
P53994	3.20506e-05	Ras-related protein Rab-2A OS=Mus musculus OX=10090 GN=Rab2a PE=1 SV=1; Additional IDs concatenated into MaxParsimony group: P59279, Q3TEG7, S4R232, A0A1D5RMH1
P97333	3.14895e-05	Neuropilin-1 OS=Mus musculus OX=10090 GN=Nrp1 PE=1 SV=2
Q9WTR5	3.14609e-05	Cadherin-13 OS=Mus musculus OX=10090 GN=Cdh13 PE=1 SV=2
Q64337	3.05944e-05	Sequestosome-1 OS=Mus musculus OX=10090 GN=Sqstm1 PE=1 SV=1; Additional IDs concatenated into MaxParsimony group: F6VD69
O89001	2.90732e-05	Carboxypeptidase D OS=Mus musculus OX=10090 GN=Cpd PE=1 SV=2
Q8JZZ7	2.8709e-05	Adhesion G protein-coupled receptor L2 OS=Mus musculus OX=10090 GN=Adgrl2 PE=1 SV=3; Additional IDs concatenated into MaxParsimony group: A0A0G2JGM8, A0A0G2JDK6, A0A0G2JFF5, A0A0G2JDF4, A0A0G2JG66, A0A0G2JDE3, A0A0G2JFV3, A0A0G2JH16, A0A0G2JEQ8
Q60737	2.81276e-05	Casein kinase II subunit alpha OS=Mus musculus OX=10090 GN=Csnk2a1 PE=1 SV=2; Additional IDs concatenated into MaxParsimony group: A2ANR6
Q60767	2.79453e-05	Lymphocyte antigen 75 OS=Mus musculus OX=10090 GN=Ly75 PE=1 SV=2
Q8BPY9	2.72847e-05	Fidgetin-like protein 1 OS=Mus musculus OX=10090 GN=Fignl1 PE=1 SV=1
Q9JL15	2.66312e-05	Galectin-8 OS=Mus musculus OX=10090 GN=Lgals8 PE=1 SV=1
Q8K298	2.66174e-05	Anillin OS=Mus musculus OX=10090 GN=Anln PE=1 SV=2
Q9WUA3	2.56024e-05	ATP-dependent 6-phosphofructokinase, platelet type OS=Mus musculus OX=10090 GN=Pfkp PE=1 SV=1; Additional IDs concatenated into MaxParsimony group: Q8C605
Q61090	2.45208e-05	Frizzled-7 OS=Mus musculus OX=10090 GN=Fzd7 PE=1 SV=2; Additional IDs concatenated into MaxParsimony group: Q9JIP6
P17809	2.35453e-05	Solute carrier family 2, facilitated glucose transporter member 1 OS=Mus musculus OX=10090 GN=Slc2a1 PE=1 SV=4
Q99LC5	2.34564e-05	Electron transfer flavoprotein subunit alpha, mitochondrial OS=Mus musculus OX=10090 GN=Etfa PE=1 SV=2
P03975	2.29093e-05	IgE-binding protein OS=Mus musculus OX=10090 GN=Iap PE=2 SV=1
P14824	2.22907e-05	Annexin A6 OS=Mus musculus OX=10090 GN=Anxa6 PE=1 SV=3; Additional IDs concatenated into MaxParsimony group: F8WIT2
B2RXS4	2.10365e-05	Plexin-B2 OS=Mus musculus OX=10090 GN=Plxnb2 PE=1 SV=1
Q80W68	2.05393e-05	Kin of IRRE-like protein 1 OS=Mus musculus OX=10090 GN=Kirrel1 PE=1 SV=1
P13595	2.0491e-05	Neural cell adhesion molecule 1 OS=Mus musculus OX=10090 GN=Ncam1 PE=1 SV=3; Additional IDs concatenated into MaxParsimony group: E9QB01, A0A0A6YY47, E9Q589, A0A0A6YWU2, A0A0A6YY91
Q61739	2.03023e-05	Integrin alpha-6 OS=Mus musculus OX=10090 GN=Itga6 PE=1 SV=3; Additional IDs concatenated into MaxParsimony group: F6VSK8
Q9JHJ3	1.98219e-05	Glycosylated lysosomal membrane protein OS=Mus musculus OX=10090 GN=Glmp PE=1 SV=1; Additional IDs concatenated into MaxParsimony group: H9H9R4
O08912	1.96197e-05	Polypeptide N-acetylgalactosaminyltransferase 1 OS=Mus musculus OX=10090 GN=Galnt1 PE=1 SV=1
O88811	1.92287e-05	Signal transducing adapter molecule 2 OS=Mus musculus OX=10090 GN=Stam2 PE=1 SV=1
Q91Y74	1.92199e-05	CMP-N-acetylneuraminate-beta-galactosamide-alpha-2,3-sialyltransferase 4 OS=Mus musculus OX=10090 GN=St3gal4 PE=1 SV=1; Additional IDs concatenated into MaxParsimony group: A0A1L1ST66
Q80UM7	1.84287e-05	Mannosyl-oligosaccharide glucosidase OS=Mus musculus OX=10090 GN=Mogs PE=1 SV=1
P55065	1.82137e-05	Phospholipid transfer protein OS=Mus musculus OX=10090 GN=Pltp PE=1 SV=1; Additional IDs concatenated into MaxParsimony group: A2A5K2
Q6KAU4	1.77946e-05	Multivesicular body subunit 12B OS=Mus musculus OX=10090 GN=Mvb12b PE=1 SV=2
O89026	1.66265e-05	Roundabout homolog 1 OS=Mus musculus OX=10090 GN=Robo1 PE=1 SV=1
E9Q3T3	1.51443e-05	Kinesin-like protein KIF14 OS=Mus musculus OX=10090 GN=Kif14 PE=1 SV=1
D3Z763	1.48473e-05	Brother of CDO OS=Mus musculus OX=10090 GN=Boc PE=1 SV=2; Additional IDs concatenated into MaxParsimony group: Q6AZB0
B7ZNR9	1.42132e-05	Map4k4 protein OS=Mus musculus OX=10090 GN=Map4k4 PE=1 SV=1
F8VQD7	1.36659e-05	Receptor-type tyrosine-protein phosphatase gamma OS=Mus musculus OX=10090 GN=Ptprg PE=1 SV=1; Additional IDs concatenated into MaxParsimony group: Q05909, D6RD11
G3UWC2	1.21173e-05	N-acetylated alpha-linked acidic dipeptidase 2, isoform CRA_a OS=Mus musculus OX=10090 GN=Naalad2 PE=1 SV=1; Additional IDs concatenated into MaxParsimony group: Q9CZR2, O35409, Q0VDM6
O88572	1.19118e-05	Low-density lipoprotein receptor-related protein 6 OS=Mus musculus OX=10090 GN=Lrp6 PE=1 SV=1; Additional IDs concatenated into MaxParsimony group: A0A0R4J0A9
Q9WU60	1.17643e-05	Attractin OS=Mus musculus OX=10090 GN=Atrn PE=1 SV=3
Q8C129	1.06564e-05	Leucyl-cystinyl aminopeptidase OS=Mus musculus OX=10090 GN=Lnpep PE=1 SV=1
Q99LL3	1.01362e-05	Carbohydrate sulfotransferase 12 OS=Mus musculus OX=10090 GN=Chst12 PE=2 SV=2; Additional IDs concatenated into MaxParsimony group: D3YUY0
P70428	9.59088e-06	Exostosin-2 OS=Mus musculus OX=10090 GN=Ext2 PE=1 SV=2; Additional IDs concatenated into MaxParsimony group: V9GX32, E9Q1M5, A2AIG3
Q9ERG0	9.09815e-06	LIM domain and actin-binding protein 1 OS=Mus musculus OX=10090 GN=Lima1 PE=1 SV=3
Q8K2C7	8.91818e-06	Protein OS-9 OS=Mus musculus OX=10090 GN=Os9 PE=1 SV=2
P23249	8.85524e-06	Putative helicase MOV-10 OS=Mus musculus OX=10090 GN=Mov10 PE=1 SV=2; Additional IDs concatenated into MaxParsimony group: D3YVL0, E9PW39, D3Z3E8
D3YU89	8.71414e-06	Citron Rho-interacting kinase OS=Mus musculus OX=10090 GN=Cit PE=1 SV=1; Additional IDs concatenated into MaxParsimony group: E9QL53, P49025, D3Z1U0, F6SBR5
P17563	8.58545e-06	Methanethiol oxidase OS=Mus musculus OX=10090 GN=Selenbp1 PE=1 SV=2; Additional IDs concatenated into MaxParsimony group: Q63836, A0A0R4J135, G3UYY2
Q61810	8.55815e-06	Latent-transforming growth factor beta-binding protein 3 OS=Mus musculus OX=10090 GN=Ltbp3 PE=1 SV=4
Q9WTZ2	8.26452e-06	Membrane-bound transcription factor site-1 protease OS=Mus musculus OX=10090 GN=Mbtps1 PE=1 SV=1
Q5SWN2	7.79268e-06	Replication protein A subunit OS=Mus musculus OX=10090 GN=Rpa1 PE=1 SV=2; Additional IDs concatenated into MaxParsimony group: Q8VEE4
Q60790	7.4934e-06	Ras GTPase-activating protein 3 OS=Mus musculus OX=10090 GN=Rasa3 PE=1 SV=2
P70206	7.37954e-06	Plexin-A1 OS=Mus musculus OX=10090 GN=Plxna1 PE=1 SV=1
Q08509	7.12373e-06	Epidermal growth factor receptor kinase substrate 8 OS=Mus musculus OX=10090 GN=Eps8 PE=1 SV=2; Additional IDs concatenated into MaxParsimony group: Q3UGL1
F8VPU2	6.99782e-06	FERM, ARHGEF and pleckstrin domain-containing protein 1 OS=Mus musculus OX=10090 GN=Farp1 PE=1 SV=1
Q812G0	6.45889e-06	Alpha-1,3-mannosyl-glycoprotein 4-beta-N-acetylglucosaminyltransferase A OS=Mus musculus OX=10090 GN=Mgat4a PE=2 SV=1
P46460	6.1304e-06	Vesicle-fusing ATPase OS=Mus musculus OX=10090 GN=Nsf PE=1 SV=2
E9Q3A7	5.26435e-06	Cadherin 19, type 2 OS=Mus musculus OX=10090 GN=Cdh19 PE=1 SV=1
Q9ESU7	5.00339e-06	Amino acid transporter OS=Mus musculus OX=10090 GN=Slc1a5 PE=1 SV=1
Q6P5E4	4.68908e-06	UDP-glucose:glycoprotein glucosyltransferase 1 OS=Mus musculus OX=10090 GN=Uggt1 PE=1 SV=4
A0A286YCI8	3.91446e-06	Sorbin and SH3 domain-containing protein 1 OS=Mus musculus OX=10090 GN=Sorbs1 PE=1 SV=1; Additional IDs concatenated into MaxParsimony group: Q62417, E9QNA7, D3Z5J3, E9PYX6, E9Q6A3, A0A286YDN0, A0A286YCQ0
Q3UH53	2.85748e-06	Protein sidekick-1 OS=Mus musculus OX=10090 GN=Sdk1 PE=1 SV=1
B2RQC6	9.61438e-07	CAD protein OS=Mus musculus OX=10090 GN=Cad PE=1 SV=1; Additional IDs concatenated into MaxParsimony group: G3UWN2, E9QAI5, E9QAT6
F6ZDS4	8.37749e-07	Nucleoprotein TPR OS=Mus musculus OX=10090 GN=Tpr PE=1 SV=1; Additional IDs concatenated into MaxParsimony group: Q7M739
Venn diagram: proteins exclusively detected in shMfn1 DMSO
Protein ID	ΣNormalized XIC	Description
Q8K003	0.000471184	Translation machinery-associated protein 7 OS=Mus musculus OX=10090 GN=Tma7 PE=3 SV=1
A0A087WRY3	0.000288298	Nuclear ubiquitous casein and cyclin-dependent kinase substrate 1 OS=Mus musculus OX=10090 GN=Nucks1 PE=1 SV=1
Q3TM89	0.000286979	PEST proteolytic signal-containing nuclear protein OS=Mus musculus OX=10090 GN=Pcnp PE=1 SV=1
Q8C102	0.000280376	Polypeptide N-acetylgalactosaminyltransferase 5 OS=Mus musculus OX=10090 GN=Galnt5 PE=2 SV=2
P83870	0.000258914	PHD finger-like domain-containing protein 5A OS=Mus musculus OX=10090 GN=Phf5a PE=1 SV=1
P61514	0.000230454	60S ribosomal protein L37a OS=Mus musculus OX=10090 GN=Rpl37a PE=1 SV=2; Additional IDs concatenated into MaxParsimony group: A0A1D5RL86
P83882	0.000203306	60S ribosomal protein L36a OS=Mus musculus OX=10090 GN=Rpl36a PE=3 SV=2; Additional IDs concatenated into MaxParsimony group: A0A2I3BPG9
Q9D0W5	0.000176444	Peptidyl-prolyl cis-trans isomerase-like 1 OS=Mus musculus OX=10090 GN=Ppil1 PE=1 SV=1
Q9CQI7	0.000175885	U2 small nuclear ribonucleoprotein B'' OS=Mus musculus OX=10090 GN=Snrpb2 PE=1 SV=1
Q6ZWZ4	0.000153388	60S ribosomal protein L36 OS=Mus musculus OX=10090 GN=Rpl36 PE=1 SV=1
P62743	0.000142581	AP-2 complex subunit sigma OS=Mus musculus OX=10090 GN=Ap2s1 PE=1 SV=1
Q9QUR7	0.000116192	Peptidyl-prolyl cis-trans isomerase NIMA-interacting 1 OS=Mus musculus OX=10090 GN=Pin1 PE=1 SV=1
A0A0A6YVU8	9.39701e-05	MCG119397 OS=Mus musculus OX=10090 GN=Gm9774 PE=4 SV=1
Q8CCX5	6.93681e-05	Keratin-like protein KRT222 OS=Mus musculus OX=10090 GN=Krt222 PE=2 SV=1
E9QN31	3.54872e-05	Probable 28S rRNA (cytosine-C(5))-methyltransferase OS=Mus musculus OX=10090 GN=Nop2 PE=1 SV=1
Proteins detected in both conditions with statistically significant different levels
#PatternLab's TFold analyzer
#F-stringency :0.07,
Protein ID	pValue	Average normalized XIC (ShMfn1 DMSO)	Average normalized XIC (ShScr DMSO)	fold ShMn1 DMSO/ShScrDMSO	Description
#Identifications satisfied both, the automatic fold and statistical criteria. (Blue dots)
Q9QUR6	0.0225247	0.000246335	3.95e-05	6.23633	Prolyl endopeptidase OS=Mus musculus OX=10090 GN=Prep PE=1 SV=1
Q6IFX2	0.00643775	0.00232013	0.000384794	6.02954	Keratin, type I cytoskeletal 42 OS=Mus musculus OX=10090 GN=Krt42 PE=1 SV=1
P15864	0.00378276	0.00125569	0.000216748	5.7933	Histone H1.2 OS=Mus musculus OX=10090 GN=Hist1h1c PE=1 SV=2
P63276	0.020664	0.000338331	6.85e-05	4.93914	40S ribosomal protein S17 OS=Mus musculus OX=10090 GN=Rps17 PE=1 SV=2
P68433	0.00262938	0.0234033	0.00552559	4.23544	Histone H3.1 OS=Mus musculus OX=10090 GN=Hist1h3a PE=1 SV=2
P97351	0.0246058	0.000855792	0.000204523	4.18433	40S ribosomal protein S3a OS=Mus musculus OX=10090 GN=Rps3a PE=1 SV=3
P62317	0.000420394	0.000566347	0.000137821	4.10929	Small nuclear ribonucleoprotein Sm D2 OS=Mus musculus OX=10090 GN=Snrpd2 PE=1 SV=1
P43274	0.0281868	0.00073591	0.000186326	3.94958	Histone H1.4 OS=Mus musculus OX=10090 GN=Hist1h1e PE=1 SV=2
Q99LS3	0.0152325	0.000224329	6.13e-05	3.65953	Phosphoserine phosphatase OS=Mus musculus OX=10090 GN=Psph PE=1 SV=1; Additional IDs concatenated into MaxParsimony group: A0A0J9YVH9
Q9CXW3	0.028641	0.000245415	6.82e-05	3.59846	Calcyclin-binding protein OS=Mus musculus OX=10090 GN=Cacybp PE=1 SV=1; Additional IDs concatenated into MaxParsimony group: A0A0A6YY29
Q9D2U9	0.00480485	0.0135734	0.00381344	3.55936	Histone H2B type 3-A OS=Mus musculus OX=10090 GN=Hist3h2ba PE=1 SV=3
Q9JMG1	0.0187368	0.000195939	5.57e-05	3.51776	Endothelial differentiation-related factor 1 OS=Mus musculus OX=10090 GN=Edf1 PE=1 SV=1
Q64152	0.000169682	0.000305958	8.73e-05	3.50467	Transcription factor BTF3 OS=Mus musculus OX=10090 GN=Btf3 PE=1 SV=3
Q91V55	0.000916552	0.000878071	0.000252627	3.47576	40S ribosomal protein S5 OS=Mus musculus OX=10090 GN=Rps5 PE=1 SV=1; Additional IDs concatenated into MaxParsimony group: P97461, D3Z1S8, D3YYM6
Q6IFZ6	0.00144972	0.00228143	0.00066595	3.42583	Keratin, type II cytoskeletal 1b OS=Mus musculus OX=10090 GN=Krt77 PE=1 SV=1
A0A494BBA8	0.0284529	0.000384215	0.000120935	3.17704	40S ribosomal protein S30 OS=Mus musculus OX=10090 GN=Fau PE=1 SV=1
P62754	0.00158512	0.000344201	0.000110777	3.10715	40S ribosomal protein S6 OS=Mus musculus OX=10090 GN=Rps6 PE=1 SV=1
Q6ZWY9	0.00434167	0.0213612	0.00714203	2.99092	Histone H2B type 1-C/E/G OS=Mus musculus OX=10090 GN=Hist1h2bc PE=1 SV=3
Q3UV17	0.0220626	0.00136012	0.00045729	2.9743	Keratin, type II cytoskeletal 2 oral OS=Mus musculus OX=10090 GN=Krt76 PE=1 SV=1
P62889	0.00411005	0.000390935	0.00013916	2.80925	60S ribosomal protein L30 OS=Mus musculus OX=10090 GN=Rpl30 PE=1 SV=2; Additional IDs concatenated into MaxParsimony group: A0A2I3BQF4
Q64522	0.0176847	0.01123	0.00401941	2.79394	Histone H2A type 2-B OS=Mus musculus OX=10090 GN=Hist2h2ab PE=1 SV=3
P62806	0.0199564	0.0213963	0.00767236	2.78875	Histone H4 OS=Mus musculus OX=10090 GN=Hist1h4a PE=1 SV=2
P43275	0.0119891	0.000471784	0.00017108	2.75768	Histone H1.1 OS=Mus musculus OX=10090 GN=Hist1h1a PE=1 SV=2
Q9CQ43	0.000380714	0.000218056	7.93e-05	2.74976	Deoxyuridine triphosphatase OS=Mus musculus OX=10090 GN=Dut PE=1 SV=1
P17918	0.00525249	0.00198957	0.000724452	2.74632	Proliferating cell nuclear antigen OS=Mus musculus OX=10090 GN=Pcna PE=1 SV=2
A0A1Y7VJ48	0.0290617	0.000850382	0.000321605	2.64418	Tubulin-specific chaperone A OS=Mus musculus OX=10090 GN=Tbca PE=1 SV=1
P63163	0.00347727	0.000394776	0.000150374	2.62529	Small nuclear ribonucleoprotein-associated protein N OS=Mus musculus OX=10090 GN=Snrpn PE=1 SV=1; Additional IDs concatenated into MaxParsimony group: P27048, Q925U4, A0A0N4SV08, A0A0G2JGN4
P80316	0.0403878	0.000408439	0.000156222	2.61448	T-complex protein 1 subunit epsilon OS=Mus musculus OX=10090 GN=Cct5 PE=1 SV=1; Additional IDs concatenated into MaxParsimony group: E0CZA1
Q9EST5	0.0168868	0.000370424	0.000144065	2.57123	Acidic leucine-rich nuclear phosphoprotein 32 family member B OS=Mus musculus OX=10090 GN=Anp32b PE=1 SV=1
Q9D1R9	0.0239323	0.000414087	0.000165052	2.50883	60S ribosomal protein L34 OS=Mus musculus OX=10090 GN=Rpl34 PE=1 SV=2; Additional IDs concatenated into MaxParsimony group: A0A0G2JEY6, A0A0G2JGY8
A0A1Y7VKY1	0.0332389	0.00123351	0.000493204	2.50101	MCG116671 OS=Mus musculus OX=10090 GN=Gm11361 PE=3 SV=1
P80314	0.0227625	0.000490144	0.00019649	2.4945	T-complex protein 1 subunit beta OS=Mus musculus OX=10090 GN=Cct2 PE=1 SV=4; Additional IDs concatenated into MaxParsimony group: A0A1W2P7B7, A0A1W2P6Q3, A0A1W2P828, A0A1W2P871, A0A1W2P8B6
Q921R2	0.00580945	0.000782548	0.000321027	2.43764	40S ribosomal protein S13 OS=Mus musculus OX=10090 GN=Rps13 PE=1 SV=1
P60867	0.00597902	0.00100665	0.000426644	2.35946	40S ribosomal protein S20 OS=Mus musculus OX=10090 GN=Rps20 PE=1 SV=1
Q93092	0.00453619	0.000628668	0.000274758	2.28808	Transaldolase OS=Mus musculus OX=10090 GN=Taldo1 PE=1 SV=2
P61979	0.0149194	0.000859175	0.000380336	2.25899	Heterogeneous nuclear ribonucleoprotein K OS=Mus musculus OX=10090 GN=Hnrnpk PE=1 SV=1; Additional IDs concatenated into MaxParsimony group: B2M1R6, H3BKD0, H3BLL4, H3BK96, A0A286YDM3, H3BKI8, A0A286YCM2, A0A286YEC4, A0A286YDH1, H3BLP7, Q8BT23, H3BJS9, H3BJ43, A0A286YE41
Q8CI94	0.0175953	0.00027202	0.000126972	2.14236	Glycogen phosphorylase, brain form OS=Mus musculus OX=10090 GN=Pygb PE=1 SV=3
Q99K85	0.00427636	0.000659699	0.000313043	2.10738	Phosphoserine aminotransferase OS=Mus musculus OX=10090 GN=Psat1 PE=1 SV=1; Additional IDs concatenated into MaxParsimony group: Q3U6K9, E9Q6P1
P62264	0.0127359	0.000610129	0.00029236	2.08691	40S ribosomal protein S14 OS=Mus musculus OX=10090 GN=Rps14 PE=1 SV=3; Additional IDs concatenated into MaxParsimony group: D3Z7I1, D3YVF4
O35381	0.00541795	0.000747596	0.000365278	2.04665	Acidic leucine-rich nuclear phosphoprotein 32 family member A OS=Mus musculus OX=10090 GN=Anp32a PE=1 SV=1; Additional IDs concatenated into MaxParsimony group: D3Z7M9, D3YYE1, F6UFG6, Q64G17
P14131	0.0180787	0.00235806	0.00115742	2.03734	40S ribosomal protein S16 OS=Mus musculus OX=10090 GN=Rps16 PE=1 SV=4
P30416	0.0419312	0.00132865	0.000652911	2.03496	Peptidyl-prolyl cis-trans isomerase FKBP4 OS=Mus musculus OX=10090 GN=Fkbp4 PE=1 SV=5; Additional IDs concatenated into MaxParsimony group: F6S2D5, F7CAT1
P11679	0.00561173	0.00152072	0.000756406	2.01045	Keratin, type II cytoskeletal 8 OS=Mus musculus OX=10090 GN=Krt8 PE=1 SV=4
Q9CZX8	0.0141821	0.00309201	0.00154496	2.00135	40S ribosomal protein S19 OS=Mus musculus OX=10090 GN=Rps19 PE=1 SV=3; Additional IDs concatenated into MaxParsimony group: D3Z722, D3Z5R8, D3YUG3, D3YUT3, S4R223
Q60692	0.00241164	0.000306386	0.0001533	1.9986	Proteasome subunit beta type-6 OS=Mus musculus OX=10090 GN=Psmb6 PE=1 SV=3
Q9R1P4	0.00235934	0.000752051	0.000380202	1.97803	Proteasome subunit alpha type-1 OS=Mus musculus OX=10090 GN=Psma1 PE=1 SV=1; Additional IDs concatenated into MaxParsimony group: A0A1B0GS70
Q6ZWN5	0.0284697	0.0012497	0.000635395	1.9668	40S ribosomal protein S9 OS=Mus musculus OX=10090 GN=Rps9 PE=1 SV=3; Additional IDs concatenated into MaxParsimony group: Q9CXW7, D3YWH9, F7CJS8, D3Z673, D3YUV6
P80317	0.0363413	0.000662669	0.000339582	1.95143	T-complex protein 1 subunit zeta OS=Mus musculus OX=10090 GN=Cct6a PE=1 SV=3; Additional IDs concatenated into MaxParsimony group: Q61390, B1AT05
F8WJK8	0.0128947	0.000588218	0.000302255	1.9461	Hsc70-interacting protein OS=Mus musculus OX=10090 GN=St13 PE=1 SV=1
Q61753	0.0232223	0.000427612	0.000220122	1.94261	D-3-phosphoglycerate dehydrogenase OS=Mus musculus OX=10090 GN=Phgdh PE=1 SV=3; Additional IDs concatenated into MaxParsimony group: F6ZSB7
Q01853	0.0257771	0.000818343	0.00042548	1.92334	Transitional endoplasmic reticulum ATPase OS=Mus musculus OX=10090 GN=Vcp PE=1 SV=4
P62827	0.010947	0.00165198	0.000867163	1.90504	GTP-binding nuclear protein Ran OS=Mus musculus OX=10090 GN=Ran PE=1 SV=3; Additional IDs concatenated into MaxParsimony group: Q14AA6, Q61820
Q3TGU7	0.0265746	0.000466969	0.000247519	1.8866	Proliferation-associated 2G4 OS=Mus musculus OX=10090 GN=Pa2g4 PE=1 SV=1
P47962	0.0277528	0.000728676	0.000387881	1.87861	60S ribosomal protein L5 OS=Mus musculus OX=10090 GN=Rpl5 PE=1 SV=3; Additional IDs concatenated into MaxParsimony group: D3YYV8, P39054, G3X9G4, Q3TCR7, P39053, A0A0J9YUN4, Q3T9X3, A0A0J9YUE9, G3UZZ3
Q60864	0.0158994	0.000706216	0.000388831	1.81625	Stress-induced-phosphoprotein 1 OS=Mus musculus OX=10090 GN=Stip1 PE=1 SV=1
P38647	0.0149103	0.000710689	0.000395221	1.79821	Stress-70 protein, mitochondrial OS=Mus musculus OX=10090 GN=Hspa9 PE=1 SV=3
G3UXT7	0.0379036	0.000783078	0.000448075	1.74765	RNA-binding protein FUS (Fragment) OS=Mus musculus OX=10090 GN=Fus PE=1 SV=1
O88844	0.0371104	0.000295314	0.000171963	1.71731	Isocitrate dehydrogenase [NADP] cytoplasmic OS=Mus musculus OX=10090 GN=Idh1 PE=1 SV=2; Additional IDs concatenated into MaxParsimony group: A0A087WRS9, A0A087WPT4, D3YVY3, D6RIL6, A0A0U1RP68, A0A087WRM4
P14152	0.000957528	0.000877995	0.000525907	1.66949	Malate dehydrogenase, cytoplasmic OS=Mus musculus OX=10090 GN=Mdh1 PE=1 SV=3; Additional IDs concatenated into MaxParsimony group: B1ATQ3
Q80T06	0.0099902	0.000871436	0.000528717	1.64821	Elongation factor 1-delta OS=Mus musculus OX=10090 GN=Eef1d PE=1 SV=1
A0A0R4J1L2	0.0136469	0.000904797	0.000552004	1.63911	Elongation factor 1-delta OS=Mus musculus OX=10090 GN=Eef1d PE=1 SV=1
P40142	0.00681376	0.000962283	0.000592877	1.62307	Transketolase OS=Mus musculus OX=10090 GN=Tkt PE=1 SV=1; Additional IDs concatenated into MaxParsimony group: A0A286YE28, Q9D4D4, A0A0R4J2A3
Q99LX0	0.0191207	0.000955954	0.000629456	1.5187	Protein/nucleic acid deglycase DJ-1 OS=Mus musculus OX=10090 GN=Park7 PE=1 SV=1; Additional IDs concatenated into MaxParsimony group: A2A813, A2A815, A2A816, A2A817
P05063	0.00666822	0.00141437	0.00093881	1.50656	Fructose-bisphosphate aldolase C OS=Mus musculus OX=10090 GN=Aldoc PE=1 SV=4
E9Q5J9	0.00920768	0.00195931	0.00289574	0.676619	Tropomyosin alpha-3 chain OS=Mus musculus OX=10090 GN=Tpm3 PE=1 SV=1
P05201	0.0244017	0.000382933	0.000589891	0.649159	Aspartate aminotransferase, cytoplasmic OS=Mus musculus OX=10090 GN=Got1 PE=1 SV=3; Additional IDs concatenated into MaxParsimony group: F7ALS6
E9Q452	0.0133226	0.00194095	0.00306071	0.634149	Tropomyosin alpha-1 chain OS=Mus musculus OX=10090 GN=Tpm1 PE=1 SV=1
E9Q7Q3	0.00755416	0.00222678	0.00352837	0.631107	Tropomyosin alpha-3 chain OS=Mus musculus OX=10090 GN=Tpm3 PE=1 SV=1
G5E8R2	0.0130162	0.00213505	0.00341893	0.624478	Tropomyosin 1, alpha, isoform CRA_k OS=Mus musculus OX=10090 GN=Tpm1 PE=1 SV=1
P47879	0.0326517	0.00301144	0.00488923	0.615933	Insulin-like growth factor-binding protein 4 OS=Mus musculus OX=10090 GN=Igfbp4 PE=1 SV=2
Q9R1E6	0.0401251	0.000605082	0.000991706	0.610143	Ectonucleotide pyrophosphatase/phosphodiesterase family member 2 OS=Mus musculus OX=10090 GN=Enpp2 PE=1 SV=3; Additional IDs concatenated into MaxParsimony group: G3UXY9, A0A2I3BR60
P10493	0.0144539	0.00652588	0.0107161	0.60898	Nidogen-1 OS=Mus musculus OX=10090 GN=Nid1 PE=1 SV=2
Q8R4G6	0.00464234	0.000865966	0.0014222	0.608891	Alpha-1,6-mannosylglycoprotein 6-beta-N-acetylglucosaminyltransferase A OS=Mus musculus OX=10090 GN=Mgat5 PE=1 SV=1; Additional IDs concatenated into MaxParsimony group: Q8BIS8
P58774	0.00358948	0.00138071	0.00231148	0.597326	Tropomyosin beta chain OS=Mus musculus OX=10090 GN=Tpm2 PE=1 SV=1
P08226	0.000393498	0.0262227	0.0462708	0.566722	Apolipoprotein E OS=Mus musculus OX=10090 GN=Apoe PE=1 SV=2; Additional IDs concatenated into MaxParsimony group: G3UWN5, A0A1B0GX15, G3UZM8
V9GX31	0.0391119	0.00223136	0.0041283	0.540504	Peptidyl-prolyl cis-trans isomerase OS=Mus musculus OX=10090 GN=Gm12728 PE=1 SV=1
Q80ZP8	0.0104282	0.000498326	0.000939998	0.530135	Armet protein OS=Mus musculus OX=10090 GN=Manf PE=1 SV=1
P29812	0.0033834	0.00454045	0.00869122	0.522418	L-dopachrome tautomerase OS=Mus musculus OX=10090 GN=Dct PE=1 SV=2
O88968	0.0333352	0.00198817	0.00381431	0.521239	Transcobalamin-2 OS=Mus musculus OX=10090 GN=Tcn2 PE=1 SV=1
P70663	0.00504135	0.00221216	0.00424447	0.521186	SPARC-like protein 1 OS=Mus musculus OX=10090 GN=Sparcl1 PE=1 SV=3; Additional IDs concatenated into MaxParsimony group: A0A0G2JFH7
P01887	0.00983237	0.00701369	0.0135067	0.519276	Beta-2-microglobulin OS=Mus musculus OX=10090 GN=B2m PE=1 SV=2
Q9WVT6	0.0374316	0.000408627	0.000800169	0.510676	Carbonic anhydrase 14 OS=Mus musculus OX=10090 GN=Ca14 PE=1 SV=1
O35448	0.0386776	0.000293954	0.000581226	0.505748	Lysosomal thioesterase PPT2 OS=Mus musculus OX=10090 GN=Ppt2 PE=1 SV=1; Additional IDs concatenated into MaxParsimony group: G5E8W7, E9Q0T0, F6SPQ1, E9PVM9
P10605	0.00484708	0.00138894	0.00276697	0.501971	Cathepsin B OS=Mus musculus OX=10090 GN=Ctsb PE=1 SV=2
Q9CZB2	0.00460181	0.00156263	0.00315226	0.495717	Melanocyte protein PMEL OS=Mus musculus OX=10090 GN=Pmel PE=2 SV=1
P07214	0.0248277	0.00429384	0.0086877	0.494243	SPARC OS=Mus musculus OX=10090 GN=Sparc PE=1 SV=1; Additional IDs concatenated into MaxParsimony group: A0A1L1SSH9, Q5NCU4, Q5NCU3
P25785	0.0392149	0.00132294	0.0026805	0.493544	Metalloproteinase inhibitor 2 OS=Mus musculus OX=10090 GN=Timp2 PE=1 SV=2; Additional IDs concatenated into MaxParsimony group: Q6PI17, B1AQJ3
Q9Z0J0	0.0103822	0.00363607	0.00746853	0.486853	NPC intracellular cholesterol transporter 2 OS=Mus musculus OX=10090 GN=Npc2 PE=1 SV=1
P56395	0.0257733	0.000242189	0.000500145	0.484238	Cytochrome b5 OS=Mus musculus OX=10090 GN=Cyb5a PE=1 SV=2; Additional IDs concatenated into MaxParsimony group: G5E850, E0CY88
P06797	0.0300347	0.000447041	0.000925107	0.483232	Cathepsin L1 OS=Mus musculus OX=10090 GN=Ctsl PE=1 SV=2; Additional IDs concatenated into MaxParsimony group: A0A1Y7VNM3, A0A1Y7VNQ4, A0A1Y7VP49, A0A1Y7VJC1, Q9JI81
P17439	0.0110998	0.000174729	0.000367484	0.475474	Lysosomal acid glucosylceramidase OS=Mus musculus OX=10090 GN=Gba PE=1 SV=1; Additional IDs concatenated into MaxParsimony group: A0A0G2JDK2
P21460	0.00247926	0.00668482	0.0140875	0.474522	Cystatin-C OS=Mus musculus OX=10090 GN=Cst3 PE=1 SV=2; Additional IDs concatenated into MaxParsimony group: A2APX3
Q61112	0.00402601	0.00013648	0.000291871	0.467604	45 kDa calcium-binding protein OS=Mus musculus OX=10090 GN=Sdf4 PE=1 SV=1
P98064	0.0403371	0.000223671	0.000484801	0.461367	Mannan-binding lectin serine protease 1 OS=Mus musculus OX=10090 GN=Masp1 PE=1 SV=2; Additional IDs concatenated into MaxParsimony group: A0A2R8VHR3, E9Q6C2, Q8CG14, E0CZE7
Q9R0E2	0.0121524	0.00136333	0.00297358	0.458481	Procollagen-lysine,2-oxoglutarate 5-dioxygenase 1 OS=Mus musculus OX=10090 GN=Plod1 PE=1 SV=1; Additional IDs concatenated into MaxParsimony group: F6WNR1, A8Y5E6, F6W3Q8
P07147	0.00152027	0.00936377	0.0204773	0.457275	5,6-dihydroxyindole-2-carboxylic acid oxidase OS=Mus musculus OX=10090 GN=Tyrp1 PE=1 SV=1; Additional IDs concatenated into MaxParsimony group: A2ADJ4, A2ADJ6
P18242	0.00557234	0.00233313	0.00511198	0.456404	Cathepsin D OS=Mus musculus OX=10090 GN=Ctsd PE=1 SV=1; Additional IDs concatenated into MaxParsimony group: F8WIR1, F6Y6L6, A0A1B0GT66
P08249	0.0119832	0.000902006	0.00198138	0.455242	Malate dehydrogenase, mitochondrial OS=Mus musculus OX=10090 GN=Mdh2 PE=1 SV=3; Additional IDs concatenated into MaxParsimony group: A0A0G2JF23, A0A0G2JGY4
Q07797	0.0259259	0.00216549	0.00476197	0.454748	Galectin-3-binding protein OS=Mus musculus OX=10090 GN=Lgals3bp PE=1 SV=1; Additional IDs concatenated into MaxParsimony group: E9Q5X5, F6VRP8
Q91Z25	0.0139396	0.000117578	0.000258912	0.454123	Actin-related protein 2/3 complex subunit OS=Mus musculus OX=10090 GN=Arpc1b PE=1 SV=1; Additional IDs concatenated into MaxParsimony group: Q9WV32, F6VVE6, Q8BXK9, F6THG2, Q8BHB9, E0CY42
P15116	0.00577052	0.000246412	0.000545363	0.451831	Cadherin-2 OS=Mus musculus OX=10090 GN=Cdh2 PE=1 SV=2; Additional IDs concatenated into MaxParsimony group: D3YYT0
Q61398	0.0172503	0.00100494	0.00225033	0.446574	Procollagen C-endopeptidase enhancer 1 OS=Mus musculus OX=10090 GN=Pcolce PE=1 SV=2; Additional IDs concatenated into MaxParsimony group: D3YUE2, A0A0G2JE29, D3YZE3, D3YWH0
O35664	0.00119093	0.000123498	0.00028004	0.441001	Interferon alpha/beta receptor 2 OS=Mus musculus OX=10090 GN=Ifnar2 PE=1 SV=2; Additional IDs concatenated into MaxParsimony group: H3BJ04, F6XX07, F7BJH9, H3BKB3
Q62165	0.0252611	0.00012179	0.00028197	0.431925	Dystroglycan OS=Mus musculus OX=10090 GN=Dag1 PE=1 SV=4
Q62426	0.015796	8.8e-05	0.000206683	0.425773	Cystatin-B OS=Mus musculus OX=10090 GN=Cstb PE=1 SV=1
G3UYZ1	0.0187155	0.000885101	0.00209875	0.421727	Immunoglobulin superfamily member 8 OS=Mus musculus OX=10090 GN=Igsf8 PE=1 SV=1; Additional IDs concatenated into MaxParsimony group: A0A0R4J117, A0A0A6YWK7, D3Z4Q8, A0A0A6YVX9
P12023	0.0172848	0.000189991	0.000451243	0.421039	Amyloid-beta A4 protein OS=Mus musculus OX=10090 GN=App PE=1 SV=3; Additional IDs concatenated into MaxParsimony group: Q3TWF3, A0A2I3BQZ9, A0A2I3BPT1, A0A2I3BR03, A0A1L1SS44, Q06335
Q02819	0.00263177	0.00131686	0.00322172	0.408744	Nucleobindin-1 OS=Mus musculus OX=10090 GN=Nucb1 PE=1 SV=2
Q9WUU7	0.0067415	0.00217993	0.00534852	0.407576	Cathepsin Z OS=Mus musculus OX=10090 GN=Ctsz PE=1 SV=1
A0A0N4SVT3	0.0279997	0.000113224	0.000280654	0.403429	Guanine nucleotide-binding protein subunit gamma (Fragment) OS=Mus musculus OX=10090 GN=Gng12 PE=1 SV=1
O35215	0.00655072	0.000815553	0.0020327	0.401217	D-dopachrome decarboxylase OS=Mus musculus OX=10090 GN=Ddt PE=1 SV=3
Q9R0E1	0.0168694	0.000224888	0.000561714	0.40036	Multifunctional procollagen lysine hydroxylase and glycosyltransferase LH3 OS=Mus musculus OX=10090 GN=Plod3 PE=1 SV=1
Q3TKX1	0.00226576	0.000152555	0.000383593	0.3977	ATPase, H+ transporting, lysosomal accessory protein OS=Mus musculus OX=10090 GN=Atp6ap1 PE=1 SV=1
Q921I1	0.0220784	0.00238651	0.00611689	0.39015	Serotransferrin OS=Mus musculus OX=10090 GN=Tf PE=1 SV=1; Additional IDs concatenated into MaxParsimony group: F7BAE9, F7CJN9, D3YYR8, E9Q2Q7, E9Q939, Q9DBD0, D3YY36
Q810U4	0.00952189	0.000202572	0.000521048	0.388778	Neuronal cell adhesion molecule OS=Mus musculus OX=10090 GN=Nrcam PE=1 SV=2; Additional IDs concatenated into MaxParsimony group: A0A1W2P7Y9, A0A1W2P814, A0A1W2P6P3, A0A1W2P7R6
Q9Z2L6	0.00351774	0.000112838	0.000291248	0.387429	Multiple inositol polyphosphate phosphatase 1 OS=Mus musculus OX=10090 GN=Minpp1 PE=1 SV=3
P10639	0.0192576	0.000466095	0.00120956	0.385341	Thioredoxin OS=Mus musculus OX=10090 GN=Txn PE=1 SV=3
Q60605	0.00442885	0.000191909	0.000505955	0.379301	Myosin light polypeptide 6 OS=Mus musculus OX=10090 GN=Myl6 PE=1 SV=3
P97370	0.00616561	0.000138892	0.000369068	0.376332	Sodium/potassium-transporting ATPase subunit beta-3 OS=Mus musculus OX=10090 GN=Atp1b3 PE=1 SV=1
F8VQJ3	0.0245664	0.000192133	0.00051589	0.37243	Laminin subunit gamma-1 OS=Mus musculus OX=10090 GN=Lamc1 PE=1 SV=1; Additional IDs concatenated into MaxParsimony group: A0A1C7CYU3, A0A1B0GR41, A0A1B0GR92, A0A1B0GS16, F6TLW1, A0A1B0GT83, F6SFQ3, Q9R0B6, A2ATM9
P41731	0.0107306	0.00044162	0.00119121	0.370734	CD63 antigen OS=Mus musculus OX=10090 GN=Cd63 PE=1 SV=2
A2APM5	0.00960484	0.000375207	0.00103034	0.36416	CD44 antigen OS=Mus musculus OX=10090 GN=Cd44 PE=1 SV=1
O89023	0.00791104	0.000212747	0.000594216	0.35803	Tripeptidyl-peptidase 1 OS=Mus musculus OX=10090 GN=Tpp1 PE=1 SV=2
Q00493	0.00118438	0.00560108	0.0157063	0.356614	Carboxypeptidase E OS=Mus musculus OX=10090 GN=Cpe PE=1 SV=2; Additional IDs concatenated into MaxParsimony group: A0A0R4J0C4, Q9D2L5, Q8R4V4
Q920A5	0.00460426	0.000552272	0.00156343	0.353244	Retinoid-inducible serine carboxypeptidase OS=Mus musculus OX=10090 GN=Scpep1 PE=1 SV=2
P05202	0.0248559	0.000301026	0.00085497	0.35209	Aspartate aminotransferase, mitochondrial OS=Mus musculus OX=10090 GN=Got2 PE=1 SV=1
O88507	0.0194578	0.000130461	0.000370621	0.352006	Ciliary neurotrophic factor receptor subunit alpha OS=Mus musculus OX=10090 GN=Cntfr PE=1 SV=2; Additional IDs concatenated into MaxParsimony group: A2AMR7
P17515	0.033344	9.2e-05	0.000262072	0.351049	C-X-C motif chemokine 10 OS=Mus musculus OX=10090 GN=Cxcl10 PE=1 SV=1; Additional IDs concatenated into MaxParsimony group: D3YW23
Q9CYN9	0.00713231	0.000241456	0.000691569	0.349142	Renin receptor OS=Mus musculus OX=10090 GN=Atp6ap2 PE=1 SV=2
P48036	0.000875637	0.000240763	0.000690433	0.348713	Annexin A5 OS=Mus musculus OX=10090 GN=Anxa5 PE=1 SV=1; Additional IDs concatenated into MaxParsimony group: A0A0G2JGQ0
Q8VIB3	0.00204825	7.64e-05	0.000220024	0.347235	Type 2 lactosamine alpha-2,3-sialyltransferase OS=Mus musculus OX=10090 GN=St3gal6 PE=2 SV=3; Additional IDs concatenated into MaxParsimony group: A0A338P743
P21180	0.00832218	0.000308574	0.000906597	0.340365	Complement C2 OS=Mus musculus OX=10090 GN=C2 PE=1 SV=2; Additional IDs concatenated into MaxParsimony group: B8JJN2, B8JJM9, B8JJN0, F6VQX8, F6ZCY7
A0A1L1SS44	0.0314207	0.000100067	0.000297631	0.336212	Amyloid-like protein 2 (Fragment) OS=Mus musculus OX=10090 GN=Aplp2 PE=1 SV=1
G5E911	0.00546928	0.000168392	0.000507826	0.331594	DNA segment, Chr 6, Wayne State University 176, expressed, isoform CRA_f OS=Mus musculus OX=10090 GN=Fam3c PE=1 SV=1; Additional IDs concatenated into MaxParsimony group: Q91VU0, G3X9I1, E9Q6F0, E9Q8C5
P63038	0.0424231	0.000123064	0.000372456	0.330412	60 kDa heat shock protein, mitochondrial OS=Mus musculus OX=10090 GN=Hspd1 PE=1 SV=1
Q9WVA4	0.04378	8e-05	0.000247862	0.32276	Transgelin-2 OS=Mus musculus OX=10090 GN=Tagln2 PE=1 SV=4; Additional IDs concatenated into MaxParsimony group: A0A0A6YXG6, Q9R1Q8
C0HKG5	0.00581303	0.000291848	0.000905542	0.322291	Ribonuclease T2-A OS=Mus musculus OX=10090 GN=Rnaset2a PE=1 SV=1; Additional IDs concatenated into MaxParsimony group: C0HKG6, A0A338P711, A0A338P7E3, E9PY26, E9PZH4, E9Q6V3
P35762	0.0238581	0.000115733	0.000359528	0.321903	CD81 antigen OS=Mus musculus OX=10090 GN=Cd81 PE=1 SV=2; Additional IDs concatenated into MaxParsimony group: A0A140LJL0
P16675	0.00544677	0.000329719	0.00102928	0.320338	Lysosomal protective protein OS=Mus musculus OX=10090 GN=Ctsa PE=1 SV=1; Additional IDs concatenated into MaxParsimony group: G3X8T3, A2A5J8, A2A5J9
P70699	0.00697536	0.000101654	0.00032006	0.317609	Lysosomal alpha-glucosidase OS=Mus musculus OX=10090 GN=Gaa PE=1 SV=2; Additional IDs concatenated into MaxParsimony group: A2AFL3, F6R5R5, A2AFL5, F6VEG4
Q9WU78	0.00415171	0.000515382	0.00163045	0.316098	Programmed cell death 6-interacting protein OS=Mus musculus OX=10090 GN=Pdcd6ip PE=1 SV=3
Q99P91	0.000358778	0.00500752	0.0158807	0.315321	Transmembrane glycoprotein NMB OS=Mus musculus OX=10090 GN=Gpnmb PE=1 SV=2; Additional IDs concatenated into MaxParsimony group: Q8BVA0
O09159	0.0112424	9.75e-05	0.000310832	0.313674	Lysosomal alpha-mannosidase OS=Mus musculus OX=10090 GN=Man2b1 PE=1 SV=4
O08747	0.00484755	7.65e-05	0.000244143	0.313341	Netrin receptor UNC5C OS=Mus musculus OX=10090 GN=Unc5c PE=1 SV=1; Additional IDs concatenated into MaxParsimony group: E9PVI4
Q8QZR4	0.00112165	0.00014164	0.00046898	0.302017	Out at first protein homolog OS=Mus musculus OX=10090 GN=Oaf PE=2 SV=1; Additional IDs concatenated into MaxParsimony group: A0A1L1SUK4
P18761	0.00386964	0.000290302	0.000961585	0.301899	Carbonic anhydrase 6 OS=Mus musculus OX=10090 GN=Ca6 PE=1 SV=3; Additional IDs concatenated into MaxParsimony group: B1ARR4
P97927	0.0300939	0.000117259	0.000394299	0.297386	Laminin subunit alpha-4 OS=Mus musculus OX=10090 GN=Lama4 PE=1 SV=2
Q8VDN2	0.0294999	7.89e-05	0.000267059	0.29544	Sodium/potassium-transporting ATPase subunit alpha-1 OS=Mus musculus OX=10090 GN=Atp1a1 PE=1 SV=1; Additional IDs concatenated into MaxParsimony group: Q8VCE0, A0A0G2JGX4, Q6PIE5, Q6PIC6, D3YYN7, Q9WV27, Q9Z1W8, E9QNX7, Q64436, Q91WH7
Q9EPL2	0.023205	0.00021745	0.000737864	0.294702	Calsyntenin-1 OS=Mus musculus OX=10090 GN=Clstn1 PE=1 SV=1; Additional IDs concatenated into MaxParsimony group: Reverse_Q3TL44, Q9ER65, Reverse_Q80XE1
Q08761	0.0141204	7.49e-05	0.000257781	0.290557	Vitamin K-dependent protein S OS=Mus musculus OX=10090 GN=Pros1 PE=2 SV=1
O88531	5.37e-05	0.00017169	0.000591115	0.290451	Palmitoyl-protein thioesterase 1 OS=Mus musculus OX=10090 GN=Ppt1 PE=1 SV=2; Additional IDs concatenated into MaxParsimony group: B1B0P9, B1B0P8
Q60648	0.0004595	0.000750922	0.00262325	0.286257	Ganglioside GM2 activator OS=Mus musculus OX=10090 GN=Gm2a PE=1 SV=2
Q8R2Y2	0.00442527	0.000110203	0.000388121	0.28394	Cell surface glycoprotein MUC18 OS=Mus musculus OX=10090 GN=Mcam PE=1 SV=1; Additional IDs concatenated into MaxParsimony group: A0A1L1SQC5, F7ATH5, Reverse_A0A0U1RPS0
P02088	0.0209152	6.35e-05	0.000233761	0.271645	Hemoglobin subunit beta-1 OS=Mus musculus OX=10090 GN=Hbb-b1 PE=1 SV=2
P12265	0.0146562	0.000184748	0.000703294	0.26269	Beta-glucuronidase OS=Mus musculus OX=10090 GN=Gusb PE=1 SV=2; Additional IDs concatenated into MaxParsimony group: Q99KJ6, D3YY48
P40240	0.0161731	6.55e-05	0.000251035	0.26092	CD9 antigen OS=Mus musculus OX=10090 GN=Cd9 PE=1 SV=2
F8VQL0	0.00240492	6.2e-05	0.000241667	0.256551	Hepatocyte growth factor receptor OS=Mus musculus OX=10090 GN=Met PE=1 SV=1; Additional IDs concatenated into MaxParsimony group: P16056, F6X333, D3YVY2
P10852	0.00682266	7.67e-05	0.00030084	0.254953	4F2 cell-surface antigen heavy chain OS=Mus musculus OX=10090 GN=Slc3a2 PE=1 SV=1; Additional IDs concatenated into MaxParsimony group: A0A0U1RP98, A0A0U1RPK4, A0A0U1RP32, A0A0U1RPG5, A0A0U1RPL8
O35608	0.0146153	0.000296399	0.00116674	0.254041	Angiopoietin-2 OS=Mus musculus OX=10090 GN=Angpt2 PE=2 SV=2
Q571E4	0.0224258	6.55e-05	0.000260131	0.251796	N-acetylgalactosamine-6-sulfatase OS=Mus musculus OX=10090 GN=Galns PE=1 SV=2
Q62419	0.00387544	5.33e-05	0.000213582	0.249553	Endophilin-A2 OS=Mus musculus OX=10090 GN=Sh3gl1 PE=1 SV=1; Additional IDs concatenated into MaxParsimony group: A0A3B2W7K0, A2ALV3, Q62420, Q8BXU5, F6ZL13, A2ALV1
Q8BND5	0.0129606	7.27e-05	0.000294399	0.246944	Sulfhydryl oxidase 1 OS=Mus musculus OX=10090 GN=Qsox1 PE=1 SV=1
P09103	0.0264516	0.000168949	0.000686201	0.246209	Protein disulfide-isomerase OS=Mus musculus OX=10090 GN=P4hb PE=1 SV=2; Additional IDs concatenated into MaxParsimony group: E9Q8G8
Q9R045	0.0113445	5.8e-05	0.00023621	0.245544	Angiopoietin-related protein 2 OS=Mus musculus OX=10090 GN=Angptl2 PE=2 SV=2; Additional IDs concatenated into MaxParsimony group: A0A0A6YXQ1, Q8R0Z6
O88325	0.0101847	0.000165489	0.000684838	0.241647	Alpha-N-acetylglucosaminidase OS=Mus musculus OX=10090 GN=Naglu PE=1 SV=1
Q9CPX4	5.91e-05	0.0027825	0.011523	0.241474	Ferritin OS=Mus musculus OX=10090 GN=Ftl1 PE=1 SV=1; Additional IDs concatenated into MaxParsimony group: P29391, A0A1B0GR60, A0A1B0GRH4, A0A1Y7VNT9
B7ZNJ1	0.00364408	8.97e-05	0.000373708	0.240027	Fibronectin OS=Mus musculus OX=10090 GN=Fn1 PE=1 SV=1
Q8R4V4	0.00376406	9.7e-05	0.000404695	0.239687	Carboxypeptidase Z OS=Mus musculus OX=10090 GN=Cpz PE=2 SV=2
Q5DTK1	0.0222896	0.000685327	0.0029132	0.235248	Chondroitin sulfate synthase 3 OS=Mus musculus OX=10090 GN=Chsy3 PE=2 SV=3
Q61292	0.0315719	4.92e-05	0.000210638	0.233576	Laminin subunit beta-2 OS=Mus musculus OX=10090 GN=Lamb2 PE=1 SV=2; Additional IDs concatenated into MaxParsimony group: A0A0A6YY71, A0A0A6YWI2, A0A0A6YWY6
P10107	0.0310557	9.72e-05	0.000416417	0.23342	Annexin A1 OS=Mus musculus OX=10090 GN=Anxa1 PE=1 SV=2; Additional IDs concatenated into MaxParsimony group: A0A494BBD8
Q9D1B1	6.02e-05	0.00124562	0.0054206	0.229794	Cystatin E/M OS=Mus musculus OX=10090 GN=Cst6 PE=1 SV=1; Additional IDs concatenated into MaxParsimony group: A0A494BAF5
P08003	0.0140682	5.95e-05	0.000259746	0.22907	Protein disulfide-isomerase A4 OS=Mus musculus OX=10090 GN=Pdia4 PE=1 SV=3
Q9ESY9	0.00223692	0.000237277	0.00104164	0.227793	Gamma-interferon-inducible lysosomal thiol reductase OS=Mus musculus OX=10090 GN=Ifi30 PE=1 SV=3
A0A087WR50	0.00358455	9.51e-05	0.000417846	0.227596	Fibronectin OS=Mus musculus OX=10090 GN=Fn1 PE=1 SV=1
P97857	0.00512676	5.36e-05	0.000247851	0.216259	A disintegrin and metalloproteinase with thrombospondin motifs 1 OS=Mus musculus OX=10090 GN=Adamts1 PE=1 SV=4; Additional IDs concatenated into MaxParsimony group: E9PY08
D3Z0U9	0.00328761	0.000122404	0.000566585	0.216038	Extracellular matrix protein 1 (Fragment) OS=Mus musculus OX=10090 GN=Ecm1 PE=1 SV=1
Q91YW3	0.0219974	4.49e-05	0.000213431	0.210372	DnaJ homolog subfamily C member 3 OS=Mus musculus OX=10090 GN=Dnajc3 PE=1 SV=1
P29416	0.00549113	0.00010589	0.000509604	0.207789	Beta-hexosaminidase subunit alpha OS=Mus musculus OX=10090 GN=Hexa PE=1 SV=2
P10404	0.00384128	0.000163882	0.000798338	0.205279	MLV-related proviral Env polyprotein OS=Mus musculus OX=10090 PE=1 SV=3; Additional IDs concatenated into MaxParsimony group: B2RQY6
F7A1B4	0.0066477	4.26e-05	0.000207558	0.205244	Endoglin OS=Mus musculus OX=10090 GN=Eng PE=1 SV=1
P07356	0.000143208	9.2e-05	0.000448831	0.204977	Annexin A2 OS=Mus musculus OX=10090 GN=Anxa2 PE=1 SV=2; Additional IDs concatenated into MaxParsimony group: B0V2N7, B0V2N5, B0V2N8
O35375	0.0216337	4.91e-05	0.000240169	0.204439	Neuropilin-2 OS=Mus musculus OX=10090 GN=Nrp2 PE=1 SV=2
Q9EQ08	0.0056782	6.53e-05	0.000321026	0.20341	Heparan N-sulfatase OS=Mus musculus OX=10090 GN=Sgsh PE=1 SV=1; Additional IDs concatenated into MaxParsimony group: B1ATE0
P27046	0.041947	5.1e-05	0.000251324	0.202925	Alpha-mannosidase 2 OS=Mus musculus OX=10090 GN=Man2a1 PE=1 SV=2; Additional IDs concatenated into MaxParsimony group: F6QMB7
Q9JLZ6	0.00043293	0.000329536	0.00166091	0.198407	Hypermethylated in cancer 2 protein OS=Mus musculus OX=10090 GN=Hic2 PE=2 SV=4
F8WI14	0.00550315	0.000127337	0.000644295	0.197638	Extracellular matrix protein 1 OS=Mus musculus OX=10090 GN=Ecm1 PE=1 SV=1
Q8BFR4	0.00112706	8.05e-05	0.000410138	0.196275	N-acetylglucosamine-6-sulfatase OS=Mus musculus OX=10090 GN=Gns PE=1 SV=1; Additional IDs concatenated into MaxParsimony group: A0A1W2P8D3, Q9JHU4, A0A1W2P6W9
P21956	0.0183801	0.000117911	0.000601891	0.195901	Lactadherin OS=Mus musculus OX=10090 GN=Mfge8 PE=1 SV=3
P50428	0.0179253	8.54e-05	0.00044663	0.19121	Arylsulfatase A OS=Mus musculus OX=10090 GN=Arsa PE=1 SV=2; Additional IDs concatenated into MaxParsimony group: Q8CC47, Reverse_Q3UB74, Reverse_A0A1L1STM2, F6QGM0
E9Q718	0.00274461	0.000138284	0.000752094	0.183865	Procollagen-lysine,2-oxoglutarate 5-dioxygenase 2 OS=Mus musculus OX=10090 GN=Plod2 PE=1 SV=1
P11370	0.00254466	0.000138142	0.000756399	0.182631	Retrovirus-related Env polyprotein from Fv-4 locus OS=Mus musculus OX=10090 GN=Fv4 PE=1 SV=2
Q99M71	0.00019682	0.000285789	0.00159085	0.179645	Mammalian ependymin-related protein 1 OS=Mus musculus OX=10090 GN=Epdr1 PE=1 SV=1; Additional IDs concatenated into MaxParsimony group: A0A1Y7VKS9
P11438	0.00120752	7.4e-05	0.000420389	0.176027	Lysosome-associated membrane glycoprotein 1 OS=Mus musculus OX=10090 GN=Lamp1 PE=1 SV=2
Q3UKW2	0.000339111	4.38e-05	0.000255383	0.171507	Calmodulin-1 OS=Mus musculus OX=10090 GN=Calm1 PE=1 SV=1; Additional IDs concatenated into MaxParsimony group: P0DP27, P0DP28, P0DP26, A0A3Q4EHJ0, Q9D6P8, A0A1Y7VK66
Q9Z0M5	0.030737	3.29e-05	0.000200668	0.163952	Lysosomal acid lipase/cholesteryl ester hydrolase OS=Mus musculus OX=10090 GN=Lipa PE=1 SV=2
Q64433	0.0197591	0.00010382	0.000655628	0.158352	10 kDa heat shock protein, mitochondrial OS=Mus musculus OX=10090 GN=Hspe1 PE=1 SV=2
Q9WV54	0.013536	4.02e-05	0.000259353	0.155001	Acid ceramidase OS=Mus musculus OX=10090 GN=Asah1 PE=1 SV=1; Additional IDs concatenated into MaxParsimony group: D3Z505
Q6IQX7	0.0287241	3.31e-05	0.000217568	0.152136	Chondroitin sulfate synthase 2 OS=Mus musculus OX=10090 GN=Chpf PE=1 SV=1; Additional IDs concatenated into MaxParsimony group: D6RGS3, D6RFA4
P17047	0.0057918	5.09e-05	0.000342748	0.148506	Lysosome-associated membrane glycoprotein 2 OS=Mus musculus OX=10090 GN=Lamp2 PE=1 SV=2
O54782	0.00393722	3.4e-05	0.000230244	0.147669	Epididymis-specific alpha-mannosidase OS=Mus musculus OX=10090 GN=Man2b2 PE=1 SV=2; Additional IDs concatenated into MaxParsimony group: F6TMZ3, F6Z025
Q9Z0L8	0.00657423	5.15e-05	0.000370861	0.138866	Gamma-glutamyl hydrolase OS=Mus musculus OX=10090 GN=Ggh PE=1 SV=2
Q64191	0.00159242	6.4e-05	0.00046673	0.137124	N(4)-(beta-N-acetylglucosaminyl)-L-asparaginase OS=Mus musculus OX=10090 GN=Aga PE=1 SV=1; Additional IDs concatenated into MaxParsimony group: B7ZNK6
E9QN70	0.0100614	3.65e-05	0.00029499	0.123733	Laminin subunit beta-1 OS=Mus musculus OX=10090 GN=Lamb1 PE=1 SV=1
Q9ET22	0.0326919	3.05e-05	0.000246831	0.123566	Dipeptidyl peptidase 2 OS=Mus musculus OX=10090 GN=Dpp7 PE=1 SV=2
P09528	0.00116585	0.000278833	0.00236789	0.117756	Ferritin heavy chain OS=Mus musculus OX=10090 GN=Fth1 PE=1 SV=2; Additional IDs concatenated into MaxParsimony group: A0A494BA92, A0A494B9D4, A0A494BAP3
Q07235	0.00433197	3.13e-05	0.000281372	0.111241	Glia-derived nexin OS=Mus musculus OX=10090 GN=Serpine2 PE=1 SV=2; Additional IDs concatenated into MaxParsimony group: A0A087WQM1, A0A087WQ70, Q9D7P9, Q6UKZ0, Q9D1Q5, A2RSF9
Q3UTR7	0.00603373	3.49e-05	0.000382044	0.0913507	Angiotensinogen OS=Mus musculus OX=10090 GN=Agt PE=1 SV=1
P23780	0.0181251	2.05e-05	0.000346523	0.0591591	Beta-galactosidase OS=Mus musculus OX=10090 GN=Glb1 PE=1 SV=1; Additional IDs concatenated into MaxParsimony group: A0A1L1SSJ7, Q8VC60, A0A087WPH5
#These identifications were filtered out by the L-stringency and so deserve further experimentation to verify if they are indeed differentially expressed
Q99MD9	0.0386913	5.07e-05	3.42e-06	14.8246	Nuclear autoantigenic sperm protein OS=Mus musculus OX=10090 GN=Nasp PE=1 SV=2; Additional IDs concatenated into MaxParsimony group: B1AU75, B1AU76
Q91YI0	0.00780449	3.28e-05	5.7e-06	5.75439	Argininosuccinate lyase OS=Mus musculus OX=10090 GN=Asl PE=1 SV=1; Additional IDs concatenated into MaxParsimony group: E0CY49
P11031	0.0100864	0.000110649	2.04e-05	5.42397	Activated RNA polymerase II transcriptional coactivator p15 OS=Mus musculus OX=10090 GN=Sub1 PE=1 SV=3
Q9QXK3	0.0136522	1.33e-05	2.92e-06	4.55479	Coatomer subunit gamma-2 OS=Mus musculus OX=10090 GN=Copg2 PE=1 SV=1
A0A2I3BRL8	0.00987004	0.000187818	4.16e-05	4.51486	Predicted gene 7324 OS=Mus musculus OX=10090 GN=Gm7324 PE=4 SV=1
A2AS98	0.000114342	8.34e-06	2.02e-06	4.12871	Nck-associated protein 1 OS=Mus musculus OX=10090 GN=Nckap1 PE=1 SV=1; Additional IDs concatenated into MaxParsimony group: P28660
A0A0R4IZY0	0.00543798	1.72e-05	4.42e-06	3.8914	Thimet oligopeptidase OS=Mus musculus OX=10090 GN=Thop1 PE=1 SV=1
Q9QZE5	0.027724	1.69e-05	4.85e-06	3.48454	Coatomer subunit gamma-1 OS=Mus musculus OX=10090 GN=Copg1 PE=1 SV=1; Additional IDs concatenated into MaxParsimony group: Q9QXK3
P67984	0.0280173	0.000171151	4.97e-05	3.44368	60S ribosomal protein L22 OS=Mus musculus OX=10090 GN=Rpl22 PE=1 SV=2
P17427	0.0224102	1.37e-05	4.17e-06	3.28537	AP-2 complex subunit alpha-2 OS=Mus musculus OX=10090 GN=Ap2a2 PE=1 SV=2
A0A3B2WCD8	0.00391094	8.04e-05	2.52e-05	3.19048	Far upstream element-binding protein 2 OS=Mus musculus OX=10090 GN=Khsrp PE=1 SV=1
Q8R326	0.0353746	2.89e-05	9.39e-06	3.07774	Paraspeckle component 1 OS=Mus musculus OX=10090 GN=Pspc1 PE=1 SV=1; Additional IDs concatenated into MaxParsimony group: F7D909
Q3UGB5	0.0283976	1.85e-05	6.16e-06	3.00325	DAZ associated protein 1, isoform CRA_b OS=Mus musculus OX=10090 GN=Dazap1 PE=1 SV=1
Q9DCH4	0.0290552	0.000168199	5.64e-05	2.98225	Eukaryotic translation initiation factor 3 subunit F OS=Mus musculus OX=10090 GN=Eif3f PE=1 SV=2
Q61074	0.0237804	1.6e-05	5.49e-06	2.91439	Protein phosphatase 1G OS=Mus musculus OX=10090 GN=Ppm1g PE=1 SV=3; Additional IDs concatenated into MaxParsimony group: A0A0J9YVG0
Q8BK67	0.00445923	0.000173314	5.98e-05	2.89823	Protein RCC2 OS=Mus musculus OX=10090 GN=Rcc2 PE=1 SV=1; Additional IDs concatenated into MaxParsimony group: A2AWQ2
Q9D0I9	0.0282664	4.82e-05	1.69e-05	2.85207	Arginine--tRNA ligase, cytoplasmic OS=Mus musculus OX=10090 GN=Rars PE=1 SV=2
Q8R105	0.025825	5.86e-05	2.12e-05	2.76415	Vacuolar protein sorting-associated protein 37C OS=Mus musculus OX=10090 GN=Vps37c PE=1 SV=1; Additional IDs concatenated into MaxParsimony group: A0A494BAR3, A0A494BAY0
E9Q5C9	0.0440856	1.98e-05	7.24e-06	2.73481	Nucleolar and coiled-body phosphoprotein 1 OS=Mus musculus OX=10090 GN=Nolc1 PE=1 SV=1
Q6DIB5	0.0401963	8.04e-06	3e-06	2.68	Multiple epidermal growth factor-like domains protein 10 OS=Mus musculus OX=10090 GN=Megf10 PE=1 SV=1; Additional IDs concatenated into MaxParsimony group: A0A140T8S0
Q99KP6	0.0407476	6e-05	2.31e-05	2.5974	Pre-mRNA-processing factor 19 OS=Mus musculus OX=10090 GN=Prpf19 PE=1 SV=1
Q9JLJ2	0.0306883	2.65e-05	1.03e-05	2.57282	4-trimethylaminobutyraldehyde dehydrogenase OS=Mus musculus OX=10090 GN=Aldh9a1 PE=1 SV=1
Q9EPL8	0.0319868	1.64e-05	6.57e-06	2.49619	Importin-7 OS=Mus musculus OX=10090 GN=Ipo7 PE=1 SV=2
Q9JMH6	0.00718449	8.29e-06	3.57e-06	2.32213	Thioredoxin reductase 1, cytoplasmic OS=Mus musculus OX=10090 GN=Txnrd1 PE=1 SV=3
D3Z703	0.00347879	5.6e-05	2.47e-05	2.26721	Inositol monophosphatase 1 (Fragment) OS=Mus musculus OX=10090 GN=Impa1 PE=1 SV=8
Q64442	0.00635435	5.22e-05	2.32e-05	2.25	Sorbitol dehydrogenase OS=Mus musculus OX=10090 GN=Sord PE=1 SV=3
Q8BMJ2	0.00926679	1.32e-05	6.52e-06	2.02454	Leucine--tRNA ligase, cytoplasmic OS=Mus musculus OX=10090 GN=Lars PE=1 SV=2; Additional IDs concatenated into MaxParsimony group: A0A494BA98
A0A023T778	0.0409225	0.000163972	8.23e-05	1.99237	Mago nashi protein OS=Mus musculus OX=10090 GN=Magohb PE=1 SV=1; Additional IDs concatenated into MaxParsimony group: P61327, Q9CQL1, G3UZW7
Q61599	0.00675907	0.000159287	8.5e-05	1.87396	Rho GDP-dissociation inhibitor 2 OS=Mus musculus OX=10090 GN=Arhgdib PE=1 SV=3; Additional IDs concatenated into MaxParsimony group: A0A0N4SVH4
Q8BJU0	0.0162358	4.35e-05	2.33e-05	1.86695	Small glutamine-rich tetratricopeptide repeat-containing protein alpha OS=Mus musculus OX=10090 GN=Sgta PE=1 SV=2; Additional IDs concatenated into MaxParsimony group: A0A1W2P6P1
Q61545	0.0258023	4.68e-05	2.58e-05	1.81395	RNA-binding protein EWS OS=Mus musculus OX=10090 GN=Ewsr1 PE=1 SV=2
Q9JKB1	0.0343601	6.85e-05	3.78e-05	1.81217	Ubiquitin carboxyl-terminal hydrolase isozyme L3 OS=Mus musculus OX=10090 GN=Uchl3 PE=1 SV=2; Additional IDs concatenated into MaxParsimony group: A0A2I3BQ39
Q8CHP8	0.0376928	8.01e-05	4.5e-05	1.78	Glycerol-3-phosphate phosphatase OS=Mus musculus OX=10090 GN=Pgp PE=1 SV=1
A0A087WNP6	0.0339549	0.000166843	0.000100614	1.65825	Protein CDV3 OS=Mus musculus OX=10090 GN=Cdv3 PE=1 SV=1
V9GX26	0.0119584	8.72e-05	5.42e-05	1.60886	Glycogenin (Fragment) OS=Mus musculus OX=10090 GN=Gyg PE=1 SV=1
P99026	0.0162888	0.000155118	0.000101513	1.52806	Proteasome subunit beta type-4 OS=Mus musculus OX=10090 GN=Psmb4 PE=1 SV=1
O88958	0.0267086	5.1e-05	7.95e-05	0.641509	Glucosamine-6-phosphate isomerase 1 OS=Mus musculus OX=10090 GN=Gnpda1 PE=1 SV=3; Additional IDs concatenated into MaxParsimony group: A0A494B9X2
Q61792	0.0383342	8.49e-05	0.000140826	0.602872	LIM and SH3 domain protein 1 OS=Mus musculus OX=10090 GN=Lasp1 PE=1 SV=1; Additional IDs concatenated into MaxParsimony group: A2A6H0, A2A6G9, A2A6G8, A2A6G7, A2A6G6, A2A6H1, E9Q0N6, A2A6G5
Q9CXU9	0.00022575	3.15e-05	5.25e-05	0.6	Eukaryotic translation initiation factor 1b OS=Mus musculus OX=10090 GN=Eif1b PE=1 SV=2; Additional IDs concatenated into MaxParsimony group: P48024, J3QPZ8, A0A1L1SSA3
O70492	0.025791	8.39e-05	0.000142087	0.590483	Sorting nexin-3 OS=Mus musculus OX=10090 GN=Snx3 PE=1 SV=3
Q9CYA0	0.0426968	4.44e-05	7.61e-05	0.583443	Protein disulfide isomerase Creld2 OS=Mus musculus OX=10090 GN=Creld2 PE=1 SV=1
M0QWP1	0.0433863	3.46e-05	6.02e-05	0.574751	Agrin OS=Mus musculus OX=10090 GN=Agrn PE=1 SV=1; Additional IDs concatenated into MaxParsimony group: Z4YK85, A2ASQ1, Z4YJS5
A0A1L1SRE8	0.0281319	4.9e-05	9.04e-05	0.542035	Low-density lipoprotein receptor OS=Mus musculus OX=10090 GN=Ldlr PE=1 SV=1
P40336	0.0230751	3.57e-05	7.33e-05	0.48704	Vacuolar protein sorting-associated protein 26A OS=Mus musculus OX=10090 GN=Vps26a PE=1 SV=1; Additional IDs concatenated into MaxParsimony group: A0A1W2P7Z9
O89017	0.0421559	4.99e-05	0.000103819	0.480644	Legumain OS=Mus musculus OX=10090 GN=Lgmn PE=1 SV=1
A0A0R4J242	0.0241992	3.36e-05	7.11e-05	0.472574	Chitinase domain-containing protein 1 OS=Mus musculus OX=10090 GN=Chid1 PE=1 SV=1; Additional IDs concatenated into MaxParsimony group: Q922Q9, A0A0R4J058, G8JL55, D3YWG2, A0A1B0GSH5
Q9EPK6	0.00373388	7.49e-05	0.000165453	0.452697	Nucleotide exchange factor SIL1 OS=Mus musculus OX=10090 GN=Sil1 PE=1 SV=2; Additional IDs concatenated into MaxParsimony group: A0A494B9H1, A0A494B9B2
Q9QYJ0	0.0120476	3.68e-05	8.52e-05	0.431925	DnaJ homolog subfamily A member 2 OS=Mus musculus OX=10090 GN=Dnaja2 PE=1 SV=1
Q9D1C8	0.00308999	7.87e-05	0.00018299	0.430078	Vacuolar protein sorting-associated protein 28 homolog OS=Mus musculus OX=10090 GN=Vps28 PE=1 SV=1; Additional IDs concatenated into MaxParsimony group: A0A2R8VKS6
Q6PHU5	0.0128754	6.98e-05	0.000162585	0.429314	Sortilin OS=Mus musculus OX=10090 GN=Sort1 PE=1 SV=1
P0C192	0.00848393	6.72e-06	1.57e-05	0.428025	Leucine-rich repeat-containing protein 4B OS=Mus musculus OX=10090 GN=Lrrc4b PE=1 SV=1; Additional IDs concatenated into MaxParsimony group: D3Z2D1, D3YZP3
Q8BHC9	0.04181	7.7e-06	1.8e-05	0.427778	Alpha-(1,3)-fucosyltransferase 11 OS=Mus musculus OX=10090 GN=Fut11 PE=1 SV=1
P57759	0.0381517	4.26e-05	0.000102355	0.416199	Endoplasmic reticulum resident protein 29 OS=Mus musculus OX=10090 GN=Erp29 PE=1 SV=2; Additional IDs concatenated into MaxParsimony group: D6RG87, F8WIM7, F8WJI4
Q62188	0.0183398	1.23e-05	3.12e-05	0.394231	Dihydropyrimidinase-related protein 3 OS=Mus musculus OX=10090 GN=Dpysl3 PE=1 SV=1
Q99J09	0.0268174	4.76e-06	1.23e-05	0.386992	Methylosome protein 50 OS=Mus musculus OX=10090 GN=Wdr77 PE=1 SV=1
Q9D8B3	0.000581379	5.49e-05	0.000146737	0.374139	Charged multivesicular body protein 4b OS=Mus musculus OX=10090 GN=Chmp4b PE=1 SV=2
Q91ZJ9	0.0178779	3.78e-05	0.000110213	0.342972	Hyaluronidase-1 OS=Mus musculus OX=10090 GN=Hyal1 PE=1 SV=3; Additional IDs concatenated into MaxParsimony group: D3YXU8
Q9WUL7	0.0102708	3.13e-05	9.23e-05	0.339112	ADP-ribosylation factor-like protein 3 OS=Mus musculus OX=10090 GN=Arl3 PE=1 SV=1; Additional IDs concatenated into MaxParsimony group: A0A494BAJ6
Q9CZU6	0.0112546	2.36e-05	7.09e-05	0.332863	Citrate synthase, mitochondrial OS=Mus musculus OX=10090 GN=Cs PE=1 SV=1; Additional IDs concatenated into MaxParsimony group: Q80X68
Q80X71	0.021843	1.68e-05	5.05e-05	0.332673	Transmembrane protein 106B OS=Mus musculus OX=10090 GN=Tmem106b PE=1 SV=1; Additional IDs concatenated into MaxParsimony group: D3Z191
O35188	0.0160361	1.25e-05	3.99e-05	0.313283	Fractalkine OS=Mus musculus OX=10090 GN=Cx3cl1 PE=1 SV=3
O35657	0.032991	2.73e-05	8.72e-05	0.313073	Sialidase-1 OS=Mus musculus OX=10090 GN=Neu1 PE=1 SV=1
B1AQF4	0.0233746	1.54e-05	5.29e-05	0.291115	Dual specificity protein phosphatase OS=Mus musculus OX=10090 GN=Dusp3 PE=1 SV=1; Additional IDs concatenated into MaxParsimony group: Q9D7X3, H3BKL8
P70158	0.0381658	4.21e-05	0.000145425	0.289496	Acid sphingomyelinase-like phosphodiesterase 3a OS=Mus musculus OX=10090 GN=Smpdl3a PE=1 SV=2
P62821	0.0200574	5.54e-05	0.000192003	0.288537	Ras-related protein Rab-1A OS=Mus musculus OX=10090 GN=Rab1A PE=1 SV=3; Additional IDs concatenated into MaxParsimony group: Q5SW88, A0A494B945, Q9D1G1, A0A494BBL7, A0A494BA38, Q5SW87, Q5SW86
P63094	0.00828327	2.78e-05	9.82e-05	0.283096	Guanine nucleotide-binding protein G(s) subunit alpha isoforms short OS=Mus musculus OX=10090 GN=Gnas PE=1 SV=1
P13020	0.0422993	7.8e-06	2.76e-05	0.282609	Gelsolin OS=Mus musculus OX=10090 GN=Gsn PE=1 SV=3; Additional IDs concatenated into MaxParsimony group: A0A0J9YUQ8, A6PWS5, A0A0J9YUJ8
Q91XL3	0.0200825	3.2e-05	0.000113387	0.282219	UDP-glucuronic acid decarboxylase 1 OS=Mus musculus OX=10090 GN=Uxs1 PE=1 SV=1; Additional IDs concatenated into MaxParsimony group: D3YUF9, A0A0J9YUC7
P97298	0.0340123	4.3e-05	0.000153032	0.280987	Pigment epithelium-derived factor OS=Mus musculus OX=10090 GN=Serpinf1 PE=1 SV=2; Additional IDs concatenated into MaxParsimony group: B7ZC25, E9PWS2, Q5ND37, F6S1M4
Q61187	0.00107886	2.93e-05	0.000108995	0.26882	Tumor susceptibility gene 101 protein OS=Mus musculus OX=10090 GN=Tsg101 PE=1 SV=2; Additional IDs concatenated into MaxParsimony group: A0A1B0GS09, A0A1B0GS10, D3Z0S9, A0A1B0GRX2
Q07113	0.00405648	4.19e-05	0.000159537	0.262635	Cation-independent mannose-6-phosphate receptor OS=Mus musculus OX=10090 GN=Igf2r PE=1 SV=1
Q04519	0.00412009	1.86e-05	7.53e-05	0.247012	Sphingomyelin phosphodiesterase OS=Mus musculus OX=10090 GN=Smpd1 PE=1 SV=2
P97807	0.0100406	1.19e-05	4.88e-05	0.243852	Fumarate hydratase, mitochondrial OS=Mus musculus OX=10090 GN=Fh PE=1 SV=3; Additional IDs concatenated into MaxParsimony group: H3BKG7
Z4YK56	0.0130778	6.48e-06	2.66e-05	0.243609	Expressed sequence AU040320 OS=Mus musculus OX=10090 GN=AU040320 PE=1 SV=1; Additional IDs concatenated into MaxParsimony group: Q8K135
D3YYN7	0.0384882	2.22e-05	9.32e-05	0.238197	Sodium/potassium-transporting ATPase subunit alpha OS=Mus musculus OX=10090 GN=Atp1a2 PE=1 SV=1
Q64695	0.00128263	4.3e-05	0.000184647	0.232877	Endothelial protein C receptor OS=Mus musculus OX=10090 GN=Procr PE=1 SV=3; Additional IDs concatenated into MaxParsimony group: A2AUV5
Q8K2Q7	0.00358262	7.68e-06	3.31e-05	0.232024	BRO1 domain-containing protein BROX OS=Mus musculus OX=10090 GN=Brox PE=1 SV=1
P12815	0.00104409	3.72e-05	0.000163237	0.22789	Programmed cell death protein 6 OS=Mus musculus OX=10090 GN=Pdcd6 PE=1 SV=2
P50429	0.0271759	3.69e-05	0.000178295	0.20696	Arylsulfatase B OS=Mus musculus OX=10090 GN=Arsb PE=1 SV=3; Additional IDs concatenated into MaxParsimony group: A0A0R4J138, D6RI70
P70665	0.0114041	7.59e-06	3.77e-05	0.201326	Sialate O-acetylesterase OS=Mus musculus OX=10090 GN=Siae PE=1 SV=3; Additional IDs concatenated into MaxParsimony group: A0A1L1SU77, A0A1N9M4K1
Q3TML0	0.0352485	2.43e-05	0.000127364	0.190792	Protein disulfide-isomerase A6 OS=Mus musculus OX=10090 GN=Pdia6 PE=1 SV=1
O35598	0.00539398	7.16e-06	3.78e-05	0.189418	Disintegrin and metalloproteinase domain-containing protein 10 OS=Mus musculus OX=10090 GN=Adam10 PE=1 SV=2; Additional IDs concatenated into MaxParsimony group: E9PYF2, D3Z1E6
P53690	0.016517	3.45e-05	0.000183045	0.188478	Matrix metalloproteinase-14 OS=Mus musculus OX=10090 GN=Mmp14 PE=2 SV=3; Additional IDs concatenated into MaxParsimony group: A0A286YED2
P97821	0.0287003	2.34e-05	0.000124371	0.188147	Dipeptidyl peptidase 1 OS=Mus musculus OX=10090 GN=Ctsc PE=1 SV=1; Additional IDs concatenated into MaxParsimony group: D3Z220
Q80YQ1	0.0251656	9.25e-06	4.98e-05	0.185743	Thrombospondin-1 OS=Mus musculus OX=10090 GN=Thbs1 PE=1 SV=1; Additional IDs concatenated into MaxParsimony group: P35441
O35604	0.0113993	6.37e-06	3.48e-05	0.183046	NPC intracellular cholesterol transporter 1 OS=Mus musculus OX=10090 GN=Npc1 PE=1 SV=2
Q9D0K2	0.0145619	9.84e-06	5.92e-05	0.166216	Succinyl-CoA:3-ketoacid coenzyme A transferase 1, mitochondrial OS=Mus musculus OX=10090 GN=Oxct1 PE=1 SV=1; Additional IDs concatenated into MaxParsimony group: Q3UJQ9
P57716	0.000229414	1.19e-05	7.86e-05	0.151399	Nicastrin OS=Mus musculus OX=10090 GN=Ncstn PE=1 SV=3
P09055	0.00428084	2.34e-05	0.000157548	0.148526	Integrin beta-1 OS=Mus musculus OX=10090 GN=Itgb1 PE=1 SV=1
Q62179	0.022478	1.6e-05	0.000108706	0.147186	Semaphorin-4B OS=Mus musculus OX=10090 GN=Sema4b PE=1 SV=2; Additional IDs concatenated into MaxParsimony group: Reverse_Q99MR3, Reverse_F8VQK4, Reverse_Q7TNL7, Reverse_H8YHW6
A0A0R4J092	0.00296194	2.07e-05	0.000150365	0.137665	Beta-mannosidase OS=Mus musculus OX=10090 GN=Manba PE=1 SV=1
Q91XA2	0.0267783	1.3e-05	9.93e-05	0.130916	Golgi membrane protein 1 OS=Mus musculus OX=10090 GN=Golm1 PE=1 SV=2
Q99LJ1	0.0232114	1.08e-05	0.000116368	0.092809	Tissue alpha-L-fucosidase OS=Mus musculus OX=10090 GN=Fuca1 PE=1 SV=1
P01899	0.0102069	7.59e-06	8.25e-05	0.092	H-2 class I histocompatibility antigen, D-B alpha chain OS=Mus musculus OX=10090 GN=H2-D1 PE=1 SV=2; Additional IDs concatenated into MaxParsimony group: P04223, P01901, P03991, P01900, P14426, P01897, Q3TH01, A0A494BAT0, A0A494BA33, Q8HWB2, P14429, P14428, P79568, P14430, E9QJR9, E9PWT4, P14427, P01898, P01895, G3UXW2, L7N260, P14431, G3UXE9, E9Q0G4, Q05A75, P14432, P01902, O19441, A7VMS6, Q4KN8…
Q11136	0.000742234	5.73e-06	6.71e-05	0.0853949	Xaa-Pro dipeptidase OS=Mus musculus OX=10090 GN=Pepd PE=1 SV=3
Q8R0J7	0.0278386	6.55e-06	0.000116405	0.0562691	Vacuolar protein sorting-associated protein 37B OS=Mus musculus OX=10090 GN=Vps37b PE=1 SV=1
Q00651	0.00370525	5.04e-06	0.000101527	0.049642	Integrin alpha-4 OS=Mus musculus OX=10090 GN=Itga4 PE=1 SV=1; Additional IDs concatenated into MaxParsimony group: Q792F9
Q8R422	0.0387549	5.25e-06	0.00012476	0.0420808	CD109 antigen OS=Mus musculus OX=10090 GN=Cd109 PE=1 SV=1

## Sheet: 2_List proteins inc shMfn1 DMSO
List Tfold increased in shMfn1 DMSO		List Venn exclusively in shMf1 DMSO		Final list Venn+Tfold
Q9QUR6		E9QN31		E9QN31
Q6IFX2		P83870		P83870
P15864		A0A087WRY3		A0A087WRY3
P63276		P83882		P83882
P68433		A0A0A6YVU8		A0A0A6YVU8
P97351		Q3TM89		Q3TM89
P62317		Q9D0W5		Q9D0W5
P43274		Q8C102		Q8C102
Q99LS3		P62743		P62743
Q9CXW3		Q8K003		Q8K003
Q9D2U9		Q9CQI7		Q9CQI7
Q9JMG1		P61514		P61514
Q64152		Q9QUR7		Q9QUR7
Q91V55		Q6ZWZ4		Q6ZWZ4
Q6IFZ6		Q8CCX5		Q8CCX5
A0A494BBA8				Q9QUR6
P62754				Q6IFX2
Q6ZWY9				P15864
Q3UV17				P63276
P62889				P68433
Q64522				P97351
P62806				P62317
P43275				P43274
Q9CQ43				Q99LS3
P17918				Q9CXW3
A0A1Y7VJ48				Q9D2U9
P63163				Q9JMG1
P80316				Q64152
Q9EST5				Q91V55
Q9D1R9				Q6IFZ6
A0A1Y7VKY1				A0A494BBA8
P80314				P62754
Q921R2				Q6ZWY9
P60867				Q3UV17
Q93092				P62889
P61979				Q64522
Q8CI94				P62806
Q99K85				P43275
P62264				Q9CQ43
O35381				P17918
P14131				A0A1Y7VJ48
P30416				P63163
P11679				P80316
Q9CZX8				Q9EST5
Q60692				Q9D1R9
Q9R1P4				A0A1Y7VKY1
Q6ZWN5				P80314
P80317				Q921R2
F8WJK8				P60867
Q61753				Q93092
Q01853				P61979
P62827				Q8CI94
Q3TGU7				Q99K85
P47962				P62264
Q60864				O35381
P38647				P14131
G3UXT7				P30416
O88844				P11679
P14152				Q9CZX8
Q80T06				Q60692
A0A0R4J1L2				Q9R1P4
P40142				Q6ZWN5
Q99LX0				P80317
P05063				F8WJK8
				Q61753
				Q01853
				P62827
				Q3TGU7
				P47962
				Q60864
				P38647
				G3UXT7
				O88844
				P14152
				Q80T06
				A0A0R4J1L2
				P40142
				Q99LX0
				P05063

## Sheet: 3_List proteins inc shScrDMSO
List Tfold increased in shScr DMSO		List Venn exclusively in shScr DMSO		Final list Venn+Tfold
E9Q5J9		Q9JM58		Q9JM58
P05201		Q8R242		Q8R242
E9Q452		B7ZN28		B7ZN28
E9Q7Q3		Q80W68		Q80W68
G5E8R2		Q8BM88		Q8BM88
P47879		Q8VEJ9		Q8VEJ9
Q9R1E6		Q01721		Q01721
P10493		Q8BPY9		Q8BPY9
Q8R4G6		A0A452J8A5		A0A452J8A5
P58774		Q99K41		Q99K41
P08226		Q09143		Q09143
V9GX31		D3Z187		D3Z187
Q80ZP8		A0A1Y7VK66		A0A1Y7VK66
P29812		Q3UH60		Q3UH60
O88968		D3Z763		D3Z763
P70663		A2AFG7		A2AFG7
P01887		A0A0R4J0G6		A0A0R4J0G6
Q9WVT6		P20060		P20060
O35448		P51910		P51910
P10605		Q64151		Q64151
Q9CZB2		Q9QWR8		Q9QWR8
P07214		Q8JZZ7		Q8JZZ7
P25785		P12032		P12032
Q9Z0J0		Q9JJ00		Q9JJ00
P56395		P29758		P29758
P06797		Q8R180		Q8R180
P17439		Q3UPI1		Q3UPI1
P21460		E9Q0Z7		E9Q0Z7
Q61112		O89026		O89026
P98064		Q8K298		Q8K298
Q9R0E2		A0A0A6YX18		A0A0A6YX18
P07147		Q9Z0F8		Q9Z0F8
P18242		Q61009		Q61009
P08249		O89001		O89001
Q07797		Q80W65		Q80W65
Q91Z25		O08749		O08749
P15116		Q64726		Q64726
Q61398		P41105		P41105
O35664		Q3UMW8		Q3UMW8
Q62165		Q8R2K3		Q8R2K3
Q62426		A0A0R4J086		A0A0R4J086
G3UYZ1		P56542		P56542
P12023		O08585		O08585
Q02819		Q8K2Y3		Q8K2Y3
Q9WUU7		P46467		P46467
A0A0N4SVT3		G3UX19		G3UX19
O35215		P35564		P35564
Q9R0E1		Q3TSR0		Q3TSR0
Q3TKX1		Q9DB34		Q9DB34
Q921I1		P55065		P55065
Q810U4		Q9Z0Y1		Q9Z0Y1
Q9Z2L6		M9MMK0		M9MMK0
P10639		P32261		P32261
Q60605		P24638		P24638
P97370		P14824		P14824
F8VQJ3		Q9WVE8		Q9WVE8
P41731		Q9WUA3		Q9WUA3
A2APM5		Q9QZ06		Q9QZ06
O89023		Q6ZWQ9		Q6ZWQ9
Q00493		Q61739		Q61739
Q920A5		Q9EQG7		Q9EQG7
P05202		Q3TH73		Q3TH73
O88507		H3BJ97		H3BJ97
P17515		Q9WTR5		Q9WTR5
Q9CYN9		P13595		P13595
P48036		Q9Z222		Q9Z222
Q8VIB3		Q61090		Q61090
P21180		O35684		O35684
A0A1L1SS44		Q80UM7		Q80UM7
G5E911		Q3UH93		Q3UH93
P63038		A0A0G2JFP4		A0A0G2JFP4
Q9WVA4		Q3TNX8		Q3TNX8
C0HKG5		Q8BGZ6		Q8BGZ6
P35762		Q99KR8		Q99KR8
P16675		O89051		O89051
P70699		A0A0N4SW89		A0A0N4SW89
Q9WU78		Q8CCH2		Q8CCH2
Q99P91		Q91Y74		Q91Y74
O09159		K3W4S5		K3W4S5
O08747		Q9Z247		Q9Z247
Q8QZR4		Q8C129		Q8C129
P18761		O35129		O35129
P97927		A0A286YCI8		A0A286YCI8
Q8VDN2		P70428		P70428
Q9EPL2		Q9WTZ2		Q9WTZ2
Q08761		Q08509		Q08509
O88531		Q9ERG0		Q9ERG0
Q60648		Q9WU60		Q9WU60
Q8R2Y2		Q9D6R2		Q9D6R2
P02088		Q99LP6		Q99LP6
P12265		P17563		P17563
P40240		G3UWC2		G3UWC2
F8VQL0		Q61810		Q61810
P10852		Q6KAU4		Q6KAU4
O35608		P70206		P70206
Q571E4		O70404		O70404
Q62419		P45377		P45377
Q8BND5		P62331		P62331
P09103		Q60737		Q60737
Q9R045		B2RQC6		B2RQC6
O88325		Q64337		Q64337
Q9CPX4		P13707		P13707
B7ZNJ1		Q5SQG5		Q5SQG5
Q8R4V4		F8VPU2		F8VPU2
Q5DTK1		P23249		P23249
Q61292		Q9JL15		Q9JL15
P10107		Q3UZ09		Q3UZ09
Q9D1B1		Q9D1M0		Q9D1M0
P08003		Q60932		Q60932
Q9ESY9		O08912		O08912
A0A087WR50		Q8R5L1		Q8R5L1
P97857		P53994		P53994
D3Z0U9		Q60767		Q60767
Q91YW3		O88811		O88811
P29416		Q6P5E4		Q6P5E4
P10404		Q3UH53		Q3UH53
F7A1B4		Q9JMK0		Q9JMK0
P07356		Q8QZY6		Q8QZY6
O35375		P97333		P97333
Q9EQ08		P09671		P09671
P27046		Q9DBZ5		Q9DBZ5
Q9JLZ6		P17809		P17809
F8WI14		Q99LC5		Q99LC5
Q8BFR4		B7ZNR9		B7ZNR9
P21956		O88572		O88572
P50428		Q8BT07		Q8BT07
E9Q718		P47856		P47856
P11370		Q8BPW9		Q8BPW9
Q99M71		Q9JHJ3		Q9JHJ3
P11438		B2RXS4		B2RXS4
Q3UKW2		Q99LL3		Q99LL3
Q9Z0M5		P46460		P46460
Q64433		E9Q3T3		E9Q3T3
Q9WV54		E9Q3A7		E9Q3A7
Q6IQX7		E9Q6I2		E9Q6I2
P17047		Q9ESU7		Q9ESU7
O54782		Q8K2C7		Q8K2C7
Q9Z0L8		D3YU89		D3YU89
Q64191		Q5SWN2		Q5SWN2
E9QN70		Q60790		Q60790
Q9ET22		P99027		P99027
P09528		F6ZDS4		F6ZDS4
Q07235		E9Q2S0		E9Q2S0
Q3UTR7		F8VQD7		F8VQD7
P23780		P62774		P62774
		Q6IRU5		Q6IRU5
		P03975		P03975
		Q812G0		Q812G0
		P48774		P48774
				E9Q5J9
				P05201
				E9Q452
				E9Q7Q3
				G5E8R2
				P47879
				Q9R1E6
				P10493
				Q8R4G6
				P58774
				P08226
				V9GX31
				Q80ZP8
				P29812
				O88968
				P70663
				P01887
				Q9WVT6
				O35448
				P10605
				Q9CZB2
				P07214
				P25785
				Q9Z0J0
				P56395
				P06797
				P17439
				P21460
				Q61112
				P98064
				Q9R0E2
				P07147
				P18242
				P08249
				Q07797
				Q91Z25
				P15116
				Q61398
				O35664
				Q62165
				Q62426
				G3UYZ1
				P12023
				Q02819
				Q9WUU7
				A0A0N4SVT3
				O35215
				Q9R0E1
				Q3TKX1
				Q921I1
				Q810U4
				Q9Z2L6
				P10639
				Q60605
				P97370
				F8VQJ3
				P41731
				A2APM5
				O89023
				Q00493
				Q920A5
				P05202
				O88507
				P17515
				Q9CYN9
				P48036
				Q8VIB3
				P21180
				A0A1L1SS44
				G5E911
				P63038
				Q9WVA4
				C0HKG5
				P35762
				P16675
				P70699
				Q9WU78
				Q99P91
				O09159
				O08747
				Q8QZR4
				P18761
				P97927
				Q8VDN2
				Q9EPL2
				Q08761
				O88531
				Q60648
				Q8R2Y2
				P02088
				P12265
				P40240
				F8VQL0
				P10852
				O35608
				Q571E4
				Q62419
				Q8BND5
				P09103
				Q9R045
				O88325
				Q9CPX4
				B7ZNJ1
				Q8R4V4
				Q5DTK1
				Q61292
				P10107
				Q9D1B1
				P08003
				Q9ESY9
				A0A087WR50
				P97857
				D3Z0U9
				Q91YW3
				P29416
				P10404
				F7A1B4
				P07356
				O35375
				Q9EQ08
				P27046
				Q9JLZ6
				F8WI14
				Q8BFR4
				P21956
				P50428
				E9Q718
				P11370
				Q99M71
				P11438
				Q3UKW2
				Q9Z0M5
				Q64433
				Q9WV54
				Q6IQX7
				P17047
				O54782
				Q9Z0L8
				Q64191
				E9QN70
				Q9ET22
				P09528
				Q07235
				Q3UTR7
				P23780

## Sheet: 4_List genes ShMfn1DMSO 
From	Entry	Entry Name	Protein names	Gene Names (primary)
E9QN31	E9QN31	E9QN31_MOUSE	NOP2 nucleolar protein	Nop2
P83870	P83870	PHF5A_MOUSE	PHD finger-like domain-containing protein 5A (PHD finger-like domain protein 5A) (Splicing factor 3B-associated 14 kDa protein) (SF3b14b)	Phf5a
A0A087WRY3	A0A087WRY3	A0A087WRY3_MOUSE	Nuclear casein kinase and cyclin-dependent kinase substrate 1	Nucks1
P83882	P83882	RL36A_MOUSE	60S ribosomal protein L36a (60S ribosomal protein L44)	Rpl36a
A0A0A6YVU8	A0A0A6YVU8	A0A0A6YVU8_MOUSE	Predicted pseudogene 9774	Adrm1b
Q3TM89	Q3TM89	Q3TM89_MOUSE	PEST proteolytic signal-containing nuclear protein	Pcnp
Q9D0W5	Q9D0W5	PPIL1_MOUSE	Peptidyl-prolyl cis-trans isomerase-like 1 (PPIase) (EC 5.2.1.8) (Rotamase PPIL1)	Ppil1
Q8C102	Q8C102	GALT5_MOUSE	Polypeptide N-acetylgalactosaminyltransferase 5 (EC 2.4.1.41) (Polypeptide GalNAc transferase 5) (GalNAc-T5) (pp-GaNTase 5) (Protein-UDP acetylgalactosaminyltransferase 5) (UDP-GalNAc:polypeptide N-acetylgalactosaminyltransferase 5)	Galnt5
P62743	P62743	AP2S1_MOUSE	AP-2 complex subunit sigma (Adaptor protein complex AP-2 subunit sigma) (Adaptor-related protein complex 2 subunit sigma) (Clathrin assembly protein 2 sigma small chain) (Clathrin coat assembly protein AP17) (Clathrin coat-associated protein AP17) (Plasma membrane adaptor AP-2 17 kDa protein) (Sigma-adaptin 3b) (Sigma2-adaptin)	Ap2s1
Q8K003	Q8K003	TMA7_MOUSE	Translation machinery-associated protein 7 (Coiled-coil domain-containing protein 72)	Tma7
Q9CQI7	Q9CQI7	RU2B_MOUSE	U2 small nuclear ribonucleoprotein B'' (U2 snRNP B'')	Snrpb2
P61514	P61514	RL37A_MOUSE	60S ribosomal protein L37a	Rpl37a
Q9QUR7	Q9QUR7	PIN1_MOUSE	Peptidyl-prolyl cis-trans isomerase NIMA-interacting 1 (EC 5.2.1.8) (Peptidyl-prolyl cis-trans isomerase Pin1) (PPIase Pin1)	Pin1
Q6ZWZ4	Q6ZWZ4	Q6ZWZ4_MOUSE	60S ribosomal protein L36	Rpl36
Q8CCX5	Q8CCX5	KT222_MOUSE	Keratin-like protein KRT222 (Keratin-222)	Krt222
Q9QUR6	Q9QUR6	PPCE_MOUSE	Prolyl endopeptidase (PE) (EC 3.4.21.26) (Post-proline cleaving enzyme)	Prep
Q6IFX2	Q6IFX2	K1C42_MOUSE	Keratin, type I cytoskeletal 42 (Cytokeratin-42) (CK-42) (Keratin-17n) (Keratin-42) (K42) (Type I keratin Ka22)	Krt42
P15864	P15864	H12_MOUSE	Histone H1.2 (H1 VAR.1) (H1c)	H1-2
P63276	P63276	RS17_MOUSE	40S ribosomal protein S17	Rps17
P68433	P68433	H31_MOUSE	Histone H3.1	Hist1h3a	H3c1; H3c8; H3c10; H3c11
P97351	P97351	RS3A_MOUSE	40S ribosomal protein S3a (Protein TU-11)	Rps3a
P62317	P62317	SMD2_MOUSE	Small nuclear ribonucleoprotein Sm D2 (Sm-D2) (snRNP core protein D2)	Snrpd2
P43274	P43274	H14_MOUSE	Histone H1.4 (H1 VAR.2) (H1e)	H1-4
Q99LS3	Q99LS3	SERB_MOUSE	Phosphoserine phosphatase (PSP) (PSPase) (EC 3.1.3.3) (O-phosphoserine phosphohydrolase)	Psph
Q9CXW3	Q9CXW3	CYBP_MOUSE	Calcyclin-binding protein (CacyBP) (Siah-interacting protein)	Cacybp
Q9D2U9	Q9D2U9	H2B3A_MOUSE	H2B.U histone 2 (Histone H2B type 3-A)	H2bu2
Q9JMG1	Q9JMG1	EDF1_MOUSE	Endothelial differentiation-related factor 1 (EDF-1) (Multiprotein-bridging factor 1) (MBF1)	Edf1
Q64152	Q64152	BTF3_MOUSE	Transcription factor BTF3 (Nascent polypeptide-associated complex subunit beta) (NAC-beta) (RNA polymerase B transcription factor 3)	Btf3
Q91V55	Q91V55	Q91V55_MOUSE	Ribosomal protein S5	Rps5
Q6IFZ6	Q6IFZ6	K2C1B_MOUSE	Keratin, type II cytoskeletal 1b (Cytokeratin-1B) (CK-1B) (Embryonic type II keratin-1) (Keratin-77) (K77) (Type-II keratin Kb39)	Krt77
A0A494BBA8	A0A494BBA8	A0A494BBA8_MOUSE	Finkel-Biskis-Reilly murine sarcoma virus (FBR-MuSV) ubiquitously expressed (fox derived)	Fau
P62754	P62754	RS6_MOUSE	40S ribosomal protein S6 (Phosphoprotein NP33)	Rps6
Q6ZWY9	Q6ZWY9	H2B1C_MOUSE	Histone H2B type 1-C/E/G	Hist1h2bc	H2bc4; H2bc6; H2bc8
Q3UV17	Q3UV17	K22O_MOUSE	Keratin, type II cytoskeletal 2 oral (Keratin-76) (K76) (Type-II keratin Kb9)	Krt76
P62889	P62889	RL30_MOUSE	60S ribosomal protein L30	Rpl30
Q64522	Q64522	H2A2B_MOUSE	Histone H2A type 2-B (H2A-clustered histone 21) (H2a-613A)	H2ac21
P62806	P62806	H4_MOUSE	Histone H4	Hist1h4a	H4c1; H4c2; H4c3; H4c4; H4c6; H4c8; H4c9; H4c11; H4c12; Hist1h4m; H4c14; H4c16
P43275	P43275	H11_MOUSE	Histone H1.1 (H1 VAR.3) (Histone H1a) (H1a)	H1-1
Q9CQ43	Q9CQ43	DUT_MOUSE	Deoxyuridine 5'-triphosphate nucleotidohydrolase (dUTPase) (EC 3.6.1.23)	Dut
P17918	P17918	PCNA_MOUSE	Proliferating cell nuclear antigen (PCNA) (Cyclin)	Pcna
A0A1Y7VJ48	A0A1Y7VJ48	A0A1Y7VJ48_MOUSE	Tubulin-specific chaperone A	Tbca
P63163	P63163	RSMN_MOUSE	Small nuclear ribonucleoprotein-associated protein N (snRNP-N) (Sm protein D) (Sm-D) (Sm protein N) (Sm-N) (SmN) (Tissue-specific-splicing protein)	Snrpn
P80316	P80316	TCPE_MOUSE	T-complex protein 1 subunit epsilon (TCP-1-epsilon) (CCT-epsilon)	Cct5
Q9EST5	Q9EST5	AN32B_MOUSE	Acidic leucine-rich nuclear phosphoprotein 32 family member B (Proliferation-related acidic leucine-rich protein PAL31)	Anp32b
Q9D1R9	Q9D1R9	RL34_MOUSE	60S ribosomal protein L34	Rpl34
A0A1Y7VKY1	A0A1Y7VKY1	A0A1Y7VKY1_MOUSE	40S ribosomal protein S18	Rps18-ps5
P80314	P80314	TCPB_MOUSE	T-complex protein 1 subunit beta (TCP-1-beta) (CCT-beta)	Cct2
Q921R2	Q921R2	Q921R2_MOUSE	40S ribosomal protein S13	Rps13
P60867	P60867	RS20_MOUSE	40S ribosomal protein S20	Rps20
Q93092	Q93092	TALDO_MOUSE	Transaldolase (EC 2.2.1.2)	Taldo1
P61979	P61979	HNRPK_MOUSE	Heterogeneous nuclear ribonucleoprotein K (hnRNP K)	Hnrnpk
Q8CI94	Q8CI94	PYGB_MOUSE	Glycogen phosphorylase, brain form (EC 2.4.1.1)	Pygb
Q99K85	Q99K85	SERC_MOUSE	Phosphoserine aminotransferase (PSAT) (EC 2.6.1.52) (Endometrial progesterone-induced protein) (EPIP) (Phosphohydroxythreonine aminotransferase)	Psat1
P62264	P62264	RS14_MOUSE	40S ribosomal protein S14	Rps14
O35381	O35381	AN32A_MOUSE	Acidic leucine-rich nuclear phosphoprotein 32 family member A (Acidic nuclear phosphoprotein pp32) (Leucine-rich acidic nuclear protein) (LANP) (Potent heat-stable protein phosphatase 2A inhibitor I1PP2A)	Anp32a
P14131	P14131	RS16_MOUSE	40S ribosomal protein S16	Rps16
P30416	P30416	FKBP4_MOUSE	Peptidyl-prolyl cis-trans isomerase FKBP4 (PPIase FKBP4) (EC 5.2.1.8) (52 kDa FK506-binding protein) (52 kDa FKBP) (FKBP-52) (59 kDa immunophilin) (p59) (FK506-binding protein 4) (FKBP-4) (FKBP59) (HSP-binding immunophilin) (HBI) (Immunophilin FKBP52) (Rotamase) [Cleaved into: Peptidyl-prolyl cis-trans isomerase FKBP4, N-terminally processed]	Fkbp4
P11679	P11679	K2C8_MOUSE	Keratin, type II cytoskeletal 8 (Cytokeratin endo A) (Cytokeratin-8) (CK-8) (Keratin-8) (K8) (Type-II keratin Kb8)	Krt8
Q9CZX8	Q9CZX8	RS19_MOUSE	40S ribosomal protein S19	Rps19
Q60692	Q60692	PSB6_MOUSE	Proteasome subunit beta type-6 (EC 3.4.25.1) (Low molecular mass protein 19) (Macropain delta chain) (Multicatalytic endopeptidase complex delta chain) (Proteasome delta chain) (Proteasome subunit Y)	Psmb6
Q9R1P4	Q9R1P4	PSA1_MOUSE	Proteasome subunit alpha type-1 (Macropain subunit C2) (Multicatalytic endopeptidase complex subunit C2) (Proteasome component C2) (Proteasome nu chain)	Psma1
Q6ZWN5	Q6ZWN5	RS9_MOUSE	40S ribosomal protein S9	Rps9
P80317	P80317	TCPZ_MOUSE	T-complex protein 1 subunit zeta (TCP-1-zeta) (CCT-zeta-1)	Cct6a
F8WJK8	F8WJK8	F8WJK8_MOUSE	Suppression of tumorigenicity 13	St13
Q61753	Q61753	SERA_MOUSE	D-3-phosphoglycerate dehydrogenase (3-PGDH) (EC 1.1.1.95) (A10)	Phgdh
Q01853	Q01853	TERA_MOUSE	Transitional endoplasmic reticulum ATPase (TER ATPase) (EC 3.6.4.6) (15S Mg(2+)-ATPase p97 subunit) (Valosin-containing protein) (VCP)	Vcp
P62827	P62827	RAN_MOUSE	GTP-binding nuclear protein Ran (EC 3.6.5.-) (GTPase Ran) (Ras-like protein TC4) (Ras-related nuclear protein)	Ran
Q3TGU7	Q3TGU7	Q3TGU7_MOUSE	Peptidase M24 domain-containing protein	Pa2g4
P47962	P47962	RL5_MOUSE	60S ribosomal protein L5	Rpl5
Q60864	Q60864	STIP1_MOUSE	Stress-induced-phosphoprotein 1 (STI1) (mSTI1) (Hsc70/Hsp90-organizing protein) (Hop)	Stip1
P38647	P38647	GRP75_MOUSE	Stress-70 protein, mitochondrial (75 kDa glucose-regulated protein) (GRP-75) (Heat shock 70 kDa protein 9) (Mortalin) (Peptide-binding protein 74) (PBP74) (p66 MOT)	Hspa9
G3UXT7	G3UXT7	G3UXT7_MOUSE	Fused in sarcoma	Fus
O88844	O88844	IDHC_MOUSE	Isocitrate dehydrogenase [NADP] cytoplasmic (IDH) (IDH1) (EC 1.1.1.42) (Cytosolic NADP-isocitrate dehydrogenase) (IDPc) (NADP(+)-specific ICDH) (Oxalosuccinate decarboxylase)	Idh1
P14152	P14152	MDHC_MOUSE	Malate dehydrogenase, cytoplasmic (EC 1.1.1.37) (Aromatic alpha-keto acid reductase) (KAR) (EC 1.1.1.96) (Cytosolic malate dehydrogenase)	Mdh1
Q80T06	Q80T06	Q80T06_MOUSE	Eukaryotic translation elongation factor 1 delta (guanine nucleotide exchange protein)	Eef1d
A0A0R4J1L2	A0A0R4J1L2	A0A0R4J1L2_MOUSE	Eukaryotic translation elongation factor 1 delta (guanine nucleotide exchange protein)	Eef1d
P40142	P40142	TKT_MOUSE	Transketolase (TK) (EC 2.2.1.1) (P68)	Tkt
Q99LX0	Q99LX0	PARK7_MOUSE	Parkinson disease protein 7 homolog (Maillard deglycase) (Parkinsonism-associated deglycase) (Protein DJ-1) (DJ-1) (Protein/nucleic acid deglycase DJ-1) (EC 3.1.2.-, EC 3.5.1.-, EC 3.5.1.124)	Park7
P05063	P05063	ALDOC_MOUSE	Fructose-bisphosphate aldolase C (EC 4.1.2.13) (Aldolase 3) (Brain-type aldolase) (Scrapie-responsive protein 2) (Zebrin II)	Aldoc

## Sheet: 5_List genes shScrDMSO
From	Entry	Entry Name	Protein names	Gene Names (primary)
Q9JM58	Q9JM58	CRLF1_MOUSE	Cytokine receptor-like factor 1 (Cytokine receptor-like molecule 3) (CRLM-3) (Cytokine-like factor 1) (CLF-1) (Novel cytokine receptor 6) (NR6)	Crlf1
Q8R242	Q8R242	DIAC_MOUSE	Di-N-acetylchitobiase (EC 3.2.1.-)	Ctbs
B7ZN28	B7ZN28	B7ZN28_MOUSE	Papilin, proteoglycan-like sulfated glycoprotein (Papln protein)	Papln
Q80W68	Q80W68	KIRR1_MOUSE	Kin of IRRE-like protein 1 (Kin of irregular chiasm-like protein 1) (Nephrin-like protein 1)	Kirrel1
Q8BM88	Q8BM88	CATO_MOUSE	Cathepsin O (EC 3.4.22.42)	Ctso
Q8VEJ9	Q8VEJ9	VPS4A_MOUSE	Vacuolar protein sorting-associated protein 4A (EC 3.6.4.6)	Vps4a
Q01721	Q01721	GAS1_MOUSE	Growth arrest-specific protein 1 (GAS-1)	Gas1
Q8BPY9	Q8BPY9	FIGL1_MOUSE	Fidgetin-like protein 1 (EC 3.6.4.-)	Fignl1
A0A452J8A5	A0A452J8A5	A0A452J8A5_MOUSE	Enoyl-Coenzyme A delta isomerase 1	Eci1
Q99K41	Q99K41	EMIL1_MOUSE	EMILIN-1 (Elastin microfibril interface-located protein 1) (Elastin microfibril interfacer 1)	Emilin1
Q09143	Q09143	CTR1_MOUSE	High affinity cationic amino acid transporter 1 (CAT-1) (CAT1) (Ecotropic retroviral leukemia receptor) (Ecotropic retrovirus receptor) (ERR) (EcoR) (Solute carrier family 7 member 1) (System Y+ basic amino acid transporter)	Slc7a1
D3Z187	D3Z187	D3Z187_MOUSE	CD47 antigen (Rh-related antigen, integrin-associated signal transducer)	Cd47
A0A1Y7VK66	A0A1Y7VK66	A0A1Y7VK66_MOUSE	Calmodulin-like 3	Calml3
Q3UH60	Q3UH60	DIP2B_MOUSE	Disco-interacting protein 2 homolog B (DIP2 homolog B)	Dip2b
D3Z763	D3Z763	D3Z763_MOUSE	Biregional cell adhesion molecule-related/down-regulated by oncogenes (Cdon) binding protein	Boc
A2AFG7	A2AFG7	A2AFG7_MOUSE	L1 cell adhesion molecule	L1cam
A0A0R4J0G6	A0A0R4J0G6	A0A0R4J0G6_MOUSE	glutaminyl-peptide cyclotransferase (EC 2.3.2.5)	Qpct
P20060	P20060	HEXB_MOUSE	Beta-hexosaminidase subunit beta (EC 3.2.1.52) (Beta-N-acetylhexosaminidase subunit beta) (Hexosaminidase subunit B) (N-acetyl-beta-glucosaminidase subunit beta)	Hexb
P51910	P51910	APOD_MOUSE	Apolipoprotein D (Apo-D) (ApoD)	Apod
Q64151	Q64151	SEM4C_MOUSE	Semaphorin-4C (M-Sema F) (Semaphorin-C-like 1) (Sema I) (Semaphorin I)	Sema4c
Q9QWR8	Q9QWR8	NAGAB_MOUSE	Alpha-N-acetylgalactosaminidase (EC 3.2.1.49) (Alpha-galactosidase B)	Naga
Q8JZZ7	Q8JZZ7	AGRL2_MOUSE	Adhesion G protein-coupled receptor L2 (Calcium-independent alpha-latrotoxin receptor 2) (CIRL-2) (Latrophilin-2)	Adgrl2
P12032	P12032	TIMP1_MOUSE	Metalloproteinase inhibitor 1 (Collagenase inhibitor 16C8 fibroblast) (Erythroid-potentiating activity) (EPA) (TPA-S1) (TPA-induced protein) (Tissue inhibitor of metalloproteinases 1) (TIMP-1)	Timp1
Q9JJ00	Q9JJ00	PLS1_MOUSE	Phospholipid scramblase 1 (PL scramblase 1) (Ca(2+)-dependent phospholipid scramblase 1) (Mg(2+)-dependent nuclease) (EC 3.1.-.-) (Transplantability-associated protein 1) (NOR1) (TRA1)	Plscr1
P29758	P29758	OAT_MOUSE	Ornithine aminotransferase, mitochondrial (EC 2.6.1.13) (Ornithine--oxo-acid aminotransferase)	Oat
Q8R180	Q8R180	ERO1A_MOUSE	ERO1-like protein alpha (ERO1-L) (ERO1-L-alpha) (EC 1.8.4.-) (Endoplasmic reticulum oxidoreductase alpha) (Endoplasmic reticulum oxidoreductin-1-like protein) (Oxidoreductin-1-L-alpha)	Ero1a
Q3UPI1	Q3UPI1	GAK1B_MOUSE	Golgi-associated kinase 1B (Expressed in nerve and epithelium during development) (Protein FAM198B)	GaskbB
E9Q0Z7	E9Q0Z7	E9Q0Z7_MOUSE	Sulfatase modifying factor 1	Sumf1
O89026	O89026	ROBO1_MOUSE	Roundabout homolog 1	Robo1
Q8K298	Q8K298	ANLN_MOUSE	Anillin	Anln
A0A0A6YX18	A0A0A6YX18	A0A0A6YX18_MOUSE	V-type proton ATPase subunit H	Atp6v1h
Q9Z0F8	Q9Z0F8	ADA17_MOUSE	Disintegrin and metalloproteinase domain-containing protein 17 (ADAM 17) (EC 3.4.24.86) (TNF-alpha convertase) (TNF-alpha-converting enzyme) (CD antigen CD156b)	Adam17
Q61009	Q61009	SCRB1_MOUSE	Scavenger receptor class B member 1 (SRB1) (SR-BI)	Scarb1
O89001	O89001	CBPD_MOUSE	Carboxypeptidase D (EC 3.4.17.22) (Metallocarboxypeptidase D) (gp180)	Cpd
Q80W65	Q80W65	PCSK9_MOUSE	Proprotein convertase subtilisin/kexin type 9 (EC 3.4.21.-) (Neural apoptosis-regulated convertase 1) (NARC-1) (Proprotein convertase 9) (PC9) (Subtilisin/kexin-like protease PC9)	Pcsk9
O08749	O08749	DLDH_MOUSE	Dihydrolipoyl dehydrogenase, mitochondrial (EC 1.8.1.4) (Dihydrolipoamide dehydrogenase)	Dld
Q64726	Q64726	ZA2G_MOUSE	Zinc-alpha-2-glycoprotein (Zn-alpha-2-GP) (Zn-alpha-2-glycoprotein)	Azgp1
P41105	P41105	RL28_MOUSE	60S ribosomal protein L28	Rpl28
Q3UMW8	Q3UMW8	CLN5_MOUSE	Ceroid-lipofuscinosis neuronal protein 5 homolog (Protein CLN5) [Cleaved into: Ceroid-lipofuscinosis neuronal protein 5 homolog, secreted form]	Cln5
Q8R2K3	Q8R2K3	Q8R2K3_MOUSE	Single-stranded DNA-binding protein	Ssbp1
A0A0R4J086	A0A0R4J086	A0A0R4J086_MOUSE	Olfactomedin-like 3	Olfml3
P56542	P56542	DNS2A_MOUSE	Deoxyribonuclease-2-alpha (EC 3.1.22.1) (Acid DNase) (Deoxyribonuclease II alpha) (DNase II alpha) (Lysosomal DNase II)	Dnase2
O08585	O08585	CLCA_MOUSE	Clathrin light chain A (Lca)	Clta
Q8K2Y3	Q8K2Y3	EVA1B_MOUSE	Protein eva-1 homolog B (Protein FAM176B)	Eva1b
P46467	P46467	VPS4B_MOUSE	Vacuolar protein sorting-associated protein 4B (EC 3.6.4.6) (Suppressor of K(+) transport growth defect 1) (Protein SKD1)	Vps4b
G3UX19	G3UX19	G3UX19_MOUSE	Activating transcription factor 6 beta	Atf6b
P35564	P35564	CALX_MOUSE	Calnexin	Canx
Q3TSR0	Q3TSR0	Q3TSR0_MOUSE	Exostosin-like glycosyltransferase 2	Extl2
Q9DB34	Q9DB34	CHM2A_MOUSE	Charged multivesicular body protein 2a (Chromatin-modifying protein 2a) (CHMP2a) (Vacuolar protein sorting-associated protein 2) (mVps2)	Chmp2a
P55065	P55065	PLTP_MOUSE	Phospholipid transfer protein (Lipid transfer protein II)	Pltp
Q9Z0Y1	Q9Z0Y1	DCTN3_MOUSE	Dynactin subunit 3 (Dynactin light chain p24)	Dctn3
M9MMK0	M9MMK0	M9MMK0_MOUSE	Sema domain, immunoglobulin domain (Ig), short basic domain, secreted, (semaphorin) 3B	Sema3b
P32261	P32261	ANT3_MOUSE	Antithrombin-III (ATIII) (Serpin C1)	Serpinc1
P24638	P24638	PPAL_MOUSE	Lysosomal acid phosphatase (LAP) (EC 3.1.3.2)	Acp2
P14824	P14824	ANXA6_MOUSE	Annexin A6 (67 kDa calelectrin) (Annexin VI) (Annexin-6) (Calphobindin-II) (CPB-II) (Chromobindin-20) (Lipocortin VI) (Protein III) (p68) (p70)	Anxa6
Q9WVE8	Q9WVE8	PACN2_MOUSE	Protein kinase C and casein kinase substrate in neurons protein 2 (Syndapin-2) (Syndapin-II) (SdpII)	Pacsin2
Q9WUA3	Q9WUA3	PFKAP_MOUSE	ATP-dependent 6-phosphofructokinase, platelet type (ATP-PFK) (PFK-P) (EC 2.7.1.11) (6-phosphofructokinase type C) (Phosphofructo-1-kinase isozyme C) (PFK-C) (Phosphohexokinase)	Pfkp
Q9QZ06	Q9QZ06	TOLIP_MOUSE	Toll-interacting protein	Tollip
Q6ZWQ9	Q6ZWQ9	Q6ZWQ9_MOUSE	Myosin, light chain 12A, regulatory, non-sarcomeric (Predicted gene, 49909)	Myl12a
Q61739	Q61739	ITA6_MOUSE	Integrin alpha-6 (CD49 antigen-like family member F) (VLA-6) (CD antigen CD49f) [Cleaved into: Integrin alpha-6 heavy chain; Integrin alpha-6 light chain; Processed integrin alpha-6 (Alpha6p)]	Itga6
Q9EQG7	Q9EQG7	ENPP5_MOUSE	Ectonucleotide pyrophosphatase/phosphodiesterase family member 5 (E-NPP 5) (NPP-5) (EC 3.1.-.-)	Enpp5
Q3TH73	Q3TH73	TTYH2_MOUSE	Protein tweety homolog 2 (mTTY2)	Ttyh2
H3BJ97	H3BJ97	H3BJ97_MOUSE	Tubulointerstitial nephritis antigen-like 1	Tinagl1
Q9WTR5	Q9WTR5	CAD13_MOUSE	Cadherin-13 (Heart cadherin) (H-cadherin) (Truncated cadherin) (T-cad) (T-cadherin)	Cdh13
P13595	P13595	NCAM1_MOUSE	Neural cell adhesion molecule 1 (N-CAM-1) (NCAM-1) (CD antigen CD56)	Ncam1
Q9Z222	Q9Z222	B3GN2_MOUSE	N-acetyllactosaminide beta-1,3-N-acetylglucosaminyltransferase 2 (EC 2.4.1.149) (Beta-1,3-N-acetylglucosaminyltransferase 1) (BGnT-1) (Beta-1,3-Gn-T1) (Beta3Gn-T1) (Beta-1,3-galactosyltransferase 7) (Beta-1,3-GalTase 7) (Beta3Gal-T7) (Beta3GalT7) (b3Gal-T7) (Beta-3-Gx-T7) (UDP-Gal:beta-GlcNAc beta-1,3-galactosyltransferase 7) (UDP-GlcNAc:betaGal beta-1,3-N-acetylglucosaminyltransferase 2) (BGnT-2…	B3GNT2
Q61090	Q61090	FZD7_MOUSE	Frizzled-7 (Fz-7) (mFz7)	Fzd7
O35684	O35684	NEUS_MOUSE	Neuroserpin (Peptidase inhibitor 12) (PI-12) (Serine protease inhibitor 17) (Serpin I1)	Serpini1
Q80UM7	Q80UM7	MOGS_MOUSE	Mannosyl-oligosaccharide glucosidase (EC 3.2.1.106) (Glucosidase 1) (Glycoprotein-processing glucosidase I)	Mogs
Q3UH93	Q3UH93	PLXD1_MOUSE	Plexin-D1	Plxnd1
A0A0G2JFP4	A0A0G2JFP4	A0A0G2JFP4_MOUSE	Ferric-chelate reductase 1	Frrs1
Q3TNX8	Q3TNX8	Q3TNX8_MOUSE	A disintegrin-like and metallopeptidase (reprolysin type) with thrombospondin type 1 motif, 4	Adamts4
Q8BGZ6	Q8BGZ6	Q8BGZ6_MOUSE	Alpha-galactosidase (EC 3.2.1.-)	Gla
Q99KR8	Q99KR8	FUCO2_MOUSE	Plasma alpha-L-fucosidase (EC 3.2.1.51) (Alpha-L-fucoside fucohydrolase 2) (Alpha-L-fucosidase 2)	Fuca2
O89051	O89051	ITM2B_MOUSE	Integral membrane protein 2B (Immature BRI2) (imBRI2) (Protein E25B) (Transmembrane protein BRI) (Bri) [Cleaved into: BRI2, membrane form (Mature BRI2) (mBRI2); BRI2 intracellular domain (BRI2 ICD); BRI2C, soluble form; Bri23 peptide (Bri2-23) (ABri23) (C-terminal peptide) (P23 peptide)]	Itm2b
A0A0N4SW89	A0A0N4SW89	A0A0N4SW89_MOUSE	Annexin	Anxa4
Q8CCH2	Q8CCH2	NHLC3_MOUSE	NHL repeat-containing protein 3	Nhlrc3
Q91Y74	Q91Y74	SIA4C_MOUSE	CMP-N-acetylneuraminate-beta-galactosamide-alpha-2,3-sialyltransferase 4 (Alpha 2,3-ST 4) (Beta-galactoside alpha-2,3-sialyltransferase 4) (EC 2.4.3.2) (EC 2.4.3.4) (Alpha 2,3-sialyltransferase IV) (Gal-beta-1,3-GalNAc-alpha-2,3-sialyltransferase) (Gal-beta-1,4-GlcNAc-alpha-2,3-sialyltransferase) (N-acetyllactosaminide alpha-2,3-sialyltransferase) (EC 2.4.3.6) (ST3Gal IV) (ST3GalIV) (Sialyltransf…	St3gal4
K3W4S5	K3W4S5	K3W4S5_MOUSE	Sema domain, transmembrane domain (TM), and cytoplasmic domain, (semaphorin) 6A	Sema6a
Q9Z247	Q9Z247	FKBP9_MOUSE	Peptidyl-prolyl cis-trans isomerase FKBP9 (PPIase FKBP9) (EC 5.2.1.8) (63 kDa FK506-binding protein) (63 kDa FKBP) (FKBP-63) (FK506-binding protein 9) (FKBP-9) (FKBP65RS) (Rotamase)	Fkbp9
Q8C129	Q8C129	LCAP_MOUSE	Leucyl-cystinyl aminopeptidase (Cystinyl aminopeptidase) (EC 3.4.11.3) (Oxytocinase) (OTase)	Lnpep
O35129	O35129	PHB2_MOUSE	Prohibitin-2 (B-cell receptor-associated protein BAP37) (Repressor of estrogen receptor activity)	Phb2
A0A286YCI8	A0A286YCI8	A0A286YCI8_MOUSE	Sorbin and SH3 domain containing 1	Sorbs1
P70428	P70428	EXT2_MOUSE	Exostosin-2 (EC 2.4.1.224) (EC 2.4.1.225) (Glucuronosyl-N-acetylglucosaminyl-proteoglycan/N-acetylglucosaminyl-proteoglycan 4-alpha-N-acetylglucosaminyltransferase) (Multiple exostoses protein 2 homolog)	Ext2
Q9WTZ2	Q9WTZ2	MBTP1_MOUSE	Membrane-bound transcription factor site-1 protease (EC 3.4.21.112) (Endopeptidase S1P) (Sterol-regulated luminal protease) (Subtilisin/kexin isozyme 1) (SKI-1)	Mbtps1
Q08509	Q08509	EPS8_MOUSE	Epidermal growth factor receptor kinase substrate 8	Eps8
Q9ERG0	Q9ERG0	LIMA1_MOUSE	LIM domain and actin-binding protein 1 (Epithelial protein lost in neoplasm) (mEPLIN)	Lima1
Q9WU60	Q9WU60	ATRN_MOUSE	Attractin (Protein mahogany)	Atrn
Q9D6R2	Q9D6R2	IDH3A_MOUSE	Isocitrate dehydrogenase [NAD] subunit alpha, mitochondrial (EC 1.1.1.41) (Isocitric dehydrogenase subunit alpha) (NAD(+)-specific ICDH subunit alpha)	Idh3a
Q99LP6	Q99LP6	GRPE1_MOUSE	GrpE protein homolog 1, mitochondrial (Mt-GrpE#1)	Grpel1
P17563	P17563	SBP1_MOUSE	Methanethiol oxidase (MTO) (EC 1.8.3.4) (56 kDa selenium-binding protein) (SBP56) (SP56) (Selenium-binding protein 1)	Selenbp1
G3UWC2	G3UWC2	G3UWC2_MOUSE	N-acetylated alpha-linked acidic dipeptidase 2	Naalad2
Q61810	Q61810	LTBP3_MOUSE	Latent-transforming growth factor beta-binding protein 3 (LTBP-3)	Ltbp3
Q6KAU4	Q6KAU4	MB12B_MOUSE	Multivesicular body subunit 12B (ESCRT-I complex subunit MVB12B) (Protein FAM125B)	Mvb12b
P70206	P70206	PLXA1_MOUSE	Plexin-A1 (Plex 1) (Plexin-1)	Plxna1
O70404	O70404	VAMP8_MOUSE	Vesicle-associated membrane protein 8 (VAMP-8) (Endobrevin) (Edb)	Vamp8
P45377	P45377	ALD2_MOUSE	Aldose reductase-related protein 2 (AR) (EC 1.1.1.21) (Aldehyde reductase) (Fibroblast growth factor-regulated protein) (Protein FR-1)	Akr1b8
P62331	P62331	ARF6_MOUSE	ADP-ribosylation factor 6 (EC 3.6.5.2)	Arf6
Q60737	Q60737	CSK21_MOUSE	Casein kinase II subunit alpha (CK II alpha) (EC 2.7.11.1)	Csnk2a1
B2RQC6	B2RQC6	PYR1_MOUSE	CAD protein [Includes: Glutamine-dependent carbamoyl-phosphate synthase (EC 6.3.5.5); Aspartate carbamoyltransferase (EC 2.1.3.2); Dihydroorotase (EC 3.5.2.3)]	Cad
Q64337	Q64337	SQSTM_MOUSE	Sequestosome-1 (STONE14) (Ubiquitin-binding protein p62)	Sqstm1
P13707	P13707	GPDA_MOUSE	Glycerol-3-phosphate dehydrogenase [NAD(+)], cytoplasmic (GPD-C) (GPDH-C) (EC 1.1.1.8)	Gpd1
Q5SQG5	Q5SQG5	Q5SQG5_MOUSE	Prohibitin	Phb
F8VPU2	F8VPU2	FARP1_MOUSE	FERM, ARHGEF and pleckstrin domain-containing protein 1 (FERM, RhoGEF and pleckstrin domain-containing protein 1)	Farp1
P23249	P23249	MOV10_MOUSE	Putative helicase MOV-10 (EC 3.6.4.13) (Moloney leukemia virus 10 protein)	Mov10
Q9JL15	Q9JL15	LEG8_MOUSE	Galectin-8 (Gal-8) (LGALS-8)	Lgals8
Q3UZ09	Q3UZ09	C1RL_MOUSE	Complement C1r subcomponent-like protein (C1r-LP) (C1r-like protein) (EC 3.4.21.-)	C1rl
Q9D1M0	Q9D1M0	SEC13_MOUSE	Protein SEC13 homolog (GATOR complex protein SEC13) (SEC13-like protein 1) (SEC13-related protein)	Sec13
Q60932	Q60932	VDAC1_MOUSE	Voltage-dependent anion-selective channel protein 1 (VDAC-1) (mVDAC1) (Outer mitochondrial membrane protein porin 1) (Plasmalemmal porin) (Voltage-dependent anion-selective channel protein 5) (VDAC-5) (mVDAC5)	Vdac1
O08912	O08912	GALT1_MOUSE	Polypeptide N-acetylgalactosaminyltransferase 1 (EC 2.4.1.41) (Polypeptide GalNAc transferase 1) (GalNAc-T1) (pp-GaNTase 1) (Protein-UDP acetylgalactosaminyltransferase 1) (UDP-GalNAc:polypeptide N-acetylgalactosaminyltransferase 1) [Cleaved into: Polypeptide N-acetylgalactosaminyltransferase 1 soluble form]	Galnt1
Q8R5L1	Q8R5L1	Q8R5L1_MOUSE	Complement component 1 Q subcomponent-binding protein, mitochondrial	C1qbp
P53994	P53994	RAB2A_MOUSE	Ras-related protein Rab-2A (EC 3.6.5.2)	Rab2a
Q60767	Q60767	LY75_MOUSE	Lymphocyte antigen 75 (Ly-75) (DEC-205) (CD antigen CD205)	Ly75
O88811	O88811	STAM2_MOUSE	Signal transducing adapter molecule 2 (STAM-2) (Hrs-binding protein)	Stam2
Q6P5E4	Q6P5E4	UGGG1_MOUSE	UDP-glucose:glycoprotein glucosyltransferase 1 (UGT1) (EC 2.4.1.-) (UDP--Glc:glycoprotein glucosyltransferase) (UDP-glucose ceramide glucosyltransferase-like 1)	Uggt1
Q3UH53	Q3UH53	SDK1_MOUSE	Protein sidekick-1	Sdk1
Q9JMK0	Q9JMK0	B4GT5_MOUSE	Beta-1,4-galactosyltransferase 5 (Beta-1,4-GalTase 5) (Beta4Gal-T5) (b4Gal-T5) (EC 2.4.1.-) (Beta-1,4-GalT II) (Glucosylceramide beta-1,4-galactosyltransferase) (EC 2.4.1.274) (Lactosylceramide synthase) (LacCer synthase) (UDP-Gal:beta-GlcNAc beta-1,4-galactosyltransferase 5) (UDP-galactose:beta-N-acetylglucosamine beta-1,4-galactosyltransferase 5)	B4galt5
Q8QZY6	Q8QZY6	TSN14_MOUSE	Tetraspanin-14 (Tspan-14) (Transmembrane 4 superfamily member 14)	Tspan14
P97333	P97333	NRP1_MOUSE	Neuropilin-1 (A5 protein) (CD antigen CD304)	Nrp1
P09671	P09671	SODM_MOUSE	Superoxide dismutase [Mn], mitochondrial (EC 1.15.1.1)	Sod2
Q9DBZ5	Q9DBZ5	EIF3K_MOUSE	Eukaryotic translation initiation factor 3 subunit K (eIF3k) (Eukaryotic translation initiation factor 3 subunit 12) (eIF-3 p25)	Eif3k
P17809	P17809	GTR1_MOUSE	Solute carrier family 2, facilitated glucose transporter member 1 (Glucose transporter type 1, erythrocyte/brain) (GLUT-1) (GT1)	Slc2a1
Q99LC5	Q99LC5	ETFA_MOUSE	Electron transfer flavoprotein subunit alpha, mitochondrial (Alpha-ETF)	Etfa
B7ZNR9	B7ZNR9	B7ZNR9_MOUSE	Map4k4 protein (Mitogen-activated protein kinase kinase kinase kinase 4)	Map4k4
O88572	O88572	LRP6_MOUSE	Low-density lipoprotein receptor-related protein 6 (LRP-6)	Lrp6
Q8BT07	Q8BT07	CEP55_MOUSE	Centrosomal protein of 55 kDa (Cep55)	Cep55
P47856	P47856	GFPT1_MOUSE	Glutamine--fructose-6-phosphate aminotransferase [isomerizing] 1 (EC 2.6.1.16) (D-fructose-6-phosphate amidotransferase 1) (Glutamine:fructose-6-phosphate amidotransferase 1) (GFAT 1) (GFAT1) (Hexosephosphate aminotransferase 1)	Gfpt1
Q8BPW9	Q8BPW9	Q8BPW9_MOUSE	Aspartyl aminopeptidase (EC 3.4.11.21)	Dnpep
Q9JHJ3	Q9JHJ3	GLMP_MOUSE	Glycosylated lysosomal membrane protein (Lysosomal protein NCU-G1)	Glmp
B2RXS4	B2RXS4	PLXB2_MOUSE	Plexin-B2	Plxnb2
Q99LL3	Q99LL3	CHSTC_MOUSE	Carbohydrate sulfotransferase 12 (EC 2.8.2.5) (Chondroitin 4-O-sulfotransferase 2) (Chondroitin 4-sulfotransferase 2) (C4ST-2) (C4ST2)	Chst12
P46460	P46460	NSF_MOUSE	Vesicle-fusing ATPase (EC 3.6.4.6) (N-ethylmaleimide-sensitive fusion protein) (NEM-sensitive fusion protein) (Suppressor of K(+) transport growth defect 2) (Protein SKD2) (Vesicular-fusion protein NSF)	Nsf
E9Q3T3	E9Q3T3	E9Q3T3_MOUSE	Kinesin family member 14	Kif14
E9Q3A7	E9Q3A7	E9Q3A7_MOUSE	Cadherin 19, type 2	Cdh19
E9Q6I2	E9Q6I2	E9Q6I2_MOUSE	Interleukin 1 receptor accessory protein	Il1rap
Q9ESU7	Q9ESU7	Q9ESU7_MOUSE	Amino acid transporter	Slc1a5
Q8K2C7	Q8K2C7	OS9_MOUSE	Protein OS-9	Os9
D3YU89	D3YU89	D3YU89_MOUSE	Citron Rho-interacting kinase (EC 2.7.11.1)	Cit
Q5SWN2	Q5SWN2	Q5SWN2_MOUSE	Replication protein A subunit	Rpa1
Q60790	Q60790	RASA3_MOUSE	Ras GTPase-activating protein 3 (GAP1(IP4BP)) (GapIII) (Ins P4-binding protein)	Rasa3
P99027	P99027	RLA2_MOUSE	60S acidic ribosomal protein P2	Rplp2
F6ZDS4	F6ZDS4	TPR_MOUSE	Nucleoprotein TPR (NPC-associated intranuclear protein) (Translocated promoter region and nuclear basket protein)	Tpr
E9Q2S0	E9Q2S0	E9Q2S0_MOUSE	Protocadherin 7	Pcdh7
P62774	P62774	MTPN_MOUSE	Myotrophin (Granule cell differentiation protein) (Protein V-1)	Mtpn
Q6IRU5	Q6IRU5	CLCB_MOUSE	Clathrin light chain B (Lcb)	Cltb
P03975	P03975	IGEB_MOUSE	IgE-binding protein	Iap
Q812G0	Q812G0	MGT4A_MOUSE	Alpha-1,3-mannosyl-glycoprotein 4-beta-N-acetylglucosaminyltransferase A (EC 2.4.1.145) (N-glycosyl-oligosaccharide-glycoprotein N-acetylglucosaminyltransferase IVa) (GlcNAc-T IVa) (GnT-IVa) (N-acetylglucosaminyltransferase IVa) (UDP-N-acetylglucosamine: alpha-1,3-D-mannoside beta-1,4-N-acetylglucosaminyltransferase IVa) [Cleaved into: Alpha-1,3-mannosyl-glycoprotein 4-beta-N-acetylglucosaminyltr…	Mgat4a
P48774	P48774	GSTM5_MOUSE	Glutathione S-transferase Mu 5 (EC 2.5.1.18) (Fibrous sheath component 2) (Fsc2) (GST class-mu 5)	Gstm5
E9Q5J9	E9Q5J9	E9Q5J9_MOUSE	Tropomyosin 3, gamma	Tpm3
P05201	P05201	AATC_MOUSE	Aspartate aminotransferase, cytoplasmic (cAspAT) (EC 2.6.1.1) (EC 2.6.1.3) (Cysteine aminotransferase, cytoplasmic) (Cysteine transaminase, cytoplasmic) (cCAT) (Glutamate oxaloacetate transaminase 1) (Transaminase A)	Got1
E9Q452	E9Q452	E9Q452_MOUSE	Tropomyosin 1, alpha	Tpm1
E9Q7Q3	E9Q7Q3	E9Q7Q3_MOUSE	Tropomyosin 3, gamma	Tpm3
G5E8R2	G5E8R2	G5E8R2_MOUSE	Tropomyosin 1, alpha	Tpm1
P47879	P47879	IBP4_MOUSE	Insulin-like growth factor-binding protein 4 (IBP-4) (IGF-binding protein 4) (IGFBP-4)	Igfbp4
Q9R1E6	Q9R1E6	ENPP2_MOUSE	Ectonucleotide pyrophosphatase/phosphodiesterase family member 2 (E-NPP 2) (EC 3.1.4.39) (Autotaxin) (Extracellular lysophospholipase D) (LysoPLD)	Enpp2
P10493	P10493	NID1_MOUSE	Nidogen-1 (NID-1) (Entactin)	Nid1
Q8R4G6	Q8R4G6	MGT5A_MOUSE	Alpha-1,6-mannosylglycoprotein 6-beta-N-acetylglucosaminyltransferase A (EC 2.4.1.155) (Alpha-mannoside beta-1,6-N-acetylglucosaminyltransferase) (GlcNAc-T V) (GNT-V) (Mannoside acetylglucosaminyltransferase 5) (N-acetylglucosaminyl-transferase V) [Cleaved into: Secreted alpha-1,6-mannosylglycoprotein 6-beta-N-acetylglucosaminyltransferase A (Secreted beta-1,6-N-acetylglucosaminyltransferase V) (…	Mgat5
P58774	P58774	TPM2_MOUSE	Tropomyosin beta chain (Beta-tropomyosin) (Tropomyosin-2)	Tpm2
P08226	P08226	APOE_MOUSE	Apolipoprotein E (Apo-E)	Apoe
Q80ZP8	Q80ZP8	Q80ZP8_MOUSE	Armet protein (Mesencephalic astrocyte-derived neurotrophic factor)	Manf
P29812	P29812	TYRP2_MOUSE	L-dopachrome tautomerase (DCT) (DT) (EC 5.3.3.12) (DOPAchrome conversion factor) (DOPAchrome isomerase) (DOPAchrome oxidoreductase) (L-dopachrome Delta-isomerase) (SLATY locus protein) (Tyrosinase-related protein 2) (TRP-2) (TRP2)	Dct
O88968	O88968	TCO2_MOUSE	Transcobalamin-2 (TC-2) (Transcobalamin II) (TC II) (TCII)	Tcn2
P70663	P70663	SPRL1_MOUSE	SPARC-like protein 1 (Extracellular matrix protein 2) (Matrix glycoprotein Sc1)	Sparcl1
P01887	P01887	B2MG_MOUSE	Beta-2-microglobulin	B2m
Q9WVT6	Q9WVT6	CAH14_MOUSE	Carbonic anhydrase 14 (EC 4.2.1.1) (Carbonate dehydratase XIV) (Carbonic anhydrase XIV) (CA-XIV)	Ca14
O35448	O35448	PPT2_MOUSE	Lysosomal thioesterase PPT2 (PPT-2) (EC 3.1.2.-)	Ppt2
P10605	P10605	CATB_MOUSE	Cathepsin B (EC 3.4.22.1) (Cathepsin B1) [Cleaved into: Cathepsin B light chain; Cathepsin B heavy chain]	Ctsb
Q9CZB2	Q60696	PMEL_MOUSE	Melanocyte protein PMEL (Melanocyte protein Pmel 17) (Premelanosome protein) (Silver locus protein) [Cleaved into: M-alpha; M-beta]	Pmel
P07214	P07214	SPRC_MOUSE	SPARC (Basement-membrane protein 40) (BM-40) (Osteonectin) (ON) (Secreted protein acidic and rich in cysteine)	Sparc
P25785	P25785	TIMP2_MOUSE	Metalloproteinase inhibitor 2 (Tissue inhibitor of metalloproteinases 2) (TIMP-2)	Timp2
Q9Z0J0	Q9Z0J0	NPC2_MOUSE	NPC intracellular cholesterol transporter 2 (Epididymal secretory protein E1) (mE1) (Niemann Pick type C2 protein homolog)	Npc2
P56395	P56395	CYB5_MOUSE	Cytochrome b5	Cyb5a
P06797	P06797	CATL1_MOUSE	Procathepsin L (EC 3.4.22.15) (Cathepsin L1) (Major excreted protein) (MEP) (p39 cysteine proteinase) [Cleaved into: Cathepsin L; Cathepsin L heavy chain; Cathepsin L light chain]	Ctsl
P17439	P17439	GBA1_MOUSE	Lysosomal acid glucosylceramidase (Lysosomal acid GCase) (EC 3.2.1.45) (Acid beta-glucosidase) (Beta-glucocerebrosidase) (Cholesterol glucosyltransferase) (SGTase) (EC 2.4.1.-) (Cholesteryl-beta-glucosidase) (EC 3.2.1.-) (D-glucosyl-N-acylsphingosine glucohydrolase) (Lysosomal cholesterol glycosyltransferase) (Lysosomal galactosylceramidase) (EC 3.2.1.46) (Lysosomal glycosylceramidase)	Gba1
P21460	P21460	CYTC_MOUSE	Cystatin-C (Cystatin-3)	Cst3
Q61112	Q61112	CAB45_MOUSE	45 kDa calcium-binding protein (Cab45) (Stromal cell-derived factor 4) (SDF-4)	Sdf4
P98064	P98064	MASP1_MOUSE	Mannan-binding lectin serine protease 1 (EC 3.4.21.-) (Complement factor MASP-3) (Complement-activating component of Ra-reactive factor) (Mannose-binding lectin-associated serine protease 1) (MASP-1) (Mannose-binding protein-associated serine protease) (Ra-reactive factor serine protease p100) (RaRF) (Serine protease 5) [Cleaved into: Mannan-binding lectin serine protease 1 heavy chain; Mannan-bi…	Masp1
Q9R0E2	Q9R0E2	PLOD1_MOUSE	Procollagen-lysine,2-oxoglutarate 5-dioxygenase 1 (EC 1.14.11.4) (Lysyl hydroxylase 1) (LH1)	Plod1
P07147	P07147	TYRP1_MOUSE	5,6-dihydroxyindole-2-carboxylic acid oxidase (DHICA oxidase) (EC 1.14.18.-) (Brown locus protein) (Catalase B) (Tyrosinase-related protein 1) (TRP) (TRP-1) (TRP1)	Tyrp1
P18242	P18242	CATD_MOUSE	Cathepsin D (EC 3.4.23.5)	Ctsd
P08249	P08249	MDHM_MOUSE	Malate dehydrogenase, mitochondrial (EC 1.1.1.37)	Mdh2
Q07797	Q07797	LG3BP_MOUSE	Galectin-3-binding protein (Cyp-C-associated protein) (CyCAP) (Lectin galactoside-binding soluble 3-binding protein) (Protein MAMA)	Lgals3bp
Q91Z25	Q91Z25	Q91Z25_MOUSE	Actin-related protein 2/3 complex subunit	Arpc1b
P15116	P15116	CADH2_MOUSE	Cadherin-2 (Neural cadherin) (N-cadherin) (CD antigen CD325)	Cdh2
Q61398	Q61398	PCOC1_MOUSE	Procollagen C-endopeptidase enhancer 1 (P14) (Procollagen COOH-terminal proteinase enhancer 1) (PCPE-1) (Procollagen C-proteinase enhancer 1) (Type 1 procollagen C-proteinase enhancer protein) (Type I procollagen COOH-terminal proteinase enhancer)	Pcolce
O35664	O35664	INAR2_MOUSE	Interferon alpha/beta receptor 2 (IFN-R-2) (IFN-alpha/beta receptor 2) (Type I interferon receptor 2)	Ifnar2
Q62165	Q62165	DAG1_MOUSE	Dystroglycan 1 (Dystroglycan) (Dystrophin-associated glycoprotein 1) [Cleaved into: Alpha-dystroglycan (Alpha-DG); Beta-dystroglycan (Beta-DG)]	Dag1
Q62426	Q62426	CYTB_MOUSE	Cystatin-B (Stefin-B)	Cstb
G3UYZ1	G3UYZ1	G3UYZ1_MOUSE	Immunoglobulin superfamily, member 8	Igsf8
P12023	P12023	A4_MOUSE	Amyloid-beta precursor protein (ABPP) (APP) (Alzheimer disease amyloid A4 protein homolog) (Alzheimer disease amyloid protein) (Amyloid precursor protein) (Amyloid-beta (A4) precursor protein) (Amyloid-beta A4 protein) (Amyloidogenic glycoprotein) (AG) [Cleaved into: N-APP; Soluble APP-alpha (S-APP-alpha); Soluble APP-beta (S-APP-beta); C99 (APP-C99) (Beta-secretase C-terminal fragment) (Beta-CTF…	App
Q02819	Q02819	NUCB1_MOUSE	Nucleobindin-1 (CALNUC)	Nucb1
Q9WUU7	Q9WUU7	CATZ_MOUSE	Cathepsin Z (EC 3.4.18.1)	Ctsz
A0A0N4SVT3	A0A0N4SVT3	A0A0N4SVT3_MOUSE	Guanine nucleotide-binding protein subunit gamma	Gng12
O35215	O35215	DOPD_MOUSE	D-dopachrome decarboxylase (EC 4.1.1.84) (D-dopachrome tautomerase)	Ddt
Q9R0E1	Q9R0E1	PLOD3_MOUSE	Multifunctional procollagen lysine hydroxylase and glycosyltransferase LH3 [Includes: Procollagen-lysine,2-oxoglutarate 5-dioxygenase 3 (EC 1.14.11.4) (Lysyl hydroxylase 3) (LH3); Procollagen glycosyltransferase (EC 2.4.1.50) (EC 2.4.1.66) (Galactosylhydroxylysine-glucosyltransferase) (Procollagen galactosyltransferase) (Procollagen glucosyltransferase)]	Plod3
Q3TKX1	Q3TKX1	Q3TKX1_MOUSE	ATPase, H+ transporting, lysosomal accessory protein (ATPase, H+ transporting, lysosomal accessory protein 1)	Atp6ap1
Q921I1	Q921I1	TRFE_MOUSE	Serotransferrin (Transferrin) (Beta-1 metal-binding globulin) (Siderophilin)	Tf
Q810U4	Q810U4	NRCAM_MOUSE	Neuronal cell adhesion molecule (Nr-CAM) (Neuronal surface protein Bravo) (mBravo) (NgCAM-related cell adhesion molecule) (Ng-CAM-related)	Nrcam
Q9Z2L6	Q9Z2L6	MINP1_MOUSE	Multiple inositol polyphosphate phosphatase 1 (EC 3.1.3.62) (2,3-bisphosphoglycerate 3-phosphatase) (2,3-BPG phosphatase) (EC 3.1.3.80) (Inositol (1,3,4,5)-tetrakisphosphate 3-phosphatase) (Ins(1,3,4,5)P(4) 3-phosphatase)	Minpp1
P10639	P10639	THIO_MOUSE	Thioredoxin (Trx) (ATL-derived factor) (ADF)	Txn
Q60605	Q60605	MYL6_MOUSE	Myosin light polypeptide 6 (17 kDa myosin light chain) (LC17) (Myosin light chain 3) (MLC-3) (Myosin light chain alkali 3) (Myosin light chain A3) (Smooth muscle and nonmuscle myosin light chain alkali 6)	Myl6
P97370	P97370	AT1B3_MOUSE	Sodium/potassium-transporting ATPase subunit beta-3 (Sodium/potassium-dependent ATPase subunit beta-3) (ATPB-3) (CD antigen CD298)	Atp1b3
F8VQJ3	F8VQJ3	F8VQJ3_MOUSE	Laminin, gamma 1	Lamc1
P41731	P41731	CD63_MOUSE	CD63 antigen (CD antigen CD63)	Cd63
A2APM5	A2APM5	A2APM5_MOUSE	CD44 antigen (Extracellular matrix receptor III) (GP90 lymphocyte homing/adhesion receptor) (HUTCH-I) (Hermes antigen) (Hyaluronate receptor) (Phagocytic glycoprotein 1) (Phagocytic glycoprotein I)	Cd44
O89023	O89023	TPP1_MOUSE	Tripeptidyl-peptidase 1 (TPP-1) (EC 3.4.14.9) (Lysosomal pepstatin-insensitive protease) (LPIC) (Tripeptidyl aminopeptidase) (Tripeptidyl-peptidase I) (TPP-I)	Tpp1
Q00493	Q00493	CBPE_MOUSE	Carboxypeptidase E (CPE) (EC 3.4.17.10) (Carboxypeptidase H) (CPH) (Enkephalin convertase) (Prohormone-processing carboxypeptidase)	Cpe
Q920A5	Q920A5	RISC_MOUSE	Retinoid-inducible serine carboxypeptidase (EC 3.4.16.-) (Serine carboxypeptidase 1)	Scpep1
P05202	P05202	AATM_MOUSE	Aspartate aminotransferase, mitochondrial (mAspAT) (EC 2.6.1.1) (EC 2.6.1.7) (Fatty acid-binding protein) (FABP-1) (Glutamate oxaloacetate transaminase 2) (Kynurenine aminotransferase 4) (Kynurenine aminotransferase IV) (Kynurenine--oxoglutarate transaminase 4) (Kynurenine--oxoglutarate transaminase IV) (Plasma membrane-associated fatty acid-binding protein) (FABPpm) (Transaminase A)	Got2
O88507	O88507	CNTFR_MOUSE	Ciliary neurotrophic factor receptor subunit alpha (CNTF receptor subunit alpha) (CNTFR-alpha)	Cntfr
P17515	P17515	CXL10_MOUSE	C-X-C motif chemokine 10 (10 kDa interferon gamma-induced protein) (Gamma-IP10) (IP-10) (C7) (Interferon-gamma induced protein CRG-2) (Small-inducible cytokine B10)	Cxcl10
Q9CYN9	Q9CYN9	RENR_MOUSE	Renin receptor (ATPase H(+)-transporting lysosomal accessory protein 2) (ATPase H(+)-transporting lysosomal-interacting protein 2) (Renin/prorenin receptor) [Cleaved into: Renin receptor extracellular fragment; Renin receptor cytoplasmic fragment]	Atp6ap2
P48036	P48036	ANXA5_MOUSE	Annexin A5 (Anchorin CII) (Annexin V) (Annexin-5) (Calphobindin I) (CPB-I) (Endonexin II) (Lipocortin V) (Placental anticoagulant protein 4) (PP4) (Placental anticoagulant protein I) (PAP-I) (Thromboplastin inhibitor) (Vascular anticoagulant-alpha) (VAC-alpha)	Anxa5
Q8VIB3	Q8VIB3	SIA10_MOUSE	Type 2 lactosamine alpha-2,3-sialyltransferase (EC 2.4.99.-) (CMP-NeuAc:beta-galactoside alpha-2,3-sialyltransferase VI) (ST3Gal VI) (ST3GalVI) (Sialyltransferase 10)	St3gal6
P21180	P21180	CO2_MOUSE	Complement C2 (EC 3.4.21.43) (C3/C5 convertase) [Cleaved into: Complement C2b fragment; Complement C2a fragment]	C2
A0A1L1SS44	A0A1L1SS44	A0A1L1SS44_MOUSE	Amyloid beta (A4) precursor-like protein 2	Aplp2
G5E911	G5E911	G5E911_MOUSE	FAM3 metabolism regulating signaling molecule C	Fam3c
P63038	P63038	CH60_MOUSE	60 kDa heat shock protein, mitochondrial (EC 5.6.1.7) (60 kDa chaperonin) (Chaperonin 60) (CPN60) (HSP-65) (Heat shock protein 60) (HSP-60) (Hsp60) (Mitochondrial matrix protein P1)	Hspd1
Q9WVA4	Q9WVA4	TAGL2_MOUSE	Transgelin-2 (SM22-beta)	Tagln2
C0HKG5	C0HKG5	RNT2A_MOUSE	Ribonuclease T2-A (EC 4.6.1.19) (Ribonuclease 6-A)	Rnaset2a
P35762	P35762	CD81_MOUSE	CD81 antigen (26 kDa cell surface protein TAPA-1) (Target of the antiproliferative antibody 1) (CD antigen CD81)	Cd81
P16675	P16675	PPGB_MOUSE	Lysosomal protective protein (EC 3.4.16.5) (Carboxypeptidase C) (Carboxypeptidase L) (Cathepsin A) (Protective protein cathepsin A) (PPCA) (Protective protein for beta-galactosidase) [Cleaved into: Lysosomal protective protein 32 kDa chain; Lysosomal protective protein 20 kDa chain]	Ctsa
P70699	P70699	LYAG_MOUSE	Lysosomal alpha-glucosidase (EC 3.2.1.20) (Acid maltase)	Gaa
Q9WU78	Q9WU78	PDC6I_MOUSE	Programmed cell death 6-interacting protein (ALG-2-interacting protein 1) (ALG-2-interacting protein X) (E2F1-inducible protein) (Eig2)	Pdcd6ip
Q99P91	Q99P91	GPNMB_MOUSE	Transmembrane glycoprotein NMB (DC-HIL) (Dendritic cell-associated transmembrane protein) (Osteoactivin)	Gpnmb
O09159	O09159	MA2B1_MOUSE	Lysosomal alpha-mannosidase (Laman) (EC 3.2.1.24) (Lysosomal acid alpha-mannosidase) (Mannosidase alpha class 2B member 1) (Mannosidase alpha-B)	Man2b1
O08747	O08747	UNC5C_MOUSE	Netrin receptor UNC5C (Protein unc-5 homolog 3) (Protein unc-5 homolog C) (Rostral cerebellar malformation protein)	Unc5c
Q8QZR4	Q8QZR4	OAF_MOUSE	Out at first protein homolog	Oaf
P18761	P18761	CAH6_MOUSE	Carbonic anhydrase 6 (EC 4.2.1.1) (Carbonate dehydratase VI) (Carbonic anhydrase VI) (CA-VI) (Salivary carbonic anhydrase) (Secreted carbonic anhydrase)	Ca6
P97927	P97927	LAMA4_MOUSE	Laminin subunit alpha-4 (Laminin-14 subunit alpha) (Laminin-8 subunit alpha) (Laminin-9 subunit alpha)	Lama4
Q8VDN2	Q8VDN2	AT1A1_MOUSE	Sodium/potassium-transporting ATPase subunit alpha-1 (Na(+)/K(+) ATPase alpha-1 subunit) (EC 7.2.2.13) (Sodium pump subunit alpha-1)	Atp1a1
Q9EPL2	Q9EPL2	CSTN1_MOUSE	Calsyntenin-1 (Alcadein-alpha) (Alc-alpha) [Cleaved into: Soluble Alc-alpha (SAlc-alpha); CTF1-alpha (C-terminal fragment 1-alpha)]	Clstn1
Q08761	Q08761	PROS_MOUSE	Vitamin K-dependent protein S	Pros1
O88531	O88531	PPT1_MOUSE	Palmitoyl-protein thioesterase 1 (PPT-1) (EC 3.1.2.22) (Palmitoyl-protein hydrolase 1)	Ppt1
Q60648	Q60648	SAP3_MOUSE	Ganglioside GM2 activator (Cerebroside sulfate activator protein) (GM2-AP) (Sphingolipid activator protein 3) (SAP-3)	Gm2a
Q8R2Y2	Q8R2Y2	MUC18_MOUSE	Cell surface glycoprotein MUC18 (Gicerin) (Melanoma cell adhesion molecule) (Melanoma-associated antigen MUC18) (CD antigen CD146)	Mcam
P02088	P02088	HBB1_MOUSE	Hemoglobin subunit beta-1 (Beta-1-globin) (Hemoglobin beta-1 chain) (Hemoglobin beta-major chain)	Hbb-b1
P12265	P12265	BGLR_MOUSE	Beta-glucuronidase (EC 3.2.1.31)	Gusb
P40240	P40240	CD9_MOUSE	CD9 antigen (CD antigen CD9)	Cd9
F8VQL0	F8VQL0	F8VQL0_MOUSE	Hepatocyte growth factor receptor (EC 2.7.10.1) (HGF/SF receptor) (Proto-oncogene c-Met) (Scatter factor receptor) (Tyrosine-protein kinase Met)	Met
P10852	P10852	4F2_MOUSE	4F2 cell-surface antigen heavy chain (4F2hc) (Solute carrier family 3 member 2) (CD antigen CD98)	Slc3a2
O35608	O35608	ANGP2_MOUSE	Angiopoietin-2 (ANG-2)	Angpt2
Q571E4	Q571E4	GALNS_MOUSE	N-acetylgalactosamine-6-sulfatase (EC 3.1.6.4) (Chondroitinsulfatase) (Chondroitinase) (Galactose-6-sulfate sulfatase) (N-acetylgalactosamine-6-sulfate sulfatase) (GalNAc6S sulfatase)	Galns
Q62419	Q62419	SH3G1_MOUSE	Endophilin-A2 (Endophilin-2) (SH3 domain protein 2B) (SH3 domain-containing GRB2-like protein 1) (SH3p8)	Sh3gl1
Q8BND5	Q8BND5	QSOX1_MOUSE	Sulfhydryl oxidase 1 (mSOx) (EC 1.8.3.2) (Quiescin Q6) (Skin sulfhydryl oxidase)	Qsox1
P09103	P09103	PDIA1_MOUSE	Protein disulfide-isomerase (PDI) (EC 5.3.4.1) (Cellular thyroid hormone-binding protein) (Endoplasmic reticulum resident protein 59) (ER protein 59) (ERp59) (Prolyl 4-hydroxylase subunit beta) (p55)	P4hb
Q9R045	Q9R045	ANGL2_MOUSE	Angiopoietin-related protein 2 (Angiopoietin-like protein 2)	Angptl2
O88325	O88325	O88325_MOUSE	Alpha-N-acetylglucosaminidase (Alpha-N-acetylglucosaminidase (Sanfilippo disease IIIB)) (N-acetyl-glucosaminidase)	Naglu
Q9CPX4	Q9CPX4	Q9CPX4_MOUSE	Ferritin	Ftl1
B7ZNJ1	B7ZNJ1	B7ZNJ1_MOUSE	Fibronectin	Fn1
Q8R4V4	Q8R4V4	CBPZ_MOUSE	Carboxypeptidase Z (CPZ) (EC 3.4.17.-)	Cpz
Q5DTK1	Q5DTK1	CHSS3_MOUSE	Chondroitin sulfate synthase 3 (EC 2.4.1.175) (EC 2.4.1.226) (Carbohydrate synthase 2) (Chondroitin glucuronyltransferase 3) (Chondroitin synthase 2) (ChSy-2) (Glucuronosyl-N-acetylgalactosaminyl-proteoglycan 4-beta-N-acetylgalactosaminyltransferase II) (N-acetylgalactosaminyl-proteoglycan 3-beta-glucuronosyltransferase 3) (N-acetylgalactosaminyltransferase 3)	Chsy3
Q61292	Q61292	LAMB2_MOUSE	Laminin subunit beta-2 (Laminin-11 subunit beta) (Laminin-14 subunit beta) (Laminin-15 subunit beta) (Laminin-3 subunit beta) (Laminin-4 subunit beta) (Laminin-7 subunit beta) (Laminin-9 subunit beta) (S-laminin subunit beta) (S-LAM beta)	Lamb2
P10107	P10107	ANXA1_MOUSE	Annexin A1 (Annexin I) (Annexin-1) (Calpactin II) (Calpactin-2) (Chromobindin-9) (Lipocortin I) (Phospholipase A2 inhibitory protein) (p35) [Cleaved into: Annexin Ac2-26]	Anxa1
Q9D1B1	Q9D1B1	Q9D1B1_MOUSE	Cystatin E/M (Cystatin M/E)	Cst6
P08003	P08003	PDIA4_MOUSE	Protein disulfide-isomerase A4 (EC 5.3.4.1) (Endoplasmic reticulum resident protein 72) (ER protein 72) (ERp-72) (ERp72)	Pdia4
Q9ESY9	Q9ESY9	GILT_MOUSE	Gamma-interferon-inducible lysosomal thiol reductase (EC 1.8.-.-) (Gamma-interferon-inducible protein IP-30) (Lysosomal thiol reductase IP30)	Ifi30
A0A087WR50	A0A087WR50	A0A087WR50_MOUSE	Fibronectin	Fn1
P97857	P97857	ATS1_MOUSE	A disintegrin and metalloproteinase with thrombospondin motifs 1 (ADAM-TS 1) (ADAM-TS1) (ADAMTS-1) (EC 3.4.24.-)	Adamts1
D3Z0U9	D3Z0U9	D3Z0U9_MOUSE	Extracellular matrix protein 1	Ecm1
Q91YW3	Q91YW3	DNJC3_MOUSE	DnaJ homolog subfamily C member 3 (Interferon-induced, double-stranded RNA-activated protein kinase inhibitor) (Protein kinase inhibitor of 58 kDa) (Protein kinase inhibitor p58)	Dnajc3
P29416	P29416	HEXA_MOUSE	Beta-hexosaminidase subunit alpha (EC 3.2.1.52) (Beta-N-acetylhexosaminidase subunit alpha) (Hexosaminidase subunit A) (N-acetyl-beta-glucosaminidase subunit alpha)	Hexa
P10404	P10404	ENV1_MOUSE	MLV-related proviral Env polyprotein [Cleaved into: Surface protein (SU); Transmembrane protein (TM)]
F7A1B4	F7A1B4	F7A1B4_MOUSE	Endoglin	Eng
P07356	P07356	ANXA2_MOUSE	Annexin A2 (Annexin II) (Annexin-2) (Calpactin I heavy chain) (Calpactin-1 heavy chain) (Chromobindin-8) (Lipocortin II) (Placental anticoagulant protein IV) (PAP-IV) (Protein I) (p36)	Anxa2
O35375	O35375	NRP2_MOUSE	Neuropilin-2 (Vascular endothelial cell growth factor 165 receptor 2)	Nrp2
Q9EQ08	Q9EQ08	Q9EQ08_MOUSE	Heparan N-sulfatase (N-sulfoglucosamine sulfohydrolase (sulfamidase))	Sgsh
P27046	P27046	MA2A1_MOUSE	Alpha-mannosidase 2 (EC 3.2.1.114) (Golgi alpha-mannosidase II) (AMan II) (Man II) (Mannosidase alpha class 2A member 1) (Mannosyl-oligosaccharide 1,3-1,6-alpha-mannosidase)	Man2a1
Q9JLZ6	Q9JLZ6	HIC2_MOUSE	Hypermethylated in cancer 2 protein (Hic-2)	Hic2
F8WI14	F8WI14	F8WI14_MOUSE	Extracellular matrix protein 1	Ecm1
Q8BFR4	Q8BFR4	GNS_MOUSE	N-acetylglucosamine-6-sulfatase (EC 3.1.6.14) (Glucosamine-6-sulfatase) (G6S)	Gns
P21956	P21956	MFGM_MOUSE	Lactadherin (MFGM) (Milk fat globule-EGF factor 8) (MFG-E8) (SED1) (Sperm surface protein SP47) (MP47)	Mfge8
P50428	P50428	ARSA_MOUSE	Arylsulfatase A (ASA) (EC 3.1.6.8) (Cerebroside-sulfatase)	Arsa
E9Q718	E9Q718	E9Q718_MOUSE	procollagen-lysine 5-dioxygenase (EC 1.14.11.4)	Plod2
P11370	P11370	ENV2_MOUSE	Retrovirus-related Env polyprotein from Fv-4 locus	Fv4
Q99M71	Q99M71	EPDR1_MOUSE	Mammalian ependymin-related protein 1 (MERP-1)	Epdr1
P11438	P11438	LAMP1_MOUSE	Lysosome-associated membrane glycoprotein 1 (LAMP-1) (Lysosome-associated membrane protein 1) (120 kDa lysosomal membrane glycoprotein) (CD107 antigen-like family member A) (LGP-120) (Lysosomal membrane glycoprotein A) (LGP-A) (P2B) (CD antigen CD107a)	Lamp1
Q3UKW2	Q3UKW2	Q3UKW2_MOUSE	EF-hand domain-containing protein
Q9Z0M5	Q9Z0M5	LICH_MOUSE	Lysosomal acid lipase/cholesteryl ester hydrolase (Acid cholesteryl ester hydrolase) (LAL) (EC 3.1.1.13) (Cholesteryl esterase) (Lipase A) (Sterol esterase)	Lipa
Q64433	Q64433	CH10_MOUSE	10 kDa heat shock protein, mitochondrial (Hsp10) (10 kDa chaperonin) (Chaperonin 10) (CPN10)	Hspe1
Q9WV54	Q9WV54	ASAH1_MOUSE	Acid ceramidase (AC) (ACDase) (Acid CDase) (EC 3.5.1.23) (Acylsphingosine deacylase) (N-acylethanolamine hydrolase ASAH1) (EC 3.5.1.-) (N-acylsphingosine amidohydrolase) [Cleaved into: Acid ceramidase subunit alpha; Acid ceramidase subunit beta]	Asah1
Q6IQX7	Q6IQX7	CHSS2_MOUSE	Chondroitin sulfate synthase 2 (EC 2.4.1.175) (EC 2.4.1.226) (Chondroitin glucuronyltransferase 2) (Chondroitin-polymerizing factor) (ChPF) (Glucuronosyl-N-acetylgalactosaminyl-proteoglycan 4-beta-N-acetylgalactosaminyltransferase II) (N-acetylgalactosaminyl-proteoglycan 3-beta-glucuronosyltransferase II) (N-acetylgalactosaminyltransferase 2)	Chpf
P17047	P17047	LAMP2_MOUSE	Lysosome-associated membrane glycoprotein 2 (LAMP-2) (Lysosome-associated membrane protein 2) (CD107 antigen-like family member B) (Lysosomal membrane glycoprotein type B) (LGP-B) (CD antigen CD107b)	Lamp2
O54782	O54782	MA2B2_MOUSE	Epididymis-specific alpha-mannosidase (EC 3.2.1.24) (Mannosidase alpha class 2B member 2)	Man2b2
Q9Z0L8	Q9Z0L8	GGH_MOUSE	Gamma-glutamyl hydrolase (EC 3.4.19.9) (Conjugase) (FGPH) (Folylpolyglutamate hydrolase) (GH) (Gamma-Glu-x carboxypeptidase)	Ggh
Q64191	Q64191	ASPG_MOUSE	N(4)-(beta-N-acetylglucosaminyl)-L-asparaginase (EC 3.5.1.26) (Aspartylglucosaminidase) (AGA) (Glycosylasparaginase) (N4-(N-acetyl-beta-glucosaminyl)-L-asparagine amidase) [Cleaved into: Glycosylasparaginase alpha chain; Glycosylasparaginase beta chain]	Aga
E9QN70	E9QN70	E9QN70_MOUSE	Laminin B1 (Laminin subunit beta-1)	Lamb1
Q9ET22	Q9ET22	DPP2_MOUSE	Dipeptidyl peptidase 2 (EC 3.4.14.2) (Dipeptidyl aminopeptidase II) (Dipeptidyl peptidase 7) (Dipeptidyl peptidase II) (DPP II) (Quiescent cell proline dipeptidase)	Dpp7
P09528	P09528	FRIH_MOUSE	Ferritin heavy chain (Ferritin H subunit) (EC 1.16.3.1) [Cleaved into: Ferritin heavy chain, N-terminally processed]	Fth1
Q07235	Q07235	GDN_MOUSE	Glia-derived nexin (GDN) (Peptidase inhibitor 7) (PI-7) (Protease nexin 1) (PN-1) (Protease nexin I) (Serine protease-inhibitor 4) (Serpin E2)	Serpine2
Q3UTR7	Q3UTR7	Q3UTR7_MOUSE	Angiotensinogen (Serpin A8)	Agt
P23780	P23780	BGAL_MOUSE	Beta-galactosidase (EC 3.2.1.23) (Acid beta-galactosidase) (Lactase)	Glb1
