# Supplementary material for: Mitofusin 1 silencing decreases the senescent associated secretory phenotype, promotes immune cell recruitment and delays melanoma tumor growth after chemotherapy
Source: Sci Rep. 2024 Jan 9;14:909. doi: 10.1038/s41598-024-51427-7 (PMC10776601; doi:10.1038/s41598-024-51427-7)
Supplement: Supplementary file 4 — Supplementary Dataset S2B. [file 41598_2024_51427_MOESM4_ESM.xlsx]

## Sheet: Guide 
Supplementary Dataset 2B: Pathway analysis with the Reactome database, shMfn1 DMSO vs shScr DMSO
Sheet	Description
1	Pathways Upregulated in shMfn1 DMSO vs shScr DMSO obtained using the Enrichr software and Reactome data base
2	Pathways Downregulated in shMfn1 DMSO vs shScr DMSO obtained using the Enrichr software and Reactome data base
Link to Pathway enrichment analysis with Enrichr software
https://maayanlab.cloud/Enrichr/enrich?dataset=dfc64841fd64a14d65d4e1f55ca19f1a
https://maayanlab.cloud/Enrichr/enrich?dataset=a05930d672a51a10b6f9c4fc6f98131f
May 1st 2023

## Sheet: 1_Upreg shMfn1DMSO vs shScrDMSO
Term	Overlap	P-value	Adjusted P-value	Old P-value	Old Adjusted P-value	Odds Ratio	Combined Score	Genes
Eukaryotic Translation Elongation R-HSA-156842	18/90	1.6117e-26	5.96328e-24	0	0	82.7083	4912.04	RPL5	RPL30	RPS9	RPL34	RPS5	RPS6	RPL36A	RPS3A	RPS14	RPS17	RPS16	RPS19	EEF1D	RPL37A	RPL36	RPS20	FAU	RPS13
Peptide Chain Elongation R-HSA-156902	17/86	5.57953e-25	7.98474e-23	0	0	80.1856	4478	RPL5	RPL30	RPS9	RPL34	RPS5	RPS6	RPL36A	RPS3A	RPS14	RPS17	RPS16	RPS19	RPL37A	RPL36	RPS20	FAU	RPS13
Cellular Responses To Stress R-HSA-2262752	31/722	1.0929e-24	7.98474e-23	0	0	18.3564	1012.78	RPL5	RPL30	VCP	RPL34	RPL36A	PSMB6	RPS14	STIP1	RPS17	RPS16	RPS19	RPL36	PHGDH	RPS13	HSPA9	RPS9	ST13	RPS5	IDH1	RPS6	TALDO1	RPS3A	H1-1	H1-2	H1-4	PSMA1	RPL37A	RPS20	FAU	FKBP4	TKT
Viral mRNA Translation R-HSA-192823	17/90	1.29482e-24	7.98474e-23	0	0	75.7766	4167.99	RPL5	RPL30	RPS9	RPL34	RPS5	RPS6	RPL36A	RPS3A	RPS14	RPS17	RPS16	RPS19	RPL37A	RPL36	RPS20	FAU	RPS13
Selenocysteine Synthesis R-HSA-2408557	17/90	1.29482e-24	7.98474e-23	0	0	75.7766	4167.99	RPL5	RPL30	RPS9	RPL34	RPS5	RPS6	RPL36A	RPS3A	RPS14	RPS17	RPS16	RPS19	RPL37A	RPL36	RPS20	FAU	RPS13
Eukaryotic Translation Termination R-HSA-72764	17/90	1.29482e-24	7.98474e-23	0	0	75.7766	4167.99	RPL5	RPL30	RPS9	RPL34	RPS5	RPS6	RPL36A	RPS3A	RPS14	RPS17	RPS16	RPS19	RPL37A	RPL36	RPS20	FAU	RPS13
Nonsense Mediated Decay (NMD) Independent Of Exon Junction Complex (EJC) R-HSA-975956	17/92	1.94196e-24	8.98249e-23	0	0	73.7484	4026.54	RPL5	RPL30	RPS9	RPL34	RPS5	RPS6	RPL36A	RPS3A	RPS14	RPS17	RPS16	RPS19	RPL37A	RPL36	RPS20	FAU	RPS13
Cellular Responses To Stimuli R-HSA-8953897	31/736	1.94216e-24	8.98249e-23	0	0	17.9788	981.61	RPL5	RPL30	VCP	RPL34	RPL36A	PSMB6	RPS14	STIP1	RPS17	RPS16	RPS19	RPL36	PHGDH	RPS13	HSPA9	RPS9	ST13	RPS5	IDH1	RPS6	TALDO1	RPS3A	H1-1	H1-2	H1-4	PSMA1	RPL37A	RPS20	FAU	FKBP4	TKT
Formation Of A Pool Of Free 40S Subunits R-HSA-72689	17/98	6.19047e-24	2.29047e-22	0	0	68.2649	3648.01	RPL5	RPL30	RPS9	RPL34	RPS5	RPS6	RPL36A	RPS3A	RPS14	RPS17	RPS16	RPS19	RPL37A	RPL36	RPS20	FAU	RPS13
Response Of EIF2AK4 (GCN2) To Amino Acid Deficiency R-HSA-9633012	17/98	6.19047e-24	2.29047e-22	0	0	68.2649	3648.01	RPL5	RPL30	RPS9	RPL34	RPS5	RPS6	RPL36A	RPS3A	RPS14	RPS17	RPS16	RPS19	RPL37A	RPL36	RPS20	FAU	RPS13
Metabolism Of RNA R-HSA-8953854	29/666	3.52567e-23	1.03135e-21	0	0	17.9177	926.334	RPL5	RPL30	ANP32A	RPL34	NOP2	RPL36A	PSMB6	RPS14	RPS17	RPS16	SNRPD2	RPS19	RPL36	SNRPB2	RPS13	RPS9	PPIL1	SNRPN	FUS	RPS5	RPS6	RPS3A	PHF5A	HNRNPK	PSMA1	RPL37A	RPS20	FAU	RAN
L13a-mediated Translational Silencing Of Ceruloplasmin Expression R-HSA-156827	17/108	3.62366e-23	1.03135e-21	0	0	60.7327	3138.18	RPL5	RPL30	RPS9	RPL34	RPS5	RPS6	RPL36A	RPS3A	RPS14	RPS17	RPS16	RPS19	RPL37A	RPL36	RPS20	FAU	RPS13
SRP-dependent Cotranslational Protein Targeting To Membrane R-HSA-1799339	17/108	3.62366e-23	1.03135e-21	0	0	60.7327	3138.18	RPL5	RPL30	RPS9	RPL34	RPS5	RPS6	RPL36A	RPS3A	RPS14	RPS17	RPS16	RPS19	RPL37A	RPL36	RPS20	FAU	RPS13
GTP Hydrolysis And Joining Of 60S Ribosomal Subunit R-HSA-72706	17/109	4.28086e-23	1.13137e-21	0	0	60.0695	3093.9	RPL5	RPL30	RPS9	RPL34	RPS5	RPS6	RPL36A	RPS3A	RPS14	RPS17	RPS16	RPS19	RPL37A	RPL36	RPS20	FAU	RPS13
Regulation Of Expression Of SLITs And ROBOs R-HSA-9010553	19/167	4.99934e-23	1.23317e-21	0	0	43.0263	2209.41	RPL5	RPL30	RPS9	RPL34	RPS5	RPS6	RPL36A	RPS3A	PSMB6	RPS14	RPS17	RPS16	RPS19	PSMA1	RPL37A	RPL36	RPS20	FAU	RPS13
Nonsense Mediated Decay (NMD) Enhanced By Exon Junction Complex (EJC) R-HSA-975957	17/112	6.98821e-23	1.61602e-21	0	0	58.1638	2967.24	RPL5	RPL30	RPS9	RPL34	RPS5	RPS6	RPL36A	RPS3A	RPS14	RPS17	RPS16	RPS19	RPL37A	RPL36	RPS20	FAU	RPS13
Selenoamino Acid Metabolism R-HSA-2408522	17/114	9.6116e-23	2.09194e-21	0	0	56.9588	2887.61	RPL5	RPL30	RPS9	RPL34	RPS5	RPS6	RPL36A	RPS3A	RPS14	RPS17	RPS16	RPS19	RPL37A	RPL36	RPS20	FAU	RPS13
Cap-dependent Translation Initiation R-HSA-72737	17/116	1.31395e-22	2.7009e-21	0	0	55.8025	2811.54	RPL5	RPL30	RPS9	RPL34	RPS5	RPS6	RPL36A	RPS3A	RPS14	RPS17	RPS16	RPS19	RPL37A	RPL36	RPS20	FAU	RPS13
Influenza Infection R-HSA-168255	18/157	6.69336e-22	1.30344e-20	0	0	42.6971	2081.73	RPL5	RPL30	RPS9	RPL34	RPS5	RPS6	RPL36A	RPS3A	RPS14	RPS17	RPS16	RPS19	RPL37A	RPL36	RPS20	FAU	RPS13	RAN
Influenza Viral RNA Transcription And Replication R-HSA-168273	17/137	2.54858e-21	4.71487e-20	0	0	45.9883	2180.71	RPL5	RPL30	RPS9	RPL34	RPS5	RPS6	RPL36A	RPS3A	RPS14	RPS17	RPS16	RPS19	RPL37A	RPL36	RPS20	FAU	RPS13
Signaling By ROBO Receptors R-HSA-376176	19/209	3.92973e-21	6.92381e-20	0	0	33.4441	1571.39	RPL5	RPL30	RPS9	RPL34	RPS5	RPS6	RPL36A	RPS3A	PSMB6	RPS14	RPS17	RPS16	RPS19	PSMA1	RPL37A	RPL36	RPS20	FAU	RPS13
Metabolism Of Amino Acids And Derivatives R-HSA-71291	22/364	1.56538e-20	2.63269e-19	0	0	22.4916	1025.7	RPL5	RPL30	RPS9	RPL34	RPS5	RPS6	RPL36A	RPS3A	PSMB6	RPS14	RPS17	RPS16	RPS19	PSMA1	PSAT1	RPL37A	RPL36	PHGDH	RPS20	FAU	PSPH	RPS13
Cellular Response To Starvation R-HSA-9711097	17/153	1.7804e-20	2.86412e-19	0	0	40.5451	1843.78	RPL5	RPL30	RPS9	RPL34	RPS5	RPS6	RPL36A	RPS3A	RPS14	RPS17	RPS16	RPS19	RPL37A	RPL36	RPS20	FAU	RPS13
rRNA Processing In Nucleus And Cytosol R-HSA-8868773	18/189	2.05559e-20	3.16903e-19	0	0	34.6509	1570.76	RPL5	RPL30	RPS9	RPL34	RPS5	RPS6	NOP2	RPL36A	RPS3A	RPS14	RPS17	RPS16	RPS19	RPL37A	RPL36	RPS20	FAU	RPS13
rRNA Processing R-HSA-72312	18/199	5.2765e-20	7.80923e-19	0	0	32.7199	1452.38	RPL5	RPL30	RPS9	RPL34	RPS5	RPS6	NOP2	RPL36A	RPS3A	RPS14	RPS17	RPS16	RPS19	RPL37A	RPL36	RPS20	FAU	RPS13
SARS-CoV-2 Modulates Host Translation Machinery R-HSA-9754678	12/47	2.39058e-19	3.40198e-18	0	0	103.309	4429.64	RPS14	RPS17	RPS9	RPS16	RPS19	SNRPD2	RPS5	RPS6	RPS3A	RPS20	FAU	RPS13
Major Pathway Of rRNA Processing In Nucleolus And Cytosol R-HSA-6791226	17/179	2.73303e-19	3.74526e-18	0	0	33.9931	1452.99	RPL5	RPL30	RPS9	RPL34	RPS5	RPS6	RPL36A	RPS3A	RPS14	RPS17	RPS16	RPS19	RPL37A	RPL36	RPS20	FAU	RPS13
Translation R-HSA-72766	18/281	2.63077e-17	3.47637e-16	0	0	22.4247	856.101	RPL5	RPL30	RPS9	RPL34	RPS5	RPS6	RPL36A	RPS3A	RPS14	RPS17	RPS16	RPS19	EEF1D	RPL37A	RPL36	RPS20	FAU	RPS13
Formation Of Ternary Complex, And Subsequently, 43S Complex R-HSA-72695	11/50	5.03295e-17	6.42135e-16	0	0	83.7019	3141.16	RPS14	RPS17	RPS9	RPS16	RPS19	RPS5	RPS6	RPS3A	RPS20	FAU	RPS13
Infectious Disease R-HSA-5663205	27/961	1.14225e-16	1.40877e-15	0	0	10.7628	395.085	RPL5	RPL30	VCP	RPL34	RPL36A	PSMB6	RPS14	RPS17	RPS16	SNRPD2	RPS19	RPL36	AP2S1	RPS13	RPS9	DUT	RPS5	RPS6	RPS3A	HNRNPK	PSMA1	RPL37A	H2AC21	RPS20	FAU	FKBP4	RAN
Translation Initiation Complex Formation R-HSA-72649	11/57	2.43313e-16	2.81331e-15	0	0	70.9396	2550.44	RPS14	RPS17	RPS9	RPS16	RPS19	RPS5	RPS6	RPS3A	RPS20	FAU	RPS13
Ribosomal Scanning And Start Codon Recognition R-HSA-72702	11/57	2.43313e-16	2.81331e-15	0	0	70.9396	2550.44	RPS14	RPS17	RPS9	RPS16	RPS19	RPS5	RPS6	RPS3A	RPS20	FAU	RPS13
mRNA Activation Upon Binding Of Cap-Binding Complex And eIFs, Subsequent Binding To 43S R-HSA-72662	11/58	2.99337e-16	3.35621e-15	0	0	69.4268	2481.66	RPS14	RPS17	RPS9	RPS16	RPS19	RPS5	RPS6	RPS3A	RPS20	FAU	RPS13
Axon Guidance R-HSA-422475	20/519	6.54847e-15	7.12627e-14	0	0	13.422	438.357	RPL5	RPL30	RPS9	RPL34	RPS5	RPS6	RPL36A	RPS3A	PSMB6	RPS14	RPS17	RPS16	RPS19	PSMA1	RPL37A	RPL36	AP2S1	RPS20	FAU	RPS13
Nervous System Development R-HSA-9675108	20/545	1.64657e-14	1.74066e-13	0	0	12.7402	404.343	RPL5	RPL30	RPS9	RPL34	RPS5	RPS6	RPL36A	RPS3A	PSMB6	RPS14	RPS17	RPS16	RPS19	PSMA1	RPL37A	RPL36	AP2S1	RPS20	FAU	RPS13
Disease R-HSA-1643685	29/1736	4.11737e-12	4.23174e-11	0	0	6.31535	165.562	RPL5	RPL30	VCP	RPL34	RPL36A	PSMB6	RPS14	RPS17	RPS16	SNRPD2	RPS19	RPL36	AP2S1	RPS13	RPS9	DUT	RPS5	IDH1	RPS6	TALDO1	RPS3A	HNRNPK	PSMA1	RPL37A	H2AC21	RPS20	FAU	FKBP4	RAN
Metabolism Of Proteins R-HSA-392499	30/1890	5.52437e-12	5.52437e-11	0	0	6.06922	157.325	RPL5	RPL30	VCP	PCNA	RPL34	RPL36A	PARK7	PSMB6	RPS14	RPS17	RPS16	RPS19	RPL36	RPS13	CCT5	CCT2	RPS9	GALNT5	RPS5	RPS6	RPS3A	TBCA	CCT6A	HNRNPK	PSMA1	EEF1D	RPL37A	H2AC21	RPS20	FAU
Developmental Biology R-HSA-1266738	23/1073	9.71446e-12	9.45882e-11	0	0	7.51612	190.589	RPL5	RPL30	RPS9	RPL34	RPS5	RPS6	KRT8	RPL36A	RPS3A	KRT77	KRT76	PSMB6	RPS14	RPS17	RPS16	RPS19	PSMA1	RPL37A	RPL36	AP2S1	RPS20	FAU	RPS13
SARS-CoV Infections R-HSA-9679506	15/369	1.12016e-11	1.06271e-10	0	0	13.1612	331.858	RPS9	VCP	RPS5	RPS6	RPS3A	RPS14	RPS17	RPS16	SNRPD2	RPS19	AP2S1	RPS20	FAU	FKBP4	RPS13
SARS-CoV-2-host Interactions R-HSA-9705683	12/196	1.3806e-11	1.27705e-10	0	0	19.504	487.714	RPS14	RPS17	RPS9	RPS16	SNRPD2	RPS19	RPS5	RPS6	RPS3A	RPS20	FAU	RPS13
Metabolism R-HSA-1430728	30/2049	4.22857e-11	3.81603e-10	0	0	5.54204	132.38	PYGB	RPL5	RPL30	RPL34	RPL36A	PSMB6	RPS14	RPS17	RPS16	RPS19	RPL36	PHGDH	PSPH	RPS13	RPS9	DUT	MDH1	RPS5	IDH1	RPS6	TALDO1	RPS3A	PSMA1	PSAT1	RPL37A	ALDOC	RPS20	FAU	TKT	RAN
SARS-CoV-2 Infection R-HSA-9694516	13/283	6.71749e-11	5.91779e-10	0	0	14.557	340.98	RPS9	VCP	RPS5	RPS6	RPS3A	RPS14	RPS17	RPS16	SNRPD2	RPS19	RPS20	FAU	RPS13
KEAP1-NFE2L2 Pathway R-HSA-9755511	7/100	1.24796e-07	1.07383e-06	0	0	21.0212	334.165	PSMB6	VCP	PSMA1	IDH1	TALDO1	PHGDH	TKT
Nuclear Events Mediated By NFE2L2 R-HSA-9759194	6/78	5.94577e-07	4.99986e-06	0	0	22.9745	329.35	PSMB6	PSMA1	IDH1	TALDO1	PHGDH	TKT
Serine Biosynthesis R-HSA-977347	3/9	4.71286e-06	3.87502e-05	0	0	132.773	1628.49	PSAT1	PHGDH	PSPH
Folding Of Actin By CCT/TriC R-HSA-390450	3/10	6.71376e-06	5.35734e-05	0	0	113.8	1355.51	CCT6A	CCT2	CCT5
mRNA Splicing - Major Pathway R-HSA-72163	7/181	6.80527e-06	5.35734e-05	0	0	11.1896	133.131	PPIL1	SNRPN	PHF5A	HNRNPK	SNRPD2	FUS	SNRPB2
Cellular Response To Chemical Stress R-HSA-9711123	7/182	7.05553e-06	5.43864e-05	0	0	11.1251	131.962	PSMB6	VCP	PSMA1	IDH1	TALDO1	PHGDH	TKT
mRNA Splicing R-HSA-72172	7/189	9.0306e-06	6.81903e-05	0	0	10.6934	124.203	PPIL1	SNRPN	PHF5A	HNRNPK	SNRPD2	FUS	SNRPB2
Apoptosis Induced DNA Fragmentation R-HSA-140342	3/13	1.58668e-05	0.000117414	0	0	79.648	880.213	H1-4	H1-1	H1-2
Pentose Phosphate Pathway R-HSA-71336	3/14	2.01374e-05	0.000146095	0	0	72.4036	782.895	TALDO1	PHGDH	TKT
Formation Of Senescence-Associated Heterochromatin Foci (SAHF) R-HSA-2559584	3/17	3.73036e-05	0.000265429	0	0	56.88	579.972	H1-4	H1-1	H1-2
Processing Of Capped Intron-Containing Pre-mRNA R-HSA-72203	7/242	4.43082e-05	0.000309322	0	0	8.25945	82.7956	PPIL1	SNRPN	PHF5A	HNRNPK	SNRPD2	FUS	SNRPB2
rRNA Modification In Nucleus And Cytosol R-HSA-6790901	4/60	8.84308e-05	0.000605914	0	0	19.1757	178.972	RPS14	RPS9	RPS6	NOP2
Formation Of Tubulin Folding Intermediates By CCT/TriC R-HSA-389960	3/26	0.000139072	0.000935575	0	0	34.607	307.328	CCT6A	CCT2	CCT5
Prefoldin Mediated Transfer Of Substrate To CCT/TriC R-HSA-389957	3/28	0.00017425	0.00115129	0	0	31.8352	275.534	CCT6A	CCT2	CCT5
Cooperation Of Prefoldin And TriC/CCT In Actin And Tubulin Folding R-HSA-389958	3/33	0.000286163	0.00185755	0	0	26.5227	216.397	CCT6A	CCT2	CCT5
Cooperation Of PDCL (PhLP1) And TRiC/CCT In G-protein Beta Folding R-HSA-6814122	3/37	0.000402987	0.00257078	0	0	23.3976	182.89	CCT6A	CCT2	CCT5
Association Of TriC/CCT With Target Proteins During Biosynthesis R-HSA-390471	3/38	0.000436304	0.00273614	0	0	22.728	175.85	CCT6A	CCT2	CCT5
Protein Folding R-HSA-391251	4/96	0.000541809	0.00334115	0	0	11.651	87.6225	CCT6A	CCT2	TBCA	CCT5
Cellular Response To Heat Stress R-HSA-3371556	4/99	0.000608573	0.00369135	0	0	11.2814	83.5317	HSPA9	VCP	ST13	FKBP4
Apoptosis R-HSA-109581	5/178	0.000659293	0.00393449	0	0	7.81891	57.2684	PSMB6	H1-4	PSMA1	H1-1	H1-2
Metabolism Of Carbohydrates R-HSA-71387	6/285	0.000864224	0.0050756	0	0	5.86708	41.3845	PYGB	MDH1	TALDO1	PHGDH	ALDOC	TKT
Apoptotic Execution Phase R-HSA-75153	3/52	0.00109908	0.00635404	0	0	16.2229	110.531	H1-4	H1-1	H1-2
Hh Mutants Are Degraded By ERAD R-HSA-5362768	3/55	0.00129382	0.00736485	0	0	15.2846	101.645	PSMB6	VCP	PSMA1
Programmed Cell Death R-HSA-5357801	5/208	0.00132298	0.00741671	0	0	6.65328	44.0971	PSMB6	H1-4	PSMA1	H1-1	H1-2
Hh Mutants Abrogate Ligand Secretion R-HSA-5387390	3/58	0.00150902	0.00833337	0	0	14.4487	93.8632	PSMB6	VCP	PSMA1
Defective CFTR Causes Cystic Fibrosis R-HSA-5678895	3/60	0.00166421	0.0089904	0	0	13.9404	89.196	PSMB6	VCP	PSMA1
Host Interactions Of HIV Factors R-HSA-162909	4/130	0.00167659	0.0089904	0	0	8.49249	54.2755	PSMB6	PSMA1	AP2S1	RAN
DNA Damage/Telomere Stress Induced Senescence R-HSA-2559586	3/61	0.00174541	0.00922575	0	0	13.6993	87.0011	H1-4	H1-1	H1-2
Hedgehog Ligand Biogenesis R-HSA-5358346	3/64	0.00200373	0.010442	0	0	13.0236	80.9123	PSMB6	VCP	PSMA1
Translesion Synthesis By POLH R-HSA-110320	2/19	0.00245951	0.0126391	0	0	30.8127	185.116	VCP	PCNA
ABC Transporter Disorders R-HSA-5619084	3/77	0.00339277	0.0171962	0	0	10.7286	61.0043	PSMB6	VCP	PSMA1
BBSome-mediated Cargo-Targeting To Cilium R-HSA-5620922	2/23	0.00360238	0.0177718	0	0	24.9386	140.309	CCT2	CCT5
RHOBTB2 GTPase Cycle R-HSA-9013418	2/23	0.00360238	0.0177718	0	0	24.9386	140.309	CCT6A	CCT2
Regulation Of HSF1-mediated Heat Shock Response R-HSA-3371453	3/81	0.00391341	0.0188362	0	0	10.1764	56.4114	HSPA9	ST13	FKBP4
Aggrephagy R-HSA-9646399	2/24	0.00391998	0.0188362	0	0	23.8038	131.913	VCP	PARK7
PCP/CE Pathway R-HSA-4086400	3/88	0.00493625	0.0231192	0	0	9.33506	49.5799	PSMB6	PSMA1	AP2S1
Regulation Of mRNA Stability By Proteins That Bind AU-rich Elements R-HSA-450531	3/88	0.00493625	0.0231192	0	0	9.33506	49.5799	PSMB6	PSMA1	ANP32A
Chaperonin-mediated Protein Folding R-HSA-390466	3/90	0.00525531	0.0243058	0	0	9.11954	47.8641	CCT6A	CCT2	CCT5
HSF1 Activation R-HSA-3371511	2/29	0.00569416	0.0260104	0	0	19.3908	100.218	VCP	FKBP4
UCH Proteinases R-HSA-5689603	3/95	0.0061064	0.0275533	0	0	8.62174	43.9572	PSMB6	PSMA1	H2AC21
Gluconeogenesis R-HSA-70263	2/32	0.0069041	0.0307773	0	0	17.4491	86.8206	MDH1	ALDOC
ABC-family Proteins Mediated Transport R-HSA-382556	3/102	0.00742909	0.0327234	0	0	8.00929	39.2644	PSMB6	VCP	PSMA1
Gene And Protein Expression By JAK-STAT Signaling After Interleukin-12 Stimulation R-HSA-8950505	2/35	0.0082199	0.0353647	0	0	15.8604	76.1491	HSPA9	TALDO1
RHOBTB GTPase Cycle R-HSA-9706574	2/35	0.0082199	0.0353647	0	0	15.8604	76.1491	CCT6A	CCT2
HSP90 Chaperone Cycle For Steroid Hormone Receptors (SHR) In Presence Of Ligand R-HSA-3371497	2/38	0.009639	0.0409934	0	0	14.5365	67.4778	STIP1	FKBP4
Neutrophil Degranulation R-HSA-6798695	6/468	0.00988967	0.0415816	0	0	3.5101	16.2036	PYGB	CCT2	VCP	IDH1	ALDOC	PA2G4
Translesion Synthesis By Y Family DNA Polymerases Bypasses Lesions On DNA Template R-HSA-110313	2/39	0.0101345	0.0421324	0	0	14.143	64.9417	VCP	PCNA
Synthesis Of DNA R-HSA-69239	3/119	0.0113027	0.0464665	0	0	6.82966	30.6154	PSMB6	PCNA	PSMA1
HCMV Infection R-HSA-9609646	3/121	0.0118216	0.048066	0	0	6.71322	29.7921	DUT	HNRNPK	H2AC21
HIV Infection R-HSA-162906	4/229	0.0123411	0.0496326	0	0	4.73201	20.7964	PSMB6	PSMA1	AP2S1	RAN
Interleukin-12 Signaling R-HSA-9020591	2/44	0.012777	0.0508334	0	0	12.4561	54.3101	HSPA9	TALDO1
G1/S Transition R-HSA-69206	3/129	0.0140336	0.0552385	0	0	6.28444	26.8113	PSMB6	PCNA	PSMA1
Cross-presentation Of Soluble Exogenous Antigens (Endosomes) R-HSA-1236978	2/48	0.0150833	0.0581335	0	0	11.3707	47.6907	PSMB6	PSMA1
DNA Damage Bypass R-HSA-73893	2/48	0.0150833	0.0581335	0	0	11.3707	47.6907	VCP	PCNA
Regulation Of Activated PAK-2p34 By Proteasome Mediated Degradation R-HSA-211733	2/49	0.0156858	0.0596278	0	0	11.1282	46.2377	PSMB6	PSMA1
Signaling By Hedgehog R-HSA-5358351	3/135	0.0158367	0.0596278	0	0	5.99697	24.86	PSMB6	VCP	PSMA1
Cargo Trafficking To Periciliary Membrane R-HSA-5620920	2/50	0.0162986	0.0596278	0	0	10.8958	44.8546	CCT2	CCT5
Regulation Of Ornithine Decarboxylase (ODC) R-HSA-350562	2/50	0.0162986	0.0596278	0	0	10.8958	44.8546	PSMB6	PSMA1
GSK3B And BTRC:CUL1-mediated-degradation Of NFE2L2 R-HSA-9762114	2/51	0.0169214	0.0596278	0	0	10.6729	43.5368	PSMB6	PSMA1
Autodegradation Of E3 Ubiquitin Ligase COP1 R-HSA-349425	2/51	0.0169214	0.0596278	0	0	10.6729	43.5368	PSMB6	PSMA1
Ubiquitin Mediated Degradation Of Phosphorylated Cdc25A R-HSA-69601	2/51	0.0169214	0.0596278	0	0	10.6729	43.5368	PSMB6	PSMA1
Ubiquitin-dependent Degradation Of Cyclin D R-HSA-75815	2/51	0.0169214	0.0596278	0	0	10.6729	43.5368	PSMB6	PSMA1
Vpu Mediated Degradation Of CD4 R-HSA-180534	2/51	0.0169214	0.0596278	0	0	10.6729	43.5368	PSMB6	PSMA1
Regulation Of Apoptosis R-HSA-169911	2/52	0.0175543	0.0606474	0	0	10.4589	42.2798	PSMB6	PSMA1
Beta-catenin Independent WNT Signaling R-HSA-3858494	3/142	0.018098	0.0606474	0	0	5.69295	22.8399	PSMB6	PSMA1	AP2S1
Vif-mediated Degradation Of APOBEC3G R-HSA-180585	2/53	0.0181972	0.0606474	0	0	10.2534	41.08	PSMB6	PSMA1
Negative Regulation Of NOTCH4 Signaling R-HSA-9604323	2/53	0.0181972	0.0606474	0	0	10.2534	41.08	PSMB6	PSMA1
AUF1 (hnRNP D0) Binds And Destabilizes mRNA R-HSA-450408	2/54	0.0188499	0.0606474	0	0	10.0557	39.9336	PSMB6	PSMA1
Interleukin-12 Family Signaling R-HSA-447115	2/54	0.0188499	0.0606474	0	0	10.0557	39.9336	HSPA9	TALDO1
Regulation Of RUNX3 Expression And Activity R-HSA-8941858	2/54	0.0188499	0.0606474	0	0	10.0557	39.9336	PSMB6	PSMA1
SCF-beta-TrCP Mediated Degradation Of Emi1 R-HSA-174113	2/54	0.0188499	0.0606474	0	0	10.0557	39.9336	PSMB6	PSMA1
Degradation Of AXIN R-HSA-4641257	2/54	0.0188499	0.0606474	0	0	10.0557	39.9336	PSMB6	PSMA1
FBXL7 Down-Regulates AURKA During Mitotic Entry And In Early Mitosis R-HSA-8854050	2/54	0.0188499	0.0606474	0	0	10.0557	39.9336	PSMB6	PSMA1
TFAP2A Acts As A Transcriptional Repressor During Retinoic Acid Induced Cell Differentiation R-HSA-8869496	1/5	0.0193503	0.0611828	0	0	64.6688	255.122	NOP2
Attachment And Entry R-HSA-9678110	1/5	0.0193503	0.0611828	0	0	64.6688	255.122	VCP
Degradation Of DVL R-HSA-4641258	2/55	0.0195124	0.0611828	0	0	9.86544	38.8374	PSMB6	PSMA1
Mitotic G1 Phase And G1/S Transition R-HSA-453279	3/147	0.0198177	0.061618	0	0	5.49389	21.5425	PSMB6	PCNA	PSMA1
Stabilization Of P53 R-HSA-69541	2/56	0.0201846	0.0617214	0	0	9.68226	37.7883	PSMB6	PSMA1
E3 Ubiquitin Ligases Ubiquitinate Target Proteins R-HSA-8866654	2/56	0.0201846	0.0617214	0	0	9.68226	37.7883	VCP	PCNA
Metabolism Of Polyamines R-HSA-351202	2/58	0.0215577	0.0643409	0	0	9.33553	35.8206	PSMB6	PSMA1
NIK To Noncanonical NF-kB Signaling R-HSA-5676590	2/58	0.0215577	0.0643409	0	0	9.33553	35.8206	PSMB6	PSMA1
GLI3 Is Processed To GLI3R By Proteasome R-HSA-5610785	2/59	0.0222585	0.0643409	0	0	9.17128	34.897	PSMB6	PSMA1
Role Of GTSE1 In G2/M Progression After G2 Checkpoint R-HSA-8852276	2/59	0.0222585	0.0643409	0	0	9.17128	34.897	PSMB6	PSMA1
SCF(Skp2)-mediated Degradation Of P27/P21 R-HSA-187577	2/59	0.0222585	0.0643409	0	0	9.17128	34.897	PSMB6	PSMA1
Degradation Of GLI1 By Proteasome R-HSA-5610780	2/59	0.0222585	0.0643409	0	0	9.17128	34.897	PSMB6	PSMA1
Degradation Of GLI2 By Proteasome R-HSA-5610783	2/59	0.0222585	0.0643409	0	0	9.17128	34.897	PSMB6	PSMA1
DNA Replication R-HSA-69306	3/155	0.0227511	0.0652551	0	0	5.20263	19.6823	PSMB6	PCNA	PSMA1
Deubiquitination R-HSA-5688426	4/279	0.0236395	0.0663983	0	0	3.86182	14.4619	PSMB6	VCP	PSMA1	H2AC21
Dectin-1 Mediated Noncanonical NF-kB Signaling R-HSA-5607761	2/61	0.0236881	0.0663983	0	0	8.8595	33.1592	PSMB6	PSMA1
Selective Autophagy R-HSA-9663891	2/61	0.0236881	0.0663983	0	0	8.8595	33.1592	VCP	PARK7
Asymmetric Localization Of PCP Proteins R-HSA-4608870	2/62	0.0244167	0.0679261	0	0	8.7114	32.341	PSMB6	PSMA1
S Phase R-HSA-69242	3/161	0.0250982	0.0689418	0	0	5.00354	18.4378	PSMB6	PCNA	PSMA1
Autodegradation Of Cdh1 By Cdh1:APC/C R-HSA-174084	2/63	0.0251545	0.0689418	0	0	8.56816	31.5541	PSMB6	PSMA1
Oxygen-dependent Proline Hydroxylation Of Hypoxia-inducible Factor Alpha R-HSA-1234176	2/64	0.0259013	0.0704666	0	0	8.42954	30.797	PSMB6	PSMA1
p53-Dependent G1 DNA Damage Response R-HSA-69563	2/65	0.026657	0.0711598	0	0	8.29532	30.0681	PSMB6	PSMA1
Regulation Of RAS By GAPs R-HSA-5658442	2/65	0.026657	0.0711598	0	0	8.29532	30.0681	PSMB6	PSMA1
Cellular Senescence R-HSA-2559583	3/165	0.026733	0.0711598	0	0	4.87901	17.6711	H1-4	H1-1	H1-2
Nef Mediated CD8 Down-regulation R-HSA-182218	1/7	0.0269865	0.0713214	0	0	43.1082	155.725	AP2S1
Activation Of NF-kappaB In B Cells R-HSA-1169091	2/66	0.0274217	0.0719461	0	0	8.1653	29.3659	PSMB6	PSMA1
SUMO E3 Ligases SUMOylate Target Proteins R-HSA-3108232	3/168	0.0279958	0.0719461	0	0	4.78958	17.1261	PCNA	HNRNPK	PARK7
APC/C:Cdc20 Mediated Degradation Of Securin R-HSA-174154	2/67	0.0281951	0.0719461	0	0	8.03927	28.689	PSMB6	PSMA1
G1/S DNA Damage Checkpoints R-HSA-69615	2/67	0.0281951	0.0719461	0	0	8.03927	28.689	PSMB6	PSMA1
Regulation Of PTEN Stability And Activity R-HSA-8948751	2/67	0.0281951	0.0719461	0	0	8.03927	28.689	PSMB6	PSMA1
Orc1 Removal From Chromatin R-HSA-68949	2/69	0.0297681	0.0754397	0	0	7.79851	27.4064	PSMB6	PSMA1
SUMOylation R-HSA-2990846	3/174	0.0306154	0.0769564	0	0	4.62012	16.1069	PCNA	HNRNPK	PARK7
Nef Mediated CD4 Down-regulation R-HSA-167590	1/8	0.0307826	0.0769564	0	0	36.9481	128.609	AP2S1
Disorders Of Transmembrane Transporters R-HSA-5619115	3/176	0.0315165	0.0782624	0	0	4.56624	15.7866	PSMB6	VCP	PSMA1
CDK-mediated Phosphorylation And Removal Of Cdc6 R-HSA-69017	2/72	0.0321917	0.0783613	0	0	7.46316	25.6438	PSMB6	PSMA1
Cdc20:Phospho-APC/C Mediated Degradation Of Cyclin A R-HSA-174184	2/72	0.0321917	0.0783613	0	0	7.46316	25.6438	PSMB6	PSMA1
Regulation Of RUNX2 Expression And Activity R-HSA-8939902	2/72	0.0321917	0.0783613	0	0	7.46316	25.6438	PSMB6	PSMA1
APC/C:Cdh1 Mediated Degradation Of Cdc20 And APC/C:Cdh1 Targets In Late Mitosis/Early G1 R-HSA-174178	2/73	0.0330163	0.0788131	0	0	7.35767	25.0952	PSMB6	PSMA1
APC:Cdc20 Mediated Degradation Of Cell Cycle Proteins Before Cycle Checkpoint Satisfied R-HSA-179419	2/73	0.0330163	0.0788131	0	0	7.35767	25.0952	PSMB6	PSMA1
Cellular Response To Hypoxia R-HSA-1234174	2/73	0.0330163	0.0788131	0	0	7.35767	25.0952	PSMB6	PSMA1
APC/C:Cdc20 Mediated Degradation Of Mitotic Proteins R-HSA-176409	2/75	0.0346903	0.0822783	0	0	7.15537	24.0513	PSMB6	PSMA1
Activation Of APC/C And APC/C:Cdc20 Mediated Degradation Of Mitotic Proteins R-HSA-176814	2/76	0.0355395	0.0832254	0	0	7.05832	23.5544	PSMB6	PSMA1
Protein Ubiquitination R-HSA-8852135	2/76	0.0355395	0.0832254	0	0	7.05832	23.5544	VCP	PCNA
FCERI Mediated NF-kB Activation R-HSA-2871837	2/78	0.037262	0.0867102	0	0	6.87188	22.607	PSMB6	PSMA1
Downstream Signaling Events Of B Cell Receptor (BCR) R-HSA-1168372	2/79	0.0381351	0.0880896	0	0	6.7823	22.1552	PSMB6	PSMA1
HuR (ELAVL1) Binds And Stabilizes mRNA R-HSA-450520	1/10	0.0383309	0.0880896	0	0	28.7345	93.7175	ANP32A
Regulation Of APC/C Activators Between G1/S And Early Anaphase R-HSA-176408	2/80	0.039016	0.0891106	0	0	6.69501	21.7172	PSMB6	PSMA1
Signaling By NOTCH4 R-HSA-9013694	2/81	0.0399047	0.0905812	0	0	6.60993	21.2923	PSMB6	PSMA1
Cyclin E Associated Events During G1/S Transition R-HSA-69202	2/82	0.040801	0.0920511	0	0	6.52697	20.8801	PSMB6	PSMA1
WNT5A-dependent Internalization Of FZD2, FZD5 And ROR2 R-HSA-5140745	1/11	0.0420833	0.0943685	0	0	25.8597	81.9264	AP2S1
Cyclin A:Cdk2-associated Events At S Phase Entry R-HSA-69656	2/84	0.0426165	0.0944197	0	0	6.36714	20.0916	PSMB6	PSMA1
Degradation Of Beta-Catenin By Destruction Complex R-HSA-195253	2/84	0.0426165	0.0944197	0	0	6.36714	20.0916	PSMB6	PSMA1
Hedgehog On State R-HSA-5632684	2/85	0.0435354	0.0958816	0	0	6.29011	19.7143	PSMB6	PSMA1
Ub-specific Processing Proteases R-HSA-5689880	3/201	0.0439393	0.0961984	0	0	3.98465	12.4518	PSMB6	PSMA1	H2AC21
APC/C-mediated Degradation Of Cell Cycle Proteins R-HSA-174143	2/87	0.0453954	0.0988018	0	0	6.14149	18.9916	PSMB6	PSMA1
Josephin Domain DUBs R-HSA-5689877	1/12	0.0458212	0.0991452	0	0	23.5077	72.4744	VCP
Glucose Metabolism R-HSA-70326	2/89	0.0472844	0.10084	0	0	5.9997	18.3085	MDH1	ALDOC
ER-Phagosome Pathway R-HSA-1236974	2/89	0.0472844	0.10084	0	0	5.9997	18.3085	PSMB6	PSMA1
Keratinization R-HSA-6805567	3/208	0.0477962	0.10084	0	0	3.84722	11.6987	KRT8	KRT77	KRT76
Innate Immune System R-HSA-168249	8/1035	0.0482164	0.10084	0	0	2.10266	6.37537	PSMB6	PYGB	CCT2	VCP	PSMA1	IDH1	ALDOC	PA2G4
Switching Of Origins To A Post-Replicative State R-HSA-69052	2/90	0.0482396	0.10084	0	0	5.93122	17.9809	PSMB6	PSMA1
MAPK6/MAPK4 Signaling R-HSA-5687128	2/90	0.0482396	0.10084	0	0	5.93122	17.9809	PSMB6	PSMA1
HCMV Late Events R-HSA-9610379	2/91	0.0492019	0.102274	0	0	5.86428	17.6622	HNRNPK	H2AC21
Downstream TCR Signaling R-HSA-202424	2/94	0.0521302	0.105935	0	0	5.6722	16.7557	PSMB6	PSMA1
Transcriptional Regulation By RUNX3 R-HSA-8878159	2/95	0.05312	0.105935	0	0	5.61092	16.4692	PSMB6	PSMA1
Glycogen Breakdown (Glycogenolysis) R-HSA-70221	1/14	0.0532539	0.105935	0	0	19.8891	58.3285	PYGB
Leading Strand Synthesis R-HSA-69109	1/14	0.0532539	0.105935	0	0	19.8891	58.3285	PCNA
Removal Of Flap Intermediate R-HSA-69166	1/14	0.0532539	0.105935	0	0	19.8891	58.3285	PCNA
Retrograde Neurotrophin Signaling R-HSA-177504	1/14	0.0532539	0.105935	0	0	19.8891	58.3285	AP2S1
Mismatch Repair (MMR) Directed By MSH2:MSH3 (MutSbeta) R-HSA-5358606	1/14	0.0532539	0.105935	0	0	19.8891	58.3285	PCNA
Mismatch Repair (MMR) Directed By MSH2:MSH6 (MutSalpha) R-HSA-5358565	1/14	0.0532539	0.105935	0	0	19.8891	58.3285	PCNA
HCMV Early Events R-HSA-9609690	2/96	0.0541165	0.107075	0	0	5.55095	16.19	DUT	H2AC21
Potential Therapeutics For SARS R-HSA-9679191	2/97	0.0551196	0.10848	0	0	5.49224	15.9179	AP2S1	FKBP4
Hedgehog Off State R-HSA-5610787	2/98	0.0561293	0.108989	0	0	5.43476	15.6526	PSMB6	PSMA1
RUNX1 Regulates Transcription Of Genes Involved In Differentiation Of HSCs R-HSA-8939236	2/98	0.0561293	0.108989	0	0	5.43476	15.6526	PSMB6	PSMA1
Processive Synthesis On Lagging Strand R-HSA-69183	1/15	0.0569488	0.108989	0	0	18.4675	52.9206	PCNA
WNT5A-dependent Internalization Of FZD4 R-HSA-5099900	1/15	0.0569488	0.108989	0	0	18.4675	52.9206	AP2S1
Mismatch Repair R-HSA-5358508	1/15	0.0569488	0.108989	0	0	18.4675	52.9206	PCNA
CLEC7A (Dectin-1) Signaling R-HSA-5607764	2/99	0.0571455	0.108989	0	0	5.37846	15.394	PSMB6	PSMA1
TNFR2 Non-Canonical NF-kB Pathway R-HSA-5668541	2/100	0.0581682	0.11037	0	0	5.32331	15.1417	PSMB6	PSMA1
Translesion Synthesis By REV1 R-HSA-110312	1/16	0.0606294	0.113873	0	0	17.2355	48.3107	PCNA
VLDLR Internalisation And Degradation R-HSA-8866427	1/16	0.0606294	0.113873	0	0	17.2355	48.3107	AP2S1
Mitotic Anaphase R-HSA-68882	3/232	0.0622313	0.115483	0	0	3.43983	9.55204	PSMB6	PSMA1	RAN
Antigen processing-Cross Presentation R-HSA-1236975	2/104	0.062322	0.115483	0	0	5.11352	14.1923	PSMB6	PSMA1
Mitotic Metaphase And Anaphase R-HSA-2555396	3/233	0.0628724	0.115483	0	0	3.4247	9.47493	PSMB6	PSMA1	RAN
Integration Of Energy Metabolism R-HSA-163685	2/105	0.063376	0.115483	0	0	5.06362	13.9689	TALDO1	TKT
Trafficking Of GluR2-containing AMPA Receptors R-HSA-416993	1/17	0.0642959	0.115483	0	0	16.1575	44.3403	AP2S1
Protein Methylation R-HSA-8876725	1/17	0.0642959	0.115483	0	0	16.1575	44.3403	VCP
Translesion Synthesis By POLI R-HSA-5656121	1/17	0.0642959	0.115483	0	0	16.1575	44.3403	PCNA
Translesion Synthesis By POLK R-HSA-5655862	1/17	0.0642959	0.115483	0	0	16.1575	44.3403	PCNA
Removal Of Flap Intermediate From C-strand R-HSA-174437	1/17	0.0642959	0.115483	0	0	16.1575	44.3403	PCNA
Neddylation R-HSA-8951664	3/237	0.0654677	0.11702	0	0	3.36547	9.17494	PSMB6	VCP	PSMA1
Signaling By B Cell Receptor (BCR) R-HSA-983705	2/109	0.0676518	0.119718	0	0	4.87334	13.1258	PSMB6	PSMA1
TP53 Regulates Transcription Of Genes Involved In G2 Cell Cycle Arrest R-HSA-6804114	1/18	0.0679482	0.119718	0	0	15.2063	40.8898	PCNA
LDL Clearance R-HSA-8964038	1/18	0.0679482	0.119718	0	0	15.2063	40.8898	AP2S1
Assembly Of Pre-Replicative Complex R-HSA-68867	2/110	0.0687355	0.120531	0	0	4.82797	12.9268	PSMB6	PSMA1
Processive Synthesis On C-strand Of Telomere R-HSA-174414	1/19	0.0715865	0.123195	0	0	14.3608	37.8671	PCNA
Transcription Of E2F Targets Under Negative Control By DREAM Complex R-HSA-1362277	1/19	0.0715865	0.123195	0	0	14.3608	37.8671	PCNA
Metabolism Of Cofactors R-HSA-8978934	1/19	0.0715865	0.123195	0	0	14.3608	37.8671	IDH1
Nuclear Events Stimulated By ALK Signaling In Cancer R-HSA-9725371	1/19	0.0715865	0.123195	0	0	14.3608	37.8671	RPS6
Interleukin-1 Signaling R-HSA-9020702	2/114	0.0731272	0.124687	0	0	4.65461	12.1744	PSMB6	PSMA1
Macroautophagy R-HSA-1632852	2/114	0.0731272	0.124687	0	0	4.65461	12.1744	VCP	PARK7
Chaperone Mediated Autophagy R-HSA-9613829	1/20	0.0752108	0.126162	0	0	13.6042	35.2004	PARK7
Lagging Strand Synthesis R-HSA-69186	1/20	0.0752108	0.126162	0	0	13.6042	35.2004	PCNA
Nef-mediated Downmodulation Of Cell Surface Receptors By Recruitment To Clathrin Adapters R-HSA-164938	1/20	0.0752108	0.126162	0	0	13.6042	35.2004	AP2S1
TCR Signaling R-HSA-202403	2/116	0.0753565	0.126162	0	0	4.57248	11.8223	PSMB6	PSMA1
Transcriptional Regulation By RUNX2 R-HSA-8878166	2/119	0.0787408	0.130779	0	0	4.45457	11.3217	PSMB6	PSMA1
PCNA-Dependent Long Patch Base Excision Repair R-HSA-5651801	1/21	0.078821	0.130779	0	0	12.9234	32.8328	PCNA
Diseases Of Signal Transduction By Growth Factor Receptors And Second Messengers R-HSA-5663202	4/424	0.0838985	0.138582	0	0	2.50991	6.21993	PSMB6	VCP	PSMA1	RPS6
Post-chaperonin Tubulin Folding Pathway R-HSA-389977	1/23	0.0859999	0.140796	0	0	11.7473	28.821	TBCA
RHOBTB1 GTPase Cycle R-HSA-9013422	1/23	0.0859999	0.140796	0	0	11.7473	28.821	CCT2
DNA Replication Pre-Initiation R-HSA-69002	2/127	0.0879919	0.143423	0	0	4.16779	10.1299	PSMB6	PSMA1
Autophagy R-HSA-9612973	2/128	0.0891704	0.143465	0	0	4.1345	9.99395	VCP	PARK7
Glycogen Metabolism R-HSA-8982491	1/24	0.0895686	0.143465	0	0	11.236	27.1097	PYGB
mTORC1-mediated Signaling R-HSA-166208	1/24	0.0895686	0.143465	0	0	11.236	27.1097	RPS6
MicroRNA (miRNA) Biogenesis R-HSA-203927	1/24	0.0895686	0.143465	0	0	11.236	27.1097	RAN
Fc Epsilon Receptor (FCERI) Signaling R-HSA-2454202	2/130	0.0915416	0.145993	0	0	4.06949	9.72999	PSMB6	PSMA1
Organelle Biogenesis And Maintenance R-HSA-1852241	3/275	0.0924759	0.145999	0	0	2.88971	6.87983	HSPA9	CCT2	CCT5
Gap-filling DNA Repair Synthesis And Ligation In GG-NER R-HSA-5696397	1/25	0.0931235	0.145999	0	0	10.7673	25.5598	PCNA
Polymerase Switching On C-strand Of Telomere R-HSA-174411	1/25	0.0931235	0.145999	0	0	10.7673	25.5598	PCNA
Resolution Of AP Sites Via Multiple-Nucleotide Patch Replacement Pathway R-HSA-110373	1/25	0.0931235	0.145999	0	0	10.7673	25.5598	PCNA
RHO GTPase Cycle R-HSA-9012999	4/441	0.0936232	0.146163	0	0	2.41017	5.70843	CCT6A	CCT2	STIP1	VCP
Attenuation Phase R-HSA-3371568	1/26	0.0966648	0.150277	0	0	10.3361	24.1504	FKBP4
G0 And Early G1 R-HSA-1538133	1/27	0.100192	0.153822	0	0	9.93806	22.8641	PCNA
Postmitotic Nuclear Pore Complex (NPC) Reformation R-HSA-9615933	1/27	0.100192	0.153822	0	0	9.93806	22.8641	RAN
Role Of Nef In HIV-1 Replication And Disease Pathogenesis R-HSA-164952	1/27	0.100192	0.153822	0	0	9.93806	22.8641	AP2S1
Signaling By Interleukins R-HSA-449147	4/453	0.100799	0.154114	0	0	2.34431	5.37932	PSMB6	HSPA9	PSMA1	TALDO1
PTEN Regulation R-HSA-6807070	2/139	0.102435	0.155971	0	0	3.80042	8.65936	PSMB6	PSMA1
Interconversion Of Nucleotide Di- And Triphosphates R-HSA-499943	1/28	0.103706	0.156618	0	0	9.5695	21.6863	DUT
Recycling Pathway Of L1 R-HSA-437239	1/28	0.103706	0.156618	0	0	9.5695	21.6863	AP2S1
C-type Lectin Receptors (CLRs) R-HSA-5621481	2/141	0.104903	0.157781	0	0	3.74536	8.44474	PSMB6	PSMA1
G1/S-Specific Transcription R-HSA-69205	1/29	0.107207	0.15968	0	0	9.22727	20.6045	PCNA
Cristae Formation R-HSA-8949613	1/29	0.107207	0.15968	0	0	9.22727	20.6045	HSPA9
Signaling By WNT R-HSA-195721	3/294	0.10746	0.15968	0	0	2.69842	6.01919	PSMB6	PSMA1	AP2S1
Recognition Of DNA Damage By PCNA-containing Replication Complex R-HSA-110314	1/30	0.110694	0.163827	0	0	8.90864	19.6078	PCNA
G2/M Checkpoints R-HSA-69481	2/148	0.113666	0.165654	0	0	3.56453	7.75103	PSMB6	PSMA1
Glutamate Binding, Activation Of AMPA Receptors And Synaptic Plasticity R-HSA-399721	1/31	0.114167	0.165654	0	0	8.61126	18.6872	AP2S1
Late Endosomal Microautophagy R-HSA-9615710	1/31	0.114167	0.165654	0	0	8.61126	18.6872	PARK7
DNA Strand Elongation R-HSA-69190	1/31	0.114167	0.165654	0	0	8.61126	18.6872	PCNA
Metalloprotease DUBs R-HSA-5689901	1/31	0.114167	0.165654	0	0	8.61126	18.6872	H2AC21
Termination Of Translesion DNA Synthesis R-HSA-5656169	1/32	0.117627	0.170008	0	0	8.33305	17.8347	PCNA
Interleukin-1 Family Signaling R-HSA-446652	2/152	0.118757	0.170973	0	0	3.46877	7.39084	PSMB6	PSMA1
Telomere C-strand (Lagging Strand) Synthesis R-HSA-174417	1/33	0.121074	0.172963	0	0	8.07224	17.0433	PCNA
Diseases Of Carbohydrate Metabolism R-HSA-5663084	1/33	0.121074	0.172963	0	0	8.07224	17.0433	TALDO1
Nuclear Import Of Rev Protein R-HSA-180746	1/34	0.124508	0.177184	0	0	7.82723	16.3072	RAN
Plasma Lipoprotein Clearance R-HSA-8964043	1/35	0.127928	0.179293	0	0	7.59664	15.6209	AP2S1
Rev-mediated Nuclear Export Of HIV RNA R-HSA-165054	1/35	0.127928	0.179293	0	0	7.59664	15.6209	RAN
N-glycan Trimming In ER And Calnexin/Calreticulin Cycle R-HSA-532668	1/35	0.127928	0.179293	0	0	7.59664	15.6209	VCP
NEP/NS2 Interacts With Cellular Export Machinery R-HSA-168333	1/35	0.127928	0.179293	0	0	7.59664	15.6209	RAN
Transcriptional Regulation By AP-2 (TFAP2) Family Of Transcription Factors R-HSA-8864260	1/36	0.131335	0.181321	0	0	7.37922	14.9799	NOP2
HSF1-dependent Transactivation R-HSA-3371571	1/36	0.131335	0.181321	0	0	7.37922	14.9799	FKBP4
RHOH GTPase Cycle R-HSA-9013407	1/36	0.131335	0.181321	0	0	7.37922	14.9799	VCP
Export Of Viral Ribonucleoproteins From Nucleus R-HSA-168274	1/36	0.131335	0.181321	0	0	7.37922	14.9799	RAN
Immune System R-HSA-168256	11/1943	0.133005	0.182943	0	0	1.52877	3.0841	PSMB6	HSPA9	PYGB	CCT2	VCP	PSMA1	IDH1	AP2S1	TALDO1	ALDOC	PA2G4
Protein Localization R-HSA-9609507	2/164	0.134356	0.183271	0	0	3.20988	6.44306	HSPA9	IDH1
Interactions Of Rev With Host Cellular Proteins R-HSA-177243	1/37	0.134729	0.183271	0	0	7.17388	14.38	RAN
Early SARS-CoV-2 Infection Events R-HSA-9772572	1/37	0.134729	0.183271	0	0	7.17388	14.38	VCP
Resolution Of Abasic Sites (AP Sites) R-HSA-73933	1/38	0.13811	0.187181	0	0	6.97964	13.8177	PCNA
Ovarian Tumor Domain Proteases R-HSA-5689896	1/39	0.141477	0.191046	0	0	6.79563	13.2896	VCP
Separation Of Sister Chromatids R-HSA-2467813	2/170	0.142323	0.191489	0	0	3.0943	6.03282	PSMB6	PSMA1
Cell Cycle, Mitotic R-HSA-69278	4/523	0.147387	0.19721	0	0	2.02083	3.86927	PSMB6	PCNA	PSMA1	RAN
MTOR Signaling R-HSA-165159	1/41	0.148174	0.19721	0	0	6.45519	12.3253	RPS6
Dual Incision In GG-NER R-HSA-5696400	1/41	0.148174	0.19721	0	0	6.45519	12.3253	PCNA
RND1 GTPase Cycle R-HSA-9696273	1/42	0.151503	0.200918	0	0	6.29743	11.8842	STIP1
SUMOylation Of Transcription Cofactors R-HSA-3899300	1/43	0.154819	0.204582	0	0	6.14719	11.4676	PARK7
G2/M Transition R-HSA-69275	2/182	0.158545	0.208761	0	0	2.88626	5.31566	PSMB6	PSMA1
Mitotic G2-G2/M Phases R-HSA-453274	2/184	0.161283	0.211034	0	0	2.85425	5.20786	PSMB6	PSMA1
SUMOylation Of DNA Replication Proteins R-HSA-4615885	1/45	0.161413	0.211034	0	0	5.86718	10.7005	PCNA
Cilium Assembly R-HSA-5617833	2/186	0.164029	0.2137	0	0	2.82294	5.10307	CCT2	CCT5
SUMOylation Of RNA Binding Proteins R-HSA-4570464	1/47	0.167956	0.218048	0	0	5.61152	10.0113	HNRNPK
Post-translational Protein Modification R-HSA-597592	8/1383	0.170155	0.220131	0	0	1.54157	2.73018	PSMB6	VCP	GALNT5	PCNA	HNRNPK	PSMA1	H2AC21	PARK7
TP53 Regulates Transcription Of Cell Cycle Genes R-HSA-6791312	1/49	0.174449	0.222572	0	0	5.37716	9.3892	PCNA
RMTs Methylate Histone Arginines R-HSA-3214858	1/49	0.174449	0.222572	0	0	5.37716	9.3892	H2AC21
mRNA Splicing - Minor Pathway R-HSA-72165	1/49	0.174449	0.222572	0	0	5.37716	9.3892	SNRPD2
EPH-ephrin Mediated Repulsion Of Cells R-HSA-3928665	1/49	0.174449	0.222572	0	0	5.37716	9.3892	AP2S1
Extension Of Telomeres R-HSA-180786	1/50	0.177676	0.225911	0	0	5.26716	9.10056	PCNA
TCF Dependent Signaling In Response To WNT R-HSA-201681	2/198	0.180675	0.228937	0	0	2.6485	4.53173	PSMB6	PSMA1
SARS-CoV-1 Infection R-HSA-9678108	1/52	0.184094	0.231683	0	0	5.0601	8.56325	VCP
Metabolism Of Non-Coding RNA R-HSA-194441	1/52	0.184094	0.231683	0	0	5.0601	8.56325	SNRPD2
M Phase R-HSA-68886	3/380	0.185129	0.232196	0	0	2.07374	3.49778	PSMB6	PSMA1	RAN
Signaling By NOTCH R-HSA-157118	2/203	0.187686	0.234608	0	0	2.58196	4.31957	PSMB6	PSMA1
Transcriptional Regulation By RUNX1 R-HSA-8878171	2/204	0.189094	0.235571	0	0	2.56905	4.27878	PSMB6	PSMA1
Regulation Of Cholesterol Biosynthesis By SREBP (SREBF) R-HSA-1655829	1/55	0.193628	0.239607	0	0	4.77826	7.84502	RAN
Signaling By ALK Fusions And Activated Point Mutants R-HSA-9725370	1/55	0.193628	0.239607	0	0	4.77826	7.84502	RPS6
tRNA Processing In Nucleus R-HSA-6784531	1/57	0.199923	0.246572	0	0	4.60714	7.41669	RAN
O-linked Glycosylation Of Mucins R-HSA-913709	1/59	0.206169	0.253431	0	0	4.44783	7.02338	GALNT5
HDACs Deacetylate Histones R-HSA-3214815	1/60	0.209274	0.256396	0	0	4.37222	6.83863	H2AC21
Peroxisomal Protein Import R-HSA-9033241	1/63	0.218518	0.266837	0	0	4.16003	6.32694	IDH1
Gap-filling DNA Repair Synthesis And Ligation In TC-NER R-HSA-6782210	1/64	0.221575	0.26968	0	0	4.0938	6.16932	PCNA
Mitochondrial Protein Import R-HSA-1268020	1/65	0.224621	0.2716	0	0	4.02963	6.01761	HSPA9
Dual Incision In TC-NER R-HSA-6782135	1/65	0.224621	0.2716	0	0	4.02963	6.01761	PCNA
HDR Thru Homologous Recombination (HRR) R-HSA-5685942	1/67	0.230677	0.278014	0	0	3.90712	5.73073	PCNA
Glycolysis R-HSA-70171	1/69	0.236686	0.284331	0	0	3.79183	5.4641	ALDOC
Plasma Lipoprotein Assembly, Remodeling, And Clearance R-HSA-174824	1/71	0.242649	0.289955	0	0	3.68312	5.21581	AP2S1
Signaling By Rho GTPases R-HSA-194315	4/644	0.242936	0.289955	0	0	1.62855	2.30433	CCT6A	CCT2	STIP1	VCP
Base Excision Repair R-HSA-73884	1/72	0.245613	0.292209	0	0	3.63106	5.098	PCNA
Diseases Of Metabolism R-HSA-5668914	2/247	0.250617	0.297207	0	0	2.11353	2.92477	IDH1	TALDO1
Cell Cycle R-HSA-1640170	4/654	0.251437	0.297226	0	0	1.60266	2.21257	PSMB6	PCNA	PSMA1	RAN
Nuclear Envelope (NE) Reassembly R-HSA-2995410	1/75	0.254437	0.299814	0	0	3.48333	4.76764	RAN
Signaling By Rho GTPases, Miro GTPases And RHOBTB3 R-HSA-9716542	4/660	0.25657	0.301334	0	0	1.58751	2.15957	CCT6A	CCT2	STIP1	VCP
Transcriptional Regulation By Small RNAs R-HSA-5578749	1/76	0.257356	0.301334	0	0	3.43671	4.66463	RAN
Transcription-Coupled Nucleotide Excision Repair (TC-NER) R-HSA-6781827	1/77	0.260263	0.303777	0	0	3.39132	4.56493	PCNA
Global Genome Nucleotide Excision Repair (GG-NER) R-HSA-5696399	1/82	0.274632	0.319541	0	0	3.18118	4.11111	PCNA
PIP3 Activates AKT Signaling R-HSA-1257604	2/268	0.280993	0.325916	0	0	1.9446	2.46852	PSMB6	PSMA1
RAF/MAP Kinase Cascade R-HSA-5673001	2/271	0.28533	0.328885	0	0	1.92262	2.41117	PSMB6	PSMA1
Cell Cycle Checkpoints R-HSA-69620	2/271	0.28533	0.328885	0	0	1.92262	2.41117	PSMB6	PSMA1
Cytokine Signaling In Immune System R-HSA-1280215	4/702	0.293054	0.336069	0	0	1.48873	1.82727	PSMB6	HSPA9	PSMA1	TALDO1
MAPK1/MAPK3 Signaling R-HSA-5684996	2/277	0.293999	0.336069	0	0	1.8801	2.30157	PSMB6	PSMA1
Mitochondrial Biogenesis R-HSA-1592230	1/89	0.294287	0.336069	0	0	2.9271	3.58042	HSPA9
Transport Of Small Molecules R-HSA-382551	4/706	0.296571	0.337635	0	0	1.47994	1.79882	PSMB6	VCP	PSMA1	AP2S1
EPH-Ephrin Signaling R-HSA-2682334	1/91	0.299806	0.34027	0	0	2.86176	3.44734	AP2S1
Telomere Maintenance R-HSA-157579	1/92	0.302549	0.342333	0	0	2.83017	3.3835	PCNA
Metabolism Of Nucleotides R-HSA-15869	1/95	0.310715	0.350502	0	0	2.73943	3.20206	DUT
L1CAM Interactions R-HSA-373760	1/99	0.321457	0.361517	0	0	2.62709	2.98146	AP2S1
Cargo Recognition For Clathrin-Mediated Endocytosis R-HSA-8856825	1/104	0.334651	0.373611	0	0	2.49893	2.73549	AP2S1
MHC Class II Antigen Presentation R-HSA-2132295	1/104	0.334651	0.373611	0	0	2.49893	2.73549	AP2S1
Intracellular Signaling By Second Messengers R-HSA-9006925	2/306	0.335647	0.373611	0	0	1.69823	1.85395	PSMB6	PSMA1
Antigen Processing: Ubiquitination And Proteasome Degradation R-HSA-983168	2/307	0.337073	0.373611	0	0	1.69258	1.84061	PSMB6	PSMA1
tRNA Processing R-HSA-72306	1/105	0.33726	0.373611	0	0	2.47478	2.68984	RAN
HATs Acetylate Histones R-HSA-3214847	1/106	0.339858	0.375366	0	0	2.45108	2.64527	H2AC21
DNA Repair R-HSA-73894	2/310	0.341345	0.375886	0	0	1.67584	1.80129	VCP	PCNA
O-linked Glycosylation R-HSA-5173105	1/107	0.342447	0.37598	0	0	2.42784	2.60177	GALNT5
Nucleotide Excision Repair R-HSA-5696398	1/108	0.345025	0.376576	0	0	2.40502	2.55928	PCNA
Gene Silencing By RNA R-HSA-211000	1/108	0.345025	0.376576	0	0	2.40502	2.55928	RAN
MAPK Family Signaling Cascades R-HSA-5683057	2/318	0.352696	0.383816	0	0	1.63274	1.70156	PSMB6	PSMA1
HDR Thru Homologous Recombination (HRR) Or Single Strand Annealing (SSA) R-HSA-5693567	1/114	0.360286	0.389783	0	0	2.27663	2.32412	PCNA
Signaling By NTRK1 (TRKA) R-HSA-187037	1/114	0.360286	0.389783	0	0	2.27663	2.32412	AP2S1
Chromosome Maintenance R-HSA-73886	1/118	0.370265	0.399411	0	0	2.19836	2.18415	PCNA
Homology Directed Repair R-HSA-5693538	1/119	0.372735	0.399745	0	0	2.17962	2.15104	PCNA
Estrogen-dependent Gene Expression R-HSA-9018519	1/119	0.372735	0.399745	0	0	2.17962	2.15104	FKBP4
Signaling By NTRKs R-HSA-166520	1/132	0.403995	0.432017	0	0	1.96203	1.77829	AP2S1
Late Phase Of HIV Life Cycle R-HSA-162599	1/136	0.4133	0.440694	0	0	1.90351	1.68191	RAN
Clathrin-mediated Endocytosis R-HSA-8856828	1/142	0.426989	0.453983	0	0	1.82196	1.55048	AP2S1
Class I MHC Mediated Antigen Processing And Presentation R-HSA-983169	2/378	0.435331	0.461526	0	0	1.368	1.1377	PSMB6	PSMA1
HIV Life Cycle R-HSA-162587	1/149	0.442562	0.466518	0	0	1.73517	1.41447	RAN
DNA Double-Strand Break Repair R-HSA-5693532	1/149	0.442562	0.466518	0	0	1.73517	1.41447	PCNA
Metabolism Of Steroids R-HSA-8957322	1/153	0.451273	0.474349	0	0	1.68917	1.34404	RAN
Neurotransmitter Receptors And Postsynaptic Signal Transmission R-HSA-112314	1/182	0.510529	0.535116	0	0	1.41645	0.952287	AP2S1
Metabolism Of Vitamins And Cofactors R-HSA-196854	1/186	0.51819	0.541611	0	0	1.38554	0.910871	IDH1
ESR-mediated Signaling R-HSA-8939211	1/188	0.521976	0.544032	0	0	1.37058	0.89106	FKBP4
Adaptive Immune System R-HSA-1280218	3/733	0.548563	0.570135	0	0	1.05162	0.631447	PSMB6	PSMA1	AP2S1
Chromatin Modifying Enzymes R-HSA-3247509	1/238	0.607641	0.629768	0	0	1.07869	0.537372	H2AC21
Transmission Across Chemical Synapses R-HSA-112315	1/246	0.619862	0.64064	0	0	1.04304	0.498843	AP2S1
Signal Transduction R-HSA-162582	9/2465	0.63537	0.654838	0	0	0.927595	0.420709	PSMB6	CCT6A	CCT2	STIP1	VCP	PSMA1	RPS6	AP2S1	FKBP4
Signaling By Nuclear Receptors R-HSA-9006931	1/260	0.640352	0.658139	0	0	0.98596	0.439479	FKBP4
Asparagine N-linked Glycosylation R-HSA-446203	1/282	0.670368	0.68708	0	0	0.907751	0.363036	VCP
Gene Expression (Transcription) R-HSA-74160	5/1449	0.675302	0.690226	0	0	0.876466	0.344096	PSMB6	PCNA	PSMA1	NOP2	RAN
Generic Transcription Pathway R-HSA-212436	4/1190	0.689533	0.70283	0	0	0.853926	0.317439	PSMB6	PCNA	PSMA1	NOP2
Transcriptional Regulation By TP53 R-HSA-3700989	1/354	0.752334	0.764735	0	0	0.719951	0.20488	PCNA
RNA Polymerase II Transcription R-HSA-73857	4/1312	0.761111	0.771537	0	0	0.769237	0.209983	PSMB6	PCNA	PSMA1	NOP2
Neuronal System R-HSA-112316	1/386	0.78196	0.790506	0	0	0.659032	0.16209	AP2S1
Signaling By Receptor Tyrosine Kinases R-HSA-9006934	1/496	0.859509	0.866535	0	0	0.509694	0.0771648	AP2S1
Membrane Trafficking R-HSA-199991	1/599	0.907118	0.912048	0	0	0.419667	0.0409101	AP2S1
Vesicle-mediated Transport R-HSA-5653656	1/637	0.920314	0.922808	0	0	0.393817	0.0327029	AP2S1
Metabolism Of Lipids R-HSA-556833	1/732	0.945744	0.945744	0	0	0.340949	0.0190193	RAN

## Sheet: 2_Downreg shMfn1DMSOvsshScrDMSO
Term	Overlap	P-value	Adjusted P-value	Old P-value	Old Adjusted P-value	Odds Ratio	Combined Score	Genes
Post-translational Protein Phosphorylation R-HSA-8957275	22/106	1.21827e-19	8.54004e-17	0	0	19.4742	848.135	APP	MBTPS1	IGFBP4	SERPINC1	APLP2	FUCA2	FN1	PCSK9	LAMB1	LAMC1	DNAJC3	CST3	TF	CDH2	MGAT4A	SPARCL1	NUCB1	QSOX1	APOE	TIMP1	P4HB	MFGE8
Neutrophil Degranulation R-HSA-6798695	39/468	5.44167e-19	1.90731e-16	0	0	7.0979	298.502	CSTB	CD63	ASAH1	TINAGL1	HEXB	CTSZ	GNS	CST3	DPP7	LAMP1	GM2A	FTH1	LAMP2	TIMP2	QSOX1	AGA	GUSB	B2M	CTSD	CTSB	CTSA	ARSA	NHLRC3	ANXA2	GAA	FUCA2	ATP6AP2	GGH	VAMP8	DNAJC3	GALNS	TSPAN14	NPC2	GLB1	TOLLIP	QPCT	MAN2B1	CD47	CD44
Regulation Of IGF Transport And Uptake By IGFBPs R-HSA-381426	22/123	3.65512e-18	8.5408e-16	0	0	16.1823	649.728	APP	MBTPS1	IGFBP4	SERPINC1	APLP2	FUCA2	FN1	PCSK9	LAMB1	LAMC1	DNAJC3	CST3	TF	CDH2	MGAT4A	SPARCL1	NUCB1	QSOX1	APOE	TIMP1	P4HB	MFGE8
Platelet Degranulation R-HSA-114608	18/125	2.22423e-13	3.89796e-11	0	0	12.3074	358.565	LGALS3BP	APP	CD63	ECM1	SPARC	PROS1	APLP2	PCDH7	ANXA5	FN1	MANF	TF	LAMP2	CD9	TAGLN2	QSOX1	FAM3C	TIMP1
Response To Elevated Platelet Cytosolic Ca2+ R-HSA-76005	18/130	4.4517e-13	6.24128e-11	0	0	11.7549	334.314	LGALS3BP	APP	CD63	ECM1	SPARC	PROS1	APLP2	PCDH7	ANXA5	FN1	MANF	TF	LAMP2	CD9	TAGLN2	QSOX1	FAM3C	TIMP1
Extracellular Matrix Organization R-HSA-1474244	25/291	7.95165e-13	9.29018e-11	0	0	7.00314	195.109	SPARC	LAMA4	PLOD3	PLOD2	PLOD1	LTBP3	LAMC1	NID1	ADAMTS4	CTSL	ADAMTS1	DAG1	TIMP2	NCAM1	TIMP1	CTSD	CTSB	FN1	PCOLCE	LAMB1	ADAM17	ITGA6	CD47	P4HB	CD44
Metabolism Of Carbohydrates R-HSA-71387	24/285	3.56976e-12	3.57486e-10	0	0	6.82741	179.96	SEC13	CHPF	MDH2	HEXB	GAA	HEXA	GOT2	SLC2A1	GNS	SGSH	NAGLU	CHST12	MAN2B2	GLB1	TPR	ST3GAL4	B3GNT2	ST3GAL6	MAN2B1	CHSY3	GUSB	CD44	PFKP	B4GALT5
Immune System R-HSA-168256	67/1943	6.17016e-12	5.08752e-10	0	0	2.909	75.0851	APP	CNTFR	TINAGL1	CD81	HEXB	ARPC1B	PROS1	CTSZ	CLSTN1	CLTA	IL1RAP	IFI30	CTSO	LAMP1	GM2A	CTSL	FTH1	LAMP2	TIMP2	QSOX1	TIMP1	GUSB	B2M	CTSD	CTSB	IFNAR2	ARSA	SEC13	ANXA1	NHLRC3	ANXA2	GAA	ATP6AP2	VAMP8	DNAJC3	ADAM17	NPC2	CANX	CD47	MASP1	SQSTM1	CD44
Innate Immune System R-HSA-168249	46/1035	6.53177e-12	5.08752e-10	0	0	3.62888	93.4593	APP	CSTB	CD63	ASAH1	TINAGL1	CD81	HEXB	ARPC1B	PROS1	CTSZ	GNS	CST3	DPP7	LAMP1	GM2A	CTSL	FTH1	LAMP2	TIMP2	ATP6V1H	QSOX1	AGA	GUSB	B2M	CTSD	CTSB	CTSA	ARSA	NHLRC3	ANXA2	GAA	FUCA2	ATP6AP2	GGH	VAMP8	DNAJC3	GALNS	TSPAN14	NPC2	GLB1	TOLLIP	QPCT
Metabolism Of Proteins R-HSA-392499	63/1890	1.2911e-10	9.05062e-09	0	0	2.76589	62.9803	ERO1A	APP	PROS1	CTSZ	PCSK9	LAMC1	ADAMTS4	CDH2	ADAMTS1	DAG1	RPLP2	QSOX1	TIMP1	B2M	CTSD	RAB2A	NSF	ARSA	SEC13	IGFBP4	APLP2	ATP6AP2	MOGS	SUMF1	DNAJC3	CANX	SPARCL1	B3GNT2	VDAC1	FKBP9	MFGE8	RPL28	SQSTM1	STAM2	B4GALT5	SERPINC1	DCTN3	CST3	OS9	MAN2A1	MGAT5	TPR
Glycosaminoglycan Metabolism R-HSA-1630316	15/120	1.82675e-10	1.16414e-08	0	0	10.3368	231.786	CHPF	HEXB	HEXA	GNS	SGSH	NAGLU	CHST12	GLB1	ST3GAL4	B3GNT2	ST3GAL6	CHSY3	GUSB	CD44	B4GALT5
Post-translational Protein Modification R-HSA-597592	51/1383	3.53542e-10	2.06527e-08	0	0	2.99496	65.1793	APP	PROS1	CTSZ	PCSK9	LAMC1	ADAMTS4	CDH2	ADAMTS1	DAG1	QSOX1	TIMP1	RAB2A	NSF	ARSA	SEC13	IGFBP4	APLP2	MOGS	SUMF1	DNAJC3	CANX	SPARCL1	B3GNT2	VDAC1	MFGE8	SQSTM1	STAM2	B4GALT5	SERPINC1	DCTN3	CST3	OS9	MAN2A1	MGAT5	TPR	ST3GAL4	ST3GAL6	APOE	UGGT1	CTSA	MBTPS1	GALNT1
Disease R-HSA-1643685	58/1736	7.71553e-10	4.16045e-08	0	0	2.73427	57.3721	APP	NRP1	HEXB	ARPC1B	HEXA	CLSTN1	SLC2A1	CLTA	SGSH	ADAMTS4	NAGLU	CTSL	ADAMTS1	C1QBP	DAG1	RPLP2	GUSB	B2M	SH3GL1	IFNAR2	SEC13	PDCD6IP	TPM3	GAA	MOGS	ATP1B3	DNAJC3	ADAM17	CANX	MASP1	RPL28	SQSTM1	STAM2	PMEL	VPS4B	VPS4A	SLC3A2	GNS	LRP6	OS9	MAN2A1	MGAT5
Hemostasis R-HSA-109582	30/576	1.12983e-09	5.65723e-08	0	0	4.11401	84.7535	LGALS3BP	APP	CD63	ECM1	SPARC	SERPINE2	SERPINC1	PROS1	SLC3A2	C1QBP	LAMP2	QSOX1	TIMP1	FAM3C	ANGPT2	ANXA2	APLP2	PCDH7	ANXA5	FN1	ATP1B3	L1CAM	GNG12	MANF	TF	CD9	TAGLN2	ITGA6	CD47	CD44
Mucopolysaccharidoses R-HSA-2206281	6/11	3.52994e-09	1.64966e-07	0	0	84.4671	1643.9	GALNS	NAGLU	GLB1	GUSB	GNS	SGSH
Platelet Activation, Signaling And Aggregation R-HSA-76002	19/254	4.90728e-09	2.15e-07	0	0	5.89849	112.853	LGALS3BP	APP	CD63	ECM1	SPARC	PROS1	APLP2	PCDH7	ANXA5	FN1	GNG12	MANF	TF	LAMP2	CD9	TAGLN2	QSOX1	TIMP1	FAM3C
Degradation Of Extracellular Matrix R-HSA-1474228	13/109	5.47088e-09	2.25593e-07	0	0	9.73115	185.124	LAMA4	LAMB1	LAMC1	NID1	ADAMTS4	ADAM17	ADAMTS1	CTSL	TIMP2	TIMP1	CTSD	CD44	CTSB
Smooth Muscle Contraction R-HSA-445355	9/43	8.12266e-09	3.16332e-07	0	0	18.8065	350.34	MYL6	ANXA1	ANXA2	TPM3	TPM2	TPM1	ANXA6	SORBS1	MYL12A
Diseases Of Carbohydrate Metabolism R-HSA-5663084	8/33	1.61436e-08	5.65833e-07	0	0	22.6636	406.624	GALNS	PMEL	NAGLU	GLB1	GAA	GUSB	GNS	SGSH
Keratan Sulfate/Keratin Metabolism R-HSA-1638074	8/33	1.61436e-08	5.65833e-07	0	0	22.6636	406.624	GLB1	HEXB	HEXA	ST3GAL4	B3GNT2	ST3GAL6	GNS	B4GALT5
Lysosome Vesicle Biogenesis R-HSA-432720	8/34	2.08508e-08	6.96018e-07	0	0	21.7908	385.39	VAMP8	APP	CTSZ	CLTB	CHMP2A	CLTA	DNASE2	GNS
Diseases Of Metabolism R-HSA-5668914	17/247	1.08306e-07	3.45102e-06	0	0	5.35361	85.8629	CTSA	PMEL	HEXB	GAA	HEXA	GFPT1	MOGS	GNS	SGSH	ADAMTS4	GALNS	TCN2	NAGLU	ADAMTS1	GLB1	DAG1	GUSB
Glycosphingolipid Metabolism R-HSA-1660662	8/45	2.16006e-07	6.5835e-06	0	0	15.3039	234.884	CTSA	ARSA	ASAH1	GM2A	GLB1	HEXB	HEXA	SUMF1
Vesicle-mediated Transport R-HSA-5653656	27/637	5.25619e-07	1.53524e-05	0	0	3.26481	47.2049	APP	SCARB1	SPARC	VPS4B	CTSZ	VPS4A	DCTN3	CLTB	CLTA	GNS	MAN2A1	FTH1	MVB12B	PACSIN2	APOE	SH3GL1	NSF	SEC13	GALNT1	LNPEP	VAMP8	TF	CHMP2A	DNASE2	MASP1	STAM2	ARF6
Asparagine N-linked Glycosylation R-HSA-446203	17/282	7.07233e-07	1.98308e-05	0	0	4.63818	65.6855	CTSA	NSF	SEC13	CTSZ	GFPT1	DCTN3	MOGS	OS9	MAN2A1	GLB1	MGAT5	MGAT4A	CANX	ST3GAL4	ST3GAL6	UGGT1	B4GALT5
trans-Golgi Network Vesicle Budding R-HSA-199992	9/71	7.56069e-07	2.03848e-05	0	0	10.2986	145.16	VAMP8	APP	FTH1	CTSZ	CLTB	CHMP2A	CLTA	DNASE2	GNS
MHC Class II Antigen Presentation R-HSA-2132295	10/104	2.44241e-06	6.34122e-05	0	0	7.56244	97.7259	CTSA	CTSO	SEC13	CTSL	CANX	DCTN3	CLTA	IFI30	CTSD	CTSB
Collagen Formation R-HSA-1474290	9/90	5.65796e-06	0.000141651	0	0	7.87525	95.1523	CTSL	LAMA4	PLOD3	PLOD2	PCOLCE	ITGA6	PLOD1	P4HB	CTSB
Metabolism R-HSA-1430728	54/2049	6.91106e-06	0.000167057	0	0	2.06729	24.5644	TINAGL1	CHPF	ECI1	HEXB	HEXA	CLSTN1	SLC2A1	ETFA	SGSH	NAGLU	GM2A	ENPP2	RPLP2	CA6	GUSB	CA14	IDH3A	ARSA	SEC13	GAA	SUMF1	MINPP1	DCT	GPD1	B3GNT2	VDAC1	RPL28	CD44	B4GALT5	ASAH1	OAT	TYRP1	SLC3A2	GNS	CHST12	TPR	ST3GAL4	NAALAD2	ST3GAL6	CHSY3	APOE	CTSA
Plasma Lipoprotein Assembly, Remodeling, And Clearance R-HSA-174824	8/71	7.73108e-06	0.00018065	0	0	8.97613	105.651	SCARB1	MBTPS1	NPC2	CLTA	PCSK9	APOE	P4HB	PLTP
Infectious Disease R-HSA-5663205	32/961	8.17583e-06	0.000184879	0	0	2.54749	29.8421	NRP1	ARPC1B	VPS4B	VPS4A	CLTA	CTSL	MAN2A1	MGAT5	TPR	MVB12B	ST3GAL4	RPLP2	ATP6V1H	B2M	SH3GL1	IFNAR2	SEC13	PDCD6IP	FZD7	GALNT1	MOGS	ATP1B3	GNG12	DNAJC3	ADAM17	MGAT4A	CANX	CHMP2A	CD9	MASP1	RPL28	STAM2
Laminin Interactions R-HSA-3000157	5/22	1.24554e-05	0.000272851	0	0	20.6165	232.829	LAMA4	LAMB1	ITGA6	LAMC1	NID1
SARS-CoV-2 Infection R-HSA-9694516	15/283	1.51199e-05	0.000321183	0	0	4.01622	44.578	IFNAR2	NRP1	SEC13	GALNT1	MOGS	CTSL	MAN2A1	MGAT5	MGAT4A	CANX	TPR	ST3GAL4	CHMP2A	MASP1	B2M
Late SARS-CoV-2 Infection Events R-HSA-9772573	7/58	1.83114e-05	0.000353909	0	0	9.67327	105.516	MAN2A1	MGAT5	GALNT1	MGAT4A	CANX	ST3GAL4	MOGS
Hyaluronan Uptake And Degradation R-HSA-2160916	4/12	1.85159e-05	0.000353909	0	0	34.9397	380.734	HEXB	HEXA	GUSB	CD44
Keratan Sulfate Degradation R-HSA-2022857	4/12	1.85159e-05	0.000353909	0	0	34.9397	380.734	GLB1	HEXB	HEXA	GNS
Membrane Trafficking R-HSA-199991	23/599	1.86799e-05	0.000353909	0	0	2.90567	31.6371	NSF	APP	SEC13	VPS4B	GALNT1	CTSZ	VPS4A	DCTN3	CLTB	CLTA	LNPEP	GNS	VAMP8	TF	MAN2A1	FTH1	MVB12B	PACSIN2	CHMP2A	DNASE2	STAM2	ARF6	SH3GL1
Axon Guidance R-HSA-422475	21/519	2.02172e-05	0.000372954	0	0	3.05779	33.0515	NRP1	NRP2	SEMA6A	PLXND1	ARPC1B	CLSTN1	CLTB	CLTA	UNC5C	LAMB1	LAMC1	L1CAM	MYL12A	ROBO1	MYL6	DAG1	RPLP2	PLXNA1	NRCAM	NCAM1	RPL28
N-glycan Antennae Elongation In medial/trans-Golgi R-HSA-975576	5/26	2.96885e-05	0.000533632	0	0	16.6862	173.949	MAN2A1	MGAT5	MGAT4A	ST3GAL4	B4GALT5
Sphingolipid Metabolism R-HSA-428157	8/89	4.11097e-05	0.000705351	0	0	6.97504	70.4428	CTSA	ARSA	ASAH1	GM2A	GLB1	HEXB	HEXA	SUMF1
Nervous System Development R-HSA-9675108	21/545	4.12545e-05	0.000705351	0	0	2.90213	29.2992	NRP1	NRP2	SEMA6A	PLXND1	ARPC1B	CLSTN1	CLTB	CLTA	UNC5C	LAMB1	LAMC1	L1CAM	MYL12A	ROBO1	MYL6	DAG1	RPLP2	PLXNA1	NRCAM	NCAM1	RPL28
N-Glycan Antennae Elongation R-HSA-975577	4/15	4.93574e-05	0.000823799	0	0	25.4068	251.945	MGAT4A	MGAT5	ST3GAL4	B4GALT5
Budding And Maturation Of HIV Virion R-HSA-162588	5/29	5.17493e-05	0.000843634	0	0	14.5982	144.071	PDCD6IP	VPS4B	VPS4A	MVB12B	CHMP2A
Endosomal Sorting Complex Required For Transport (ESCRT) R-HSA-917729	5/30	6.13773e-05	0.000977852	0	0	14.0135	135.91	VPS4B	VPS4A	MVB12B	CHMP2A	STAM2
Hyaluronan Metabolism R-HSA-2142845	4/16	6.50712e-05	0.00101366	0	0	23.2884	224.501	HEXB	HEXA	GUSB	CD44
Transport Of Small Molecules R-HSA-382551	24/706	8.49463e-05	0.00129451	0	0	2.55629	23.9614	SCARB1	MBTPS1	TTYH2	ATP6AP1	SLC2A1	PCSK9	CLTA	ATP1B3	SLC3A2	SLC1A5	GNG12	PHB2	SLC7A1	AZGP1	TF	OS9	NPC2	FTH1	ATP6V1H	VDAC1	APOD	APOE	P4HB	PLTP
L1CAM Interactions R-HSA-373760	8/99	8.81188e-05	0.0013053	0	0	6.20539	57.9387	NRP1	NRP2	CLTA	NRCAM	NCAM1	LAMB1	LAMC1	L1CAM
SARS-CoV Infections R-HSA-9679506	16/369	8.93787e-05	0.0013053	0	0	3.25019	30.3004	IFNAR2	NRP1	SEC13	GALNT1	MOGS	ATP1B3	CTSL	MAN2A1	MGAT5	MGAT4A	CANX	TPR	ST3GAL4	CHMP2A	MASP1	B2M
SARS-CoV-1 Infection R-HSA-9678108	6/52	9.50792e-05	0.00136021	0	0	9.16211	84.8485	CTSL	GALNT1	CANX	ST3GAL4	CHMP2A	MOGS
ECM Proteoglycans R-HSA-3000178	6/55	0.000130622	0.00180877	0	0	8.59985	76.9102	SPARC	LAMA4	DAG1	NCAM1	LAMB1	LAMC1
Plasma Lipoprotein Clearance R-HSA-8964043	5/35	0.000131887	0.00180877	0	0	11.675	104.299	SCARB1	NPC2	CLTA	PCSK9	APOE
Cell Surface Interactions At Vascular Wall R-HSA-202733	9/134	0.000135292	0.00180877	0	0	5.09173	45.3575	ANGPT2	PROS1	FN1	ATP1B3	ITGA6	SLC3A2	CD47	L1CAM	CD44
Amyloid Fiber Formation R-HSA-977225	7/79	0.000136754	0.00180877	0	0	6.84458	60.8985	CST3	APP	TSPAN14	APOE	MFGE8	B2M	ITM2B
HS-GAG Degradation R-HSA-2024096	4/21	0.000202256	0.00257784	0	0	16.4347	139.793	NAGLU	GLB1	GUSB	SGSH
Intrinsic Pathway Of Fibrin Clot Formation R-HSA-140837	4/21	0.000202256	0.00257784	0	0	16.4347	139.793	SERPINE2	SERPINC1	PROS1	C1QBP
Diseases Of Glycosylation R-HSA-3781865	9/143	0.000221109	0.00276781	0	0	4.74756	39.9595	CTSA	ADAMTS4	ADAMTS1	GLB1	HEXB	GFPT1	HEXA	DAG1	MOGS
Signaling By MET R-HSA-6806834	6/63	0.000278279	0.00337292	0	0	7.38985	60.4999	LAMA4	LAMB1	LAMC1	STAM2	SH3GL1	ARF6
Binding And Uptake Of Ligands By Scavenger Receptors R-HSA-2173782	5/41	0.000283883	0.00337292	0	0	9.72618	79.4332	SCARB1	SPARC	FTH1	APOE	MASP1
Non-integrin membrane-ECM Interactions R-HSA-3000171	5/41	0.000283883	0.00337292	0	0	9.72618	79.4332	LAMA4	DAG1	LAMB1	ITGA6	LAMC1
Cell-Cell Communication R-HSA-1500931	8/120	0.000334235	0.00390498	0	0	5.03649	40.3104	SDK1	KIRREL1	CDH2	LAMA4	CDH13	ITGA6	CD47	CDH19
Basigin Interactions R-HSA-210991	4/25	0.000408679	0.00469645	0	0	13.3016	103.787	SLC3A2	ATP1B3	ITGA6	L1CAM
Endosomal/Vacuolar Pathway R-HSA-1236977	3/11	0.00043852	0.00495811	0	0	26.1122	201.902	CTSL	LNPEP	B2M
Cytokine Signaling In Immune System R-HSA-1280215	22/702	0.000513013	0.00570829	0	0	2.3326	17.6699	IFNAR2	APP	CNTFR	SEC13	ANXA1	ANXA2	CLSTN1	FN1	IL1RAP	IFI30	CXCL10	ADAM17	TOLLIP	CANX	TPR	NCAM1	TIMP1	P4HB	B2M	SQSTM1	CD44	CRLF1
Muscle Contraction R-HSA-397014	10/196	0.000541248	0.00592836	0	0	3.80396	28.612	MYL6	ANXA1	ANXA2	TPM3	TPM2	TPM1	ANXA6	ATP1B3	SORBS1	MYL12A
Transport To Golgi And Subsequent Modification R-HSA-948021	9/164	0.000605327	0.00652822	0	0	4.09994	30.3795	NSF	SEC13	MAN2A1	MGAT5	MGAT4A	CTSZ	DCTN3	ST3GAL4	B4GALT5
Keratan Sulfate Biosynthesis R-HSA-2022854	4/28	0.000639558	0.00679288	0	0	11.6371	85.5879	ST3GAL4	B3GNT2	ST3GAL6	B4GALT5
Chondroitin Sulfate/Dermatan Sulfate Metabolism R-HSA-1793185	5/50	0.000722848	0.00756293	0	0	7.77738	56.2485	CHPF	CHST12	HEXB	HEXA	CHSY3
Translation Of Structural Proteins R-HSA-9683701	4/30	0.000837028	0.00862878	0	0	10.7409	76.106	GALNT1	CANX	ST3GAL4	MOGS
O-linked Glycosylation R-HSA-5173105	7/107	0.000876597	0.0088066	0	0	4.92108	34.6417	ADAMTS4	ADAMTS1	GALNT1	DAG1	ST3GAL4	B3GNT2	B4GALT5
Signal Transduction R-HSA-162582	54/2465	0.000879403	0.0088066	0	0	1.67044	11.7536	APP	NRP1	NRP2	SPARC	PLXND1	ARPC1B	CLSTN1	KIF14	CLTB	CLTA	IL1RAP	LAMC1	C1QBP	BOC	CTSD	SH3GL1	SEC13	ANXA1	ATP6AP1	TPM3	MYL6	ADAM17	RASA3	GAS1	SQSTM1	STAM2	ARF6	LAMA4	LTBP3	SLC1A5	LRP6	OS9	GPNMB	ST3GAL4	ATP6V1H	PLXNA1	APOD	ST3GAL6	NCAM1	APOE	PLTP	FARP1
Clathrin-mediated Endocytosis R-HSA-8856828	8/142	0.00101949	0.0100656	0	0	4.20487	28.9651	VAMP8	TF	PACSIN2	CLTB	CLTA	STAM2	SH3GL1	ARF6
Plasma Lipoprotein Remodeling R-HSA-8963899	4/33	0.00120849	0.0116049	0	0	9.62827	64.6864	MBTPS1	APOE	P4HB	PLTP
Sialic Acid Metabolism R-HSA-4085001	4/33	0.00120849	0.0116049	0	0	9.62827	64.6864	CTSA	GLB1	ST3GAL4	ST3GAL6
Assembly Of Collagen Fibrils And Other Multimeric Structures R-HSA-2022090	5/57	0.00131709	0.0124768	0	0	6.72803	44.6225	CTSL	LAMA4	PCOLCE	ITGA6	CTSB
Cell Junction Organization R-HSA-446728	6/86	0.00146505	0.0136933	0	0	5.25911	34.3202	SDK1	CDH2	LAMA4	CDH13	ITGA6	CDH19
N-glycan Trimming In ER And Calnexin/Calreticulin Cycle R-HSA-532668	4/35	0.00151212	0.0139473	0	0	9.00618	58.4883	OS9	CANX	MOGS	UGGT1
NR1H3 And NR1H2 Regulate Gene Expression Linked To Cholesterol Transport And Efflux R-HSA-9029569	4/36	0.00168221	0.0152418	0	0	8.72429	55.7277	MOV10	APOD	APOE	PLTP
MET Activates PTK2 Signaling R-HSA-8874081	3/17	0.00169595	0.0152418	0	0	14.9167	95.1613	LAMA4	LAMB1	LAMC1
Formation Of Fibrin Clot (Clotting Cascade) R-HSA-140877	4/37	0.00186515	0.0165502	0	0	8.45949	53.1629	SERPINE2	SERPINC1	PROS1	C1QBP
Maturation Of Spike Protein R-HSA-9683686	2/5	0.00198055	0.0170077	0	0	46.27	288.002	CANX	MOGS
Melanin Biosynthesis R-HSA-5662702	2/5	0.00198055	0.0170077	0	0	46.27	288.002	DCT	TYRP1
LDL Clearance R-HSA-8964038	3/18	0.00201375	0.0170077	0	0	13.9216	86.4216	NPC2	CLTA	PCSK9
Metabolism Of Angiotensinogen To Angiotensins R-HSA-2022377	3/18	0.00201375	0.0170077	0	0	13.9216	86.4216	ATP6AP2	CTSZ	CTSD
Synthesis Of Substrates In N-glycan Biosythesis R-HSA-446219	5/63	0.00206267	0.0172134	0	0	6.03019	37.2892	CTSA	GLB1	GFPT1	ST3GAL4	ST3GAL6
Semaphorin Interactions R-HSA-373755	5/64	0.00221175	0.0182405	0	0	5.92768	36.2417	NRP1	MYL6	SEMA6A	PLXND1	PLXNA1
Other Semaphorin Interactions R-HSA-416700	3/19	0.00236621	0.0190657	0	0	13.0508	78.9112	SEMA6A	PLXND1	PLXNA1
Scavenging By Class A Receptors R-HSA-3000480	3/19	0.00236621	0.0190657	0	0	13.0508	78.9112	FTH1	APOE	MASP1
Collagen Degradation R-HSA-1442490	4/40	0.00249586	0.0198818	0	0	7.75335	46.4668	ADAM17	CTSL	CTSD	CTSB
Collagen Biosynthesis And Modifying Enzymes R-HSA-1650814	5/67	0.00270612	0.0209886	0	0	5.64	33.345	PLOD3	PLOD2	PCOLCE	PLOD1	P4HB
Chondroitin Sulfate Biosynthesis R-HSA-2022870	3/20	0.00275456	0.0209886	0	0	12.2825	72.399	CHPF	CHST12	CHSY3
Diseases Associated With N-glycosylation Of Proteins R-HSA-3781860	3/20	0.00275456	0.0209886	0	0	12.2825	72.399	CTSA	GLB1	MOGS
Signal Transduction By L1 R-HSA-445144	3/20	0.00275456	0.0209886	0	0	12.2825	72.399	NRP1	NCAM1	L1CAM
Late Phase Of HIV Life Cycle R-HSA-162599	7/136	0.00346113	0.0260888	0	0	3.80915	21.5832	SEC13	PDCD6IP	VPS4B	TPR	VPS4A	MVB12B	CHMP2A
Common Pathway Of Fibrin Clot Formation R-HSA-140875	3/22	0.00364345	0.0271708	0	0	10.9885	61.6983	SERPINE2	SERPINC1	PROS1
Cargo Recognition For Clathrin-Mediated Endocytosis R-HSA-8856825	6/104	0.00382217	0.0282036	0	0	4.28921	23.8778	VAMP8	TF	CLTB	CLTA	STAM2	SH3GL1
Vitamin C (Ascorbate) Metabolism R-HSA-196836	2/7	0.0040811	0.0294933	0	0	27.7592	152.714	CYB5A	SLC2A1
NrCAM Interactions R-HSA-447038	2/7	0.0040811	0.0294933	0	0	27.7592	152.714	NRP2	NRCAM
NR1H2 And NR1H3-mediated Signaling R-HSA-9024446	4/46	0.00416832	0.0298162	0	0	6.6437	36.4091	MOV10	APOD	APOE	PLTP
Biosynthesis Of N-glycan Precursor (Dolichol LLO) And Transfer To Protein R-HSA-446193	5/77	0.00493366	0.0349343	0	0	4.85419	25.7839	CTSA	GLB1	GFPT1	ST3GAL4	ST3GAL6
Formyl Peptide Receptors Bind Formyl Peptides And Many Other Ligands R-HSA-444473	2/8	0.00539025	0.0371479	0	0	23.1315	120.819	APP	ANXA1
Ligand-receptor Interactions R-HSA-5632681	2/8	0.00539025	0.0371479	0	0	23.1315	120.819	BOC	GAS1
Signaling By Receptor Tyrosine Kinases R-HSA-9006934	15/496	0.00540526	0.0371479	0	0	2.21322	11.5538	NRP1	NRP2	SPARC	ATP6AP1	LAMA4	CLTA	LAMB1	LAMC1	TF	ADAM17	ATP6V1H	APOE	STAM2	ARF6	SH3GL1
HIV Life Cycle R-HSA-162587	7/149	0.00569084	0.0387309	0	0	3.45813	17.8747	SEC13	PDCD6IP	VPS4B	TPR	VPS4A	MVB12B	CHMP2A
HIV Infection R-HSA-162906	9/229	0.00586113	0.0390038	0	0	2.879	14.7963	SEC13	PDCD6IP	VPS4B	TPR	VPS4A	MVB12B	CHMP2A	ATP6V1H	B2M
Signaling By Interleukins R-HSA-449147	14/453	0.00589758	0.0390038	0	0	2.2599	11.6005	APP	CNTFR	ANXA1	ANXA2	CLSTN1	FN1	IL1RAP	CXCL10	TOLLIP	CANX	TIMP1	P4HB	SQSTM1	CRLF1
Calnexin/calreticulin Cycle R-HSA-901042	3/26	0.00589786	0.0390038	0	0	9.07559	46.5865	OS9	CANX	UGGT1
Chylomicron Assembly R-HSA-8963888	2/9	0.00686517	0.0437031	0	0	19.826	98.7589	APOE	P4HB
Formation Of Annular Gap Junctions R-HSA-196025	2/9	0.00686517	0.0437031	0	0	19.826	98.7589	CLTB	CLTA
Type I Hemidesmosome Assembly R-HSA-446107	2/9	0.00686517	0.0437031	0	0	19.826	98.7589	LAMA4	ITGA6
Maturation Of Protein 3A R-HSA-9683673	2/9	0.00686517	0.0437031	0	0	19.826	98.7589	GALNT1	ST3GAL4
Heparan Sulfate/Heparin (HS-GAG) Metabolism R-HSA-1638091	4/53	0.00692018	0.0437031	0	0	5.69257	28.311	NAGLU	GLB1	GUSB	SGSH
Antigen Presentation: Folding, Assembly, Peptide Loading Of Class I MHC R-HSA-983170	3/28	0.00727694	0.0451428	0	0	8.34869	41.101	SEC13	CANX	B2M
MET Promotes Cell Motility R-HSA-8875878	3/28	0.00727694	0.0451428	0	0	8.34869	41.101	LAMA4	LAMB1	LAMC1
Interleukin-12 Family Signaling R-HSA-447115	4/54	0.0073914	0.0454506	0	0	5.57844	27.3759	ANXA2	CANX	P4HB	CRLF1
Influenza Infection R-HSA-168255	7/157	0.00751411	0.0458034	0	0	3.27235	16.005	DNAJC3	SEC13	TPR	CANX	CLTA	RPLP2	RPL28
Signaling By ALK Fusions And Activated Point Mutants R-HSA-9725370	4/55	0.00788328	0.0476395	0	0	5.46878	26.4854	TPM3	TPR	FN1	SQSTM1
Adherens Junctions Interactions R-HSA-418990	3/29	0.00803195	0.0477152	0	0	8.02718	38.7258	CDH2	CDH13	CDH19
EGR2 And SOX10-mediated Initiation Of Schwann Cell Myelination R-HSA-9619665	3/29	0.00803195	0.0477152	0	0	8.02718	38.7258	DAG1	LAMB1	LAMC1
Gap Junction Degradation R-HSA-190873	2/10	0.00850089	0.0496594	0	0	17.3468	82.7025	CLTB	CLTA
HDL Remodeling R-HSA-8964058	2/10	0.00850089	0.0496594	0	0	17.3468	82.7025	APOE	PLTP
Peptide Hormone Metabolism R-HSA-2980736	5/89	0.0090313	0.051893	0	0	4.15819	19.5729	ERO1A	CTSZ	ATP6AP2	CPE	CTSD
Glucose Metabolism R-HSA-70326	5/89	0.0090313	0.051893	0	0	4.15819	19.5729	SEC13	MDH2	TPR	GOT2	PFKP
Transferrin Endocytosis And Recycling R-HSA-917977	3/31	0.00967579	0.0551441	0	0	7.45305	34.5682	TF	ATP6AP1	ATP6V1H
EPH-Ephrin Signaling R-HSA-2682334	5/91	0.00988952	0.0554605	0	0	4.06108	18.7471	MYL6	ARPC1B	CLTB	CLTA	MYL12A
HCMV Late Events R-HSA-9610379	5/91	0.00988952	0.0554605	0	0	4.06108	18.7471	SEC13	VPS4A	MVB12B	TPR	CHMP2A
O-linked Glycosylation Of Mucins R-HSA-913709	4/59	0.0100644	0.0555005	0	0	5.07002	23.3157	GALNT1	ST3GAL4	B3GNT2	B4GALT5
Iron Uptake And Transport R-HSA-917937	4/59	0.0100644	0.0555005	0	0	5.07002	23.3157	TF	ATP6AP1	FTH1	ATP6V1H
Aspartate And Asparagine Metabolism R-HSA-8963693	2/11	0.0102925	0.0555005	0	0	15.4186	70.5608	GOT2	NAALAD2
WNT5A-dependent Internalization Of FZD2, FZD5 And ROR2 R-HSA-5140745	2/11	0.0102925	0.0555005	0	0	15.4186	70.5608	CLTB	CLTA
Interleukin-27 Signaling R-HSA-9020956	2/11	0.0102925	0.0555005	0	0	15.4186	70.5608	CANX	CRLF1
Nuclear Signaling By ERBB4 R-HSA-1251985	3/32	0.0105656	0.0565382	0	0	7.19569	32.7414	ADAM17	SPARC	APOE
Cell-cell Junction Organization R-HSA-421270	4/61	0.0112878	0.0597026	0	0	4.89163	21.9342	SDK1	CDH2	CDH13	CDH19
RHO GTPase Cycle R-HSA-9012999	13/441	0.0113273	0.0597026	0	0	2.14575	9.61411	FARP1	PLXND1	ATP6AP1	TPM3	MCAM	PCDH7	KIF14	SLC1A5	HSPE1	ANLN	C1QBP	PLXNA1	STAM2
Amino Acid Transport Across Plasma Membrane R-HSA-352230	3/33	0.0115013	0.0597218	0	0	6.95548	31.0582	SLC3A2	SLC1A5	SLC7A1
Striated Muscle Contraction R-HSA-390522	3/33	0.0115013	0.0597218	0	0	6.95548	31.0582	TPM3	TPM2	TPM1
Reversible Hydration Of Carbon Dioxide R-HSA-1475029	2/12	0.0122353	0.063066	0	0	13.8761	61.1022	CA6	CA14
Dissolution Of Fibrin Clot R-HSA-75205	2/13	0.0143247	0.0717256	0	0	12.614	53.556	ANXA2	SERPINE2
Activation Of Arylsulfatases R-HSA-1663150	2/13	0.0143247	0.0717256	0	0	12.614	53.556	ARSA	SUMF1
Glutamate And Glutamine Metabolism R-HSA-8964539	2/13	0.0143247	0.0717256	0	0	12.614	53.556	OAT	GOT2
Trafficking And Processing Of Endosomal TLR R-HSA-1679131	2/13	0.0143247	0.0717256	0	0	12.614	53.556	CTSL	CTSB
Integrin Cell Surface Interactions R-HSA-216083	4/66	0.014753	0.0733462	0	0	4.496	18.9565	FN1	ITGA6	CD47	CD44
Early SARS-CoV-2 Infection Events R-HSA-9772572	3/37	0.0157098	0.0775535	0	0	6.13594	25.4854	NRP1	CTSL	CHMP2A
CS/DS Degradation R-HSA-2024101	2/14	0.0165559	0.0805952	0	0	11.5622	47.4167	HEXB	HEXA
SEMA3A-Plexin Repulsion Signaling By Inhibiting Integrin Adhesion R-HSA-399955	2/14	0.0165559	0.0805952	0	0	11.5622	47.4167	NRP1	PLXNA1
InlB-mediated Entry Of Listeria Monocytogenes Into Host Cell R-HSA-8875360	2/15	0.0189247	0.0908644	0	0	10.6723	42.3399	STAM2	SH3GL1
WNT5A-dependent Internalization Of FZD4 R-HSA-5099900	2/15	0.0189247	0.0908644	0	0	10.6723	42.3399	CLTB	CLTA
RHOA GTPase Cycle R-HSA-8980692	6/147	0.0192374	0.0917377	0	0	2.97462	11.7524	ANLN	FARP1	ATP6AP1	MCAM	C1QBP	PCDH7
Plasma Lipoprotein Assembly R-HSA-8963898	2/16	0.0214266	0.0994704	0	0	9.90946	38.0833	APOE	P4HB
CRMPs In Sema3A Signaling R-HSA-399956	2/16	0.0214266	0.0994704	0	0	9.90946	38.0833	NRP1	PLXNA1
Sema3A PAK Dependent Axon Repulsion R-HSA-399954	2/16	0.0214266	0.0994704	0	0	9.90946	38.0833	NRP1	PLXNA1
VLDLR Internalisation And Degradation R-HSA-8866427	2/16	0.0214266	0.0994704	0	0	9.90946	38.0833	CLTA	PCSK9
Gamma Carboxylation, Hypusine Formation And Arylsulfatase Activation R-HSA-163841	3/42	0.0220351	0.101622	0	0	5.34792	20.403	ARSA	PROS1	SUMF1
Signaling By Rho GTPases R-HSA-194315	16/644	0.0234469	0.107426	0	0	1.80099	6.75915	FARP1	SEC13	PLXND1	ATP6AP1	TPM3	MCAM	ARPC1B	PCDH7	KIF14	SLC1A5	HSPE1	ANLN	MYL6	C1QBP	PLXNA1	STAM2
IL-6-type Cytokine Receptor Ligand Interactions R-HSA-6788467	2/17	0.0240573	0.109508	0	0	9.24836	34.4715	CNTFR	CRLF1
Interferon Signaling R-HSA-913531	7/200	0.0252891	0.114372	0	0	2.53769	9.33206	IFNAR2	SEC13	TPR	NCAM1	IFI30	B2M	CD44
Activation Of SMO R-HSA-5635838	2/18	0.0268128	0.118961	0	0	8.66989	31.3753	BOC	GAS1
Pre-NOTCH Processing In Golgi R-HSA-1912420	2/18	0.0268128	0.118961	0	0	8.66989	31.3753	ST3GAL4	ST3GAL6
Lewis Blood Group Biosynthesis R-HSA-9037629	2/18	0.0268128	0.118961	0	0	8.66989	31.3753	ST3GAL4	ST3GAL6
XBP1(S) Activates Chaperone Genes R-HSA-381038	3/46	0.0279541	0.123244	0	0	4.84945	17.3474	DNAJC3	EXTL2	GFPT1
Signaling By Rho GTPases, Miro GTPases And RHOBTB3 R-HSA-9716542	16/660	0.0285363	0.125025	0	0	1.75477	6.24099	FARP1	SEC13	PLXND1	ATP6AP1	TPM3	MCAM	ARPC1B	PCDH7	KIF14	SLC1A5	HSPE1	ANLN	MYL6	C1QBP	PLXNA1	STAM2
RHO GTPases Activate CIT R-HSA-5625900	2/19	0.0296889	0.128466	0	0	8.15949	28.6968	MYL6	KIF14
Listeria Monocytogenes Entry Into Host Cells R-HSA-8876384	2/19	0.0296889	0.128466	0	0	8.15949	28.6968	STAM2	SH3GL1
SARS-CoV-2 Activates/Modulates Innate And Adaptive Immune Responses R-HSA-9705671	5/121	0.0300548	0.128466	0	0	3.0062	10.5359	IFNAR2	SEC13	TPR	MASP1	B2M
HCMV Infection R-HSA-9609646	5/121	0.0300548	0.128466	0	0	3.0062	10.5359	SEC13	TPR	VPS4A	MVB12B	CHMP2A
IRE1alpha Activates Chaperones R-HSA-381070	3/48	0.031199	0.132548	0	0	4.63345	16.0659	DNAJC3	EXTL2	GFPT1
Nef-mediated Downmodulation Of Cell Surface Receptors By Recruitment To Clathrin Adapters R-HSA-164938	2/20	0.0326816	0.138011	0	0	7.70579	26.3611	ATP6V1H	B2M
Signaling By EGFR R-HSA-177929	3/49	0.0328923	0.138069	0	0	4.53249	15.4763	ADAM17	STAM2	SH3GL1
Developmental Biology R-HSA-1266738	23/1073	0.0349943	0.146018	0	0	1.55449	5.21153	NRP1	NRP2	SEMA6A	PLXND1	ARPC1B	CLSTN1	CLTB	CLTA	UNC5C	LAMB1	LAMC1	L1CAM	MYL12A	ROBO1	MYL6	CDH2	BOC	DAG1	RPLP2	PLXNA1	NRCAM	NCAM1	RPL28
Citric Acid Cycle (TCA Cycle) R-HSA-71403	2/21	0.035787	0.146706	0	0	7.29985	24.3098	MDH2	IDH3A
ER Quality Control Compartment (ERQC) R-HSA-901032	2/21	0.035787	0.146706	0	0	7.29985	24.3098	OS9	UGGT1
Negative Regulation Of MET Activity R-HSA-6807004	2/21	0.035787	0.146706	0	0	7.29985	24.3098	STAM2	SH3GL1
Autophagy R-HSA-9612973	5/128	0.0369609	0.150637	0	0	2.8341	9.34656	LAMP2	MVB12B	CHMP2A	VDAC1	SQSTM1
Unfolded Protein Response (UPR) R-HSA-381119	4/89	0.0388562	0.153595	0	0	3.27559	10.6388	DNAJC3	MBTPS1	EXTL2	GFPT1
Interferon Gamma Signaling R-HSA-877300	4/89	0.0388562	0.153595	0	0	3.27559	10.6388	NCAM1	IFI30	B2M	CD44
PINK1-PRKN Mediated Mitophagy R-HSA-5205685	2/22	0.0390014	0.153595	0	0	6.93451	22.4966	VDAC1	SQSTM1
Blood Group Systems Biosynthesis R-HSA-9033658	2/22	0.0390014	0.153595	0	0	6.93451	22.4966	ST3GAL4	ST3GAL6
Insertion Of Tail-Anchored Proteins Into Endoplasmic Reticulum Membrane R-HSA-9609523	2/22	0.0390014	0.153595	0	0	6.93451	22.4966	APP	CYB5A
Mitochondrial Calcium Ion Transport R-HSA-8949215	2/22	0.0390014	0.153595	0	0	6.93451	22.4966	VDAC1	PHB2
Pyruvate Metabolism And Citric Acid (TCA) Cycle R-HSA-71406	3/54	0.0420596	0.164714	0	0	4.08709	12.9506	MDH2	VDAC1	IDH3A
Complement Cascade R-HSA-166658	3/55	0.0440313	0.17053	0	0	4.00829	12.5173	CD81	PROS1	MASP1
Golgi Associated Vesicle Biogenesis R-HSA-432722	3/55	0.0440313	0.17053	0	0	4.00829	12.5173	VAMP8	FTH1	CLTA
Signaling By Hedgehog R-HSA-5358351	5/135	0.0447673	0.172428	0	0	2.68054	8.32649	ADAM17	OS9	BOC	GAS1	P4HB
Defective Intrinsic Pathway For Apoptosis R-HSA-9734009	2/24	0.045742	0.174267	0	0	6.30346	19.4445	APP	C1QBP
Interleukin-6 Family Signaling R-HSA-6783589	2/24	0.045742	0.174267	0	0	6.30346	19.4445	CNTFR	CRLF1
Influenza Viral RNA Transcription And Replication R-HSA-168273	5/137	0.0471654	0.178718	0	0	2.63965	8.06175	DNAJC3	SEC13	TPR	RPLP2	RPL28
Signaling By ERBB4 R-HSA-1236394	3/57	0.0481105	0.18132	0	0	3.85944	11.7105	ADAM17	SPARC	APOE
Gap Junction Trafficking R-HSA-190828	2/25	0.0492611	0.184663	0	0	6.02909	18.1513	CLTB	CLTA
Infection With Mycobacterium Tuberculosis R-HSA-9635486	2/26	0.0528747	0.196112	0	0	5.77758	16.9851	ATP6V1H	B2M
Insulin Receptor Recycling R-HSA-77387	2/26	0.0528747	0.196112	0	0	5.77758	16.9851	ATP6AP1	ATP6V1H
Beta-catenin Independent WNT Signaling R-HSA-3858494	5/142	0.0534885	0.197271	0	0	2.54267	7.44566	MOV10	FZD7	CLTB	CLTA	GNG12
SLC Transporter Disorders R-HSA-5619102	4/99	0.0537501	0.197271	0	0	2.9293	8.56355	SEC13	TPR	SLC2A1	SLC3A2
Gap Junction Trafficking And Regulation R-HSA-157858	2/27	0.0565795	0.204444	0	0	5.5462	15.9293	CLTB	CLTA
Role Of Nef In HIV-1 Replication And Disease Pathogenesis R-HSA-164952	2/27	0.0565795	0.204444	0	0	5.5462	15.9293	ATP6V1H	B2M
Insulin Processing R-HSA-264876	2/27	0.0565795	0.204444	0	0	5.5462	15.9293	ERO1A	CPE
Recycling Pathway Of L1 R-HSA-437239	2/28	0.060372	0.215922	0	0	5.33261	14.9699	CLTA	L1CAM
Mitophagy R-HSA-5205647	2/28	0.060372	0.215922	0	0	5.33261	14.9699	VDAC1	SQSTM1
Antigen processing-Cross Presentation R-HSA-1236975	4/104	0.0622047	0.221348	0	0	2.78213	7.72687	VAMP8	CTSL	LNPEP	B2M
Hedgehog Ligand Biogenesis R-HSA-5358346	3/64	0.0637731	0.224072	0	0	3.41534	9.40046	ADAM17	OS9	P4HB
Uptake And Actions Of Bacterial Toxins R-HSA-5339562	2/29	0.064249	0.224072	0	0	5.13485	14.0951	PDCD6IP	CD9
Interaction Between L1 And Ankyrins R-HSA-445095	2/29	0.064249	0.224072	0	0	5.13485	14.0951	NRCAM	L1CAM
Myogenesis R-HSA-525793	2/29	0.064249	0.224072	0	0	5.13485	14.0951	CDH2	BOC
Mitochondrial Protein Import R-HSA-1268020	3/65	0.0661809	0.229667	0	0	3.36008	9.12384	GRPEL1	VDAC1	HSPD1
COPII-mediated Vesicle Transport R-HSA-204005	3/66	0.0686298	0.234197	0	0	3.30658	8.85842	NSF	SEC13	CTSZ
Attachment And Entry R-HSA-9678110	1/5	0.0694906	0.234197	0	0	17.2895	46.1035	CTSL
Chylomicron Clearance R-HSA-8964026	1/5	0.0694906	0.234197	0	0	17.2895	46.1035	APOE
Ficolins Bind To Repetitive Carbohydrate Structures On Target Cell Surface R-HSA-2855086	1/5	0.0694906	0.234197	0	0	17.2895	46.1035	MASP1
TFAP2A Acts As A Transcriptional Repressor During Retinoic Acid Induced Cell Differentiation R-HSA-8869496	1/5	0.0694906	0.234197	0	0	17.2895	46.1035	HSPD1
HDL Clearance R-HSA-8964011	1/5	0.0694906	0.234197	0	0	17.2895	46.1035	SCARB1
Sealing Of Nuclear Envelope (NE) By ESCRT-III R-HSA-9668328	2/31	0.0722441	0.240015	0	0	4.78023	12.561	VPS4A	CHMP2A
EGFR Downregulation R-HSA-182971	2/31	0.0722441	0.240015	0	0	4.78023	12.561	STAM2	SH3GL1
Late Endosomal Microautophagy R-HSA-9615710	2/31	0.0722441	0.240015	0	0	4.78023	12.561	MVB12B	CHMP2A
RHOB GTPase Cycle R-HSA-9013026	3/69	0.0762187	0.247803	0	0	3.1558	8.12349	ANLN	MCAM	PCDH7
Diseases Associated With O-glycosylation Of Proteins R-HSA-3906995	3/69	0.0762187	0.247803	0	0	3.1558	8.12349	ADAMTS4	ADAMTS1	DAG1
Glycolysis R-HSA-70171	3/69	0.0762187	0.247803	0	0	3.1558	8.12349	SEC13	TPR	PFKP
Defective TPR May Confer Susceptibility Towards Thyroid Papillary Carcinoma (TPC) R-HSA-5619107	2/32	0.076356	0.247803	0	0	4.62066	11.8859	SEC13	TPR
Gluconeogenesis R-HSA-70263	2/32	0.076356	0.247803	0	0	4.62066	11.8859	MDH2	GOT2
Metabolism Of Amino Acids And Derivatives R-HSA-71291	9/364	0.0789612	0.254574	0	0	1.77181	4.49827	TINAGL1	OAT	DCT	GOT2	TYRP1	NAALAD2	RPLP2	SLC3A2	RPL28
Activation Of Matrix Metalloproteinases R-HSA-1592389	2/33	0.0805402	0.254574	0	0	4.47138	11.2634	TIMP2	TIMP1
Interleukin-1 Signaling R-HSA-9020702	4/114	0.0810735	0.254574	0	0	2.52792	6.35114	APP	TOLLIP	IL1RAP	SQSTM1
Acrosome Reaction And Sperm:Oocyte Membrane Binding R-HSA-1300645	1/6	0.0828002	0.254574	0	0	13.8309	34.4572	CD9
PTK6 Promotes HIF1A Stabilization R-HSA-8857538	1/6	0.0828002	0.254574	0	0	13.8309	34.4572	GPNMB
Scavenging By Class B Receptors R-HSA-3000471	1/6	0.0828002	0.254574	0	0	13.8309	34.4572	SCARB1
Entry Of Influenza Virion Into Host Cell Via Endocytosis R-HSA-168275	1/6	0.0828002	0.254574	0	0	13.8309	34.4572	CLTA
Fibronectin Matrix Formation R-HSA-1566977	1/6	0.0828002	0.254574	0	0	13.8309	34.4572	FN1
Uptake And Function Of Diphtheria Toxin R-HSA-5336415	1/6	0.0828002	0.254574	0	0	13.8309	34.4572	CD9
Virus Assembly And Release R-HSA-168268	1/6	0.0828002	0.254574	0	0	13.8309	34.4572	CANX
Mitochondrial Fatty Acid Beta-Oxidation Of Unsaturated Fatty Acids R-HSA-77288	1/6	0.0828002	0.254574	0	0	13.8309	34.4572	ECI1
LDL Remodeling R-HSA-8964041	1/6	0.0828002	0.254574	0	0	13.8309	34.4572	P4HB
COPI-independent Golgi-to-ER Retrograde Traffic R-HSA-6811436	2/34	0.0847937	0.257318	0	0	4.33143	10.6879	GALNT1	DCTN3
Detoxification Of Reactive Oxygen Species R-HSA-3299685	2/34	0.0847937	0.257318	0	0	4.33143	10.6879	ERO1A	P4HB
Nuclear Import Of Rev Protein R-HSA-180746	2/34	0.0847937	0.257318	0	0	4.33143	10.6879	SEC13	TPR
Protein Localization R-HSA-9609507	5/164	0.086853	0.261376	0	0	2.18839	5.34741	APP	CYB5A	GRPEL1	VDAC1	HSPD1
RHOC GTPase Cycle R-HSA-9013106	3/73	0.0868824	0.261376	0	0	2.97486	7.26818	ANLN	C1QBP	MCAM
Rev-mediated Nuclear Export Of HIV RNA R-HSA-165054	2/35	0.0891138	0.261376	0	0	4.19996	10.1548	SEC13	TPR
SUMOylation Of SUMOylation Proteins R-HSA-4085377	2/35	0.0891138	0.261376	0	0	4.19996	10.1548	SEC13	TPR
Transport Of Ribonucleoproteins Into Host Nucleus R-HSA-168271	2/35	0.0891138	0.261376	0	0	4.19996	10.1548	SEC13	TPR
Transport Of SLBP Independent Mature mRNA R-HSA-159227	2/35	0.0891138	0.261376	0	0	4.19996	10.1548	SEC13	TPR
Vpr-mediated Nuclear Import Of PICs R-HSA-180910	2/35	0.0891138	0.261376	0	0	4.19996	10.1548	SEC13	TPR
NEP/NS2 Interacts With Cellular Export Machinery R-HSA-168333	2/35	0.0891138	0.261376	0	0	4.19996	10.1548	SEC13	TPR
Nuclear Envelope (NE) Reassembly R-HSA-2995410	3/75	0.0924381	0.263717	0	0	2.89193	6.88631	SEC13	VPS4A	CHMP2A
Export Of Viral Ribonucleoproteins From Nucleus R-HSA-168274	2/36	0.0934977	0.263717	0	0	4.07622	9.6599	SEC13	TPR
Transcriptional Regulation By AP-2 (TFAP2) Family Of Transcription Factors R-HSA-8864260	2/36	0.0934977	0.263717	0	0	4.07622	9.6599	APOE	HSPD1
Transport Of SLBP Dependant Mature mRNA R-HSA-159230	2/36	0.0934977	0.263717	0	0	4.07622	9.6599	SEC13	TPR
Nuclear Pore Complex (NPC) Disassembly R-HSA-3301854	2/36	0.0934977	0.263717	0	0	4.07622	9.6599	SEC13	TPR
Anchoring Fibril Formation R-HSA-2214320	1/7	0.0959201	0.263717	0	0	11.5251	27.0177	LAMA4
Constitutive Signaling By NOTCH1 t(7	9)(NOTCH1:M1580 K2555) Translocation Mutant R-HSA-2660826	2023-07-01	0.0959201	0.263717	0	0	11.5251	27.0177	ADAM17
Signaling By RNF43 Mutants R-HSA-5340588	1/7	0.0959201	0.263717	0	0	11.5251	27.0177	LRP6
GLI Proteins Bind Promoters Of Hh Responsive Genes To Promote Transcription R-HSA-5635851	1/7	0.0959201	0.263717	0	0	11.5251	27.0177	BOC
Inactivation Of CDC42 And RAC1 R-HSA-428543	1/7	0.0959201	0.263717	0	0	11.5251	27.0177	ROBO1
Insulin-like Growth Factor-2 mRNA Binding Proteins (IGF2BPs/IMPs/VICKZs) Bind RNA R-HSA-428359	1/7	0.0959201	0.263717	0	0	11.5251	27.0177	CD44
Interleukin-36 Pathway R-HSA-9014826	1/7	0.0959201	0.263717	0	0	11.5251	27.0177	IL1RAP
Modulation By Mtb Of Host Immune System R-HSA-9637628	1/7	0.0959201	0.263717	0	0	11.5251	27.0177	B2M
Nef Mediated CD8 Down-regulation R-HSA-182218	1/7	0.0959201	0.263717	0	0	11.5251	27.0177	ATP6V1H
Neurofascin Interactions R-HSA-447043	1/7	0.0959201	0.263717	0	0	11.5251	27.0177	NRCAM
Cellular Responses To Stress R-HSA-2262752	15/722	0.0959314	0.263717	0	0	1.48805	3.48816	ERO1A	MBTPS1	SEC13	GFPT1	DCTN3	DNAJC3	MOV10	EXTL2	TPR	RPLP2	ATP6V1H	P4HB	RPL28	SQSTM1	MAP4K4
Defective B3GALTL Causes PpS R-HSA-5083635	2/37	0.0979428	0.26619	0	0	3.95956	9.19952	ADAMTS4	ADAMTS1
Interactions Of Rev With Host Cellular Proteins R-HSA-177243	2/37	0.0979428	0.26619	0	0	3.95956	9.19952	SEC13	TPR
Metabolism Of Water-Soluble Vitamins And Cofactors R-HSA-196849	4/122	0.0979702	0.26619	0	0	2.35557	5.47221	CYB5A	TCN2	ENPP2	SLC2A1
Pre-NOTCH Expression And Processing R-HSA-1912422	3/78	0.101039	0.273468	0	0	2.77583	6.3629	MOV10	ST3GAL4	ST3GAL6
O-glycosylation Of TSR Domain-Containing Proteins R-HSA-5173214	2/38	0.102446	0.275153	0	0	3.84937	8.77048	ADAMTS4	ADAMTS1
Interactions Of Vpr With Host Cellular Proteins R-HSA-176033	2/38	0.102446	0.275153	0	0	3.84937	8.77048	SEC13	TPR
Adaptive Immune System R-HSA-1280218	15/733	0.105318	0.277476	0	0	1.4644	3.29602	CTSA	SEC13	CD81	CLSTN1	DCTN3	CLTA	LNPEP	IFI30	VAMP8	CTSO	CTSL	CANX	B2M	CTSD	CTSB
SUMOylation Of Ubiquitinylation Proteins R-HSA-3232142	2/39	0.107006	0.277476	0	0	3.74515	8.36993	SEC13	TPR
Cellular Responses To Stimuli R-HSA-8953897	15/736	0.107973	0.277476	0	0	1.45808	3.2455	ERO1A	MBTPS1	SEC13	GFPT1	DCTN3	DNAJC3	MOV10	EXTL2	TPR	RPLP2	ATP6V1H	P4HB	RPL28	SQSTM1	MAP4K4
Disorders Of Transmembrane Transporters R-HSA-5619115	5/176	0.108739	0.277476	0	0	2.03357	4.5121	SEC13	OS9	TPR	SLC2A1	SLC3A2
CREB3 Factors Activate Genes R-HSA-8874211	1/8	0.108853	0.277476	0	0	9.8782	21.9074	MBTPS1
RUNX1 Regulates Transcription Of Genes Involved In Differentiation Of Keratinocytes R-HSA-8939242	1/8	0.108853	0.277476	0	0	9.8782	21.9074	CTSL
Release Of Hh-Np From Secreting Cell R-HSA-5362798	1/8	0.108853	0.277476	0	0	9.8782	21.9074	ADAM17
Role Of ABL In ROBO-SLIT Signaling R-HSA-428890	1/8	0.108853	0.277476	0	0	9.8782	21.9074	ROBO1
Synthesis Of UDP-N-acetyl-glucosamine R-HSA-446210	1/8	0.108853	0.277476	0	0	9.8782	21.9074	GFPT1
Transport Of RCbl Within Body R-HSA-9758890	1/8	0.108853	0.277476	0	0	9.8782	21.9074	TCN2
Transport Of Fatty Acids R-HSA-804914	1/8	0.108853	0.277476	0	0	9.8782	21.9074	APOD
Lectin Pathway Of Complement Activation R-HSA-166662	1/8	0.108853	0.277476	0	0	9.8782	21.9074	MASP1
Nef Mediated CD4 Down-regulation R-HSA-167590	1/8	0.108853	0.277476	0	0	9.8782	21.9074	ATP6V1H
Netrin Mediated Repulsion Signals R-HSA-418886	1/8	0.108853	0.277476	0	0	9.8782	21.9074	UNC5C
Diseases Associated With Glycosaminoglycan Metabolism R-HSA-3560782	2/40	0.111619	0.283495	0	0	3.6464	7.99536	HEXB	HEXA
Host Interactions Of HIV Factors R-HSA-162909	4/130	0.116365	0.294482	0	0	2.20511	4.74325	SEC13	TPR	ATP6V1H	B2M
RHOF GTPase Cycle R-HSA-9035034	2/42	0.120995	0.294957	0	0	3.46373	7.31543	FARP1	MCAM
RND1 GTPase Cycle R-HSA-9696273	2/42	0.120995	0.294957	0	0	3.46373	7.31543	KIF14	PLXNA1
Transport Of Mature mRNA Derived From An Intronless Transcript R-HSA-159231	2/42	0.120995	0.294957	0	0	3.46373	7.31543	SEC13	TPR
Intra-Golgi Traffic R-HSA-6811438	2/42	0.120995	0.294957	0	0	3.46373	7.31543	NSF	MAN2A1
NS1 Mediated Effects On Host Pathways R-HSA-168276	2/42	0.120995	0.294957	0	0	3.46373	7.31543	SEC13	TPR
CD163 Mediating An Anti-Inflammatory Response R-HSA-9662834	1/9	0.121601	0.294957	0	0	8.64298	18.2108	ADAM17
CHL1 Interactions R-HSA-447041	1/9	0.121601	0.294957	0	0	8.64298	18.2108	NRP1
Chylomicron Remodeling R-HSA-8963901	1/9	0.121601	0.294957	0	0	8.64298	18.2108	APOE
Regulation Of Commissural Axon Pathfinding By SLIT And ROBO R-HSA-428542	1/9	0.121601	0.294957	0	0	8.64298	18.2108	ROBO1
Transport Of Gamma-Carboxylated Protein Precursors From Endoplasmic Reticulum To Golgi Apparatus R-HSA-159763	1/9	0.121601	0.294957	0	0	8.64298	18.2108	PROS1
Interleukin-23 Signaling R-HSA-9020933	1/9	0.121601	0.294957	0	0	8.64298	18.2108	P4HB
MET Receptor Recycling R-HSA-8875656	1/9	0.121601	0.294957	0	0	8.64298	18.2108	ARF6
ER To Golgi Anterograde Transport R-HSA-199977	4/133	0.123626	0.298833	0	0	2.1535	4.50189	NSF	SEC13	CTSZ	DCTN3
RND2 GTPase Cycle R-HSA-9696270	2/43	0.125753	0.301894	0	0	3.37908	7.0063	PLXND1	KIF14
Transport Of Mature mRNAs Derived From Intronless Transcripts R-HSA-159234	2/43	0.125753	0.301894	0	0	3.37908	7.0063	SEC13	TPR
Metabolism Of Vitamins And Cofactors R-HSA-196854	5/186	0.128829	0.308221	0	0	1.92023	3.93508	CYB5A	TCN2	ENPP2	SLC2A1	APOE
Interleukin-12 Signaling R-HSA-9020591	2/44	0.130556	0.310182	0	0	3.29846	6.71551	ANXA2	P4HB
PCP/CE Pathway R-HSA-4086400	3/88	0.13183	0.310182	0	0	2.44801	4.96027	FZD7	CLTB	CLTA
Reactions Specific To Complex N-glycan Synthesis Pathway R-HSA-975578	1/10	0.134168	0.310182	0	0	7.68226	15.4311	MAN2A1
Competing Endogenous RNAs (ceRNAs) Regulate PTEN Translation R-HSA-8948700	1/10	0.134168	0.310182	0	0	7.68226	15.4311	MOV10
Crosslinking Of Collagen Fibrils R-HSA-2243919	1/10	0.134168	0.310182	0	0	7.68226	15.4311	PCOLCE
Removal Of Aminoterminal Propeptides From Gamma-Carboxylated Proteins R-HSA-159782	1/10	0.134168	0.310182	0	0	7.68226	15.4311	PROS1
Gamma-carboxylation Of Protein Precursors R-HSA-159740	1/10	0.134168	0.310182	0	0	7.68226	15.4311	PROS1
HuR (ELAVL1) Binds And Stabilizes mRNA R-HSA-450520	1/10	0.134168	0.310182	0	0	7.68226	15.4311	ENPP2
Urea Cycle R-HSA-70635	1/10	0.134168	0.310182	0	0	7.68226	15.4311	TINAGL1
Nef Mediated Downregulation Of MHC Class I Complex Cell Surface Expression R-HSA-164940	1/10	0.134168	0.310182	0	0	7.68226	15.4311	B2M
Regulation Of Complement Cascade R-HSA-977606	2/45	0.1354	0.310182	0	0	3.22159	6.44163	CD81	PROS1
SUMOylation Of DNA Replication Proteins R-HSA-4615885	2/45	0.1354	0.310182	0	0	3.22159	6.44163	SEC13	TPR
Interleukin-10 Signaling R-HSA-6783783	2/45	0.1354	0.310182	0	0	3.22159	6.44163	CXCL10	TIMP1
Viral mRNA Translation R-HSA-192823	3/90	0.138344	0.315893	0	0	2.3915	4.7304	DNAJC3	RPLP2	RPL28
SUMOylation Of RNA Binding Proteins R-HSA-4570464	2/47	0.145206	0.324087	0	0	3.07809	5.9395	SEC13	TPR
Viral Messenger RNA Synthesis R-HSA-168325	2/47	0.145206	0.324087	0	0	3.07809	5.9395	SEC13	TPR
ATF6 (ATF6-alpha) Activates Chaperones R-HSA-381033	1/11	0.146556	0.324087	0	0	6.91368	13.2767	MBTPS1
Pexophagy R-HSA-9664873	1/11	0.146556	0.324087	0	0	6.91368	13.2767	SQSTM1
Regulated Proteolysis Of p75NTR R-HSA-193692	1/11	0.146556	0.324087	0	0	6.91368	13.2767	ADAM17
Regulation Of PTEN mRNA Translation R-HSA-8943723	1/11	0.146556	0.324087	0	0	6.91368	13.2767	MOV10
Digestion Of Dietary Carbohydrate R-HSA-189085	1/11	0.146556	0.324087	0	0	6.91368	13.2767	PMEL
Gamma-carboxylation, Transport, And Amino-Terminal Cleavage Of Proteins R-HSA-159854	1/11	0.146556	0.324087	0	0	6.91368	13.2767	PROS1
Uptake And Function Of Anthrax Toxins R-HSA-5210891	1/11	0.146556	0.324087	0	0	6.91368	13.2767	PDCD6IP
Killing Mechanisms R-HSA-9664420	1/11	0.146556	0.324087	0	0	6.91368	13.2767	FZD7
SARS-CoV-2-host Interactions R-HSA-9705683	5/196	0.150475	0.331707	0	0	1.81877	3.44467	IFNAR2	SEC13	TPR	MASP1	B2M
EPH-ephrin Mediated Repulsion Of Cells R-HSA-3928665	2/49	0.155153	0.339881	0	0	2.94681	5.49093	CLTB	CLTA
Netrin-1 Signaling R-HSA-373752	2/49	0.155153	0.339881	0	0	2.94681	5.49093	UNC5C	ROBO1
ALK Mutants Bind TKIs R-HSA-9700645	1/12	0.158767	0.342447	0	0	6.28485	11.5661	FN1
Activation Of RAC1 R-HSA-428540	1/12	0.158767	0.342447	0	0	6.28485	11.5661	ROBO1
Erythropoietin Activates Phosphoinositide-3-kinase (PI3K) R-HSA-9027276	1/12	0.158767	0.342447	0	0	6.28485	11.5661	CLSTN1
Translation Of Replicase And Assembly Of Replication Transcription Complex R-HSA-9679504	1/12	0.158767	0.342447	0	0	6.28485	11.5661	CHMP2A
Interleukin-35 Signaling R-HSA-8984722	1/12	0.158767	0.342447	0	0	6.28485	11.5661	CANX
Formation Of A Pool Of Free 40S Subunits R-HSA-72689	3/98	0.165422	0.355292	0	0	2.18921	3.93895	EIF3K	RPLP2	RPL28
Signaling By NOTCH R-HSA-157118	5/203	0.166478	0.355292	0	0	1.75384	3.14444	MOV10	ADAM17	PLXND1	ST3GAL4	ST3GAL6
Signaling By Nuclear Receptors R-HSA-9006931	6/260	0.16993	0.355292	0	0	1.64173	2.90975	MOV10	APOD	APOE	GNG12	CTSD	PLTP
RHOD GTPase Cycle R-HSA-9013405	2/52	0.170304	0.355292	0	0	2.76958	4.90262	MCAM	PLXNA1
Metabolism Of Non-Coding RNA R-HSA-194441	2/52	0.170304	0.355292	0	0	2.76958	4.90262	SEC13	TPR
Advanced Glycosylation Endproduct Receptor Signaling R-HSA-879415	1/13	0.170804	0.355292	0	0	5.76082	10.1808	APP
Defects In Cobalamin (B12) Metabolism R-HSA-3296469	1/13	0.170804	0.355292	0	0	5.76082	10.1808	TCN2
Degradation Of Cysteine And Homocysteine R-HSA-1614558	1/13	0.170804	0.355292	0	0	5.76082	10.1808	GOT2
Signal Regulatory Protein Family Interactions R-HSA-391160	1/13	0.170804	0.355292	0	0	5.76082	10.1808	CD47
Suppression Of Phagosomal Maturation R-HSA-9637687	1/13	0.170804	0.355292	0	0	5.76082	10.1808	ATP6V1H
p75NTR Recruits Signaling Complexes R-HSA-209543	1/13	0.170804	0.355292	0	0	5.76082	10.1808	SQSTM1
NF-kB Is Activated And Signals Survival R-HSA-209560	1/13	0.170804	0.355292	0	0	5.76082	10.1808	SQSTM1
Interleukin-1 Family Signaling R-HSA-446652	4/152	0.173686	0.360219	0	0	1.87522	3.28258	APP	TOLLIP	IL1RAP	SQSTM1
Nuclear Envelope Breakdown R-HSA-2980766	2/53	0.175409	0.362719	0	0	2.71513	4.72606	SEC13	TPR
Cellular Response To Starvation R-HSA-9711097	4/153	0.176495	0.363891	0	0	1.86254	3.2305	SEC13	ATP6V1H	RPLP2	RPL28
Signaling By ROBO Receptors R-HSA-376176	5/209	0.180707	0.370089	0	0	1.70173	2.91146	NRP1	DAG1	RPLP2	RPL28	ROBO1
Creation Of C4 And C2 Activators R-HSA-166786	1/14	0.182669	0.370089	0	0	5.31741	9.04003	MASP1
Retrograde Neurotrophin Signaling R-HSA-177504	1/14	0.182669	0.370089	0	0	5.31741	9.04003	CLTA
Glycogen Breakdown (Glycogenolysis) R-HSA-70221	1/14	0.182669	0.370089	0	0	5.31741	9.04003	GAA
Golgi Cisternae Pericentriolar Stack Reorganization R-HSA-162658	1/14	0.182669	0.370089	0	0	5.31741	9.04003	RAB2A
Tryptophan Catabolism R-HSA-71240	1/14	0.182669	0.370089	0	0	5.31741	9.04003	SLC3A2
Amino Acids Regulate mTORC1 R-HSA-9639288	2/55	0.185689	0.375124	0	0	2.61241	4.39847	SEC13	ATP6V1H
Transport Of Inorganic Cations/Anions And Amino Acids/Oligopeptides R-HSA-425393	3/104	0.186669	0.376019	0	0	2.05853	3.45508	SLC3A2	SLC1A5	SLC7A1
Constitutive Signaling By NOTCH1 HD Domain Mutants R-HSA-2691232	1/15	0.194365	0.382724	0	0	4.93734	8.08746	ADAM17
Diseases Associated With Glycosylation Precursor Biosynthesis R-HSA-5609975	1/15	0.194365	0.382724	0	0	4.93734	8.08746	GFPT1
EPHA-mediated Growth Cone Collapse R-HSA-3928663	1/15	0.194365	0.382724	0	0	4.93734	8.08746	MYL6
GRB2:SOS Provides Linkage To MAPK Signaling For Integrins R-HSA-354194	1/15	0.194365	0.382724	0	0	4.93734	8.08746	FN1
Glycogen Storage Diseases R-HSA-3229121	1/15	0.194365	0.382724	0	0	4.93734	8.08746	GAA
p130Cas Linkage To MAPK Signaling For Integrins R-HSA-372708	1/15	0.194365	0.382724	0	0	4.93734	8.08746	FN1
Membrane Binding And Targetting Of GAG Proteins R-HSA-174490	1/15	0.194365	0.382724	0	0	4.93734	8.08746	MVB12B
Negative Regulation Of TCF-dependent Signaling By WNT Ligand Antagonists R-HSA-3772470	1/15	0.194365	0.382724	0	0	4.93734	8.08746	LRP6
Regulated Necrosis R-HSA-5218859	2/57	0.196052	0.38282	0	0	2.51716	4.1014	PDCD6IP	CHMP2A
SUMOylation Of Chromatin Organization Proteins R-HSA-4551638	2/57	0.196052	0.38282	0	0	2.51716	4.1014	SEC13	TPR
tRNA Processing In Nucleus R-HSA-6784531	2/57	0.196052	0.38282	0	0	2.51716	4.1014	SEC13	TPR
Interleukin-4 And Interleukin-13 Signaling R-HSA-6785807	3/107	0.197547	0.384668	0	0	1.99884	3.24168	ANXA1	FN1	TIMP1
L13a-mediated Translational Silencing Of Ceruloplasmin Expression R-HSA-156827	3/108	0.201207	0.39071	0	0	1.97971	3.1743	EIF3K	RPLP2	RPL28
GTP Hydrolysis And Joining Of 60S Ribosomal Subunit R-HSA-72706	3/109	0.204883	0.392206	0	0	1.96093	3.10869	EIF3K	RPLP2	RPL28
Citric Acid (TCA) Cycle And Respiratory Electron Transport R-HSA-1428517	4/163	0.205389	0.392206	0	0	1.7445	2.76129	MDH2	VDAC1	ETFA	IDH3A
Processing Of SMDT1 R-HSA-8949664	1/16	0.205894	0.392206	0	0	4.60795	7.28238	PHB2
NLRP3 Inflammasome R-HSA-844456	1/16	0.205894	0.392206	0	0	4.60795	7.28238	APP
Heme Degradation R-HSA-189483	1/16	0.205894	0.392206	0	0	4.60795	7.28238	GUSB
p75NTR Signals Via NF-kB R-HSA-193639	1/16	0.205894	0.392206	0	0	4.60795	7.28238	SQSTM1
NRIF Signals Cell Death From Nucleus R-HSA-205043	1/16	0.205894	0.392206	0	0	4.60795	7.28238	SQSTM1
Golgi-to-ER Retrograde Transport R-HSA-8856688	3/112	0.216002	0.404079	0	0	1.90667	2.92191	NSF	GALNT1	DCTN3
Mitotic Prophase R-HSA-68875	3/112	0.216002	0.404079	0	0	1.90667	2.92191	RAB2A	SEC13	TPR
Ca2+ Pathway R-HSA-4086398	2/61	0.216975	0.404079	0	0	2.34603	3.58467	MOV10	GNG12
Selective Autophagy R-HSA-9663891	2/61	0.216975	0.404079	0	0	2.34603	3.58467	VDAC1	SQSTM1
Regulation Of RUNX1 Expression And Activity R-HSA-8934593	1/17	0.217259	0.404079	0	0	4.31974	6.5948	MOV10
Tie2 Signaling R-HSA-210993	1/17	0.217259	0.404079	0	0	4.31974	6.5948	ANGPT2
Trafficking Of GluR2-containing AMPA Receptors R-HSA-416993	1/17	0.217259	0.404079	0	0	4.31974	6.5948	NSF
Vitamin B5 (Pantothenate) Metabolism R-HSA-199220	1/17	0.217259	0.404079	0	0	4.31974	6.5948	ENPP2
Regulation Of Expression Of SLITs And ROBOs R-HSA-9010553	4/167	0.217315	0.404079	0	0	1.70134	2.59695	DAG1	RPLP2	RPL28	ROBO1
Macroautophagy R-HSA-1632852	3/114	0.223484	0.414451	0	0	1.87212	2.80522	CHMP2A	VDAC1	SQSTM1
Assembly Of HIV Virion R-HSA-175474	1/18	0.228461	0.419245	0	0	4.06543	6.00215	MVB12B
Regulation Of Signaling By CBL R-HSA-912631	1/18	0.228461	0.419245	0	0	4.06543	6.00215	CLSTN1
Ephrin Signaling R-HSA-3928664	1/18	0.228461	0.419245	0	0	4.06543	6.00215	MYL12A
G Beta:Gamma Signaling Thru BTK R-HSA-8964315	1/18	0.228461	0.419245	0	0	4.06543	6.00215	GNG12
Cap-dependent Translation Initiation R-HSA-72737	3/116	0.231017	0.422827	0	0	1.8388	2.69433	EIF3K	RPLP2	RPL28
Assembly Of Active LPL And LIPC Lipase Complexes R-HSA-8963889	1/19	0.239504	0.433831	0	0	3.83938	5.48717	MBTPS1
Prostacyclin Signaling Thru Prostacyclin Receptor R-HSA-392851	1/19	0.239504	0.433831	0	0	3.83938	5.48717	GNG12
RHO GTPases Activate ROCKs R-HSA-5627117	1/19	0.239504	0.433831	0	0	3.83938	5.48717	MYL6
Nuclear Events Stimulated By ALK Signaling In Cancer R-HSA-9725371	1/19	0.239504	0.433831	0	0	3.83938	5.48717	FN1
Ion Channel Transport R-HSA-983712	4/175	0.241698	0.436676	0	0	1.62109	2.30205	TTYH2	ATP6AP1	ATP6V1H	ATP1B3
Signaling By WNT R-HSA-195721	6/294	0.245607	0.441288	0	0	1.44539	2.02935	MOV10	FZD7	CLTB	CLTA	GNG12	LRP6
Apoptotic Factor-Mediated Response R-HSA-111471	1/20	0.25039	0.441288	0	0	3.63712	5.03645	C1QBP
Chaperone Mediated Autophagy R-HSA-9613829	1/20	0.25039	0.441288	0	0	3.63712	5.03645	LAMP2
Receptor-type Tyrosine-Protein Phosphatases R-HSA-388844	1/20	0.25039	0.441288	0	0	3.63712	5.03645	IL1RAP
Regulation Of FZD By Ubiquitination R-HSA-4641263	1/20	0.25039	0.441288	0	0	3.63712	5.03645	LRP6
Sema4D Induced Cell Migration And Growth-Cone Collapse R-HSA-416572	1/20	0.25039	0.441288	0	0	3.63712	5.03645	MYL6
Syndecan Interactions R-HSA-3000170	1/20	0.25039	0.441288	0	0	3.63712	5.03645	ITGA6
G Beta:Gamma Signaling Thru CDC42 R-HSA-8964616	1/20	0.25039	0.441288	0	0	3.63712	5.03645	GNG12
G Beta:Gamma Signaling Thru PLC Beta R-HSA-418217	1/20	0.25039	0.441288	0	0	3.63712	5.03645	GNG12
Metabolism Of Lipids R-HSA-556833	13/732	0.250546	0.441288	0	0	1.25803	1.74126	CTSA	ARSA	MBTPS1	ASAH1	ECI1	HEXB	HEXA	CLSTN1	SUMF1	GM2A	GLB1	GPD1	PPT1
Intra-Golgi And Retrograde Golgi-to-ER Traffic R-HSA-6811442	4/181	0.260378	0.449742	0	0	1.56565	2.10677	NSF	MAN2A1	GALNT1	DCTN3
Presynaptic Function Of Kainate Receptors R-HSA-500657	1/21	0.26112	0.449742	0	0	3.45509	4.63941	GNG12
RHO GTPases Activate PAKs R-HSA-5627123	1/21	0.26112	0.449742	0	0	3.45509	4.63941	MYL6
Cellular Hexose Transport R-HSA-189200	1/21	0.26112	0.449742	0	0	3.45509	4.63941	SLC2A1
Cobalamin (Cbl, Vitamin B12) Transport And Metabolism R-HSA-196741	1/21	0.26112	0.449742	0	0	3.45509	4.63941	TCN2
Defects In Vitamin And Cofactor Metabolism R-HSA-3296482	1/21	0.26112	0.449742	0	0	3.45509	4.63941	TCN2
Deregulated CDK5 Triggers Neurodegenerative Pathways In Alzheimers Disease Models R-HSA-8862803	1/21	0.26112	0.449742	0	0	3.45509	4.63941	APP
Inflammasomes R-HSA-622312	1/21	0.26112	0.449742	0	0	3.45509	4.63941	APP
Initial Triggering Of Complement R-HSA-166663	1/21	0.26112	0.449742	0	0	3.45509	4.63941	MASP1
Diseases Of Signal Transduction By Growth Factor Receptors And Second Messengers R-HSA-5663202	8/424	0.262384	0.450811	0	0	1.33495	1.78609	ADAM17	OS9	TPM3	CLSTN1	TPR	FN1	SQSTM1	LRP6
Diseases Of Programmed Cell Death R-HSA-9645723	2/71	0.269903	0.462281	0	0	2.005	2.62593	APP	C1QBP
ADP Signaling Thru P2Y Purinoceptor 12 R-HSA-392170	1/22	0.271697	0.462281	0	0	3.29039	4.2876	GNG12
Response Of Mtb To Phagocytosis R-HSA-9637690	1/22	0.271697	0.462281	0	0	3.29039	4.2876	ATP6V1H
Nephrin Family Interactions R-HSA-373753	1/22	0.271697	0.462281	0	0	3.29039	4.2876	KIRREL1
SLC-mediated Transmembrane Transport R-HSA-425407	5/247	0.279408	0.474249	0	0	1.43172	1.82557	SLC2A1	APOD	SLC3A2	SLC1A5	SLC7A1
Digestion R-HSA-8935690	1/23	0.282123	0.47655	0	0	3.14067	3.97424	PMEL
Miscellaneous Transport And Binding Events R-HSA-5223345	1/23	0.282123	0.47655	0	0	3.14067	3.97424	AZGP1
RHOG GTPase Cycle R-HSA-9013408	2/74	0.285818	0.480475	0	0	1.92117	2.40607	MCAM	HSPE1
Transport Of Mature mRNA Derived From An Intron-Containing Transcript R-HSA-159236	2/74	0.285818	0.480475	0	0	1.92117	2.40607	SEC13	TPR
ISG15 Antiviral Mechanism R-HSA-1169408	2/75	0.291116	0.483426	0	0	1.89475	2.33819	SEC13	TPR
Sema4D In Semaphorin Signaling R-HSA-400685	1/24	0.292401	0.483426	0	0	3.00397	3.69377	MYL6
Signaling By Erythropoietin R-HSA-9006335	1/24	0.292401	0.483426	0	0	3.00397	3.69377	CLSTN1
G-protein Activation R-HSA-202040	1/24	0.292401	0.483426	0	0	3.00397	3.69377	GNG12
Thromboxane Signaling Thru TP Receptor R-HSA-428930	1/24	0.292401	0.483426	0	0	3.00397	3.69377	GNG12
Glycogen Metabolism R-HSA-8982491	1/24	0.292401	0.483426	0	0	3.00397	3.69377	GAA
Growth Hormone Receptor Signaling R-HSA-982772	1/24	0.292401	0.483426	0	0	3.00397	3.69377	ADAM17
SUMOylation Of DNA Damage Response And Repair Proteins R-HSA-3108214	2/76	0.296409	0.487528	0	0	1.86905	2.2728	SEC13	TPR
Transcriptional Regulation By Small RNAs R-HSA-5578749	2/76	0.296409	0.487528	0	0	1.86905	2.2728	SEC13	TPR
Regulation Of Insulin Secretion R-HSA-422356	2/77	0.301696	0.487528	0	0	1.84404	2.20978	SLC2A1	GNG12
Signaling By Insulin Receptor R-HSA-74752	2/77	0.301696	0.487528	0	0	1.84404	2.20978	ATP6AP1	ATP6V1H
ADP Signaling Thru P2Y Purinoceptor 1 R-HSA-418592	1/25	0.302531	0.487528	0	0	2.87865	3.44163	GNG12
Regulation Of IFNA/IFNB Signaling R-HSA-912694	1/25	0.302531	0.487528	0	0	2.87865	3.44163	IFNAR2
Fertilization R-HSA-1187000	1/25	0.302531	0.487528	0	0	2.87865	3.44163	CD9
G Beta:Gamma Signaling Thru PI3Kgamma R-HSA-392451	1/25	0.302531	0.487528	0	0	2.87865	3.44163	GNG12
TRAF6 Mediated NF-kB Activation R-HSA-933542	1/25	0.302531	0.487528	0	0	2.87865	3.44163	APP
Termination Of O-glycan Biosynthesis R-HSA-977068	1/25	0.302531	0.487528	0	0	2.87865	3.44163	ST3GAL4
NOTCH3 Intracellular Domain Regulates Transcription R-HSA-9013508	1/25	0.302531	0.487528	0	0	2.87865	3.44163	PLXND1
Peptide Ligand-Binding Receptors R-HSA-375276	4/196	0.308128	0.495407	0	0	1.44223	1.69785	APP	CXCL10	ANXA1	GPNMB
Pyroptosis R-HSA-5620971	1/26	0.312518	0.500171	0	0	2.76337	3.21406	CHMP2A
Sulfur Amino Acid Metabolism R-HSA-1614635	1/26	0.312518	0.500171	0	0	2.76337	3.21406	GOT2
COPI-mediated Anterograde Transport R-HSA-6807878	2/80	0.317513	0.507009	0	0	1.77284	2.03387	NSF	DCTN3
Postmitotic Nuclear Pore Complex (NPC) Reformation R-HSA-9615933	1/27	0.322361	0.510746	0	0	2.65695	3.00788	SEC13
Integrin Signaling R-HSA-354192	1/27	0.322361	0.510746	0	0	2.65695	3.00788	FN1
Interleukin Receptor SHC Signaling R-HSA-912526	1/27	0.322361	0.510746	0	0	2.65695	3.00788	CLSTN1
Regulation Of HSF1-mediated Heat Shock Response R-HSA-3371453	2/81	0.322768	0.510746	0	0	1.75031	1.97929	SEC13	TPR
Adrenaline,noradrenaline Inhibits Insulin Secretion R-HSA-400042	1/28	0.332065	0.519124	0	0	2.55841	2.82046	GNG12
DAP12 Signaling R-HSA-2424491	1/28	0.332065	0.519124	0	0	2.55841	2.82046	B2M
Digestion And Absorption R-HSA-8963743	1/28	0.332065	0.519124	0	0	2.55841	2.82046	PMEL
Metabolism Of Porphyrins R-HSA-189445	1/28	0.332065	0.519124	0	0	2.55841	2.82046	GUSB
Molecules Associated With Elastic Fibres R-HSA-2129379	1/28	0.332065	0.519124	0	0	2.55841	2.82046	LTBP3
Antiviral Mechanism By IFN-stimulated Genes R-HSA-1169410	2/83	0.333247	0.519124	0	0	1.70692	1.87569	SEC13	TPR
Transport Of Mature Transcript To Cytoplasm R-HSA-72202	2/83	0.333247	0.519124	0	0	1.70692	1.87569	SEC13	TPR
Activation Of G Protein Gated Potassium Channels R-HSA-1296041	1/29	0.34163	0.527494	0	0	2.46692	2.64954	GNG12
Activation Of Kainate Receptors Upon Glutamate Binding R-HSA-451326	1/29	0.34163	0.527494	0	0	2.46692	2.64954	GNG12
Regulation Of Necroptotic Cell Death R-HSA-5675482	1/29	0.34163	0.527494	0	0	2.46692	2.64954	PDCD6IP
Disassembly Of Destruction Complex And Recruitment Of AXIN To Membrane R-HSA-4641262	1/29	0.34163	0.527494	0	0	2.46692	2.64954	LRP6
Hedgehog On State R-HSA-5632684	2/85	0.343678	0.529491	0	0	1.66562	1.77896	BOC	GAS1
Peptide Chain Elongation R-HSA-156902	2/86	0.348875	0.536318	0	0	1.64571	1.733	RPLP2	RPL28
G Alpha (Q) Signaling Events R-HSA-416476	4/212	0.359913	0.544411	0	0	1.3302	1.35932	APP	ANXA1	GPNMB	GNG12
Activated NOTCH1 Transmits Signal To Nucleus R-HSA-2122948	1/31	0.360352	0.544411	0	0	2.30222	2.34982	ADAM17
Antigen Activates B Cell Receptor Leading To Second Messenger Generation R-HSA-983695	1/31	0.360352	0.544411	0	0	2.30222	2.34982	CLSTN1
Pyruvate Metabolism R-HSA-70268	1/31	0.360352	0.544411	0	0	2.30222	2.34982	VDAC1
RIPK1-mediated Regulated Necrosis R-HSA-5213460	1/31	0.360352	0.544411	0	0	2.30222	2.34982	PDCD6IP
Regulation Of MECP2 Expression And Activity R-HSA-9022692	1/31	0.360352	0.544411	0	0	2.30222	2.34982	MOV10
Glutamate Binding, Activation Of AMPA Receptors And Synaptic Plasticity R-HSA-399721	1/31	0.360352	0.544411	0	0	2.30222	2.34982	NSF
Glyoxylate Metabolism And Glycine Degradation R-HSA-389661	1/31	0.360352	0.544411	0	0	2.30222	2.34982	GOT2
ER-Phagosome Pathway R-HSA-1236974	2/89	0.364378	0.547633	0	0	1.58872	1.60391	VAMP8	B2M
Cargo Concentration In ER R-HSA-5694530	1/32	0.369513	0.547633	0	0	2.22784	2.21797	CTSZ
G-protein Beta:Gamma Signaling R-HSA-397795	1/32	0.369513	0.547633	0	0	2.22784	2.21797	GNG12
Glucagon Signaling In Metabolic Regulation R-HSA-163359	1/32	0.369513	0.547633	0	0	2.22784	2.21797	GNG12
Thrombin Signaling Thru Proteinase Activated Receptors (PARs) R-HSA-456926	1/32	0.369513	0.547633	0	0	2.22784	2.21797	GNG12
Chaperonin-mediated Protein Folding R-HSA-390466	2/90	0.369516	0.547633	0	0	1.57058	1.56361	FKBP9	GNG12
Selenocysteine Synthesis R-HSA-2408557	2/90	0.369516	0.547633	0	0	1.57058	1.56361	RPLP2	RPL28
Eukaryotic Translation Elongation R-HSA-156842	2/90	0.369516	0.547633	0	0	1.57058	1.56361	RPLP2	RPL28
Eukaryotic Translation Termination R-HSA-72764	2/90	0.369516	0.547633	0	0	1.57058	1.56361	RPLP2	RPL28
Oncogene Induced Senescence R-HSA-2559585	1/33	0.378543	0.554579	0	0	2.15811	2.09645	MOV10
Signal Amplification R-HSA-392518	1/33	0.378543	0.554579	0	0	2.15811	2.09645	GNG12
Signaling By WNT In Cancer R-HSA-4791275	1/33	0.378543	0.554579	0	0	2.15811	2.09645	LRP6
Signaling By High-Kinase Activity BRAF Mutants R-HSA-6802948	1/33	0.378543	0.554579	0	0	2.15811	2.09645	FN1
Glucagon-type Ligand Receptors R-HSA-420092	1/33	0.378543	0.554579	0	0	2.15811	2.09645	GNG12
Class B/2 (Secretin Family Receptors) R-HSA-373080	2/92	0.37974	0.554579	0	0	1.53552	1.4868	FZD7	GNG12
Nonsense Mediated Decay (NMD) Independent Of Exon Junction Complex (EJC) R-HSA-975956	2/92	0.37974	0.554579	0	0	1.53552	1.4868	RPLP2	RPL28
Oxidative Stress Induced Senescence R-HSA-2559580	2/93	0.384826	0.559675	0	0	1.51857	1.45018	MOV10	MAP4K4
RAC3 GTPase Cycle R-HSA-9013423	2/93	0.384826	0.559675	0	0	1.51857	1.45018	MCAM	SLC1A5
EPHB-mediated Forward Signaling R-HSA-3928662	1/34	0.387445	0.562316	0	0	2.09261	1.98418	ARPC1B
P75 NTR Receptor-Mediated Signaling R-HSA-193704	2/95	0.394944	0.571501	0	0	1.48576	1.38029	ADAM17	SQSTM1
Gene And Protein Expression By JAK-STAT Signaling After Interleukin-12 Stimulation R-HSA-8950505	1/35	0.396219	0.571501	0	0	2.03096	1.88024	ANXA2
Inwardly Rectifying K+ Channels R-HSA-1296065	1/35	0.396219	0.571501	0	0	2.03096	1.88024	GNG12
Protein Folding R-HSA-391251	2/96	0.399975	0.573525	0	0	1.46988	1.34693	FKBP9	GNG12
HCMV Early Events R-HSA-9609690	2/96	0.399975	0.573525	0	0	1.46988	1.34693	SEC13	TPR
Platelet Aggregation (Plug Formation) R-HSA-76009	1/36	0.404868	0.573525	0	0	1.97283	1.78382	FN1
RHO GTPases Activate WASPs And WAVEs R-HSA-5663213	1/36	0.404868	0.573525	0	0	1.97283	1.78382	ARPC1B
RHOH GTPase Cycle R-HSA-9013407	1/36	0.404868	0.573525	0	0	1.97283	1.78382	SLC1A5
ROS And RNS Production In Phagocytes R-HSA-1222556	1/36	0.404868	0.573525	0	0	1.97283	1.78382	ATP6V1H
Glutathione Conjugation R-HSA-156590	1/36	0.404868	0.573525	0	0	1.97283	1.78382	GSTM5
Mitochondrial Fatty Acid Beta-Oxidation R-HSA-77289	1/36	0.404868	0.573525	0	0	1.97283	1.78382	ECI1
Potential Therapeutics For SARS R-HSA-9679191	2/97	0.404986	0.573525	0	0	1.45434	1.31458	IFNAR2	ATP1B3
Toll-like Receptor Cascades R-HSA-168898	3/162	0.409286	0.57727	0	0	1.30375	1.1647	APP	CTSL	CTSB
Response Of EIF2AK4 (GCN2) To Amino Acid Deficiency R-HSA-9633012	2/98	0.409977	0.57727	0	0	1.43911	1.28319	RPLP2	RPL28
RHOV GTPase Cycle R-HSA-9013424	1/37	0.413394	0.57727	0	0	1.91793	1.69421	TPM3
Cooperation Of PDCL (PhLP1) And TRiC/CCT In G-protein Beta Folding R-HSA-6814122	1/37	0.413394	0.57727	0	0	1.91793	1.69421	GNG12
Fatty acyl-CoA Biosynthesis R-HSA-75105	1/37	0.413394	0.57727	0	0	1.91793	1.69421	PPT1
MAP2K And MAPK Activation R-HSA-5674135	1/37	0.413394	0.57727	0	0	1.91793	1.69421	FN1
NCAM1 Interactions R-HSA-419037	1/37	0.413394	0.57727	0	0	1.91793	1.69421	NCAM1
Cellular Response To Heat Stress R-HSA-3371556	2/99	0.414947	0.578286	0	0	1.42421	1.25274	SEC13	TPR
Association Of TriC/CCT With Target Proteins During Biosynthesis R-HSA-390471	1/38	0.421798	0.584349	0	0	1.866	1.61079	FKBP9
Signaling By RAF1 Mutants R-HSA-9656223	1/38	0.421798	0.584349	0	0	1.866	1.61079	FN1
HSP90 Chaperone Cycle For Steroid Hormone Receptors (SHR) In Presence Of Ligand R-HSA-3371497	1/38	0.421798	0.584349	0	0	1.866	1.61079	DCTN3
Signaling By VEGF R-HSA-194138	2/102	0.429731	0.588843	0	0	1.38127	1.16661	NRP1	NRP2
RHOU GTPase Cycle R-HSA-9013420	1/39	0.430082	0.588843	0	0	1.81681	1.53298	STAM2
Elastic Fibre Formation R-HSA-1566948	1/39	0.430082	0.588843	0	0	1.81681	1.53298	LTBP3
Synthesis Of PA R-HSA-1483166	1/39	0.430082	0.588843	0	0	1.81681	1.53298	GPD1
Transcriptional Regulation By VENTX R-HSA-8853884	1/39	0.430082	0.588843	0	0	1.81681	1.53298	MOV10
NGF-stimulated Transcription R-HSA-9031628	1/39	0.430082	0.588843	0	0	1.81681	1.53298	TF
RET Signaling R-HSA-8853659	1/40	0.438248	0.598853	0	0	1.77013	1.46031	CLSTN1
Integration Of Energy Metabolism R-HSA-163685	2/105	0.444316	0.604787	0	0	1.34083	1.08771	SLC2A1	GNG12
tRNA Processing R-HSA-72306	2/105	0.444316	0.604787	0	0	1.34083	1.08771	SEC13	TPR
Paradoxical Activation Of RAF Signaling By Kinase Inactive BRAF R-HSA-6802955	1/41	0.446297	0.606307	0	0	1.72579	1.39232	FN1
PI5P, PP2A And IER3 Regulate PI3K/AKT Signaling R-HSA-6811558	2/106	0.449131	0.608977	0	0	1.32787	1.06288	CLSTN1	IL1RAP
Activation Of GABAB Receptors R-HSA-991365	1/42	0.454231	0.612339	0	0	1.68361	1.32862	GNG12
Glucagon-like Peptide-1 (GLP1) Regulates Insulin Secretion R-HSA-381676	1/42	0.454231	0.612339	0	0	1.68361	1.32862	GNG12
Vasopressin Regulates Renal Water Homeostasis Via Aquaporins R-HSA-432040	1/42	0.454231	0.612339	0	0	1.68361	1.32862	GNG12
Class I MHC Mediated Antigen Processing And Presentation R-HSA-983169	6/378	0.455951	0.613444	0	0	1.11417	0.875037	VAMP8	SEC13	CTSL	CANX	LNPEP	B2M
SRP-dependent Cotranslational Protein Targeting To Membrane R-HSA-1799339	2/108	0.458691	0.613444	0	0	1.30268	1.01528	RPLP2	RPL28
Gene Silencing By RNA R-HSA-211000	2/108	0.458691	0.613444	0	0	1.30268	1.01528	SEC13	TPR
M Phase R-HSA-68886	6/380	0.46097	0.613444	0	0	1.1081	0.858135	RAB2A	SEC13	TPR	VPS4A	DCTN3	CHMP2A
DAP12 Interactions R-HSA-2172127	1/43	0.462052	0.613444	0	0	1.64344	1.26886	B2M
Retinoid Metabolism And Transport R-HSA-975634	1/43	0.462052	0.613444	0	0	1.64344	1.26886	APOE
GPER1 Signaling R-HSA-9634597	1/43	0.462052	0.613444	0	0	1.64344	1.26886	GNG12
Transport Of Vitamins, Nucleosides, And Related Molecules R-HSA-425397	1/43	0.462052	0.613444	0	0	1.64344	1.26886	APOD
RAC1 GTPase Cycle R-HSA-9013149	3/178	0.469383	0.617829	0	0	1.18358	0.895187	FARP1	MCAM	SLC1A5
TGF-beta Receptor Signaling Activates SMADs R-HSA-2173789	1/44	0.469761	0.617829	0	0	1.60514	1.21273	LTBP3
TNF Signaling R-HSA-75893	1/44	0.469761	0.617829	0	0	1.60514	1.21273	ADAM17
Interleukin-2 Family Signaling R-HSA-451927	1/44	0.469761	0.617829	0	0	1.60514	1.21273	CLSTN1
Interleukin-3, Interleukin-5 And GM-CSF Signaling R-HSA-512988	1/44	0.469761	0.617829	0	0	1.60514	1.21273	CLSTN1
Leishmania Infection R-HSA-9658195	4/247	0.471795	0.619341	0	0	1.13656	0.853797	ADAM17	FZD7	ARPC1B	GNG12
TAK1-dependent IKK And NF-kappa-B Activation R-HSA-445989	1/45	0.47736	0.623355	0	0	1.56858	1.15994	APP
TBC/RABGAPs R-HSA-8854214	1/45	0.47736	0.623355	0	0	1.56858	1.15994	ARF6
Nonsense Mediated Decay (NMD) Enhanced By Exon Junction Complex (EJC) R-HSA-975957	2/112	0.47752	0.623355	0	0	1.25506	0.927675	RPLP2	RPL28
Negative Regulation Of PI3K/AKT Network R-HSA-199418	2/113	0.482165	0.628248	0	0	1.24369	0.907232	CLSTN1	IL1RAP
Cellular Response To Chemical Stress R-HSA-9711123	3/182	0.48399	0.629457	0	0	1.1569	0.83955	ERO1A	P4HB	SQSTM1
Selenoamino Acid Metabolism R-HSA-2408522	2/114	0.486784	0.63075	0	0	1.23252	0.887334	RPLP2	RPL28
Signaling By NTRK1 (TRKA) R-HSA-187037	2/114	0.486784	0.63075	0	0	1.23252	0.887334	TF	CLTA
G Alpha (Z) Signaling Events R-HSA-418597	1/47	0.492235	0.635463	0	0	1.50023	1.06336	GNG12
Metabolism Of Fat-Soluble Vitamins R-HSA-6806667	1/47	0.492235	0.635463	0	0	1.50023	1.06336	APOE
Retrograde Transport At Trans-Golgi-Network R-HSA-6811440	1/48	0.499513	0.642493	0	0	1.46823	1.01913	NSF
Inositol Phosphate Metabolism R-HSA-1483249	1/48	0.499513	0.642493	0	0	1.46823	1.01913	MINPP1
ESR-mediated Signaling R-HSA-8939211	3/188	0.505535	0.649048	0	0	1.11903	0.763335	MOV10	GNG12	CTSD
Signaling By NOTCH3 R-HSA-9012852	1/49	0.506687	0.649337	0	0	1.43757	0.977351	PLXND1
Estrogen-dependent Gene Expression R-HSA-9018519	2/119	0.509491	0.65174	0	0	1.17955	0.795419	MOV10	CTSD
Aquaporin-mediated Transport R-HSA-445717	1/50	0.513759	0.65362	0	0	1.40816	0.937839	GNG12
Formation Of Ternary Complex, And Subsequently, 43S Complex R-HSA-72695	1/50	0.513759	0.65362	0	0	1.40816	0.937839	EIF3K
Ion Homeostasis R-HSA-5578775	1/50	0.513759	0.65362	0	0	1.40816	0.937839	ATP1B3
Synthesis Of PIPs At Plasma Membrane R-HSA-1660499	1/51	0.520729	0.660093	0	0	1.37993	0.900439	CLSTN1
Translocation Of SLC2A4 (GLUT4) To Plasma Membrane R-HSA-1445148	1/51	0.520729	0.660093	0	0	1.37993	0.900439	LNPEP
Immunoregulatory Interactions Between A Lymphoid And A non-Lymphoid Cell R-HSA-198933	2/123	0.527179	0.665194	0	0	1.14032	0.73005	CD81	B2M
Signaling By Non-Receptor Tyrosine Kinases R-HSA-9006927	1/52	0.5276	0.665194	0	0	1.3528	0.865004	GPNMB
Transcriptional Activation Of Mitochondrial Biogenesis R-HSA-2151201	1/52	0.5276	0.665194	0	0	1.3528	0.865004	SSBP1
Nucleotide-binding Domain, Leucine Rich Repeat Containing NLR Signaling Pathways R-HSA-168643	1/53	0.534373	0.670117	0	0	1.32672	0.831404	APP
Sensory Processing Of Sound By Outer Hair Cells Of Cochlea R-HSA-9662361	1/53	0.534373	0.670117	0	0	1.32672	0.831404	EPS8
Ion Transport By P-type ATPases R-HSA-936837	1/53	0.534373	0.670117	0	0	1.32672	0.831404	ATP1B3
RHO GTPase Effectors R-HSA-195258	4/269	0.538407	0.67397	0	0	1.04103	0.644543	MYL6	SEC13	ARPC1B	KIF14
RHOJ GTPase Cycle R-HSA-9013409	1/54	0.541049	0.676071	0	0	1.30162	0.799514	SLC1A5
Regulation Of Cholesterol Biosynthesis By SREBP (SREBF) R-HSA-1655829	1/55	0.54763	0.680654	0	0	1.27745	0.769225	MBTPS1
Hh Mutants Are Degraded By ERAD R-HSA-5362768	1/55	0.54763	0.680654	0	0	1.27745	0.769225	OS9
Intrinsic Pathway For Apoptosis R-HSA-109606	1/55	0.54763	0.680654	0	0	1.27745	0.769225	C1QBP
Chemokine Receptors Bind Chemokines R-HSA-380108	1/56	0.554117	0.687497	0	0	1.25416	0.740432	CXCL10
Ribosomal Scanning And Start Codon Recognition R-HSA-72702	1/57	0.560511	0.691757	0	0	1.2317	0.713042	EIF3K
Translation Initiation Complex Formation R-HSA-72649	1/57	0.560511	0.691757	0	0	1.2317	0.713042	EIF3K
NCAM Signaling For Neurite Out-Growth R-HSA-375165	1/57	0.560511	0.691757	0	0	1.2317	0.713042	NCAM1
Signaling By NTRKs R-HSA-166520	2/132	0.565376	0.694644	0	0	1.06089	0.604987	TF	CLTA
mRNA Activation Upon Binding Of Cap-Binding Complex And eIFs, Subsequent Binding To 43S R-HSA-72662	1/58	0.566814	0.694644	0	0	1.21003	0.686966	EIF3K
Constitutive Signaling By NOTCH1 HD+PEST Domain Mutants R-HSA-2894862	1/58	0.566814	0.694644	0	0	1.21003	0.686966	ADAM17
Hh Mutants Abrogate Ligand Secretion R-HSA-5387390	1/58	0.566814	0.694644	0	0	1.21003	0.686966	OS9
RHOQ GTPase Cycle R-HSA-9013406	1/59	0.573026	0.69951	0	0	1.18911	0.662125	SLC1A5
GABA Receptor Activation R-HSA-977443	1/59	0.573026	0.69951	0	0	1.18911	0.662125	GNG12
Programmed Cell Death R-HSA-5357801	3/208	0.573778	0.69951	0	0	1.00883	0.560416	PDCD6IP	C1QBP	CHMP2A
Defective CFTR Causes Cystic Fibrosis R-HSA-5678895	1/60	0.57915	0.702395	0	0	1.1689	0.638444	OS9
FCGR3A-mediated Phagocytosis R-HSA-9664422	1/60	0.57915	0.702395	0	0	1.1689	0.638444	ARPC1B
Transcriptional Regulation By MECP2 R-HSA-8986944	1/60	0.57915	0.702395	0	0	1.1689	0.638444	MOV10
Nuclear Events (Kinase And Transcription Factor Activation) R-HSA-198725	1/61	0.585186	0.708353	0	0	1.14936	0.615854	TF
Pre-NOTCH Transcription And Translation R-HSA-1912408	1/62	0.591136	0.708353	0	0	1.13046	0.594292	MOV10
Asymmetric Localization Of PCP Proteins R-HSA-4608870	1/62	0.591136	0.708353	0	0	1.13046	0.594292	FZD7
RAB Geranylgeranylation R-HSA-8873719	1/62	0.591136	0.708353	0	0	1.13046	0.594292	RAB2A
RHO GTPases Activate PKNs R-HSA-5625740	1/62	0.591136	0.708353	0	0	1.13046	0.594292	MYL6
Regulation Of Actin Dynamics For Phagocytic Cup Formation R-HSA-2029482	1/62	0.591136	0.708353	0	0	1.13046	0.594292	ARPC1B
Signaling By BRAF And RAF1 Fusions R-HSA-6802952	1/62	0.591136	0.708353	0	0	1.13046	0.594292	FN1
Death Receptor Signaling R-HSA-73887	2/139	0.593522	0.709998	0	0	1.00632	0.52498	ADAM17	SQSTM1
Regulation Of RAS By GAPs R-HSA-5658442	1/65	0.608481	0.726652	0	0	1.0773	0.535194	RASA3
RUNX1 Regulates Genes Involved In Megakaryocyte Differentiation And Platelet Function R-HSA-8936459	1/66	0.614097	0.732113	0	0	1.06067	0.517187	MOV10
Sensory Processing Of Sound By Inner Hair Cells Of Cochlea R-HSA-9662360	1/67	0.619634	0.737459	0	0	1.04455	0.499949	EPS8
Loss Of Nlp From Mitotic Centrosomes R-HSA-380259	1/69	0.630471	0.749085	0	0	1.01373	0.467619	DCTN3
GPCR Ligand Binding R-HSA-500792	6/458	0.642277	0.761821	0	0	0.91318	0.404297	APP	CXCL10	ANXA1	GPNMB	FZD7	GNG12
AURKA Activation By TPX2 R-HSA-8854518	1/72	0.646152	0.763833	0	0	0.970744	0.423943	DCTN3
Interferon Alpha/Beta Signaling R-HSA-909733	1/72	0.646152	0.763833	0	0	0.970744	0.423943	IFNAR2
Mitotic Anaphase R-HSA-68882	3/232	0.647513	0.764153	0	0	0.901986	0.392017	SEC13	VPS4A	CHMP2A
Mitotic Metaphase And Anaphase R-HSA-2555396	3/233	0.650381	0.765961	0	0	0.898018	0.386324	SEC13	VPS4A	CHMP2A
Extra-nuclear Estrogen Signaling R-HSA-9009391	1/73	0.651231	0.765961	0	0	0.957212	0.41054	GNG12
G Alpha (I) Signaling Events R-HSA-418594	4/312	0.654939	0.767983	0	0	0.893709	0.37823	APP	CXCL10	ANXA1	GNG12
Cell Death Signaling Via NRAGE, NRIF And NADE R-HSA-204998	1/74	0.656236	0.767983	0	0	0.944052	0.397667	SQSTM1
Signaling By NOTCH1 R-HSA-1980143	1/74	0.656236	0.767983	0	0	0.944052	0.397667	ADAM17
Sensory Processing Of Sound R-HSA-9659379	1/75	0.66117	0.772467	0	0	0.931247	0.385298	EPS8
MAPK Family Signaling Cascades R-HSA-5683057	4/318	0.66954	0.780169	0	0	0.876361	0.351565	MOV10	RASA3	FN1	NCAM1
ABC Transporter Disorders R-HSA-5619084	1/77	0.670828	0.780169	0	0	0.906648	0.361973	OS9
Oncogenic MAPK Signaling R-HSA-6802957	1/78	0.675553	0.780169	0	0	0.894828	0.350973	FN1
COPI-dependent Golgi-to-ER Retrograde Traffic R-HSA-6811434	1/78	0.675553	0.780169	0	0	0.894828	0.350973	NSF
Constitutive Signaling By Aberrant PI3K In Cancer R-HSA-2219530	1/78	0.675553	0.780169	0	0	0.894828	0.350973	CLSTN1
G Alpha (12/13) Signaling Events R-HSA-416482	1/78	0.675553	0.780169	0	0	0.894828	0.350973	GNG12
Nuclear Events Mediated By NFE2L2 R-HSA-9759194	1/78	0.675553	0.780169	0	0	0.894828	0.350973	SQSTM1
Recruitment Of NuMA To Mitotic Centrosomes R-HSA-380320	1/80	0.684802	0.788285	0	0	0.872085	0.330194	DCTN3
Anti-inflammatory Response Favoring Leishmania Infection R-HSA-9662851	2/165	0.686065	0.788285	0	0	0.844682	0.318262	ADAM17	GNG12
Cellular Senescence R-HSA-2559583	2/165	0.686065	0.788285	0	0	0.844682	0.318262	MOV10	MAP4K4
Centrosome Maturation R-HSA-380287	1/81	0.689327	0.788285	0	0	0.86114	0.320378	DCTN3
DDX58/IFIH1-mediated Induction Of Interferon-Alpha/Beta R-HSA-168928	1/81	0.689327	0.788285	0	0	0.86114	0.320378	APP
TP53 Regulates Metabolic Genes R-HSA-5628897	1/81	0.689327	0.788285	0	0	0.86114	0.320378	MOV10
Class A/1 (Rhodopsin-like Receptors) R-HSA-373076	4/327	0.69064	0.788499	0	0	0.851547	0.315189	APP	CXCL10	ANXA1	GPNMB
PI Metabolism R-HSA-1483255	1/82	0.693788	0.790805	0	0	0.850466	0.310921	CLSTN1
SUMO E3 Ligases SUMOylate Target Proteins R-HSA-3108232	2/168	0.695553	0.791531	0	0	0.829289	0.301071	SEC13	TPR
Platelet Homeostasis R-HSA-418346	1/83	0.698185	0.793238	0	0	0.840051	0.301806	GNG12
Fatty Acid Metabolism R-HSA-8978868	2/173	0.710841	0.805983	0	0	0.804835	0.274695	ECI1	PPT1
SUMOylation R-HSA-2990846	2/174	0.713821	0.805983	0	0	0.800115	0.269737	SEC13	TPR
RAC2 GTPase Cycle R-HSA-9013404	1/87	0.715152	0.805983	0	0	0.800816	0.268482	MCAM
Regulation Of PLK1 Activity At G2/M Transition R-HSA-2565942	1/87	0.715152	0.805983	0	0	0.800816	0.268482	DCTN3
Fcgamma Receptor (FCGR) Dependent Phagocytosis R-HSA-2029480	1/87	0.715152	0.805983	0	0	0.800816	0.268482	ARPC1B
Opioid Signaling R-HSA-111885	1/88	0.719243	0.806703	0	0	0.791571	0.260867	GNG12
Protein-protein Interactions At Synapses R-HSA-6794362	1/88	0.719243	0.806703	0	0	0.791571	0.260867	IL1RAP
Regulation Of mRNA Stability By Proteins That Bind AU-rich Elements R-HSA-450531	1/88	0.719243	0.806703	0	0	0.791571	0.260867	ENPP2
Mitochondrial Biogenesis R-HSA-1592230	1/89	0.723276	0.80993	0	0	0.782536	0.253514	SSBP1
Respiratory Electron Transport R-HSA-611105	1/90	0.72725	0.811706	0	0	0.773704	0.246413	ETFA
MAPK6/MAPK4 Signaling R-HSA-5687128	1/90	0.72725	0.811706	0	0	0.773704	0.246413	MOV10
Major Pathway Of rRNA Processing In Nucleolus And Cytosol R-HSA-6791226	2/179	0.728336	0.811706	0	0	0.777314	0.246403	RPLP2	RPL28
Signaling By TGF-beta Receptor Complex R-HSA-170834	1/91	0.731168	0.81357	0	0	0.765068	0.239552	LTBP3
Neurotransmitter Receptors And Postsynaptic Signal Transmission R-HSA-112314	2/182	0.736743	0.818473	0	0	0.764241	0.233488	NSF	GNG12
Unattached Kinetochores Signal Amplification Via A MAD2 Inhibitory Signal R-HSA-141444	1/93	0.738837	0.819501	0	0	0.74836	0.226512	SEC13
PIP3 Activates AKT Signaling R-HSA-1257604	3/268	0.740349	0.819881	0	0	0.778012	0.233896	MOV10	CLSTN1	IL1RAP
RAF/MAP Kinase Cascade R-HSA-5673001	3/271	0.747134	0.825311	0	0	0.769184	0.224225	RASA3	FN1	NCAM1
Mitotic Prometaphase R-HSA-68877	2/186	0.747607	0.825311	0	0	0.747474	0.217423	SEC13	DCTN3
MyD88 Cascade Initiated On Plasma Membrane R-HSA-975871	1/96	0.749932	0.826577	0	0	0.724617	0.208524	APP
Anchoring Of Basal Body To Plasma Membrane R-HSA-5620912	1/97	0.753526	0.827933	0	0	0.717032	0.202914	DCTN3
EML4 And NUDC In Mitotic Spindle Formation R-HSA-9648025	1/97	0.753526	0.827933	0	0	0.717032	0.202914	SEC13
rRNA Processing In Nucleus And Cytosol R-HSA-8868773	2/189	0.755502	0.828806	0	0	0.735369	0.206178	RPLP2	RPL28
Visual Phototransduction R-HSA-2187338	1/98	0.757067	0.829225	0	0	0.709604	0.197485	APOE
MAPK1/MAPK3 Signaling R-HSA-5684996	3/277	0.760281	0.831446	0	0	0.752109	0.206129	RASA3	FN1	NCAM1
Cell Cycle, Mitotic R-HSA-69278	6/523	0.761818	0.831621	0	0	0.795676	0.216462	RAB2A	SEC13	TPR	VPS4A	DCTN3	CHMP2A
Stimuli-sensing Channels R-HSA-2672351	1/100	0.763999	0.831621	0	0	0.695198	0.187139	TTYH2
KEAP1-NFE2L2 Pathway R-HSA-9755511	1/100	0.763999	0.831621	0	0	0.695198	0.187139	SQSTM1
TRAF6 Mediated Induction Of NFkB And MAP Kinases Upon TLR7/8 Or 9 Activation R-HSA-975138	1/101	0.767391	0.832488	0	0	0.688211	0.18221	APP
Translation R-HSA-72766	3/281	0.768735	0.832488	0	0	0.741134	0.194925	EIF3K	RPLP2	RPL28
ABC-family Proteins Mediated Transport R-HSA-382556	1/102	0.770734	0.832488	0	0	0.681362	0.177434	OS9
Potassium Channels R-HSA-1296071	1/102	0.770734	0.832488	0	0	0.681362	0.177434	GNG12
MyD88 Dependent Cascade Initiated On Endosome R-HSA-975155	1/102	0.770734	0.832488	0	0	0.681362	0.177434	APP
Toll Like Receptor 3 (TLR3) Cascade R-HSA-168164	1/103	0.77403	0.833479	0	0	0.674647	0.172808	APP
Toll Like Receptor 7/8 (TLR7/8) Cascade R-HSA-168181	1/103	0.77403	0.833479	0	0	0.674647	0.172808	APP
rRNA Processing R-HSA-72312	2/199	0.780298	0.83785	0	0	0.697684	0.173081	RPLP2	RPL28
PI3K/AKT Signaling In Cancer R-HSA-2219528	1/105	0.780479	0.83785	0	0	0.661606	0.163977	CLSTN1
Resolution Of Sister Chromatid Cohesion R-HSA-2500257	1/106	0.783635	0.838159	0	0	0.655272	0.159763	SEC13
Toll Like Receptor 9 (TLR9) Cascade R-HSA-168138	1/106	0.783635	0.838159	0	0	0.655272	0.159763	APP
Ub-specific Processing Proteases R-HSA-5689880	2/201	0.784985	0.838159	0	0	0.690601	0.167188	VDAC1	STAM2
Phase II - Conjugation Of Compounds R-HSA-156580	1/107	0.786745	0.838159	0	0	0.649057	0.155677	GSTM5
MyD88-independent TLR4 Cascade R-HSA-166166	1/107	0.786745	0.838159	0	0	0.649057	0.155677	APP
Transcriptional Regulation By RUNX1 R-HSA-8878171	2/204	0.791852	0.842085	0	0	0.68024	0.158755	MOV10	CTSL
Signaling By B Cell Receptor (BCR) R-HSA-983705	1/109	0.792833	0.842085	0	0	0.636972	0.147868	CLSTN1
Mitotic Spindle Checkpoint R-HSA-69618	1/110	0.795812	0.84397	0	0	0.631096	0.144137	SEC13
Phospholipid Metabolism R-HSA-1483257	2/208	0.800707	0.846312	0	0	0.666895	0.148224	CLSTN1	GPD1
Respiratory Electron Transport, ATP Synthesis By Chemiosmotic Coupling, Heat Production By Uncoupling Proteins R-HSA-163200	1/112	0.801642	0.846312	0	0	0.619662	0.137003	ETFA
MyD88:MAL(TIRAP) Cascade Initiated On Plasma Membrane R-HSA-166058	1/112	0.801642	0.846312	0	0	0.619662	0.137003	APP
Reproduction R-HSA-1474165	1/113	0.804495	0.848046	0	0	0.614098	0.133592	CD9
Intracellular Signaling By Second Messengers R-HSA-9006925	3/306	0.816208	0.859102	0	0	0.67911	0.137918	MOV10	CLSTN1	IL1RAP
RHO GTPases Activate Formins R-HSA-5663220	1/119	0.820771	0.861318	0	0	0.582694	0.115089	SEC13
Signaling By TGFB Family Members R-HSA-9006936	1/119	0.820771	0.861318	0	0	0.582694	0.115089	LTBP3
Rab Regulation Of Trafficking R-HSA-9007101	1/122	0.828396	0.86802	0	0	0.56816	0.106964	ARF6
Cardiac Conduction R-HSA-5576891	1/126	0.838061	0.876837	0	0	0.549867	0.0971418	ATP1B3
Glycerophospholipid Biosynthesis R-HSA-1483206	1/127	0.840391	0.877965	0	0	0.545475	0.0948512	GPD1
ADORA2B Mediated Anti-Inflammatory Cytokine Production R-HSA-9660821	1/131	0.849384	0.886038	0	0	0.528583	0.0862882	GNG12
Processing Of Capped Intron-Containing Pre-mRNA R-HSA-72203	2/242	0.863418	0.899341	0	0	0.57142	0.0839164	SEC13	TPR
PTEN Regulation R-HSA-6807070	1/139	0.865881	0.900568	0	0	0.497737	0.0716779	MOV10
Toll Like Receptor 4 (TLR4) Cascade R-HSA-166016	1/140	0.867812	0.901239	0	0	0.494131	0.0700577	APP
Transmission Across Chemical Synapses R-HSA-112315	2/246	0.869474	0.901629	0	0	0.561937	0.0785964	NSF	GNG12
CDC42 GTPase Cycle R-HSA-9013148	1/149	0.883993	0.915331	0	0	0.463869	0.0571977	FARP1
G Alpha (S) Signaling Events R-HSA-418555	1/153	0.890536	0.91939	0	0	0.45157	0.0523513	GNG12
Metabolism Of Steroids R-HSA-8957322	1/153	0.890536	0.91939	0	0	0.45157	0.0523513	MBTPS1
Organelle Biogenesis And Maintenance R-HSA-1852241	2/275	0.90651	0.934505	0	0	0.501496	0.0492236	DCTN3	SSBP1
Cell Cycle R-HSA-1640170	6/654	0.909371	0.936078	0	0	0.630489	0.0598979	RAB2A	SEC13	TPR	VPS4A	DCTN3	CHMP2A
Deubiquitination R-HSA-5688426	2/279	0.910772	0.936146	0	0	0.494153	0.0461847	VDAC1	STAM2
Separation Of Sister Chromatids R-HSA-2467813	1/170	0.914481	0.938581	0	0	0.405793	0.0362775	SEC13
Neuronal System R-HSA-112316	3/386	0.916436	0.939178	0	0	0.535045	0.0466894	NSF	IL1RAP	GNG12
Metabolism Of RNA R-HSA-8953854	6/666	0.917741	0.939178	0	0	0.618636	0.0531035	SEC13	TPR	ENPP2	RPLP2	RPL28	CD44
Apoptosis R-HSA-109581	1/178	0.923865	0.944066	0	0	0.387293	0.0306694	C1QBP
G2/M Transition R-HSA-69275	1/182	0.928165	0.94708	0	0	0.378657	0.0282271	DCTN3
Mitotic G2-G2/M Phases R-HSA-453274	1/184	0.930224	0.947085	0	0	0.37448	0.0270862	DCTN3
Signaling By GPCR R-HSA-372790	6/689	0.931923	0.947085	0	0	0.597082	0.0420971	APP	CXCL10	ANXA1	GPNMB	FZD7	GNG12
Cilium Assembly R-HSA-5617833	1/186	0.932223	0.947085	0	0	0.370394	0.0259953	DCTN3
TCF Dependent Signaling In Response To WNT R-HSA-201681	1/198	0.943077	0.956085	0	0	0.347618	0.020373	LRP6
GPCR Downstream Signaling R-HSA-388396	5/619	0.94381	0.956085	0	0	0.553514	0.0320099	APP	CXCL10	ANXA1	GPNMB	GNG12
Biological Oxidations R-HSA-211859	1/218	0.957453	0.968506	0	0	0.315256	0.0137069	GSTM5
Neddylation R-HSA-8951664	1/237	0.967741	0.977502	0	0	0.289593	0.00949601	SQSTM1
Cell Cycle Checkpoints R-HSA-69620	1/271	0.980355	0.988819	0	0	0.252684	0.00501329	SEC13
Antigen Processing: Ubiquitination And Proteasome Degradation R-HSA-983168	1/307	0.988392	0.995492	0	0	0.222543	0.00259849	LNPEP
Transcriptional Regulation By TP53 R-HSA-3700989	1/354	0.994167	0.999872	0	0	0.192446	0.00112586	MOV10
Sensory Perception R-HSA-9709957	2/616	0.998751	0.999991	0	0	0.219067	0.000273784	EPS8	APOE
Generic Transcription Pathway R-HSA-212436	4/1190	0.999971	0.999991	0	0	0.221592	6.51927e-06	MOV10	CTSL	APOE	HSPD1
Gene Expression (Transcription) R-HSA-74160	6/1449	0.999972	0.999991	0	0	0.271325	7.55741e-06	MOV10	SEC13	CTSL	TPR	APOE	HSPD1
RNA Polymerase II Transcription R-HSA-73857	4/1312	0.999991	0.999991	0	0	0.199601	1.86217e-06	MOV10	CTSL	APOE	HSPD1
[truncated: 25 more columns]
