# Supplementary material for: Mitofusin 1 silencing decreases the senescent associated secretory phenotype, promotes immune cell recruitment and delays melanoma tumor growth after chemotherapy
Source: Sci Rep. 2024 Jan 9;14:909. doi: 10.1038/s41598-024-51427-7 (PMC10776601; doi:10.1038/s41598-024-51427-7)
Supplement: Supplementary file 5 — Supplementary Dataset S3A. [file 41598_2024_51427_MOESM5_ESM.xlsx]

## Sheet: Guide
Supplementary Dataset 3A: Statistically differential proteins, ShScr TMZ vs ShScr DMSO
Sheet	Description
1	Statistically differential proteins shScr DMSO vs shScr TMZ
2	List of proteins increased in shScr TMZ with respect to shScr DMSO
3	List of proteins increased in shScr DMSO with respect to shScr TMZ
4	List of corresponding genes obtained with Uniprot for proteins in sheet 2
5	List of corresponding genes obteined with Uniprot for proteins in sheet 3

## Sheet: 1_shSCR DMSO vs shSCR TMZ
Statistically differential proteins shSCR DMSO vs shScr TMZ
Venn diagram: proteins exclusively detected in shScr DMSO
Protein ID	Replicates	ΣNormalized XIC	Description
Q9Z222	3	0.000912442	N-acetyllactosaminide beta-1,3-N-acetylglucosaminyltransferase 2 OS=Mus musculus OX=10090 GN=B3GNT2 PE=1 SV=3
O88745	3	0.000825152	Scrapie-responsive protein 1 OS=Mus musculus OX=10090 GN=Scrg1 PE=2 SV=1
P53690	3	0.000536373	Matrix metalloproteinase-14 OS=Mus musculus OX=10090 GN=Mmp14 PE=2 SV=3; Additional IDs concatenated into MaxParsimony group: A0A286YED2
E9PZF5	3	0.000463517	Acidic leucine-rich nuclear phosphoprotein 32 family member E (Fragment) OS=Mus musculus OX=10090 GN=Anp32e PE=1 SV=1
Q9WVM1	3	0.000420881	Rac GTPase-activating protein 1 OS=Mus musculus OX=10090 GN=Racgap1 PE=1 SV=1
P62331	2	0.000314232	ADP-ribosylation factor 6 OS=Mus musculus OX=10090 GN=Arf6 PE=1 SV=2
E9Q5G3	3	0.000305904	Kinesin-like protein KIF23 OS=Mus musculus OX=10090 GN=Kif23 PE=1 SV=1; Additional IDs concatenated into MaxParsimony group: A0A1L1SRP4, Reverse_Q3TG86
Q9DB34	3	0.000293136	Charged multivesicular body protein 2a OS=Mus musculus OX=10090 GN=Chmp2a PE=1 SV=1; Additional IDs concatenated into MaxParsimony group: A0A1B0GR63, A0A1B0GT75, A0A1B0GSH4
O55183	3	0.000177018	Stanniocalcin-1 OS=Mus musculus OX=10090 GN=Stc1 PE=2 SV=1
P84104	2	0.000171327	Serine/arginine-rich splicing factor 3 OS=Mus musculus OX=10090 GN=Srsf3 PE=1 SV=1; Additional IDs concatenated into MaxParsimony group: A2A4X6
P32261	3	0.000168117	Antithrombin-III OS=Mus musculus OX=10090 GN=Serpinc1 PE=1 SV=1; Additional IDs concatenated into MaxParsimony group: A0A0A6YWH7
P54227	3	0.000156672	Stathmin OS=Mus musculus OX=10090 GN=Stmn1 PE=1 SV=2; Additional IDs concatenated into MaxParsimony group: D3Z5N2, D3Z1Z8
Q64726	3	0.000141538	Zinc-alpha-2-glycoprotein OS=Mus musculus OX=10090 GN=Azgp1 PE=1 SV=2
Q3UHX2	2	0.000137208	28 kDa heat- and acid-stable phosphoprotein OS=Mus musculus OX=10090 GN=Pdap1 PE=1 SV=1
A0A0R4J0H5	3	0.000131153	N-acetylglucosamine-1-phosphotransferase subunit gamma OS=Mus musculus OX=10090 GN=Gnptg PE=1 SV=1
Q80V53	3	0.000130203	Carbohydrate sulfotransferase 14 OS=Mus musculus OX=10090 GN=Chst14 PE=2 SV=2; Additional IDs concatenated into MaxParsimony group: A2AQV2
O35188	3	0.000117143	Fractalkine OS=Mus musculus OX=10090 GN=Cx3cl1 PE=1 SV=3
D3Z0S6	2	9.79988e-05	U1 small nuclear ribonucleoprotein A (Fragment) OS=Mus musculus OX=10090 GN=Snrpa PE=1 SV=1
Q80W65	3	6.73807e-05	Proprotein convertase subtilisin/kexin type 9 OS=Mus musculus OX=10090 GN=Pcsk9 PE=1 SV=2
Q8K2Y3	3	6.50484e-05	Protein eva-1 homolog B OS=Mus musculus OX=10090 GN=Eva1b PE=1 SV=1
O08543	3	6.29065e-05	Ephrin-A5 OS=Mus musculus OX=10090 GN=Efna5 PE=1 SV=1
Q3UH93	3	6.15323e-05	Plexin-D1 OS=Mus musculus OX=10090 GN=Plxnd1 PE=1 SV=1
Q8BT07	2	6.07803e-05	Centrosomal protein of 55 kDa OS=Mus musculus OX=10090 GN=Cep55 PE=1 SV=2
Q8K209	3	6.01711e-05	Adhesion G-protein coupled receptor G1 OS=Mus musculus OX=10090 GN=Adgrg1 PE=1 SV=1; Additional IDs concatenated into MaxParsimony group: A0A1D5RLE2, A0A1D5RLN4, A0A1D5RLK9, A0A1D5RLB9, A0A1D5RLF7, A0A1D5RM68, A0A1D5RLH8, A0A1D5RME3
E9Q0Z7	3	5.87652e-05	Formylglycine-generating enzyme OS=Mus musculus OX=10090 GN=Sumf1 PE=1 SV=1
A0A0A0MQ69	3	5.32834e-05	Cyclic AMP-dependent transcription factor ATF-6 beta OS=Mus musculus OX=10090 GN=Atf6b PE=1 SV=1
Q8BHC9	3	5.28692e-05	Alpha-(1,3)-fucosyltransferase 11 OS=Mus musculus OX=10090 GN=Fut11 PE=1 SV=1
A0A494BBF6	3	5.04074e-05	STIP1 homology and U box-containing protein 1 OS=Mus musculus OX=10090 GN=Stub1 PE=1 SV=1
P0C192	3	4.6264e-05	Leucine-rich repeat-containing protein 4B OS=Mus musculus OX=10090 GN=Lrrc4b PE=1 SV=1; Additional IDs concatenated into MaxParsimony group: D3Z2D1, D3YZP3
Q9JMK0	2	4.3565e-05	Beta-1,4-galactosyltransferase 5 OS=Mus musculus OX=10090 GN=B4galt5 PE=1 SV=2
Q9JLI2	3	4.25536e-05	Collagen type V alpha 3 chain OS=Mus musculus OX=10090 GN=Col5a3 PE=1 SV=1
Q61009	3	4.2341e-05	Scavenger receptor class B member 1 OS=Mus musculus OX=10090 GN=Scarb1 PE=1 SV=1
Q61703	3	4.1477e-05	Inter-alpha-trypsin inhibitor heavy chain H2 OS=Mus musculus OX=10090 GN=Itih2 PE=1 SV=1
A0A0A6YY83	2	3.91721e-05	Protocadherin 7 OS=Mus musculus OX=10090 GN=Pcdh7 PE=1 SV=1; Additional IDs concatenated into MaxParsimony group: E9Q2S0, A2RS43
Q62371	3	3.60327e-05	Discoidin domain-containing receptor 2 OS=Mus musculus OX=10090 GN=Ddr2 PE=1 SV=2; Additional IDs concatenated into MaxParsimony group: A0A0A6YXY2
D3YWM8	2	3.15254e-05	Semaphorin-6A OS=Mus musculus OX=10090 GN=Sema6a PE=1 SV=1
O89001	3	2.88286e-05	Carboxypeptidase D OS=Mus musculus OX=10090 GN=Cpd PE=1 SV=2
Q60767	2	2.76378e-05	Lymphocyte antigen 75 OS=Mus musculus OX=10090 GN=Ly75 PE=1 SV=2
Q8K298	3	2.63903e-05	Anillin OS=Mus musculus OX=10090 GN=Anln PE=1 SV=2
A8DIL0	2	2.56572e-05	Galectin OS=Mus musculus OX=10090 GN=Lgals8 PE=1 SV=1; Additional IDs concatenated into MaxParsimony group: Q9JL15, Q8C6H0
Q61090	3	2.42877e-05	Frizzled-7 OS=Mus musculus OX=10090 GN=Fzd7 PE=1 SV=2; Additional IDs concatenated into MaxParsimony group: Q9JIP6
H9H9R4	2	2.3464e-05	Glycosylated lysosomal membrane protein OS=Mus musculus OX=10090 GN=Glmp PE=1 SV=1
P03975	2	2.26011e-05	IgE-binding protein OS=Mus musculus OX=10090 GN=Iap PE=2 SV=1
O08912	2	1.94312e-05	Polypeptide N-acetylgalactosaminyltransferase 1 OS=Mus musculus OX=10090 GN=Galnt1 PE=1 SV=1
Q80UM7	3	1.8271e-05	Mannosyl-oligosaccharide glucosidase OS=Mus musculus OX=10090 GN=Mogs PE=1 SV=1
Q9CX86	2	1.53917e-05	Heterogeneous nuclear ribonucleoprotein A0 OS=Mus musculus OX=10090 GN=Hnrnpa0 PE=1 SV=1
E9Q3T3	2	1.49542e-05	Kinesin-like protein KIF14 OS=Mus musculus OX=10090 GN=Kif14 PE=1 SV=1
Q6AZB0	3	1.46985e-05	Brother of CDO OS=Mus musculus OX=10090 GN=Boc PE=1 SV=2
E9Q5C9	2	1.42434e-05	Nucleolar and coiled-body phosphoprotein 1 OS=Mus musculus OX=10090 GN=Nolc1 PE=1 SV=1
Q05909	2	1.35271e-05	Receptor-type tyrosine-protein phosphatase gamma OS=Mus musculus OX=10090 GN=Ptprg PE=1 SV=1
G3UWC2	2	1.19773e-05	N-acetylated alpha-linked acidic dipeptidase 2, isoform CRA_a OS=Mus musculus OX=10090 GN=Naalad2 PE=1 SV=1; Additional IDs concatenated into MaxParsimony group: Q9CZR2, O35409, Q0VDM6
O88572	2	1.17801e-05	Low-density lipoprotein receptor-related protein 6 OS=Mus musculus OX=10090 GN=Lrp6 PE=1 SV=1; Additional IDs concatenated into MaxParsimony group: A0A0R4J0A9
Q9WU60	2	1.1645e-05	Attractin OS=Mus musculus OX=10090 GN=Atrn PE=1 SV=3
Q99LL3	2	1.01588e-05	Carbohydrate sulfotransferase 12 OS=Mus musculus OX=10090 GN=Chst12 PE=2 SV=2; Additional IDs concatenated into MaxParsimony group: D3YUY0
Q99J36	2	9.91003e-06	THUMP domain-containing protein 1 OS=Mus musculus OX=10090 GN=Thumpd1 PE=1 SV=1
P70428	2	9.47661e-06	Exostosin-2 OS=Mus musculus OX=10090 GN=Ext2 PE=1 SV=2; Additional IDs concatenated into MaxParsimony group: V9GX32, E9Q1M5, A2AIG3
Q8K2C7	2	8.862e-06	Protein OS-9 OS=Mus musculus OX=10090 GN=Os9 PE=1 SV=2
P49025	2	8.6674e-06	Citron Rho-interacting kinase OS=Mus musculus OX=10090 GN=Cit PE=1 SV=3
Q9WTZ2	2	8.22291e-06	Membrane-bound transcription factor site-1 protease OS=Mus musculus OX=10090 GN=Mbtps1 PE=1 SV=1
Q5SWN2	2	7.7553e-06	Replication protein A subunit OS=Mus musculus OX=10090 GN=Rpa1 PE=1 SV=2; Additional IDs concatenated into MaxParsimony group: Q8VEE4
Q08509	2	7.06357e-06	Epidermal growth factor receptor kinase substrate 8 OS=Mus musculus OX=10090 GN=Eps8 PE=1 SV=2; Additional IDs concatenated into MaxParsimony group: Q3UGL1
Q812G0	2	6.37591e-06	Alpha-1,3-mannosyl-glycoprotein 4-beta-N-acetylglucosaminyltransferase A OS=Mus musculus OX=10090 GN=Mgat4a PE=2 SV=1
Q80V70	2	6.05136e-06	Multiple epidermal growth factor-like domains protein 6 OS=Mus musculus OX=10090 GN=Megf6 PE=2 SV=3
E9Q3A7	2	5.26415e-06	Cadherin 19, type 2 OS=Mus musculus OX=10090 GN=Cdh19 PE=1 SV=1
Q9ESU7	2	4.95087e-06	Amino acid transporter OS=Mus musculus OX=10090 GN=Slc1a5 PE=1 SV=1
D3YXK2	2	4.195e-06	Scaffold attachment factor B1 OS=Mus musculus OX=10090 GN=Safb PE=1 SV=2
Venn diagram: proteins exclusively detected in shScr TMZ
Protein ID	Replicates	ΣNormalized XIC	Description
Q99KR7	2	0.00181368	Peptidyl-prolyl cis-trans isomerase F, mitochondrial OS=Mus musculus OX=10090 GN=Ppif PE=1 SV=1
Q6PEB6	3	0.000907937	MOB-like protein phocein OS=Mus musculus OX=10090 GN=Mob4 PE=1 SV=1; Additional IDs concatenated into MaxParsimony group: E0CXA9, E0CYJ0, G8JL35
P16460	3	0.000736846	Argininosuccinate synthase OS=Mus musculus OX=10090 GN=Ass1 PE=1 SV=1
P56391	3	0.000691065	Cytochrome c oxidase subunit 6B1 OS=Mus musculus OX=10090 GN=Cox6b1 PE=1 SV=2; Additional IDs concatenated into MaxParsimony group: A0A140LIU3
P62075	3	0.000683499	Mitochondrial import inner membrane translocase subunit Tim13 OS=Mus musculus OX=10090 GN=Timm13 PE=1 SV=1; Additional IDs concatenated into MaxParsimony group: A0A1W2P756
P61971	3	0.000660951	Nuclear transport factor 2 OS=Mus musculus OX=10090 GN=Nutf2 PE=1 SV=1
Q9R0Q6	3	0.000433192	Actin-related protein 2/3 complex subunit 1A OS=Mus musculus OX=10090 GN=Arpc1a PE=1 SV=1
O08573	3	0.000363593	Galectin-9 OS=Mus musculus OX=10090 GN=Lgals9 PE=1 SV=1
Q9WV55	3	0.000342696	Vesicle-associated membrane protein-associated protein A OS=Mus musculus OX=10090 GN=Vapa PE=1 SV=2
P83882	3	0.000327274	60S ribosomal protein L36a OS=Mus musculus OX=10090 GN=Rpl36a PE=3 SV=2; Additional IDs concatenated into MaxParsimony group: A0A2I3BPG9
Q9CQW9	3	0.000317458	Interferon-induced transmembrane protein 3 OS=Mus musculus OX=10090 GN=Ifitm3 PE=1 SV=1
Q8R2Q8	3	0.000317419	Bone marrow stromal antigen 2 OS=Mus musculus OX=10090 GN=Bst2 PE=1 SV=1
P50543	2	0.000316667	Protein S100-A11 OS=Mus musculus OX=10090 GN=S100a11 PE=1 SV=1
E9Q1W0	3	0.000280561	Calcium/calmodulin-dependent protein kinase type II subunit delta OS=Mus musculus OX=10090 GN=Camk2d PE=1 SV=2
P53810	3	0.000269523	Phosphatidylinositol transfer protein alpha isoform OS=Mus musculus OX=10090 GN=Pitpna PE=1 SV=2
A2ACH6	3	0.000263981	Delta-sarcoglycan OS=Mus musculus OX=10090 GN=Sgcd PE=1 SV=1
F8WH42	3	0.000261823	Leukemia inhibitory factor OS=Mus musculus OX=10090 GN=Lif PE=1 SV=1
Q9QUR7	3	0.000249495	Peptidyl-prolyl cis-trans isomerase NIMA-interacting 1 OS=Mus musculus OX=10090 GN=Pin1 PE=1 SV=1
Q9D0J4	2	0.00024892	ADP-ribosylation factor-like protein 2 OS=Mus musculus OX=10090 GN=Arl2 PE=1 SV=1
P97372	3	0.000245801	Proteasome activator complex subunit 2 OS=Mus musculus OX=10090 GN=Psme2 PE=1 SV=4; Additional IDs concatenated into MaxParsimony group: G3X9V0, E0CZ90
Q08093	3	0.000245638	Calponin-2 OS=Mus musculus OX=10090 GN=Cnn2 PE=1 SV=1
Q9DB27	3	0.000233284	Malignant T-cell-amplified sequence 1 OS=Mus musculus OX=10090 GN=Mcts1 PE=1 SV=1
Q8QZT1	3	0.000202526	Acetyl-CoA acetyltransferase, mitochondrial OS=Mus musculus OX=10090 GN=Acat1 PE=1 SV=1
Q64339	3	0.000197703	Ubiquitin-like protein ISG15 OS=Mus musculus OX=10090 GN=Isg15 PE=1 SV=4
Q3ULB1	3	0.000192657	Testin OS=Mus musculus OX=10090 GN=Tes PE=1 SV=1
A0A0R4J2B2	3	0.000168178	BTB/POZ domain-containing protein KCTD12 OS=Mus musculus OX=10090 GN=Kctd12 PE=1 SV=1; Additional IDs concatenated into MaxParsimony group: Q6WVG3, Q50H33, Q5DTY9, Q8C7J6
A0A0G2JES3	3	0.000167564	60S ribosomal protein L9 (Fragment) OS=Mus musculus OX=10090 GN=Rpl9 PE=1 SV=1
Q9DCC4	3	0.000166182	Pyrroline-5-carboxylate reductase 3 OS=Mus musculus OX=10090 GN=Pycr3 PE=1 SV=2
Q99KR3	3	0.000164807	Endoribonuclease LACTB2 OS=Mus musculus OX=10090 GN=Lactb2 PE=1 SV=1
O55135	3	0.000164674	Eukaryotic translation initiation factor 6 OS=Mus musculus OX=10090 GN=Eif6 PE=1 SV=2; Additional IDs concatenated into MaxParsimony group: B1AZQ4, D6RJJ3, D6RG53
Q99KC8	3	0.00015968	von Willebrand factor A domain-containing protein 5A OS=Mus musculus OX=10090 GN=Vwa5a PE=1 SV=2
Q60930	3	0.000157816	Voltage-dependent anion-selective channel protein 2 OS=Mus musculus OX=10090 GN=Vdac2 PE=1 SV=2
Q8CI51	3	0.00014858	PDZ and LIM domain protein 5 OS=Mus musculus OX=10090 GN=Pdlim5 PE=1 SV=4; Additional IDs concatenated into MaxParsimony group: D9J302, D9J301, D9J300, D9J2Z9, A0A0G2JEJ0, A0A0G2JGZ5, E9Q8P5, F8WJI6, D9J303, Q9CRA2
Q9CQW1	3	0.000140396	Synaptobrevin homolog YKT6 OS=Mus musculus OX=10090 GN=Ykt6 PE=1 SV=1
Q9WTL7	3	0.000137491	Acyl-protein thioesterase 2 OS=Mus musculus OX=10090 GN=Lypla2 PE=1 SV=1
Q9DBT5	3	0.000137107	AMP deaminase 2 OS=Mus musculus OX=10090 GN=Ampd2 PE=1 SV=1
Q99L13	3	0.000133051	3-hydroxyisobutyrate dehydrogenase, mitochondrial OS=Mus musculus OX=10090 GN=Hibadh PE=1 SV=1
Q8BP40	3	0.000132434	Lysophosphatidic acid phosphatase type 6 OS=Mus musculus OX=10090 GN=Acp6 PE=1 SV=1
Q91X52	3	0.000130937	L-xylulose reductase OS=Mus musculus OX=10090 GN=Dcxr PE=1 SV=2; Additional IDs concatenated into MaxParsimony group: A2AC16
Q68FG2	3	0.000128336	Spectrin beta chain OS=Mus musculus OX=10090 GN=Sptbn2 PE=1 SV=1
G5E891	2	0.000127347	Platelet derived growth factor, alpha, isoform CRA_a OS=Mus musculus OX=10090 GN=Pdgfa PE=1 SV=1; Additional IDs concatenated into MaxParsimony group: P20033, Q99L56
P06869	3	0.000126818	Urokinase-type plasminogen activator OS=Mus musculus OX=10090 GN=Plau PE=1 SV=1
O08529	3	0.000121517	Calpain-2 catalytic subunit OS=Mus musculus OX=10090 GN=Capn2 PE=1 SV=4
Q8VCT3	3	0.000119236	Aminopeptidase B OS=Mus musculus OX=10090 GN=Rnpep PE=1 SV=2; Additional IDs concatenated into MaxParsimony group: E9PYF1
Q9D1J1	3	0.000117025	Adaptin ear-binding coat-associated protein 2 OS=Mus musculus OX=10090 GN=Necap2 PE=1 SV=1
Q91YT7	2	0.000115374	YTH domain-containing family protein 2 OS=Mus musculus OX=10090 GN=Ythdf2 PE=1 SV=1
E9QK48	3	0.000115232	Echinoderm microtubule-associated protein-like 2 OS=Mus musculus OX=10090 GN=Eml2 PE=1 SV=1; Additional IDs concatenated into MaxParsimony group: Q7TNG5, D6RGM3
Q9CQA3	3	0.000110997	Succinate dehydrogenase [ubiquinone] iron-sulfur subunit, mitochondrial OS=Mus musculus OX=10090 GN=Sdhb PE=1 SV=1
P35505	3	0.000110991	Fumarylacetoacetase OS=Mus musculus OX=10090 GN=Fah PE=1 SV=2; Additional IDs concatenated into MaxParsimony group: D3Z2R9
A0A0A6YVU8	3	0.000108918	MCG119397 OS=Mus musculus OX=10090 GN=Gm9774 PE=4 SV=1
Q9CQ92	3	0.000107902	Mitochondrial fission 1 protein OS=Mus musculus OX=10090 GN=Fis1 PE=1 SV=1; Additional IDs concatenated into MaxParsimony group: G3X9U9
Q3TXN1	3	0.000107145	Prostaglandin reductase 2 OS=Mus musculus OX=10090 GN=Ptgr2 PE=1 SV=1
P47857	3	0.000106269	ATP-dependent 6-phosphofructokinase, muscle type OS=Mus musculus OX=10090 GN=Pfkm PE=1 SV=3
Q64437	3	0.000106176	All-trans-retinol dehydrogenase [NAD(+)] ADH7 OS=Mus musculus OX=10090 GN=Adh7 PE=2 SV=2
B1AU25	3	0.000105533	Apoptosis-inducing factor 1, mitochondrial OS=Mus musculus OX=10090 GN=Aifm1 PE=1 SV=1
G3X8R0	2	0.000105408	Receptor expression-enhancing protein OS=Mus musculus OX=10090 GN=Reep5 PE=1 SV=1; Additional IDs concatenated into MaxParsimony group: A0A494BBE3
P47941	3	0.000103992	Crk-like protein OS=Mus musculus OX=10090 GN=Crkl PE=1 SV=2; Additional IDs concatenated into MaxParsimony group: A0A338P675, A0A338P6Q0
Q9EQK5	3	0.000103959	Major vault protein OS=Mus musculus OX=10090 GN=Mvp PE=1 SV=4
Q9CR95	3	0.000103046	Adaptin ear-binding coat-associated protein 1 OS=Mus musculus OX=10090 GN=Necap1 PE=1 SV=2; Additional IDs concatenated into MaxParsimony group: F6RCM5
Q9DB20	3	0.000100274	ATP synthase subunit O, mitochondrial OS=Mus musculus OX=10090 GN=Atp5po PE=1 SV=1; Additional IDs concatenated into MaxParsimony group: A0A338P7G3
Q8BWZ3	3	9.75628e-05	N-alpha-acetyltransferase 25, NatB auxiliary subunit OS=Mus musculus OX=10090 GN=Naa25 PE=1 SV=1
Q99J77	3	9.70849e-05	Sialic acid synthase OS=Mus musculus OX=10090 GN=Nans PE=1 SV=1
Q9CR86	2	9.70535e-05	Calcium-regulated heat stable protein 1 OS=Mus musculus OX=10090 GN=Carhsp1 PE=1 SV=1
O70400	3	9.47659e-05	PDZ and LIM domain protein 1 OS=Mus musculus OX=10090 GN=Pdlim1 PE=1 SV=4; Additional IDs concatenated into MaxParsimony group: S4R1V0
Q8BFS6	2	9.43552e-05	Serine/threonine-protein phosphatase CPPED1 OS=Mus musculus OX=10090 GN=Cpped1 PE=1 SV=1
Q7TSV4	3	9.35716e-05	Phosphoglucomutase-2 OS=Mus musculus OX=10090 GN=Pgm2 PE=1 SV=1; Additional IDs concatenated into MaxParsimony group: A0A0G2JG04
Q8CIB5	3	9.12942e-05	Fermitin family homolog 2 OS=Mus musculus OX=10090 GN=Fermt2 PE=1 SV=1
O88543	3	9.05262e-05	COP9 signalosome complex subunit 3 OS=Mus musculus OX=10090 GN=Cops3 PE=1 SV=3; Additional IDs concatenated into MaxParsimony group: F6YCA7
P29268	3	9.04361e-05	CCN family member 2 OS=Mus musculus OX=10090 GN=Ccn2 PE=2 SV=3; Additional IDs concatenated into MaxParsimony group: H3BJW0
O88456	2	9.04159e-05	Calpain small subunit 1 OS=Mus musculus OX=10090 GN=Capns1 PE=1 SV=1; Additional IDs concatenated into MaxParsimony group: A0A0R4IZW8, A0A0R4J1C2
Q9DBF1	3	8.9821e-05	Alpha-aminoadipic semialdehyde dehydrogenase OS=Mus musculus OX=10090 GN=Aldh7a1 PE=1 SV=4; Additional IDs concatenated into MaxParsimony group: G3UYR8, G3UY72
P60521	2	8.88874e-05	Gamma-aminobutyric acid receptor-associated protein-like 2 OS=Mus musculus OX=10090 GN=Gabarapl2 PE=1 SV=1; Additional IDs concatenated into MaxParsimony group: Q9DCD6, Q8R3R8, B1AR50
Q05186	3	8.73284e-05	Reticulocalbin-1 OS=Mus musculus OX=10090 GN=Rcn1 PE=1 SV=1
P63328	3	8.26114e-05	Serine/threonine-protein phosphatase 2B catalytic subunit alpha isoform OS=Mus musculus OX=10090 GN=Ppp3ca PE=1 SV=1
Q9ESP1	3	8.15009e-05	Stromal cell-derived factor 2-like protein 1 OS=Mus musculus OX=10090 GN=Sdf2l1 PE=1 SV=2
Q8CGA0	3	8.1152e-05	Protein phosphatase 1F OS=Mus musculus OX=10090 GN=Ppm1f PE=1 SV=1
A0A087WNU6	3	7.86805e-05	Leucine-rich repeat flightless-interacting protein 1 (Fragment) OS=Mus musculus OX=10090 GN=Lrrfip1 PE=1 SV=1
P32020	3	7.70249e-05	Non-specific lipid-transfer protein OS=Mus musculus OX=10090 GN=Scp2 PE=1 SV=3
P35235	3	7.68518e-05	Tyrosine-protein phosphatase non-receptor type 11 OS=Mus musculus OX=10090 GN=Ptpn11 PE=1 SV=2
E9PYA3	3	7.62679e-05	Hydroxyacylglutathione hydrolase, mitochondrial (Fragment) OS=Mus musculus OX=10090 GN=Hagh PE=1 SV=1
Q91VR5	3	7.61604e-05	ATP-dependent RNA helicase DDX1 OS=Mus musculus OX=10090 GN=Ddx1 PE=1 SV=1; Additional IDs concatenated into MaxParsimony group: A0A1Y7VM48
Q8K2B3	3	7.52559e-05	Succinate dehydrogenase [ubiquinone] flavoprotein subunit, mitochondrial OS=Mus musculus OX=10090 GN=Sdha PE=1 SV=1; Additional IDs concatenated into MaxParsimony group: A0A1Y7VJ55
D3YXZ3	3	7.50084e-05	Kinesin light chain 2 OS=Mus musculus OX=10090 GN=Klc2 PE=1 SV=1
Q9JI75	3	7.36069e-05	Ribosyldihydronicotinamide dehydrogenase [quinone] OS=Mus musculus OX=10090 GN=Nqo2 PE=1 SV=3; Additional IDs concatenated into MaxParsimony group: A0A1Y7VMA0, A0A1Y7VL95
Q8VEM8	2	7.30396e-05	Phosphate carrier protein, mitochondrial OS=Mus musculus OX=10090 GN=Slc25a3 PE=1 SV=1
Q9WUM5	3	7.28801e-05	Succinate--CoA ligase [ADP/GDP-forming] subunit alpha, mitochondrial OS=Mus musculus OX=10090 GN=Suclg1 PE=1 SV=4
P18872	3	7.23778e-05	Guanine nucleotide-binding protein G(o) subunit alpha OS=Mus musculus OX=10090 GN=Gnao1 PE=1 SV=3
Q8BZA9	3	6.96138e-05	Fructose-2,6-bisphosphatase TIGAR OS=Mus musculus OX=10090 GN=Tigar PE=1 SV=1
Q8BJY1	3	6.87691e-05	26S proteasome non-ATPase regulatory subunit 5 OS=Mus musculus OX=10090 GN=Psmd5 PE=1 SV=4
F2Z456	2	6.6549e-05	NADH-cytochrome b5 reductase OS=Mus musculus OX=10090 GN=Cyb5r3 PE=1 SV=1; Additional IDs concatenated into MaxParsimony group: Q9DCN2, A0A0A0MQM3
A0A0R4J083	3	6.31357e-05	Long-chain-specific acyl-CoA dehydrogenase, mitochondrial OS=Mus musculus OX=10090 GN=Acadl PE=1 SV=1
Q9JM14	3	6.19468e-05	5'(3')-deoxyribonucleotidase, cytosolic type OS=Mus musculus OX=10090 GN=Nt5c PE=1 SV=1; Additional IDs concatenated into MaxParsimony group: A2A9X5
Q9DBE0	3	6.19202e-05	Cysteine sulfinic acid decarboxylase OS=Mus musculus OX=10090 GN=Csad PE=1 SV=1; Additional IDs concatenated into MaxParsimony group: A0A2R8VHX0, A0A2R8VK32, A0A2R8VHJ2, A0A2R8VHW7, A0A2R8VK60
P24668	3	6.14864e-05	Cation-dependent mannose-6-phosphate receptor OS=Mus musculus OX=10090 GN=M6pr PE=1 SV=1
Q9DD18	3	6.12283e-05	D-aminoacyl-tRNA deacylase 1 OS=Mus musculus OX=10090 GN=Dtd1 PE=1 SV=2
Q8VE62	3	6.1068e-05	Polyadenylate-binding protein-interacting protein 1 OS=Mus musculus OX=10090 GN=Paip1 PE=1 SV=1
Q3U5Q7	3	6.01128e-05	UMP-CMP kinase 2, mitochondrial OS=Mus musculus OX=10090 GN=Cmpk2 PE=1 SV=2
E9PWQ9	2	5.98657e-05	C-terminal-binding protein 2 (Fragment) OS=Mus musculus OX=10090 GN=Ctbp2 PE=1 SV=1
A0A3Q4EGR2	3	5.91529e-05	Rho-associated protein kinase 1 OS=Mus musculus OX=10090 GN=Rock1 PE=1 SV=1
A0A0A0MQG7	3	5.8629e-05	Uroporphyrinogen decarboxylase (Fragment) OS=Mus musculus OX=10090 GN=Urod PE=1 SV=1
H3BKT5	3	5.82925e-05	Putative adenosylhomocysteinase 3 OS=Mus musculus OX=10090 GN=Ahcyl2 PE=1 SV=1
Q9CQ80	2	5.81842e-05	Vacuolar protein-sorting-associated protein 25 OS=Mus musculus OX=10090 GN=Vps25 PE=1 SV=1
Q62384	3	5.73606e-05	Zinc finger protein ZPR1 OS=Mus musculus OX=10090 GN=Zpr1 PE=1 SV=1; Additional IDs concatenated into MaxParsimony group: F8WHU9
Q80VP0	3	5.70811e-05	Tectonin beta-propeller repeat-containing protein 1 OS=Mus musculus OX=10090 GN=Tecpr1 PE=1 SV=1
P0C605	3	5.60833e-05	cGMP-dependent protein kinase 1 OS=Mus musculus OX=10090 GN=Prkg1 PE=1 SV=1
P35585	3	5.57329e-05	AP-1 complex subunit mu-1 OS=Mus musculus OX=10090 GN=Ap1m1 PE=1 SV=3
E0CZE0	3	5.35894e-05	NEDD8-activating enzyme E1 regulatory subunit OS=Mus musculus OX=10090 GN=Nae1 PE=1 SV=1
Q8K0C9	3	5.30812e-05	GDP-mannose 4,6 dehydratase OS=Mus musculus OX=10090 GN=Gmds PE=1 SV=1
Q8BH86	3	5.15196e-05	D-glutamate cyclase, mitochondrial OS=Mus musculus OX=10090 GN=Dglucy PE=1 SV=1
Q9JKW0	2	5.07668e-05	ADP-ribosylation factor-like protein 6-interacting protein 1 OS=Mus musculus OX=10090 GN=Arl6ip1 PE=1 SV=1
A0A0G2JGN6	2	4.86506e-05	26S proteasome non-ATPase regulatory subunit 9 (Fragment) OS=Mus musculus OX=10090 GN=Psmd9 PE=1 SV=1
B2RQS1	3	4.8539e-05	Striatin-3 OS=Mus musculus OX=10090 GN=Strn3 PE=1 SV=1
Q8BYB9	3	4.84789e-05	Protein O-glucosyltransferase 1 OS=Mus musculus OX=10090 GN=Poglut1 PE=1 SV=2
Q3TMH2	2	4.84504e-05	Secernin-3 OS=Mus musculus OX=10090 GN=Scrn3 PE=1 SV=1
Q8C3V4	3	4.82811e-05	Signal transducer and activator of transcription OS=Mus musculus OX=10090 GN=Stat1 PE=1 SV=1
Q8C0C7	3	4.56377e-05	Phenylalanine--tRNA ligase alpha subunit OS=Mus musculus OX=10090 GN=Farsa PE=1 SV=1; Additional IDs concatenated into MaxParsimony group: E9PWY9, D6RIJ2
O88712	3	4.49282e-05	C-terminal-binding protein 1 OS=Mus musculus OX=10090 GN=Ctbp1 PE=1 SV=2
Q9CQ22	2	4.46373e-05	Ragulator complex protein LAMTOR1 OS=Mus musculus OX=10090 GN=Lamtor1 PE=1 SV=1; Additional IDs concatenated into MaxParsimony group: A0A0A6YX02
P70122	2	4.44357e-05	Ribosome maturation protein SBDS OS=Mus musculus OX=10090 GN=Sbds PE=1 SV=4; Additional IDs concatenated into MaxParsimony group: F6TN03
Q9ES97	3	4.38234e-05	Reticulon-3 OS=Mus musculus OX=10090 GN=Rtn3 PE=1 SV=2
E9Q586	3	4.33746e-05	Dynactin subunit 1 OS=Mus musculus OX=10090 GN=Dctn1 PE=1 SV=1
Q9DC23	3	4.33e-05	DnaJ homolog subfamily C member 10 OS=Mus musculus OX=10090 GN=Dnajc10 PE=1 SV=2
Q9CR26	2	4.32271e-05	Vacuolar protein sorting-associated protein VTA1 homolog OS=Mus musculus OX=10090 GN=Vta1 PE=1 SV=1; Additional IDs concatenated into MaxParsimony group: F6W5Q8
Q924M7	3	4.32194e-05	Mannose-6-phosphate isomerase OS=Mus musculus OX=10090 GN=Mpi PE=1 SV=1
P61222	3	4.29011e-05	ATP-binding cassette sub-family E member 1 OS=Mus musculus OX=10090 GN=Abce1 PE=1 SV=1
P43406	3	4.24673e-05	Integrin alpha-V OS=Mus musculus OX=10090 GN=Itgav PE=1 SV=2; Additional IDs concatenated into MaxParsimony group: A2AKI5, F6W6Q6
P10518	2	4.11851e-05	Delta-aminolevulinic acid dehydratase OS=Mus musculus OX=10090 GN=Alad PE=1 SV=1
A0A1B0GX27	2	4.05017e-05	Branched-chain-amino-acid aminotransferase OS=Mus musculus OX=10090 GN=Bcat2 PE=1 SV=1
A0A087WPF8	2	4.04137e-05	Protein ABHD14B (Fragment) OS=Mus musculus OX=10090 GN=Abhd14b PE=1 SV=1
Q9QYF9	3	4.00844e-05	Protein NDRG3 OS=Mus musculus OX=10090 GN=Ndrg3 PE=1 SV=1; Additional IDs concatenated into MaxParsimony group: Q8VCV2
Q8K3C3	3	3.96464e-05	Protein LZIC OS=Mus musculus OX=10090 GN=Lzic PE=1 SV=1
Q8C878	3	3.95611e-05	NEDD8-activating enzyme E1 catalytic subunit OS=Mus musculus OX=10090 GN=Uba3 PE=1 SV=2; Additional IDs concatenated into MaxParsimony group: Q3TL72
Q8BFQ8	3	3.94357e-05	Glutamine amidotransferase-like class 1 domain-containing protein 1 OS=Mus musculus OX=10090 GN=Gatd1 PE=1 SV=1
J3QNM3	3	3.90062e-05	Protein enabled homolog OS=Mus musculus OX=10090 GN=Enah PE=1 SV=1
Q8BK48	3	3.88313e-05	Pyrethroid hydrolase Ces2e OS=Mus musculus OX=10090 GN=Ces2e PE=1 SV=1
P70280	2	3.84367e-05	Vesicle-associated membrane protein 7 OS=Mus musculus OX=10090 GN=Vamp7 PE=1 SV=1
A0A0R4J0B4	3	3.77049e-05	Cytidine monophospho-N-acetylneuraminic acid synthetase OS=Mus musculus OX=10090 GN=Cmas PE=1 SV=1
Q9D2Y4	3	3.73282e-05	Mixed lineage kinase domain-like protein OS=Mus musculus OX=10090 GN=Mlkl PE=1 SV=1
Q05D44	3	3.71366e-05	Eukaryotic translation initiation factor 5B OS=Mus musculus OX=10090 GN=Eif5b PE=1 SV=2
Q9D662	3	3.69338e-05	Protein transport protein Sec23B OS=Mus musculus OX=10090 GN=Sec23b PE=1 SV=1
Q9DB29	3	3.60686e-05	Isoamyl acetate-hydrolyzing esterase 1 homolog OS=Mus musculus OX=10090 GN=Iah1 PE=1 SV=1; Additional IDs concatenated into MaxParsimony group: A0A1Y7VKC6, A0A1Y7VKA0, A0A1Y7VLY5
P52912	3	3.55402e-05	Nucleolysin TIA-1 OS=Mus musculus OX=10090 GN=Tia1 PE=1 SV=1
Q91W50	2	3.55009e-05	Cold shock domain-containing protein E1 OS=Mus musculus OX=10090 GN=Csde1 PE=1 SV=1
E9PUD2	3	3.54077e-05	Dynamin-1-like protein OS=Mus musculus OX=10090 GN=Dnm1l PE=1 SV=1
Q6NSR8	3	3.52766e-05	Probable aminopeptidase NPEPL1 OS=Mus musculus OX=10090 GN=Npepl1 PE=1 SV=1; Additional IDs concatenated into MaxParsimony group: F6T2H5
P59017	3	3.50741e-05	Bcl-2-like protein 13 OS=Mus musculus OX=10090 GN=Bcl2l13 PE=1 SV=2
P62315	2	3.45695e-05	Small nuclear ribonucleoprotein Sm D1 OS=Mus musculus OX=10090 GN=Snrpd1 PE=1 SV=1
E9Q1S3	3	3.41841e-05	Protein transport protein SEC23 OS=Mus musculus OX=10090 GN=Sec23a PE=1 SV=1
Q9WU28	2	3.4033e-05	Prefoldin subunit 5 OS=Mus musculus OX=10090 GN=Pfdn5 PE=1 SV=1; Additional IDs concatenated into MaxParsimony group: E9PZ62, E9PVG3, H7BWX1
Q9D9V3	2	3.38506e-05	Ethylmalonyl-CoA decarboxylase OS=Mus musculus OX=10090 GN=Echdc1 PE=1 SV=2
Q6Q899	3	3.37526e-05	Probable ATP-dependent RNA helicase DDX58 OS=Mus musculus OX=10090 GN=Ddx58 PE=1 SV=2; Additional IDs concatenated into MaxParsimony group: A2AP29
O89110	3	3.35704e-05	Caspase-8 OS=Mus musculus OX=10090 GN=Casp8 PE=1 SV=1
A0A3Q4EHW7	2	3.246e-05	COMM domain-containing protein 10 OS=Mus musculus OX=10090 GN=Commd10 PE=1 SV=1
Q00993	3	3.20656e-05	Tyrosine-protein kinase receptor UFO OS=Mus musculus OX=10090 GN=Axl PE=1 SV=2; Additional IDs concatenated into MaxParsimony group: Q6PE80
Q9CRC9	3	3.17365e-05	Glucosamine-6-phosphate isomerase 2 OS=Mus musculus OX=10090 GN=Gnpda2 PE=1 SV=1
E0CXB9	3	3.1711e-05	Catenin alpha-2 OS=Mus musculus OX=10090 GN=Ctnna2 PE=1 SV=1
P49813	3	3.1535e-05	Tropomodulin-1 OS=Mus musculus OX=10090 GN=Tmod1 PE=1 SV=2
O70475	3	3.13204e-05	UDP-glucose 6-dehydrogenase OS=Mus musculus OX=10090 GN=Ugdh PE=1 SV=1
Q8CGK3	3	2.90467e-05	Lon protease homolog, mitochondrial OS=Mus musculus OX=10090 GN=Lonp1 PE=1 SV=2
F8WH23	3	2.86985e-05	Insulin-like growth factor-binding protein 7 OS=Mus musculus OX=10090 GN=Igfbp7 PE=1 SV=1
Q9ERI2	2	2.82945e-05	Ras-related protein Rab-27A OS=Mus musculus OX=10090 GN=Rab27a PE=1 SV=1
P32233	3	2.82327e-05	Developmentally-regulated GTP-binding protein 1 OS=Mus musculus OX=10090 GN=Drg1 PE=1 SV=1
A0A0A6YXE3	2	2.80223e-05	Muscleblind-like protein 1 OS=Mus musculus OX=10090 GN=Mbnl1 PE=1 SV=1
A0A3Q4EBK4	3	2.76028e-05	Myc box-dependent-interacting protein 1 OS=Mus musculus OX=10090 GN=Bin1 PE=1 SV=1
Q9CWZ7	3	2.74634e-05	Gamma-soluble NSF attachment protein OS=Mus musculus OX=10090 GN=Napg PE=1 SV=1
Q9JLI0	2	2.70177e-05	Aldo-keto reductase a OS=Mus musculus OX=10090 GN=Akr1c12 PE=1 SV=1
Q9JLV5	2	2.64351e-05	Cullin-3 OS=Mus musculus OX=10090 GN=Cul3 PE=1 SV=1; Additional IDs concatenated into MaxParsimony group: E9Q4T8, F6ZZK0, F6R0N8
E9Q4P1	2	2.60867e-05	WD repeat and FYVE domain-containing protein 1 OS=Mus musculus OX=10090 GN=Wdfy1 PE=1 SV=1
P97390	2	2.56629e-05	Vacuolar protein sorting-associated protein 45 OS=Mus musculus OX=10090 GN=Vps45 PE=1 SV=1
Q9CPX6	3	2.56132e-05	Ubiquitin-like-conjugating enzyme ATG3 OS=Mus musculus OX=10090 GN=Atg3 PE=1 SV=1
O88851	2	2.49608e-05	Putative hydrolase RBBP9 OS=Mus musculus OX=10090 GN=Rbbp9 PE=1 SV=2
D3YY53	2	2.49576e-05	Deaminated glutathione amidase OS=Mus musculus OX=10090 GN=Nit1 PE=1 SV=1
Q99MI1	3	2.48844e-05	ELKS/Rab6-interacting/CAST family member 1 OS=Mus musculus OX=10090 GN=Erc1 PE=1 SV=1
A0A1B0GT92	3	2.48628e-05	Glycogen [starch] synthase OS=Mus musculus OX=10090 GN=Gys1 PE=1 SV=1
Q6P9R2	3	2.38706e-05	Serine/threonine-protein kinase OSR1 OS=Mus musculus OX=10090 GN=Oxsr1 PE=1 SV=1
P27612	3	2.36018e-05	Phospholipase A-2-activating protein OS=Mus musculus OX=10090 GN=Plaa PE=1 SV=4
Q61239	2	2.34897e-05	Protein farnesyltransferase/geranylgeranyltransferase type-1 subunit alpha OS=Mus musculus OX=10090 GN=Fnta PE=1 SV=1
Q91V64	3	2.28929e-05	Isochorismatase domain-containing protein 1 OS=Mus musculus OX=10090 GN=Isoc1 PE=1 SV=1; Additional IDs concatenated into MaxParsimony group: A0A494B952
Q8JZZ5	2	2.25278e-05	Phosphatidylinositol transfer protein beta isoform OS=Mus musculus OX=10090 GN=Pitpnb PE=1 SV=1; Additional IDs concatenated into MaxParsimony group: P53811
B7ZCL7	2	2.23481e-05	H/ACA ribonucleoprotein complex subunit DKC1 (Fragment) OS=Mus musculus OX=10090 GN=Dkc1 PE=1 SV=1
Q63829	2	2.19542e-05	COMM domain-containing protein 3 OS=Mus musculus OX=10090 GN=Commd3 PE=1 SV=1
Q9Z1Z0	3	2.18938e-05	General vesicular transport factor p115 OS=Mus musculus OX=10090 GN=Uso1 PE=1 SV=2
Q8VCH0	2	2.13689e-05	3-ketoacyl-CoA thiolase B, peroxisomal OS=Mus musculus OX=10090 GN=Acaa1b PE=1 SV=1; Additional IDs concatenated into MaxParsimony group: Q921H8, H3BJZ9
Q9EPC1	2	2.09899e-05	Alpha-parvin OS=Mus musculus OX=10090 GN=Parva PE=1 SV=1
Q8CG76	3	2.07744e-05	Aflatoxin B1 aldehyde reductase member 2 OS=Mus musculus OX=10090 GN=Akr7a2 PE=1 SV=3
F6UP77	2	2.0557e-05	N-acetylglucosamine-6-phosphate deacetylase OS=Mus musculus OX=10090 GN=Amdhd2 PE=1 SV=9
Q6P5H2	3	1.97816e-05	Nestin OS=Mus musculus OX=10090 GN=Nes PE=1 SV=1
Q8BVQ5	3	1.95692e-05	Protein phosphatase methylesterase 1 OS=Mus musculus OX=10090 GN=Ppme1 PE=1 SV=5
D3YX27	2	1.95105e-05	Serine protease HTRA2, mitochondrial OS=Mus musculus OX=10090 GN=Htra2 PE=1 SV=1
Q9D997	2	1.94442e-05	N-acetyl-D-glucosamine kinase OS=Mus musculus OX=10090 GN=Nagk PE=1 SV=1; Additional IDs concatenated into MaxParsimony group: Q9QZ08, D3YXG2
A0A087WRM2	3	1.92642e-05	Integral membrane protein 2C OS=Mus musculus OX=10090 GN=Itm2c PE=1 SV=1
A0A1Y7VMN0	3	1.91628e-05	Rho-associated protein kinase 2 (Fragment) OS=Mus musculus OX=10090 GN=Rock2 PE=1 SV=1; Additional IDs concatenated into MaxParsimony group: F8VPK5, P70336, P70335, A0A3Q4EGR2, A0A3Q4L2X0
F7AI87	2	1.9049e-05	26S proteasome non-ATPase regulatory subunit 4 (Fragment) OS=Mus musculus OX=10090 GN=Psmd4 PE=1 SV=1
Q3UHJ0	3	1.90345e-05	AP2-associated protein kinase 1 OS=Mus musculus OX=10090 GN=Aak1 PE=1 SV=2
Q3UGX2	3	1.89029e-05	Spectrin beta chain OS=Mus musculus OX=10090 GN=Sptb PE=1 SV=1
A0A0A0MQN4	3	1.86769e-05	Ubiquitin-like modifier-activating enzyme ATG7 OS=Mus musculus OX=10090 GN=Atg7 PE=1 SV=1; Additional IDs concatenated into MaxParsimony group: Q9D906, S4R2T5, S4R2D5, S4R1T0, S4R2P7
O89112	2	1.78345e-05	Glutathione S-transferase LANCL1 OS=Mus musculus OX=10090 GN=Lancl1 PE=1 SV=1; Additional IDs concatenated into MaxParsimony group: B2KGR2
P58404	2	1.77917e-05	Striatin-4 OS=Mus musculus OX=10090 GN=Strn4 PE=1 SV=2
Q91YP2	3	1.76845e-05	Neurolysin, mitochondrial OS=Mus musculus OX=10090 GN=Nln PE=1 SV=1
Q8BYA0	3	1.76063e-05	Tubulin-specific chaperone D OS=Mus musculus OX=10090 GN=Tbcd PE=1 SV=1; Additional IDs concatenated into MaxParsimony group: B1ATU0, F6UI15
Q08642	3	1.75372e-05	Protein-arginine deiminase type-2 OS=Mus musculus OX=10090 GN=Padi2 PE=1 SV=2
Q8JZK9	2	1.72392e-05	Hydroxymethylglutaryl-CoA synthase, cytoplasmic OS=Mus musculus OX=10090 GN=Hmgcs1 PE=1 SV=1
Q3TU36	3	1.71529e-05	RAP1, GTP-GDP dissociation stimulator 1 OS=Mus musculus OX=10090 GN=Rap1gds1 PE=1 SV=1
Z4YLI8	2	1.65344e-05	Clustered mitochondria protein homolog OS=Mus musculus OX=10090 GN=Cluh PE=1 SV=1
O08746	3	1.58088e-05	Matrilin-2 OS=Mus musculus OX=10090 GN=Matn2 PE=2 SV=2
Q6P2B1	3	1.54297e-05	Transportin-3 OS=Mus musculus OX=10090 GN=Tnpo3 PE=1 SV=1
G3X928	2	1.54018e-05	SEC23-interacting protein OS=Mus musculus OX=10090 GN=Sec23ip PE=1 SV=1
G3X972	3	1.53694e-05	SEC24 related gene family, member C (S. cerevisiae), isoform CRA_a OS=Mus musculus OX=10090 GN=Sec24c PE=1 SV=1; Additional IDs concatenated into MaxParsimony group: A0A286YDI8
P36552	2	1.53028e-05	Oxygen-dependent coproporphyrinogen-III oxidase, mitochondrial OS=Mus musculus OX=10090 GN=Cpox PE=1 SV=2
A0A0A6YXR4	2	1.52657e-05	Quinone oxidoreductase (Fragment) OS=Mus musculus OX=10090 GN=Cryz PE=1 SV=5
Q6A028	2	1.46559e-05	Switch-associated protein 70 OS=Mus musculus OX=10090 GN=Swap70 PE=1 SV=2
G5E897	2	1.44341e-05	Protein O-glucosyltransferase 3 OS=Mus musculus OX=10090 GN=Poglut3 PE=1 SV=1
Q91VM9	2	1.42343e-05	Inorganic pyrophosphatase 2, mitochondrial OS=Mus musculus OX=10090 GN=Ppa2 PE=1 SV=1; Additional IDs concatenated into MaxParsimony group: D3Z636, G8JL76
P15535	2	1.33119e-05	Beta-1,4-galactosyltransferase 1 OS=Mus musculus OX=10090 GN=B4galt1 PE=1 SV=1
O88587	3	1.28599e-05	Catechol O-methyltransferase OS=Mus musculus OX=10090 GN=Comt PE=1 SV=2
Q3V3R1	3	1.27524e-05	Monofunctional C1-tetrahydrofolate synthase, mitochondrial OS=Mus musculus OX=10090 GN=Mthfd1l PE=1 SV=2
Q9D0M1	3	1.24434e-05	Phosphoribosyl pyrophosphate synthase-associated protein 1 OS=Mus musculus OX=10090 GN=Prpsap1 PE=1 SV=1
Q9D051	3	1.21315e-05	Pyruvate dehydrogenase E1 component subunit beta, mitochondrial OS=Mus musculus OX=10090 GN=Pdhb PE=1 SV=1
A0A1D5RLY6	3	1.21002e-05	Microtubule-associated protein 1S OS=Mus musculus OX=10090 GN=Map1s PE=1 SV=1
Q9ES46	2	1.19766e-05	Beta-parvin OS=Mus musculus OX=10090 GN=Parvb PE=1 SV=1
F8VPN4	3	1.18415e-05	Amylo-1,6-glucosidase, 4-alpha-glucanotransferase OS=Mus musculus OX=10090 GN=Agl PE=1 SV=1; Additional IDs concatenated into MaxParsimony group: A0A0G2JGI9, F6XXE6
P97494	3	1.18033e-05	Glutamate--cysteine ligase catalytic subunit OS=Mus musculus OX=10090 GN=Gclc PE=1 SV=4
Q9WV60	2	1.17474e-05	Glycogen synthase kinase-3 beta OS=Mus musculus OX=10090 GN=Gsk3b PE=1 SV=2
Q6PDL0	3	1.14485e-05	Cytoplasmic dynein 1 light intermediate chain 2 OS=Mus musculus OX=10090 GN=Dync1li2 PE=1 SV=2; Additional IDs concatenated into MaxParsimony group: A0A1D5RMC1
E9PW47	3	1.13821e-05	MMS19 nucleotide excision repair protein homolog OS=Mus musculus OX=10090 GN=Mms19 PE=1 SV=1
Q9CQF9	2	1.13427e-05	Prenylcysteine oxidase OS=Mus musculus OX=10090 GN=Pcyox1 PE=1 SV=1
Q811D0	2	1.12714e-05	Disks large homolog 1 OS=Mus musculus OX=10090 GN=Dlg1 PE=1 SV=1; Additional IDs concatenated into MaxParsimony group: E9Q9H0, H7BWY4, D3Z3B8, S4R2T8
Q64324	3	1.10242e-05	Syntaxin-binding protein 2 OS=Mus musculus OX=10090 GN=Stxbp2 PE=1 SV=1; Additional IDs concatenated into MaxParsimony group: F8WGM5
D3Z783	2	1.07309e-05	RAC-alpha serine/threonine-protein kinase OS=Mus musculus OX=10090 GN=Akt1 PE=1 SV=2
Q9D6Y9	3	1.06892e-05	1,4-alpha-glucan-branching enzyme OS=Mus musculus OX=10090 GN=Gbe1 PE=1 SV=1
G3UZT6	3	1.04218e-05	Large proline-rich protein BAG6 OS=Mus musculus OX=10090 GN=Bag6 PE=1 SV=1
Q8K411	2	1.01781e-05	Presequence protease, mitochondrial OS=Mus musculus OX=10090 GN=Pitrm1 PE=1 SV=1
Q8CAQ8	3	1.00271e-05	MICOS complex subunit Mic60 OS=Mus musculus OX=10090 GN=Immt PE=1 SV=1; Additional IDs concatenated into MaxParsimony group: E9Q800, A0A0U1RQ14
E9Q7T7	2	9.89036e-06	Chondroadherin-like protein OS=Mus musculus OX=10090 GN=Chadl PE=1 SV=1; Additional IDs concatenated into MaxParsimony group: G3UXV0, G3UY83
Q8BGB7	2	9.88821e-06	Enolase-phosphatase E1 OS=Mus musculus OX=10090 GN=Enoph1 PE=1 SV=1
Q9D7H3	2	9.7738e-06	RNA 3'-terminal phosphate cyclase OS=Mus musculus OX=10090 GN=RtcA PE=1 SV=2; Additional IDs concatenated into MaxParsimony group: D3Z263
Q8VI75	2	9.28021e-06	Importin-4 OS=Mus musculus OX=10090 GN=Ipo4 PE=1 SV=1
A0A0G2JGQ6	3	9.19666e-06	Serine/threonine-protein kinase DCLK1 OS=Mus musculus OX=10090 GN=Dclk1 PE=1 SV=1
Q9CXA2	2	9.12379e-06	Trans-L-3-hydroxyproline dehydratase OS=Mus musculus OX=10090 GN=L3hypdh PE=1 SV=1
Q9Z0E6	2	9.11128e-06	Guanylate-binding protein 2 OS=Mus musculus OX=10090 GN=Gbp2 PE=1 SV=1
P60670	2	8.57948e-06	Nuclear protein localization protein 4 homolog OS=Mus musculus OX=10090 GN=Nploc4 PE=1 SV=3
E9Q806	2	8.45256e-06	Copine-1 OS=Mus musculus OX=10090 GN=Cpne1 PE=1 SV=1
A0A0R4J1E3	3	8.34983e-06	Drebrin OS=Mus musculus OX=10090 GN=Dbn1 PE=1 SV=1
Q8BRF7	2	8.23278e-06	Sec1 family domain-containing protein 1 OS=Mus musculus OX=10090 GN=Scfd1 PE=1 SV=1
Q810B6	3	8.19468e-06	Rabankyrin-5 OS=Mus musculus OX=10090 GN=Ankfy1 PE=1 SV=2
E9Q616	3	8.13711e-06	AHNAK nucleoprotein (desmoyokin) OS=Mus musculus OX=10090 GN=Ahnak PE=1 SV=1
Q6P542	3	8.10482e-06	ATP-binding cassette sub-family F member 1 OS=Mus musculus OX=10090 GN=Abcf1 PE=1 SV=1
P97434	2	7.33045e-06	Myosin phosphatase Rho-interacting protein OS=Mus musculus OX=10090 GN=Mprip PE=1 SV=2
P54731	2	7.26944e-06	FAS-associated factor 1 OS=Mus musculus OX=10090 GN=Faf1 PE=1 SV=2
E9PXY1	2	6.7085e-06	Cullin-4B OS=Mus musculus OX=10090 GN=Cul4b PE=1 SV=2
Q8VDJ3	3	6.6022e-06	Vigilin OS=Mus musculus OX=10090 GN=Hdlbp PE=1 SV=1; Additional IDs concatenated into MaxParsimony group: A0A087WP83
Q91Z83	2	6.52369e-06	Myosin-7 OS=Mus musculus OX=10090 GN=Myh7 PE=2 SV=1
P85094	2	6.47453e-06	Isochorismatase domain-containing protein 2A OS=Mus musculus OX=10090 GN=Isoc2a PE=1 SV=1
J3QN31	2	6.44376e-06	Adenylosuccinate synthetase isozyme 1 OS=Mus musculus OX=10090 GN=Adssl1 PE=1 SV=1; Additional IDs concatenated into MaxParsimony group: P28650
Q9D5V5	3	6.39667e-06	Cullin-5 OS=Mus musculus OX=10090 GN=Cul5 PE=1 SV=3
Q8K0D5	2	6.37586e-06	Elongation factor G, mitochondrial OS=Mus musculus OX=10090 GN=Gfm1 PE=1 SV=1
Q9Z1G4	2	6.35281e-06	V-type proton ATPase 116 kDa subunit a isoform 1 OS=Mus musculus OX=10090 GN=Atp6v0a1 PE=1 SV=3; Additional IDs concatenated into MaxParsimony group: K3W4T3
F8VPU6	3	6.0239e-06	Ubiquitin-specific peptidase 9, Y chromosome OS=Mus musculus OX=10090 GN=Usp9y PE=1 SV=1
A0A0R4J195	3	5.82798e-06	Regulation of nuclear pre-mRNA domain-containing protein 1B OS=Mus musculus OX=10090 GN=Rprd1b PE=1 SV=1
A0A1B0GSU0	2	5.6511e-06	Aldehyde dehydrogenase family 16 member A1 OS=Mus musculus OX=10090 GN=Aldh16a1 PE=1 SV=1; Additional IDs concatenated into MaxParsimony group: Q571I9, D3Z0B9
Q8K1R7	2	5.56161e-06	Serine/threonine-protein kinase Nek9 OS=Mus musculus OX=10090 GN=Nek9 PE=1 SV=2
Q4FE56	3	4.86592e-06	Probable ubiquitin carboxyl-terminal hydrolase FAF-X OS=Mus musculus OX=10090 GN=Usp9x PE=1 SV=1
Q8BIJ6	2	4.77588e-06	Isoleucine--tRNA ligase, mitochondrial OS=Mus musculus OX=10090 GN=Iars2 PE=1 SV=1; Additional IDs concatenated into MaxParsimony group: E9PWN2
F7ADQ2	2	4.72265e-06	GTPase-activating protein and VPS9 domain-containing protein 1 (Fragment) OS=Mus musculus OX=10090 GN=Gapvd1 PE=1 SV=1
A2AN08	3	4.71364e-06	E3 ubiquitin-protein ligase UBR4 OS=Mus musculus OX=10090 GN=Ubr4 PE=1 SV=1; Additional IDs concatenated into MaxParsimony group: F6SSP6
Q8CHW4	2	4.62564e-06	Translation initiation factor eIF-2B subunit epsilon OS=Mus musculus OX=10090 GN=Eif2b5 PE=1 SV=1; Additional IDs concatenated into MaxParsimony group: A0A338P6D9, F6T9C3
Q91WC0	2	4.55717e-06	Actin-histidine N-methyltransferase OS=Mus musculus OX=10090 GN=Setd3 PE=1 SV=1; Additional IDs concatenated into MaxParsimony group: F2Z420
Q9DC50	2	4.53616e-06	Peroxisomal carnitine O-octanoyltransferase OS=Mus musculus OX=10090 GN=Crot PE=1 SV=1
Q8C8U0	2	4.36032e-06	Liprin-beta-1 OS=Mus musculus OX=10090 GN=Ppfibp1 PE=1 SV=3; Additional IDs concatenated into MaxParsimony group: F7CUU8
Q8C0D5	2	3.99583e-06	Elongation factor-like GTPase 1 OS=Mus musculus OX=10090 GN=Efl1 PE=1 SV=1
Q80WQ2	2	3.54956e-06	Protein VAC14 homolog OS=Mus musculus OX=10090 GN=Vac14 PE=1 SV=1; Additional IDs concatenated into MaxParsimony group: A0A1D5RLY2
Q8BIW1	2	3.54589e-06	Exopolyphosphatase PRUNE1 OS=Mus musculus OX=10090 GN=Prune1 PE=1 SV=1
Q9D2N9	2	3.37817e-06	Vacuolar protein sorting-associated protein 33A OS=Mus musculus OX=10090 GN=Vps33a PE=1 SV=2
Q99PV0	2	3.08342e-06	Pre-mRNA-processing-splicing factor 8 OS=Mus musculus OX=10090 GN=Prpf8 PE=1 SV=2; Additional IDs concatenated into MaxParsimony group: B7ZC27
Q5SVR0	3	3.07585e-06	TBC1 domain family member 9B OS=Mus musculus OX=10090 GN=Tbc1d9b PE=1 SV=1
Q9QXZ0	3	2.94388e-06	Microtubule-actin cross-linking factor 1 OS=Mus musculus OX=10090 GN=Macf1 PE=1 SV=2
E9Q264	2	2.8547e-06	Myosin, heavy chain 15 OS=Mus musculus OX=10090 GN=Myh15 PE=1 SV=1
Q6A0A9	3	2.57984e-06	Constitutive coactivator of PPAR-gamma-like protein 1 OS=Mus musculus OX=10090 GN=FAM120A PE=1 SV=2
O54774	2	2.52947e-06	AP-3 complex subunit delta-1 OS=Mus musculus OX=10090 GN=Ap3d1 PE=1 SV=1
Q80U72	3	2.31636e-06	Protein scribble homolog OS=Mus musculus OX=10090 GN=Scrib PE=1 SV=2
F8VPK0	2	1.93776e-06	Tetratricopeptide repeat domain 37 OS=Mus musculus OX=10090 GN=Ttc37 PE=1 SV=1
Q9CZU3	2	1.61061e-06	Exosome RNA helicase MTR4 OS=Mus musculus OX=10090 GN=Mtrex PE=1 SV=1
Q80ZX0	2	1.29611e-06	Sec24-related gene family, member B (S. cerevisiae) OS=Mus musculus OX=10090 GN=Sec24b PE=1 SV=1; Additional IDs concatenated into MaxParsimony group: F6VJC5
E9Q6R7	2	1.07235e-06	Utrophin OS=Mus musculus OX=10090 GN=Utrn PE=1 SV=1; Additional IDs concatenated into MaxParsimony group: A0A1W2P8A5, A0A1W2P8G5, A0A1W2P6L4
P39447	2	7.61443e-07	Tight junction protein ZO-1 OS=Mus musculus OX=10090 GN=Tjp1 PE=1 SV=2; Additional IDs concatenated into MaxParsimony group: B9EHJ3, A0A0U1RPW2
Proteins detected in both conditions with statistically significant different levels
#PatternLab's TFold analyzer
#F-stringency :0.04,	q-value:0.05
Protein ID	pValue	Average Normalized XIC (shScr TMZ)	Average Normalized XIC (shScr DMSO)	fold shScr TMZ/shScr DMSO	Description
#Identifications satisfied both, the automatic fold and statistical criteria. (Blue dots)
Q8VCQ8	0.00208972	0.000179163	3.67e-06	48.8593	Caldesmon 1 OS=Mus musculus OX=10090 GN=Cald1 PE=1 SV=1
P51910	0.00251035	0.00091048	2.14e-05	42.561	Apolipoprotein D OS=Mus musculus OX=10090 GN=Apod PE=1 SV=1
P17563	0.011283	0.000157934	4.31e-06	36.6796	Methanethiol oxidase OS=Mus musculus OX=10090 GN=Selenbp1 PE=1 SV=2; Additional IDs concatenated into MaxParsimony group: Q63836, A0A0R4J135, G3UYY2
P14824	1e-05	0.00018132	7.45e-06	24.3287	Annexin A6 OS=Mus musculus OX=10090 GN=Anxa6 PE=1 SV=3; Additional IDs concatenated into MaxParsimony group: F8WIT2
Q9Z2N8	0.0193383	0.000618648	3.44e-05	18.0006	Actin-like protein 6A OS=Mus musculus OX=10090 GN=Actl6a PE=1 SV=2; Additional IDs concatenated into MaxParsimony group: A0A0A6YWG8, D3YVN1
P13020	1e-05	0.000472386	2.74e-05	17.2637	Gelsolin OS=Mus musculus OX=10090 GN=Gsn PE=1 SV=3; Additional IDs concatenated into MaxParsimony group: A0A0J9YUQ8, A6PWS5, A0A0J9YUJ8
P97429	9.36e-05	0.000229107	1.4e-05	16.3347	Annexin A4 OS=Mus musculus OX=10090 GN=Anxa4 PE=1 SV=4; Additional IDs concatenated into MaxParsimony group: A0A0N4SW89, D3Z0S1
P54775	0.00673489	0.000217492	1.33e-05	16.2932	26S proteasome regulatory subunit 6B OS=Mus musculus OX=10090 GN=Psmc4 PE=1 SV=2; Additional IDs concatenated into MaxParsimony group: A0A140LIZ5
O09164	0.00478891	0.000241431	1.6e-05	15.0983	Extracellular superoxide dismutase [Cu-Zn] OS=Mus musculus OX=10090 GN=Sod3 PE=1 SV=1
F8WIV2	0.000197913	0.000427744	2.89e-05	14.7948	Serine (or cysteine) peptidase inhibitor, clade B, member 6a OS=Mus musculus OX=10090 GN=Serpinb6a PE=1 SV=1; Additional IDs concatenated into MaxParsimony group: Q60854, K7E6F1, E9Q0P9, E9Q108, E9Q6X2, E9Q3Y1, E9PYY0
Q9R0P9	0.00133008	0.000273786	1.9e-05	14.3813	Ubiquitin carboxyl-terminal hydrolase isozyme L1 OS=Mus musculus OX=10090 GN=Uchl1 PE=1 SV=1
Q9QUR6	9.12e-05	0.000544811	3.89e-05	13.9925	Prolyl endopeptidase OS=Mus musculus OX=10090 GN=Prep PE=1 SV=1
Q9R0P3	2.03e-05	0.000388939	2.9e-05	13.4226	S-formylglutathione hydrolase OS=Mus musculus OX=10090 GN=Esd PE=1 SV=1
P28474	8.1e-05	0.000195586	1.46e-05	13.3686	Alcohol dehydrogenase class-3 OS=Mus musculus OX=10090 GN=Adh5 PE=1 SV=3
P06801	1.09e-05	0.000175648	1.61e-05	10.9114	NADP-dependent malic enzyme OS=Mus musculus OX=10090 GN=Me1 PE=1 SV=2; Additional IDs concatenated into MaxParsimony group: Q3TQP6
P30882	2.64e-05	0.00127457	0.00012582	10.1301	C-C motif chemokine 5 OS=Mus musculus OX=10090 GN=Ccl5 PE=1 SV=2
G3UXZ5	0.000374306	0.000218612	2.25e-05	9.72493	Proteasome activator complex subunit 1 (Fragment) OS=Mus musculus OX=10090 GN=Psme1 PE=1 SV=1
Q64727	0.000369594	0.000190733	2.21e-05	8.6166	Vinculin OS=Mus musculus OX=10090 GN=Vcl PE=1 SV=4
P99029	0.00168862	0.000182807	2.39e-05	7.65215	Peroxiredoxin-5, mitochondrial OS=Mus musculus OX=10090 GN=Prdx5 PE=1 SV=2
Q99KI0	0.000181136	0.000229931	3.07e-05	7.488	Aconitate hydratase, mitochondrial OS=Mus musculus OX=10090 GN=Aco2 PE=1 SV=1; Additional IDs concatenated into MaxParsimony group: A0A2R8VJW0
Q64442	0.0148425	0.000167803	2.28e-05	7.36727	Sorbitol dehydrogenase OS=Mus musculus OX=10090 GN=Sord PE=1 SV=3
P45377	0.00407948	0.000218138	3.07e-05	7.10131	Aldose reductase-related protein 2 OS=Mus musculus OX=10090 GN=Akr1b8 PE=1 SV=2
Q8R180	3.53e-05	0.000350048	4.93e-05	7.10084	ERO1-like protein alpha OS=Mus musculus OX=10090 GN=Ero1a PE=1 SV=2; Additional IDs concatenated into MaxParsimony group: A0A2I3BPM1, A0A1Y7VNF4, A0A1Y7VJM4, Q8R2E9
P48758	0.0010331	0.000459267	6.61e-05	6.94855	Carbonyl reductase [NADPH] 1 OS=Mus musculus OX=10090 GN=Cbr1 PE=1 SV=3
P62141	0.00102962	0.00018513	2.68e-05	6.9049	Serine/threonine-protein phosphatase PP1-beta catalytic subunit OS=Mus musculus OX=10090 GN=Ppp1cb PE=1 SV=3
Q99K51	1.79e-05	0.000251572	3.81e-05	6.60784	Plastin-3 OS=Mus musculus OX=10090 GN=Pls3 PE=1 SV=3
A0A1L1SSF8	0.00428537	0.000229005	3.47e-05	6.59334	RIKEN cDNA 4931406C07 gene OS=Mus musculus OX=10090 GN=4931406C07Rik PE=1 SV=1
Q9WTP7	0.000480529	0.000260528	4.01e-05	6.49548	GTP:AMP phosphotransferase AK3, mitochondrial OS=Mus musculus OX=10090 GN=Ak3 PE=1 SV=3
Q9JKX6	0.0325726	0.000168681	2.66e-05	6.33206	ADP-sugar pyrophosphatase OS=Mus musculus OX=10090 GN=Nudt5 PE=1 SV=1; Additional IDs concatenated into MaxParsimony group: A2ATT5, A0A0A6YVU1
P01899	6.5e-05	0.000515408	8.18e-05	6.30399	H-2 class I histocompatibility antigen, D-B alpha chain OS=Mus musculus OX=10090 GN=H2-D1 PE=1 SV=2; Additional IDs concatenated into MaxParsimony group: P04223, P01901, P03991, P01900, P14426, P01897, Q3TH01, A0A494BAT0, A0A494BA33, Q8HWB2, P14429, P14428, P79568, P14430, E9QJR9, E9PWT4, P14427, P01898, P01895, G3UXW2, L7N260, P14431, G3UXE9, E9Q0G4, Q05A75, P14432, P01902, O19441, A7VMS6, Q4KN8…
V9GX26	6.63e-05	0.000336189	5.33e-05	6.30165	Glycogenin (Fragment) OS=Mus musculus OX=10090 GN=Gyg PE=1 SV=1
Q00612	2.16e-05	0.000625655	0.000100736	6.21085	Glucose-6-phosphate 1-dehydrogenase X OS=Mus musculus OX=10090 GN=G6pdx PE=1 SV=3; Additional IDs concatenated into MaxParsimony group: A3KG36, P97324, G3UWD6
Q8K354	0.00079973	0.000474721	7.79e-05	6.09419	Carbonyl reductase [NADPH] 3 OS=Mus musculus OX=10090 GN=Cbr3 PE=1 SV=1; Additional IDs concatenated into MaxParsimony group: A0A338P797, A0A338P684
P19324	0.000434048	0.000358982	5.96e-05	6.02133	Serpin H1 OS=Mus musculus OX=10090 GN=Serpinh1 PE=1 SV=3; Additional IDs concatenated into MaxParsimony group: A0A140LHR4, A0A140LHK0
D6RH49	0.0319986	0.000223697	3.9e-05	5.74211	40S ribosomal protein S27 OS=Mus musculus OX=10090 GN=Rps27l PE=1 SV=1
Q8K4Z3	1.2e-05	0.000235829	4.21e-05	5.59822	NAD(P)H-hydrate epimerase OS=Mus musculus OX=10090 GN=Naxe PE=1 SV=1
Q91ZJ5	1e-05	0.00227097	0.00040806	5.5653	UTP--glucose-1-phosphate uridylyltransferase OS=Mus musculus OX=10090 GN=Ugp2 PE=1 SV=3
P41105	0.0180877	0.000371299	6.82e-05	5.44242	60S ribosomal protein L28 OS=Mus musculus OX=10090 GN=Rpl28 PE=1 SV=2
D3Z7X7	0.00262416	0.000172513	3.22e-05	5.35444	Tumor protein D52 (Fragment) OS=Mus musculus OX=10090 GN=Tpd52 PE=1 SV=1
G5E895	0.00322679	0.000222082	4.18e-05	5.30789	Aldo-keto reductase family 1, member B10 (aldose reductase) OS=Mus musculus OX=10090 GN=Akr1b10 PE=1 SV=1; Additional IDs concatenated into MaxParsimony group: D3Z494, P45377
P00493	2.03e-05	0.000643678	0.000123057	5.23072	Hypoxanthine-guanine phosphoribosyltransferase OS=Mus musculus OX=10090 GN=Hprt1 PE=1 SV=3
P54071	0.00072777	0.000272506	5.31e-05	5.13647	Isocitrate dehydrogenase [NADP], mitochondrial OS=Mus musculus OX=10090 GN=Idh2 PE=1 SV=3
Q9R0Q7	0.00151969	0.000226411	4.46e-05	5.07354	Prostaglandin E synthase 3 OS=Mus musculus OX=10090 GN=Ptges3 PE=1 SV=1; Additional IDs concatenated into MaxParsimony group: D3Z7C6
A0A0N4SVS6	0.00251595	0.000209049	4.17e-05	5.00969	Cellular nucleic acid-binding protein OS=Mus musculus OX=10090 GN=Cnbp PE=1 SV=1
P12970	0.0402665	0.000335694	6.74e-05	4.98141	60S ribosomal protein L7a OS=Mus musculus OX=10090 GN=Rpl7a PE=1 SV=2; Additional IDs concatenated into MaxParsimony group: V9GX35
P63005	0.00111518	0.000193664	3.9e-05	4.96683	Platelet-activating factor acetylhydrolase IB subunit alpha OS=Mus musculus OX=10090 GN=Pafah1b1 PE=1 SV=2; Additional IDs concatenated into MaxParsimony group: Q5SW16
Q8BVQ9	0.000141851	0.000198097	4.02e-05	4.93341	26S proteasome regulatory subunit 7 OS=Mus musculus OX=10090 GN=Psmc2 PE=1 SV=1; Additional IDs concatenated into MaxParsimony group: P46471
Q9D0F9	3.39e-05	0.000600452	0.000122087	4.91824	Phosphoglucomutase-1 OS=Mus musculus OX=10090 GN=Pgm1 PE=1 SV=4; Additional IDs concatenated into MaxParsimony group: A2CEK3
Q61599	0.00711634	0.000410963	8.47e-05	4.85241	Rho GDP-dissociation inhibitor 2 OS=Mus musculus OX=10090 GN=Arhgdib PE=1 SV=3; Additional IDs concatenated into MaxParsimony group: A0A0N4SVH4
P97315	0.000983488	0.000827926	0.000172551	4.79816	Cysteine and glycine-rich protein 1 OS=Mus musculus OX=10090 GN=Csrp1 PE=1 SV=3
P40124	3.02e-05	0.00057526	0.000122064	4.71276	Adenylyl cyclase-associated protein 1 OS=Mus musculus OX=10090 GN=Cap1 PE=1 SV=4; Additional IDs concatenated into MaxParsimony group: B1ARS0, Q9CYT6, A0A286YCS6, D3YTR7
Q9CPV4	0.000109376	0.000409565	8.72e-05	4.69472	Glyoxalase domain-containing protein 4 OS=Mus musculus OX=10090 GN=Glod4 PE=1 SV=1; Additional IDs concatenated into MaxParsimony group: E9Q197, F6ZTG3, E9Q2R6, E9Q055
P10649	0.000558244	0.00175825	0.000377976	4.65173	Glutathione S-transferase Mu 1 OS=Mus musculus OX=10090 GN=Gstm1 PE=1 SV=2
P16110	0.000803994	0.00128844	0.000285254	4.51681	Galectin-3 OS=Mus musculus OX=10090 GN=Lgals3 PE=1 SV=3
P62814	0.0003545	0.000420288	9.4e-05	4.47035	V-type proton ATPase subunit B, brain isoform OS=Mus musculus OX=10090 GN=Atp6v1b2 PE=1 SV=1; Additional IDs concatenated into MaxParsimony group: Q91YH6
Q8BVI4	0.00287224	0.000351333	7.95e-05	4.4187	Dihydropteridine reductase OS=Mus musculus OX=10090 GN=Qdpr PE=1 SV=2; Additional IDs concatenated into MaxParsimony group: A0A0G2JGJ1, D3YWR7, D3Z1A1, A0A0G2JGY0
P62137	0.00060917	0.000209749	4.84e-05	4.33798	Serine/threonine-protein phosphatase PP1-alpha catalytic subunit OS=Mus musculus OX=10090 GN=Ppp1ca PE=1 SV=1; Additional IDs concatenated into MaxParsimony group: P63087, A0A0G2JFF1, A0A0G2JGC1, A0A0J9YUU8
Q9R0P5	0.00357396	0.00122291	0.000284012	4.30583	Destrin OS=Mus musculus OX=10090 GN=Dstn PE=1 SV=3
P15626	0.00106563	0.00117618	0.000284336	4.1366	Glutathione S-transferase Mu 2 OS=Mus musculus OX=10090 GN=Gstm2 PE=1 SV=2
P27546	0.00472467	0.000207732	5.1e-05	4.07609	Microtubule-associated protein 4 OS=Mus musculus OX=10090 GN=Map4 PE=1 SV=3; Additional IDs concatenated into MaxParsimony group: E9PZ43, A0A0G2JDN7, A0A0G2JFH2, A0A140T8T5, A0A0G2JG35, A0A0G2JFT4, A0A0G2JDY5, A0A0G2JFK3, A0A0G2JDU1, A0A0G2JE57
Q9D0K2	0.00029412	0.000232049	5.86e-05	3.9581	Succinyl-CoA:3-ketoacid coenzyme A transferase 1, mitochondrial OS=Mus musculus OX=10090 GN=Oxct1 PE=1 SV=1; Additional IDs concatenated into MaxParsimony group: Q3UJQ9
P14426	4.44e-05	0.000272424	7.06e-05	3.85996	H-2 class I histocompatibility antigen, D-K alpha chain OS=Mus musculus OX=10090 GN=H2-D1 PE=1 SV=1
Q9WTX5	0.033503	0.000176328	4.57e-05	3.85619	S-phase kinase-associated protein 1 OS=Mus musculus OX=10090 GN=Skp1 PE=1 SV=3
Q9WV80	0.0382929	0.00032819	8.6e-05	3.81476	Sorting nexin-1 OS=Mus musculus OX=10090 GN=Snx1 PE=1 SV=1
Q99JY9	2.82e-05	0.000682887	0.000180358	3.78628	Actin-related protein 3 OS=Mus musculus OX=10090 GN=Actr3 PE=1 SV=3; Additional IDs concatenated into MaxParsimony group: A0A087WRA1, A0A087WQ14, A0A087WP86, Q641P0, A0A087WS98, A0A087WQ83, A0A087WPR6
Q62348	0.00139552	0.000221441	5.88e-05	3.76611	Translin OS=Mus musculus OX=10090 GN=Tsn PE=1 SV=1
P47963	0.0197116	0.000339	9.09e-05	3.72999	60S ribosomal protein L13 OS=Mus musculus OX=10090 GN=Rpl13 PE=1 SV=3
P10107	0.00895457	0.00152978	0.000414466	3.69096	Annexin A1 OS=Mus musculus OX=10090 GN=Anxa1 PE=1 SV=2; Additional IDs concatenated into MaxParsimony group: A0A494BBD8
Q3TML0	0.00201761	0.000463553	0.000125931	3.68102	Protein disulfide-isomerase A6 OS=Mus musculus OX=10090 GN=Pdia6 PE=1 SV=1
A2AMW0	0.00261137	0.000501062	0.000136895	3.66019	F-actin-capping protein subunit beta OS=Mus musculus OX=10090 GN=Capzb PE=1 SV=1
P62874	0.0274037	0.000450528	0.000123753	3.64054	Guanine nucleotide-binding protein G(I)/G(S)/G(T) subunit beta-1 OS=Mus musculus OX=10090 GN=Gnb1 PE=1 SV=3
Q7TPR4	0.000279933	0.000862804	0.000237117	3.63872	Alpha-actinin-1 OS=Mus musculus OX=10090 GN=Actn1 PE=1 SV=1
Q64105	4.6e-05	0.000435731	0.000119772	3.638	Sepiapterin reductase OS=Mus musculus OX=10090 GN=Spr PE=1 SV=1
Q91XH5	3.98e-05	0.000433368	0.000119315	3.63213	Sepiapterin reductase OS=Mus musculus OX=10090 GN=Spr PE=1 SV=1; Additional IDs concatenated into MaxParsimony group: Q64105, G3UXX3, G3UZ79
Q924B0	0.00440703	0.000268502	7.4e-05	3.63046	Inositol-1-monophosphatase OS=Mus musculus OX=10090 GN=Impa1 PE=1 SV=1; Additional IDs concatenated into MaxParsimony group: O55023, Q80ZJ2, A0A0A6YW07, D3Z703
P50396	0.000408727	0.000671706	0.000186205	3.60735	Rab GDP dissociation inhibitor alpha OS=Mus musculus OX=10090 GN=Gdi1 PE=1 SV=3
Q9Z1Q5	0.000133539	0.000832891	0.000231921	3.59126	Chloride intracellular channel protein 1 OS=Mus musculus OX=10090 GN=Clic1 PE=1 SV=3
I7HLV2	0.0277993	0.00036547	0.000102106	3.57932	60S ribosomal protein L10 (Fragment) OS=Mus musculus OX=10090 GN=Rpl10 PE=1 SV=1
Q9CQI3	0.00543277	0.000157992	4.42e-05	3.57354	Glia maturation factor beta OS=Mus musculus OX=10090 GN=Gmfb PE=1 SV=3
A2AE91	0.0348727	0.00061304	0.000171623	3.57202	Glutathione S-transferase, mu 4 OS=Mus musculus OX=10090 GN=Gstm4 PE=1 SV=1
P24527	0.000441813	0.000297013	8.33e-05	3.56583	Leukotriene A-4 hydrolase OS=Mus musculus OX=10090 GN=Lta4h PE=1 SV=4
Q8BTM8	0.000121473	0.000464848	0.000130624	3.55867	Filamin-A OS=Mus musculus OX=10090 GN=Flna PE=1 SV=5; Additional IDs concatenated into MaxParsimony group: B7FAU9, B7FAV1, F6XC15, J3JS91, Q80X90, F6Z2C0, Q8VHX6, F7AVL7
G3UXW2	0.000313334	0.000176914	4.99e-05	3.54476	H-2 class I histocompatibility antigen, K-K alpha chain (Fragment) OS=Mus musculus OX=10090 GN=H2-K1 PE=1 SV=1
P47754	0.000538348	0.000544237	0.000153649	3.54208	F-actin-capping protein subunit alpha-2 OS=Mus musculus OX=10090 GN=Capza2 PE=1 SV=3; Additional IDs concatenated into MaxParsimony group: D6RCW7, A0A0N4SVM0, P47753, A0A0G2JE27
Q9Z0N1	0.00180185	0.000267796	7.57e-05	3.53558	Eukaryotic translation initiation factor 2 subunit 3, X-linked OS=Mus musculus OX=10090 GN=Eif2s3x PE=1 SV=2
E9QKR0	0.0338994	0.000373248	0.00010753	3.4711	Guanine nucleotide-binding protein G(I)/G(S)/G(T) subunit beta-2 OS=Mus musculus OX=10090 GN=Gnb2 PE=1 SV=1; Additional IDs concatenated into MaxParsimony group: P62880, D3Z1M1, D3YZX3, D3Z1T4, H3BKR2, Q61011, P29387, E9PWM7, H3BLF7
P50516	0.00117022	0.000321239	9.26e-05	3.46823	V-type proton ATPase catalytic subunit A OS=Mus musculus OX=10090 GN=Atp6v1a PE=1 SV=2
A0A498WGK2	0.00160123	0.000166607	4.83e-05	3.44904	Asparagine--tRNA ligase, cytoplasmic OS=Mus musculus OX=10090 GN=Nars PE=1 SV=1
Q9WVK4	0.00163887	0.000170982	5.04e-05	3.39249	EH domain-containing protein 1 OS=Mus musculus OX=10090 GN=Ehd1 PE=1 SV=1; Additional IDs concatenated into MaxParsimony group: Q9QXY6
Q9CQM9	0.0012024	0.000169313	4.99e-05	3.39138	Glutaredoxin-3 OS=Mus musculus OX=10090 GN=Glrx3 PE=1 SV=1; Additional IDs concatenated into MaxParsimony group: A0A1B0GS58, A0A1B0GT04
Q99KQ4	0.000719912	0.000179384	5.3e-05	3.38431	Nicotinamide phosphoribosyltransferase OS=Mus musculus OX=10090 GN=Nampt PE=1 SV=1
Q9CPU0	6.52e-05	0.000783935	0.000232103	3.37752	Lactoylglutathione lyase OS=Mus musculus OX=10090 GN=Glo1 PE=1 SV=3; Additional IDs concatenated into MaxParsimony group: A0A494BBE7, A0A494BAF7
Q04447	1.28e-05	0.00302276	0.000897703	3.36722	Creatine kinase B-type OS=Mus musculus OX=10090 GN=Ckb PE=1 SV=1; Additional IDs concatenated into MaxParsimony group: P07310, A0A0J9YKD4
Q5RKN9	0.00129133	0.000485625	0.000147213	3.29878	F-actin-capping protein subunit alpha OS=Mus musculus OX=10090 GN=Capza1 PE=1 SV=1
P63168	0.0320964	0.000420083	0.000127666	3.29049	Dynein light chain 1, cytoplasmic OS=Mus musculus OX=10090 GN=Dynll1 PE=1 SV=1
Q9CPW4	0.00737719	0.000785345	0.000240044	3.27167	Actin-related protein 2/3 complex subunit 5 OS=Mus musculus OX=10090 GN=Arpc5 PE=1 SV=3; Additional IDs concatenated into MaxParsimony group: Q3UA72
Q07235	0.000519463	0.000912143	0.000279036	3.26891	Glia-derived nexin OS=Mus musculus OX=10090 GN=Serpine2 PE=1 SV=2; Additional IDs concatenated into MaxParsimony group: A0A087WQM1, A0A087WQ70, Q9D7P9, Q6UKZ0, Q9D1Q5, A2RSF9
Q62426	0.00545541	0.000661775	0.00020575	3.21641	Cystatin-B OS=Mus musculus OX=10090 GN=Cstb PE=1 SV=1
Q8CG16	0.000991552	0.000256674	8.03e-05	3.19649	Complement C1r-A subcomponent OS=Mus musculus OX=10090 GN=C1ra PE=1 SV=1; Additional IDs concatenated into MaxParsimony group: Q8CFG9
P07310	0.000263564	0.000375291	0.00011793	3.18231	Creatine kinase M-type OS=Mus musculus OX=10090 GN=Ckm PE=1 SV=1
P47911	0.0290206	0.000434205	0.000136927	3.17108	60S ribosomal protein L6 OS=Mus musculus OX=10090 GN=Rpl6 PE=1 SV=3; Additional IDs concatenated into MaxParsimony group: A0A0J9YU32
Q9CQ60	0.00110952	0.00045447	0.000143878	3.15872	6-phosphogluconolactonase OS=Mus musculus OX=10090 GN=Pgls PE=1 SV=1; Additional IDs concatenated into MaxParsimony group: F6X8L5, D3Z4X1
Q68FD5	0.000184546	0.000474815	0.00015043	3.15638	Clathrin heavy chain 1 OS=Mus musculus OX=10090 GN=Cltc PE=1 SV=3; Additional IDs concatenated into MaxParsimony group: Q5SXR6, F6Z1R4
Q9CZU6	0.0022374	0.000221609	7.04e-05	3.14647	Citrate synthase, mitochondrial OS=Mus musculus OX=10090 GN=Cs PE=1 SV=1; Additional IDs concatenated into MaxParsimony group: Q80X68
B1AQF4	5.87e-05	0.000164304	5.25e-05	3.12747	Dual specificity protein phosphatase OS=Mus musculus OX=10090 GN=Dusp3 PE=1 SV=1; Additional IDs concatenated into MaxParsimony group: Q9D7X3, H3BKL8
Q9WVJ2	0.00290954	0.000253428	8.15e-05	3.10898	26S proteasome non-ATPase regulatory subunit 13 OS=Mus musculus OX=10090 GN=Psmd13 PE=1 SV=1; Additional IDs concatenated into MaxParsimony group: E9Q5I9, F6ZQQ3
Q9D031	0.000952698	0.000288729	9.32e-05	3.0987	Ras suppressor protein 1 OS=Mus musculus OX=10090 GN=Rsu1 PE=1 SV=1
P70195	0.00223721	0.000280898	9.09e-05	3.09016	Proteasome subunit beta type-7 OS=Mus musculus OX=10090 GN=Psmb7 PE=1 SV=1
B7ZBY7	0.00280501	0.000855332	0.000280135	3.05329	Ubiquitin-conjugating enzyme E2 variant 1 OS=Mus musculus OX=10090 GN=Ube2v1 PE=4 SV=1
P62918	0.0268167	0.000200571	6.57e-05	3.05054	60S ribosomal protein L8 OS=Mus musculus OX=10090 GN=Rpl8 PE=1 SV=2
P14152	3.71e-05	0.00157993	0.000522513	3.0237	Malate dehydrogenase, cytoplasmic OS=Mus musculus OX=10090 GN=Mdh1 PE=1 SV=3; Additional IDs concatenated into MaxParsimony group: B1ATQ3
P19157	0.00413195	0.00230873	0.000764362	3.02046	Glutathione S-transferase P 1 OS=Mus musculus OX=10090 GN=Gstp1 PE=1 SV=2; Additional IDs concatenated into MaxParsimony group: A0A494BAW2, A0A494B908, P46425, A0A494BAM8, A0A494BAU3, A0A494BAS3
P14115	0.0278822	0.000289773	9.6e-05	3.01809	60S ribosomal protein L27a OS=Mus musculus OX=10090 GN=Rpl27a PE=1 SV=5
Q8K157	0.00499163	0.000232815	7.75e-05	3.00434	Aldose 1-epimerase OS=Mus musculus OX=10090 GN=Galm PE=1 SV=1
P09103	0.00168783	0.00202414	0.000679511	2.97881	Protein disulfide-isomerase OS=Mus musculus OX=10090 GN=P4hb PE=1 SV=2; Additional IDs concatenated into MaxParsimony group: E9Q8G8
P99026	0.00719558	0.000297612	0.000100639	2.95723	Proteasome subunit beta type-4 OS=Mus musculus OX=10090 GN=Psmb4 PE=1 SV=1
B2KF55	0.00158509	0.00156736	0.000534319	2.93337	Ubiquitin-conjugating enzyme E2 variant 2 OS=Mus musculus OX=10090 GN=Ube2v2 PE=1 SV=1
Q8BH40	0.00671116	0.000242417	8.31e-05	2.91679	Syntaxin-7 OS=Mus musculus OX=10090 GN=Stx7 PE=1 SV=1; Additional IDs concatenated into MaxParsimony group: O70439
P80314	0.00024929	0.000565416	0.000195696	2.88926	T-complex protein 1 subunit beta OS=Mus musculus OX=10090 GN=Cct2 PE=1 SV=4; Additional IDs concatenated into MaxParsimony group: A0A1W2P7B7, A0A1W2P6Q3, A0A1W2P828, A0A1W2P871, A0A1W2P8B6
O88958	0.00863045	0.000229137	7.94e-05	2.88512	Glucosamine-6-phosphate isomerase 1 OS=Mus musculus OX=10090 GN=Gnpda1 PE=1 SV=3; Additional IDs concatenated into MaxParsimony group: A0A494B9X2
Q60692	0.00106168	0.00043741	0.000152077	2.87625	Proteasome subunit beta type-6 OS=Mus musculus OX=10090 GN=Psmb6 PE=1 SV=3
Q9DBP5	0.00226588	0.000203571	7.11e-05	2.86233	UMP-CMP kinase OS=Mus musculus OX=10090 GN=Cmpk1 PE=1 SV=1
P26041	3.9e-05	0.00431231	0.00150709	2.86135	Moesin OS=Mus musculus OX=10090 GN=Msn PE=1 SV=3; Additional IDs concatenated into MaxParsimony group: Q7TSG6, Q5EBJ4
A0A1L1SVK0	0.000941216	0.000217633	7.64e-05	2.85043	Platelet-activating factor acetylhydrolase IB subunit beta (Fragment) OS=Mus musculus OX=10090 GN=Pafah1b2 PE=1 SV=1
P29758	0.0134596	0.000209138	7.36e-05	2.84071	Ornithine aminotransferase, mitochondrial OS=Mus musculus OX=10090 GN=Oat PE=1 SV=1
Q9QZD9	0.0025696	0.000160765	5.7e-05	2.81875	Eukaryotic translation initiation factor 3 subunit I OS=Mus musculus OX=10090 GN=Eif3i PE=1 SV=1; Additional IDs concatenated into MaxParsimony group: A2AE03
P14211	0.00322891	0.0017616	0.000632163	2.78662	Calreticulin OS=Mus musculus OX=10090 GN=Calr PE=1 SV=1
P60229	0.00822826	0.000188808	6.79e-05	2.77937	Eukaryotic translation initiation factor 3 subunit E OS=Mus musculus OX=10090 GN=Eif3e PE=1 SV=1
Q9WVA4	0.00113517	0.000685605	0.000246688	2.77923	Transgelin-2 OS=Mus musculus OX=10090 GN=Tagln2 PE=1 SV=4; Additional IDs concatenated into MaxParsimony group: A0A0A6YXG6, Q9R1Q8
P60766	0.00062655	0.000190538	6.87e-05	2.77505	Cell division control protein 42 homolog OS=Mus musculus OX=10090 GN=Cdc42 PE=1 SV=2
Q6ZWU9	0.00087879	0.000301042	0.00010874	2.76846	40S ribosomal protein S27 OS=Mus musculus OX=10090 GN=Rps27 PE=1 SV=3; Additional IDs concatenated into MaxParsimony group: A0A0G2JDW7, Q6ZWY3, A0A0G2JG29, A0A0G2JEX7
P14685	0.000389235	0.000157583	5.72e-05	2.75626	26S proteasome non-ATPase regulatory subunit 3 OS=Mus musculus OX=10090 GN=Psmd3 PE=1 SV=3; Additional IDs concatenated into MaxParsimony group: F7B7L8
P80318	9.12e-05	0.000628318	0.00022855	2.74915	T-complex protein 1 subunit gamma OS=Mus musculus OX=10090 GN=Cct3 PE=1 SV=1; Additional IDs concatenated into MaxParsimony group: Q3U0I3, E9Q133, F6Q609, F6ZVG8
P80316	0.000933137	0.000425995	0.000155376	2.74171	T-complex protein 1 subunit epsilon OS=Mus musculus OX=10090 GN=Cct5 PE=1 SV=1; Additional IDs concatenated into MaxParsimony group: E0CZA1
Q02053	0.00141439	0.000425646	0.000156032	2.72794	Ubiquitin-like modifier-activating enzyme 1 OS=Mus musculus OX=10090 GN=Uba1 PE=1 SV=1; Additional IDs concatenated into MaxParsimony group: P31254
A0A0R4J0Z1	0.000787837	0.000694687	0.000255875	2.71494	Protein disulfide-isomerase A4 OS=Mus musculus OX=10090 GN=Pdia4 PE=1 SV=1; Additional IDs concatenated into MaxParsimony group: P08003
P57780	0.00150647	0.00145385	0.000538337	2.70063	Alpha-actinin-4 OS=Mus musculus OX=10090 GN=Actn4 PE=1 SV=1; Additional IDs concatenated into MaxParsimony group: A0A1L1SV25, A1BN54, E9Q2W9, A0A1L1SVJ6, Q9JI91, D3Z0L8, D3Z761, O88990, E9PX29, Q91ZE6
Q9CPT4	0.0241646	0.000953794	0.000355613	2.68211	Myeloid-derived growth factor OS=Mus musculus OX=10090 GN=Mydgf PE=1 SV=1
Q922B2	0.0014169	0.00029796	0.000111271	2.67778	Aspartate--tRNA ligase, cytoplasmic OS=Mus musculus OX=10090 GN=Dars PE=1 SV=2
Q9QYB1	0.00230573	0.000467373	0.000174911	2.67206	Chloride intracellular channel protein 4 OS=Mus musculus OX=10090 GN=Clic4 PE=1 SV=3
P20108	0.033896	0.000256855	9.65e-05	2.66282	Thioredoxin-dependent peroxide reductase, mitochondrial OS=Mus musculus OX=10090 GN=Prdx3 PE=1 SV=1
Q01853	7.7e-05	0.00112583	0.000423232	2.66007	Transitional endoplasmic reticulum ATPase OS=Mus musculus OX=10090 GN=Vcp PE=1 SV=4
Q9D1R9	0.00301566	0.000434486	0.000163983	2.64959	60S ribosomal protein L34 OS=Mus musculus OX=10090 GN=Rpl34 PE=1 SV=2; Additional IDs concatenated into MaxParsimony group: A0A0G2JEY6, A0A0G2JGY8
P34884	0.0112962	0.0021125	0.000797746	2.64808	Macrophage migration inhibitory factor OS=Mus musculus OX=10090 GN=Mif PE=1 SV=2
P48036	3.46e-05	0.00181305	0.00068586	2.64347	Annexin A5 OS=Mus musculus OX=10090 GN=Anxa5 PE=1 SV=1; Additional IDs concatenated into MaxParsimony group: A0A0G2JGQ0
P05063	2.33e-05	0.00245933	0.000931754	2.63946	Fructose-bisphosphate aldolase C OS=Mus musculus OX=10090 GN=Aldoc PE=1 SV=4
P45376	0.000278022	0.00178541	0.000683167	2.61343	Aldo-keto reductase family 1 member B1 OS=Mus musculus OX=10090 GN=Akr1b1 PE=1 SV=3; Additional IDs concatenated into MaxParsimony group: D3YVJ7
Q3TW96	0.00691341	0.000584938	0.000226054	2.5876	UDP-N-acetylhexosamine pyrophosphorylase-like protein 1 OS=Mus musculus OX=10090 GN=Uap1l1 PE=1 SV=1; Additional IDs concatenated into MaxParsimony group: Q3UHZ7, Q91YN5, A0A0R4J085, A0A0R4J1F6
Q61792	0.000630513	0.000359934	0.0001402	2.56728	LIM and SH3 domain protein 1 OS=Mus musculus OX=10090 GN=Lasp1 PE=1 SV=1; Additional IDs concatenated into MaxParsimony group: A2A6H0, A2A6G9, A2A6G8, A2A6G7, A2A6G6, A2A6H1, E9Q0N6, A2A6G5
P05201	0.000538478	0.00148766	0.000585106	2.54255	Aspartate aminotransferase, cytoplasmic OS=Mus musculus OX=10090 GN=Got1 PE=1 SV=3; Additional IDs concatenated into MaxParsimony group: F7ALS6
Q61171	0.000639745	0.00248593	0.000979507	2.53794	Peroxiredoxin-2 OS=Mus musculus OX=10090 GN=Prdx2 PE=1 SV=3; Additional IDs concatenated into MaxParsimony group: D3Z4A4
Q61598	0.000713432	0.00111202	0.000438214	2.53762	Rab GDP dissociation inhibitor beta OS=Mus musculus OX=10090 GN=Gdi2 PE=1 SV=1; Additional IDs concatenated into MaxParsimony group: A0A1Y7VL99, D6RI86, A0A1Y7VLG4, B7FAU8
P16858	0.000573616	0.016721	0.00661157	2.52905	Glyceraldehyde-3-phosphate dehydrogenase OS=Mus musculus OX=10090 GN=Gapdh PE=1 SV=2; Additional IDs concatenated into MaxParsimony group: A0A0A0MQF6, S4R1W1, S4R257, Q64467, S4R2G5, A0A0R4J0X7, S4R1W8, V9GX06, S4R1N5, V9GXA7, S4R2L8, V9GXK0
P16045	0.00131805	0.00592499	0.00234537	2.52625	Galectin-1 OS=Mus musculus OX=10090 GN=Lgals1 PE=1 SV=3
P61161	0.00157642	0.000674874	0.000267722	2.5208	Actin-related protein 2 OS=Mus musculus OX=10090 GN=Actr2 PE=1 SV=1
Q62465	7.01e-05	0.00174765	0.000695997	2.51101	Synaptic vesicle membrane protein VAT-1 homolog OS=Mus musculus OX=10090 GN=Vat1 PE=1 SV=3
P80313	0.000750744	0.000689103	0.000275596	2.50041	T-complex protein 1 subunit eta OS=Mus musculus OX=10090 GN=Cct7 PE=1 SV=1; Additional IDs concatenated into MaxParsimony group: A0A0N4SV00, A0A0N4SUI8
Q9CVB6	0.000153635	0.000566634	0.000226736	2.49909	Actin-related protein 2/3 complex subunit 2 OS=Mus musculus OX=10090 GN=Arpc2 PE=1 SV=3; Additional IDs concatenated into MaxParsimony group: D3YXG6
Q9R1P1	0.00183	0.000185431	7.44e-05	2.49254	Proteasome subunit beta type-3 OS=Mus musculus OX=10090 GN=Psmb3 PE=1 SV=1
Q78PY7	0.0279624	0.000192691	7.78e-05	2.47679	Staphylococcal nuclease domain-containing protein 1 OS=Mus musculus OX=10090 GN=Snd1 PE=1 SV=1; Additional IDs concatenated into MaxParsimony group: Q3TJ56
Q99LX0	0.000774574	0.00155135	0.000627152	2.47365	Protein/nucleic acid deglycase DJ-1 OS=Mus musculus OX=10090 GN=Park7 PE=1 SV=1; Additional IDs concatenated into MaxParsimony group: A2A813, A2A815, A2A816, A2A817
H7BWZ3	0.000483941	0.000976089	0.000395952	2.46517	Actin-related protein 2/3 complex subunit 3 OS=Mus musculus OX=10090 GN=Arpc3 PE=1 SV=1
P62267	0.0363727	0.000351708	0.000143011	2.45931	40S ribosomal protein S23 OS=Mus musculus OX=10090 GN=Rps23 PE=1 SV=3
S4R1W1	0.000537101	0.0160304	0.00651877	2.45912	Glyceraldehyde-3-phosphate dehydrogenase OS=Mus musculus OX=10090 GN=Gm3839 PE=1 SV=1
P62889	0.00706095	0.000338365	0.000138352	2.44569	60S ribosomal protein L30 OS=Mus musculus OX=10090 GN=Rpl30 PE=1 SV=2; Additional IDs concatenated into MaxParsimony group: A0A2I3BQF4
P57759	0.00439399	0.000247288	0.000101487	2.43665	Endoplasmic reticulum resident protein 29 OS=Mus musculus OX=10090 GN=Erp29 PE=1 SV=2; Additional IDs concatenated into MaxParsimony group: D6RG87, F8WIM7, F8WJI4
P58252	3.38e-05	0.0025435	0.00104556	2.43266	Elongation factor 2 OS=Mus musculus OX=10090 GN=Eef2 PE=1 SV=2; Additional IDs concatenated into MaxParsimony group: O08810, G3UZ34, G3UXK8
A0A1D5RLD8	0.000940773	0.015514	0.00640205	2.42329	Glyceraldehyde-3-phosphate dehydrogenase OS=Mus musculus OX=10090 GN=Gm10358 PE=1 SV=1
Q91Z25	1e-05	0.000616565	0.000257148	2.39771	Actin-related protein 2/3 complex subunit OS=Mus musculus OX=10090 GN=Arpc1b PE=1 SV=1; Additional IDs concatenated into MaxParsimony group: Q9WV32, F6VVE6, Q8BXK9, F6THG2, Q8BHB9, E0CY42
P26040	1e-05	0.00158985	0.000665351	2.38948	Ezrin OS=Mus musculus OX=10090 GN=Ezr PE=1 SV=3
Q4VWZ5	0.00738316	0.000589727	0.000247807	2.37978	Acyl-CoA-binding protein OS=Mus musculus OX=10090 GN=Dbi PE=1 SV=1; Additional IDs concatenated into MaxParsimony group: P31786, D3Z563
Q8R016	0.00129342	0.000164803	6.97e-05	2.36325	Bleomycin hydrolase OS=Mus musculus OX=10090 GN=Blmh PE=1 SV=1
Q9CXW4	0.00632876	0.00026389	0.000111805	2.36028	60S ribosomal protein L11 OS=Mus musculus OX=10090 GN=Rpl11 PE=1 SV=4
Q9JII6	0.000186443	0.00104968	0.00044648	2.35102	Aldo-keto reductase family 1 member A1 OS=Mus musculus OX=10090 GN=Akr1a1 PE=1 SV=3; Additional IDs concatenated into MaxParsimony group: B1AXW3
P26043	1e-05	0.0018526	0.000788029	2.35093	Radixin OS=Mus musculus OX=10090 GN=Rdx PE=1 SV=3
P46638	1e-05	0.000450801	0.000193419	2.3307	Ras-related protein Rab-11B OS=Mus musculus OX=10090 GN=Rab11b PE=1 SV=3; Additional IDs concatenated into MaxParsimony group: P62492, F8WGS1, E9Q3P9, G3UY29, G3UZD3, G3UZL4, F6R2Z5, E9PZB2
Q8R2Y2	0.00647493	0.00089286	0.000384699	2.32093	Cell surface glycoprotein MUC18 OS=Mus musculus OX=10090 GN=Mcam PE=1 SV=1; Additional IDs concatenated into MaxParsimony group: A0A1L1SQC5, F7ATH5, Reverse_A0A0U1RPS0
E9PZF0	0.00852163	0.00483752	0.00209241	2.31194	Nucleoside diphosphate kinase OS=Mus musculus OX=10090 GN=Gm20390 PE=3 SV=1; Additional IDs concatenated into MaxParsimony group: Q01768, Q5NC80, Q5NC79
P63260	0.000336778	0.045653	0.0197494	2.31161	Actin, cytoplasmic 2 OS=Mus musculus OX=10090 GN=Actg1 PE=1 SV=1; Additional IDs concatenated into MaxParsimony group: P60710, E9Q1F2, P68033, E9Q5F4, P62737, P63268, G3UZ07, B1ATY1, D3YZY0, A0A494B9T3, D3Z2K3, A0A1D5RM20, E9Q606, G3UYG0, F8WGM8, A0A0U1RQ96, E9Q2D1, F6WX90, A0A2R8VK70, Q61735, A0A2R8VI94, D3Z187, A0A2R8VJU9, V9GXQ2, E9Q3M9, A0A2R8VI30
P97351	0.00939557	0.000467101	0.000203423	2.29621	40S ribosomal protein S3a OS=Mus musculus OX=10090 GN=Rps3a PE=1 SV=3
P52480	0.000152111	0.0120442	0.00526284	2.28854	Pyruvate kinase PKM OS=Mus musculus OX=10090 GN=Pkm PE=1 SV=4; Additional IDs concatenated into MaxParsimony group: A0A1L1SU37, A0A1L1SQV8, A0A1L1STV8, A0A1L1SSN6, A0A1L1SUV0, A0A1L1ST52, G3X925, P53657, E9Q509, A0A1L1SVH2
P97427	7.7e-05	0.000187706	8.2e-05	2.28811	Dihydropyrimidinase-related protein 1 OS=Mus musculus OX=10090 GN=Crmp1 PE=1 SV=1
O88342	0.000134205	0.00137989	0.000603946	2.2848	WD repeat-containing protein 1 OS=Mus musculus OX=10090 GN=Wdr1 PE=1 SV=3; Additional IDs concatenated into MaxParsimony group: A0A0J9YU05
P68372	0.000572307	0.00304447	0.00133653	2.2779	Tubulin beta-4B chain OS=Mus musculus OX=10090 GN=Tubb4b PE=1 SV=1
P15532	0.0161571	0.0071742	0.00315459	2.27421	Nucleoside diphosphate kinase A OS=Mus musculus OX=10090 GN=Nme1 PE=1 SV=1
Q9DCD0	0.000239356	0.000917835	0.000403872	2.27259	6-phosphogluconate dehydrogenase, decarboxylating OS=Mus musculus OX=10090 GN=Pgd PE=1 SV=3
P20152	0.000541602	0.00784315	0.00346823	2.26143	Vimentin OS=Mus musculus OX=10090 GN=Vim PE=1 SV=3; Additional IDs concatenated into MaxParsimony group: A0A0A6YWC8, P58771, E9Q450, Q8BSH3, E9Q452, F8WID5, Q8BP43, G5E8R1, E9Q455, D3Z6I8, G5E8R0, E9Q456, E9Q453, B7ZNL3, P21107, E9Q448, A0A0R4J1P2, P58774, A2AIM4, S4R2U0, Q922U2, contaminant_KERATIN21, A2AKJ2, A2AIM5, Q3TTY5, contaminant_KERATIN14, Q9Z331, Q3UV11, P50446, P11679, contaminant_KERA…
A0A0N4SUX5	0.000592836	0.00136269	0.000603949	2.2563	Gamma-enolase OS=Mus musculus OX=10090 GN=Eno2 PE=1 SV=1
Q9R1P3	8.84e-05	0.000720983	0.00032111	2.24528	Proteasome subunit beta type-2 OS=Mus musculus OX=10090 GN=Psmb2 PE=1 SV=1
P16125	0.00285083	0.00387706	0.00173467	2.23504	L-lactate dehydrogenase B chain OS=Mus musculus OX=10090 GN=Ldhb PE=1 SV=2
Q8BG32	0.00733678	0.000167316	7.49e-05	2.23484	26S proteasome non-ATPase regulatory subunit 11 OS=Mus musculus OX=10090 GN=Psmd11 PE=1 SV=3; Additional IDs concatenated into MaxParsimony group: G3UYH2, G3UXL5, G3UWW7, G3UYL3, G3UYI4, G3UX15, G3UYL8, G3UZ28, G3UWV7, G3UX67, G3UZ33
Q3U2G2	0.000822764	0.000890577	0.000400736	2.22236	Heat shock 70 kDa protein 4 OS=Mus musculus OX=10090 GN=Hspa4 PE=1 SV=1; Additional IDs concatenated into MaxParsimony group: E9Q0U7, D3Z3I9, P48722, E0CY23
Q61147	0.0142502	0.000528582	0.000237916	2.22172	Ceruloplasmin OS=Mus musculus OX=10090 GN=Cp PE=1 SV=2
Q9CWF2	0.00100553	0.00246445	0.00111389	2.21248	Tubulin beta-2B chain OS=Mus musculus OX=10090 GN=Tubb2b PE=1 SV=1
P61205	0.038535	0.000320342	0.000144858	2.21142	ADP-ribosylation factor 3 OS=Mus musculus OX=10090 GN=Arf3 PE=2 SV=2
Q7TMM9	0.00101336	0.00245576	0.00111389	2.20467	Tubulin beta-2A chain OS=Mus musculus OX=10090 GN=Tubb2a PE=1 SV=1
E9Q509	9.74e-05	0.00224324	0.0010175	2.20465	Pyruvate kinase OS=Mus musculus OX=10090 GN=Pklr PE=1 SV=1
E9PXX7	0.0128583	0.000166045	7.56e-05	2.19778	Thioredoxin domain-containing protein 5 OS=Mus musculus OX=10090 GN=Txndc5 PE=1 SV=1
P68033	0.000124781	0.0353207	0.0161431	2.18798	Actin, alpha cardiac muscle 1 OS=Mus musculus OX=10090 GN=Actc1 PE=1 SV=1
Q8BFZ3	0.000109205	0.0176056	0.00809822	2.174	Beta-actin-like protein 2 OS=Mus musculus OX=10090 GN=Actbl2 PE=1 SV=1
P05202	0.0070512	0.00183841	0.000846409	2.17201	Aspartate aminotransferase, mitochondrial OS=Mus musculus OX=10090 GN=Got2 PE=1 SV=1
Q7TQI3	0.0225481	0.000194203	8.96e-05	2.1681	Ubiquitin thioesterase OTUB1 OS=Mus musculus OX=10090 GN=Otub1 PE=1 SV=2; Additional IDs concatenated into MaxParsimony group: D3YWF6, D3Z7K0
Q3V117	0.00139563	0.000283086	0.000130701	2.16591	ATP-citrate synthase OS=Mus musculus OX=10090 GN=Acly PE=1 SV=1
P80315	0.00402803	0.000600075	0.00027858	2.15405	T-complex protein 1 subunit delta OS=Mus musculus OX=10090 GN=Cct4 PE=1 SV=3; Additional IDs concatenated into MaxParsimony group: G5E839, G3UYW5, F2Z483, G3UXG2, G3UXF3, A0A3B2WDE2
P80317	0.00220483	0.000724314	0.000338428	2.14023	T-complex protein 1 subunit zeta OS=Mus musculus OX=10090 GN=Cct6a PE=1 SV=3; Additional IDs concatenated into MaxParsimony group: Q61390, B1AT05
P47962	0.000659942	0.000823267	0.000385352	2.1364	60S ribosomal protein L5 OS=Mus musculus OX=10090 GN=Rpl5 PE=1 SV=3; Additional IDs concatenated into MaxParsimony group: D3YYV8, P39054, G3X9G4, Q3TCR7, P39053, A0A0J9YUN4, Q3T9X3, A0A0J9YUE9, G3UZZ3
O08553	2.81e-05	0.000429387	0.00020313	2.11385	Dihydropyrimidinase-related protein 2 OS=Mus musculus OX=10090 GN=Dpysl2 PE=1 SV=2; Additional IDs concatenated into MaxParsimony group: P97427, E9PWE8, Q62188, Q3TT92, Q71H75
A0A0A0MQA5	0.00186862	0.00232649	0.0011091	2.09765	Tubulin alpha chain (Fragment) OS=Mus musculus OX=10090 GN=Tuba4a PE=1 SV=1
Q9CWJ9	0.000104992	0.000468314	0.000224123	2.08954	Bifunctional purine biosynthesis protein PURH OS=Mus musculus OX=10090 GN=Atic PE=1 SV=2
O08709	0.000871022	0.000866137	0.000414935	2.0874	Peroxiredoxin-6 OS=Mus musculus OX=10090 GN=Prdx6 PE=1 SV=3; Additional IDs concatenated into MaxParsimony group: Q6GT24, D3Z0Y2, Q8BG37
A0A2R8VJU9	0.00336963	0.00521792	0.00250481	2.08316	Leukocyte surface antigen CD47 OS=Mus musculus OX=10090 GN=Cd47 PE=1 SV=1
B1AT05	0.0011061	0.000169199	8.19e-05	2.0654	T-complex protein 1 subunit zeta-2 OS=Mus musculus OX=10090 GN=Cct6b PE=1 SV=1
A6ZI44	0.000230654	0.00944121	0.00459906	2.05286	Fructose-bisphosphate aldolase OS=Mus musculus OX=10090 GN=Aldoa PE=1 SV=1; Additional IDs concatenated into MaxParsimony group: P05064, A6ZI46, Q9CPQ9, D3YWI1, A0A0U1RPN8, D3Z510, A0A0U1RPT5, A6ZI47, D3YV98, Q91Y97
P17751	4.07e-05	0.00628774	0.003083	2.03949	Triosephosphate isomerase OS=Mus musculus OX=10090 GN=Tpi1 PE=1 SV=4; Additional IDs concatenated into MaxParsimony group: H7BXC3
B7ZNJ1	0.010659	0.000750486	0.000370433	2.02597	Fibronectin OS=Mus musculus OX=10090 GN=Fn1 PE=1 SV=1
P14869	0.0111722	0.000674526	0.00033303	2.02542	60S acidic ribosomal protein P0 OS=Mus musculus OX=10090 GN=Rplp0 PE=1 SV=3; Additional IDs concatenated into MaxParsimony group: S4R1N1, D3YVM5
P62774	0.000980557	0.000220245	0.000109407	2.01308	Myotrophin OS=Mus musculus OX=10090 GN=Mtpn PE=1 SV=2
A6ZI46	0.00042089	0.00769749	0.00382905	2.01029	Fructose-bisphosphate aldolase OS=Mus musculus OX=10090 GN=Aldoart1 PE=1 SV=1
P08228	0.00181798	0.00187842	0.000934886	2.00925	Superoxide dismutase [Cu-Zn] OS=Mus musculus OX=10090 GN=Sod1 PE=1 SV=2
Q9DBJ1	0.00400413	0.00435302	0.00216736	2.00845	Phosphoglycerate mutase 1 OS=Mus musculus OX=10090 GN=Pgam1 PE=1 SV=3; Additional IDs concatenated into MaxParsimony group: O70250
Q91Y97	0.00249288	0.00145016	0.000723402	2.00463	Fructose-bisphosphate aldolase B OS=Mus musculus OX=10090 GN=Aldob PE=1 SV=3
Q9CQ65	0.0125943	0.000446416	0.000222747	2.00413	S-methyl-5'-thioadenosine phosphorylase OS=Mus musculus OX=10090 GN=Mtap PE=1 SV=1
O09061	0.00237677	0.000367781	0.000183653	2.00259	Proteasome subunit beta type-1 OS=Mus musculus OX=10090 GN=Psmb1 PE=1 SV=1; Additional IDs concatenated into MaxParsimony group: A0A338P7C0, A0A338P7F1
P19096	0.000722511	0.000523359	0.000263538	1.9859	Fatty acid synthase OS=Mus musculus OX=10090 GN=Fasn PE=1 SV=2; Additional IDs concatenated into MaxParsimony group: A0A0U1RNJ1
P99024	0.00140989	0.00339845	0.00171457	1.9821	Tubulin beta-5 chain OS=Mus musculus OX=10090 GN=Tubb5 PE=1 SV=1; Additional IDs concatenated into MaxParsimony group: Q7TMM9, Q9CWF2, Q9ERD7, Q922F4, A2AQ07, G3UZR1, A0A1D5RM76
P06745	0.00890389	0.00184989	0.000934217	1.98015	Glucose-6-phosphate isomerase OS=Mus musculus OX=10090 GN=Gpi PE=1 SV=4; Additional IDs concatenated into MaxParsimony group: A0A0U1RQ18, A0A0U1RP97, A0A0U1RQ72
P21550	0.00410292	0.00288679	0.00146029	1.97686	Beta-enolase OS=Mus musculus OX=10090 GN=Eno3 PE=1 SV=3
Q99PT1	0.000259037	0.00247778	0.00125483	1.9746	Rho GDP-dissociation inhibitor 1 OS=Mus musculus OX=10090 GN=Arhgdia PE=1 SV=3
A6ZI47	0.00137073	0.00702958	0.00356243	1.97326	Fructose-bisphosphate aldolase OS=Mus musculus OX=10090 GN=Aldoart2 PE=1 SV=1
P07356	0.000281851	0.000878695	0.000446181	1.96937	Annexin A2 OS=Mus musculus OX=10090 GN=Anxa2 PE=1 SV=2; Additional IDs concatenated into MaxParsimony group: B0V2N7, B0V2N5, B0V2N8
P42932	0.000333216	0.000741554	0.000377138	1.96627	T-complex protein 1 subunit theta OS=Mus musculus OX=10090 GN=Cct8 PE=1 SV=3; Additional IDs concatenated into MaxParsimony group: H3BL49, H3BJB6, H3BKG2, H3BLL1, H3BKR8
P68369	0.000497587	0.00364664	0.0018609	1.95961	Tubulin alpha-1A chain OS=Mus musculus OX=10090 GN=Tuba1a PE=1 SV=1; Additional IDs concatenated into MaxParsimony group: P05213, P68368, P05214, A0A2R8VHF3, Q3UX10, A0A087WQS4, A0A087WRB4, A0A087WSL5, A0A087WSB0
P09411	0.000763045	0.00731368	0.00373761	1.95678	Phosphoglycerate kinase 1 OS=Mus musculus OX=10090 GN=Pgk1 PE=1 SV=4; Additional IDs concatenated into MaxParsimony group: S4R2M7, P09041
P08249	0.00551772	0.0038323	0.00196487	1.95041	Malate dehydrogenase, mitochondrial OS=Mus musculus OX=10090 GN=Mdh2 PE=1 SV=3; Additional IDs concatenated into MaxParsimony group: A0A0G2JF23, A0A0G2JGY4
P35700	6.51e-05	0.020812	0.0107184	1.9417	Peroxiredoxin-1 OS=Mus musculus OX=10090 GN=Prdx1 PE=1 SV=1; Additional IDs concatenated into MaxParsimony group: B1AXW6, B1AXW5, B1AXW4, B1AZS9
P11983	0.0013607	0.000562004	0.000289905	1.93858	T-complex protein 1 subunit alpha OS=Mus musculus OX=10090 GN=Tcp1 PE=1 SV=3
P68373	0.000563177	0.00366063	0.00188877	1.9381	Tubulin alpha-1C chain OS=Mus musculus OX=10090 GN=Tuba1c PE=1 SV=1
P70349	0.025204	0.00075632	0.000390702	1.9358	Histidine triad nucleotide-binding protein 1 OS=Mus musculus OX=10090 GN=Hint1 PE=1 SV=3; Additional IDs concatenated into MaxParsimony group: B0R1E3
Q76MZ3	0.0102506	0.000439592	0.000228085	1.92731	Serine/threonine-protein phosphatase 2A 65 kDa regulatory subunit A alpha isoform OS=Mus musculus OX=10090 GN=Ppp2r1a PE=1 SV=3; Additional IDs concatenated into MaxParsimony group: G3UWS4, H3BKU1, Q3TTF6, Q7TNP2, H3BLQ0, H3BLE7, H3BIV7, G3UWL2, H3BK50
P98064	0.0119635	0.00092149	0.000480385	1.91823	Mannan-binding lectin serine protease 1 OS=Mus musculus OX=10090 GN=Masp1 PE=1 SV=2; Additional IDs concatenated into MaxParsimony group: A0A2R8VHR3, E9Q6C2, Q8CG14, E0CZE7
Q9D8N0	0.00222532	0.00122073	0.000636777	1.91705	Elongation factor 1-gamma OS=Mus musculus OX=10090 GN=Eef1g PE=1 SV=3
P62962	0.000439053	0.00573521	0.00300244	1.91019	Profilin-1 OS=Mus musculus OX=10090 GN=Pfn1 PE=1 SV=2; Additional IDs concatenated into MaxParsimony group: Q5SX49, J3QMC2
P50580	0.00149157	0.00046496	0.000246321	1.88762	Proliferation-associated protein 2G4 OS=Mus musculus OX=10090 GN=Pa2g4 PE=1 SV=3; Additional IDs concatenated into MaxParsimony group: Q3TGU7
P42208	0.000990923	0.000374406	0.000199261	1.87897	Septin-2 OS=Mus musculus OX=10090 GN=Septin2 PE=1 SV=2
Q922F4	0.00502803	0.00121654	0.00064767	1.87833	Tubulin beta-6 chain OS=Mus musculus OX=10090 GN=Tubb6 PE=1 SV=1
A0A087WR50	0.0162564	0.000771239	0.000414156	1.8622	Fibronectin OS=Mus musculus OX=10090 GN=Fn1 PE=1 SV=1
A0A1B0GSX0	0.0011172	0.0108058	0.00581534	1.85815	L-lactate dehydrogenase OS=Mus musculus OX=10090 GN=Ldha PE=1 SV=1
Q6PIE5	0.0271191	0.00015785	8.56e-05	1.84334	Sodium/potassium-transporting ATPase subunit alpha-2 OS=Mus musculus OX=10090 GN=Atp1a2 PE=1 SV=1
O55234	0.00738804	0.000739371	0.000401109	1.84331	Proteasome subunit beta type-5 OS=Mus musculus OX=10090 GN=Psmb5 PE=1 SV=3; Additional IDs concatenated into MaxParsimony group: Q8BTY5
P60867	0.0116487	0.000776117	0.000423257	1.83368	40S ribosomal protein S20 OS=Mus musculus OX=10090 GN=Rps20 PE=1 SV=1
O70492	0.0102854	0.000258829	0.0001412	1.83307	Sorting nexin-3 OS=Mus musculus OX=10090 GN=Snx3 PE=1 SV=3
P24369	0.0315687	0.00522404	0.00286215	1.82521	Peptidyl-prolyl cis-trans isomerase B OS=Mus musculus OX=10090 GN=Ppib PE=1 SV=2
P09041	0.00756225	0.00208554	0.00114333	1.82409	Phosphoglycerate kinase 2 OS=Mus musculus OX=10090 GN=Pgk2 PE=1 SV=4
Q9ERD7	0.00532223	0.00165771	0.000909374	1.82291	Tubulin beta-3 chain OS=Mus musculus OX=10090 GN=Tubb3 PE=1 SV=1
P17182	0.000331008	0.0142251	0.00795811	1.7875	Alpha-enolase OS=Mus musculus OX=10090 GN=Eno1 PE=1 SV=3; Additional IDs concatenated into MaxParsimony group: Q6PHC1, B0QZL1, B1ARR7, P17183, Q5SX59, A0A0N4SUX5, D3Z2S4, D3Z6E4, J3QPZ9, B1ARR6, D3YVD3, Q5SX60, A0A0N4SUI6, Q5SX61, A0A0N4SUW8
P50247	0.0266056	0.000349113	0.000198225	1.7612	Adenosylhomocysteinase OS=Mus musculus OX=10090 GN=Ahcy PE=1 SV=3; Additional IDs concatenated into MaxParsimony group: A2ALT5
Q60864	0.0030075	0.000679058	0.000387107	1.75419	Stress-induced-phosphoprotein 1 OS=Mus musculus OX=10090 GN=Stip1 PE=1 SV=1
P63101	0.00146652	0.00884707	0.00504362	1.75411	14-3-3 protein zeta/delta OS=Mus musculus OX=10090 GN=Ywhaz PE=1 SV=1
P49722	0.00238008	0.000613481	0.00035086	1.7485	Proteasome subunit alpha type-2 OS=Mus musculus OX=10090 GN=Psma2 PE=1 SV=3; Additional IDs concatenated into MaxParsimony group: Q8BKE0
O08810	0.00135871	0.000178569	0.000102555	1.7412	116 kDa U5 small nuclear ribonucleoprotein component OS=Mus musculus OX=10090 GN=Eftud2 PE=1 SV=1
Q9CQI6	0.000552689	0.00207303	0.00119114	1.74037	Coactosin-like protein OS=Mus musculus OX=10090 GN=Cotl1 PE=1 SV=3; Additional IDs concatenated into MaxParsimony group: A0A1D5RLP1
P10126	0.00331082	0.0109863	0.00633408	1.73448	Elongation factor 1-alpha 1 OS=Mus musculus OX=10090 GN=Eef1a1 PE=1 SV=3; Additional IDs concatenated into MaxParsimony group: D3YZ68, D3Z3I8
Q9CZD3	0.00549016	0.000396076	0.000228562	1.7329	Glycine--tRNA ligase OS=Mus musculus OX=10090 GN=Gars PE=1 SV=1
Q99L47	0.030611	0.000508679	0.000293723	1.73183	Hsc70-interacting protein OS=Mus musculus OX=10090 GN=St13 PE=1 SV=1; Additional IDs concatenated into MaxParsimony group: F8WJK8, E9Q1V0, E9Q1X9
Q07797	0.0109986	0.00809876	0.00471763	1.7167	Galectin-3-binding protein OS=Mus musculus OX=10090 GN=Lgals3bp PE=1 SV=1; Additional IDs concatenated into MaxParsimony group: E9Q5X5, F6VRP8
P70168	0.00242578	0.000222908	0.000130441	1.70889	Importin subunit beta-1 OS=Mus musculus OX=10090 GN=Kpnb1 PE=1 SV=2
Q6ZWN5	0.0295258	0.00107373	0.000632613	1.6973	40S ribosomal protein S9 OS=Mus musculus OX=10090 GN=Rps9 PE=1 SV=3; Additional IDs concatenated into MaxParsimony group: Q9CXW7, D3YWH9, F7CJS8, D3Z673, D3YUV6
Q8VDN2	0.0306103	0.000447381	0.000264213	1.69326	Sodium/potassium-transporting ATPase subunit alpha-1 OS=Mus musculus OX=10090 GN=Atp1a1 PE=1 SV=1; Additional IDs concatenated into MaxParsimony group: Q8VCE0, A0A0G2JGX4, Q6PIE5, Q6PIC6, D3YYN7, Q9WV27, Q9Z1W8, E9QNX7, Q64436, Q91WH7
P27773	0.0170396	0.00352955	0.00208637	1.69172	Protein disulfide-isomerase A3 OS=Mus musculus OX=10090 GN=Pdia3 PE=1 SV=2; Additional IDs concatenated into MaxParsimony group: F6Q404
O88844	0.0149794	0.000288239	0.000171005	1.68556	Isocitrate dehydrogenase [NADP] cytoplasmic OS=Mus musculus OX=10090 GN=Idh1 PE=1 SV=2; Additional IDs concatenated into MaxParsimony group: A0A087WRS9, A0A087WPT4, D3YVY3, D6RIL6, A0A0U1RP68, A0A087WRM4
Q9D379	0.031945	0.000207121	0.000122931	1.68486	Epoxide hydrolase 1 OS=Mus musculus OX=10090 GN=Ephx1 PE=1 SV=2; Additional IDs concatenated into MaxParsimony group: E9PWK1, F6YTS6
P61982	0.00528263	0.00548635	0.00327095	1.67729	14-3-3 protein gamma OS=Mus musculus OX=10090 GN=Ywhag PE=1 SV=2
P25444	0.016445	0.000850337	0.000509751	1.66814	40S ribosomal protein S2 OS=Mus musculus OX=10090 GN=Rps2 PE=1 SV=3; Additional IDs concatenated into MaxParsimony group: D3YWJ3, D3YVC1
O70456	0.0113022	0.00471262	0.00283353	1.66316	14-3-3 protein sigma OS=Mus musculus OX=10090 GN=Sfn PE=1 SV=2
P62631	0.00333528	0.00852157	0.00515816	1.65206	Elongation factor 1-alpha 2 OS=Mus musculus OX=10090 GN=Eef1a2 PE=1 SV=1
P68254	0.00434589	0.00601331	0.00364516	1.64967	14-3-3 protein theta OS=Mus musculus OX=10090 GN=Ywhaq PE=1 SV=1
P08113	0.028845	0.00100531	0.000612617	1.64102	Endoplasmin OS=Mus musculus OX=10090 GN=Hsp90b1 PE=1 SV=2
P62281	0.00983798	0.00127591	0.00079331	1.60834	40S ribosomal protein S11 OS=Mus musculus OX=10090 GN=Rps11 PE=1 SV=3; Additional IDs concatenated into MaxParsimony group: A0A1B0GRR3, A0A1B0GSE8
P35979	0.00427203	0.000903013	0.00056346	1.60262	60S ribosomal protein L12 OS=Mus musculus OX=10090 GN=Rpl12 PE=1 SV=2
Q9QUM9	0.0327558	0.000574136	0.000358449	1.60172	Proteasome subunit alpha type-6 OS=Mus musculus OX=10090 GN=Psma6 PE=1 SV=1; Additional IDs concatenated into MaxParsimony group: E0CXB1, E0CYT2
Q6ZWX6	0.0307322	0.000316196	0.000197559	1.60052	Eukaryotic translation initiation factor 2 subunit 1 OS=Mus musculus OX=10090 GN=Eif2s1 PE=1 SV=3
Q9R1P4	0.00643992	0.000605401	0.000378753	1.59841	Proteasome subunit alpha type-1 OS=Mus musculus OX=10090 GN=Psma1 PE=1 SV=1; Additional IDs concatenated into MaxParsimony group: A0A1B0GS70
Q9QZ88	0.0153645	0.000327274	0.000205309	1.59406	Vacuolar protein sorting-associated protein 29 OS=Mus musculus OX=10090 GN=Vps29 PE=1 SV=1; Additional IDs concatenated into MaxParsimony group: D3Z645, D3YYD5, D3YW98
Q9Z0S1	0.00180284	0.000583346	0.000367017	1.58942	3'(2'),5'-bisphosphate nucleotidase 1 OS=Mus musculus OX=10090 GN=Bpnt1 PE=1 SV=2
P40142	0.00304129	0.000928777	0.000588738	1.57757	Transketolase OS=Mus musculus OX=10090 GN=Tkt PE=1 SV=1; Additional IDs concatenated into MaxParsimony group: A0A286YE28, Q9D4D4, A0A0R4J2A3
P68510	0.0043182	0.00565168	0.00359662	1.57139	14-3-3 protein eta OS=Mus musculus OX=10090 GN=Ywhah PE=1 SV=2
Q9CQV8	0.00451568	0.00572324	0.00365341	1.56655	14-3-3 protein beta/alpha OS=Mus musculus OX=10090 GN=Ywhab PE=1 SV=3
P17742	0.0148545	0.0157191	0.0100719	1.56069	Peptidyl-prolyl cis-trans isomerase A OS=Mus musculus OX=10090 GN=Ppia PE=1 SV=2; Additional IDs concatenated into MaxParsimony group: A0A1L1SST0, V9GX31, A2BGI8
P97857	0.0117964	0.000378024	0.000245699	1.53857	A disintegrin and metalloproteinase with thrombospondin motifs 1 OS=Mus musculus OX=10090 GN=Adamts1 PE=1 SV=4; Additional IDs concatenated into MaxParsimony group: E9PY08
Q9Z2U0	0.0039033	0.000857233	0.000558895	1.5338	Proteasome subunit alpha type-7 OS=Mus musculus OX=10090 GN=Psma7 PE=1 SV=1; Additional IDs concatenated into MaxParsimony group: A0A338P7D7, Q9CWH6, B7ZMS4
P07901	0.00552769	0.00468045	0.00306038	1.52937	Heat shock protein HSP 90-alpha OS=Mus musculus OX=10090 GN=Hsp90aa1 PE=1 SV=4
O08807	0.0144593	0.00135429	0.000886111	1.52836	Peroxiredoxin-4 OS=Mus musculus OX=10090 GN=Prdx4 PE=1 SV=1
Q61753	0.0269588	0.00033397	0.00021908	1.52442	D-3-phosphoglycerate dehydrogenase OS=Mus musculus OX=10090 GN=Phgdh PE=1 SV=3; Additional IDs concatenated into MaxParsimony group: F6ZSB7
P68037	0.0225579	0.000622345	0.000408704	1.52273	Ubiquitin-conjugating enzyme E2 L3 OS=Mus musculus OX=10090 GN=Ube2l3 PE=1 SV=1; Additional IDs concatenated into MaxParsimony group: A0A338P7E5, A0A338P786, A0A338P702
Q8CI94	0.0231947	0.000191277	0.000126175	1.51597	Glycogen phosphorylase, brain form OS=Mus musculus OX=10090 GN=Pygb PE=1 SV=3
P70296	0.00345595	0.00168519	0.00112985	1.49152	Phosphatidylethanolamine-binding protein 1 OS=Mus musculus OX=10090 GN=Pebp1 PE=1 SV=3; Additional IDs concatenated into MaxParsimony group: D3Z1V4, D6RHS6
Q60605	0.00309067	0.000746708	0.000502144	1.48704	Myosin light polypeptide 6 OS=Mus musculus OX=10090 GN=Myl6 PE=1 SV=3
P14206	0.0201468	0.000908877	0.000633539	1.4346	40S ribosomal protein SA OS=Mus musculus OX=10090 GN=Rpsa PE=1 SV=4; Additional IDs concatenated into MaxParsimony group: A0A1L1SRW0, A0A1L1SUK3
Q9D358	0.0185629	0.000189068	0.000132344	1.42862	Low molecular weight phosphotyrosine protein phosphatase OS=Mus musculus OX=10090 GN=Acp1 PE=1 SV=3; Additional IDs concatenated into MaxParsimony group: Q561M1, A0A1W2P7X3
Q99K85	0.038491	0.00044191	0.00031076	1.42203	Phosphoserine aminotransferase OS=Mus musculus OX=10090 GN=Psat1 PE=1 SV=1; Additional IDs concatenated into MaxParsimony group: Q3U6K9, E9Q6P1
P10605	0.0160775	0.00389133	0.0027448	1.41771	Cathepsin B OS=Mus musculus OX=10090 GN=Ctsb PE=1 SV=2
Q80T06	0.0406497	0.000744876	0.000526206	1.41556	Elongation factor 1-delta OS=Mus musculus OX=10090 GN=Eef1d PE=1 SV=1
P10630	0.00853852	0.000411802	0.000291631	1.41207	Eukaryotic initiation factor 4A-II OS=Mus musculus OX=10090 GN=Eif4a2 PE=1 SV=2
Q9WTP6	0.0264202	0.000389371	0.000276727	1.40706	Adenylate kinase 2, mitochondrial OS=Mus musculus OX=10090 GN=Ak2 PE=1 SV=5; Additional IDs concatenated into MaxParsimony group: F7BP55
P62259	0.0025014	0.00806675	0.00575901	1.40072	14-3-3 protein epsilon OS=Mus musculus OX=10090 GN=Ywhae PE=1 SV=1; Additional IDs concatenated into MaxParsimony group: A0A2I3BQ03, F6WA09, F6YY69, P68254, D6REF3, A2A5N1, D3YXN6, O70456, D3YXF4, D3YW45
P11499	0.0116102	0.00526516	0.00386996	1.36052	Heat shock protein HSP 90-beta OS=Mus musculus OX=10090 GN=Hsp90ab1 PE=1 SV=3; Additional IDs concatenated into MaxParsimony group: B7ZC50, E9Q3D6, E9Q0C3, E9PX27, B7ZC49, A2A6A2, F7C312, D3Z1R1, Reverse_F7DE04
Q00493	0.0184454	0.011425	0.0155838	0.733133	Carboxypeptidase E OS=Mus musculus OX=10090 GN=Cpe PE=1 SV=2; Additional IDs concatenated into MaxParsimony group: A0A0R4J0C4, Q9D2L5, Q8R4V4
Q5EBP8	0.00931452	0.000365013	0.00053652	0.680335	Heterogeneous nuclear ribonucleoprotein A1 OS=Mus musculus OX=10090 GN=Hnrnpa1 PE=1 SV=1
Q9Z0J0	0.0404601	0.00495605	0.00741369	0.6685	NPC intracellular cholesterol transporter 2 OS=Mus musculus OX=10090 GN=Npc2 PE=1 SV=1
Q9WUU7	0.0351695	0.00353803	0.00530218	0.667278	Cathepsin Z OS=Mus musculus OX=10090 GN=Ctsz PE=1 SV=1
Q9Z2L6	0.00845236	0.000191161	0.00028953	0.660247	Multiple inositol polyphosphate phosphatase 1 OS=Mus musculus OX=10090 GN=Minpp1 PE=1 SV=3
Q920A5	0.0164487	0.000910926	0.00154973	0.587798	Retinoid-inducible serine carboxypeptidase OS=Mus musculus OX=10090 GN=Scpep1 PE=1 SV=2
Q61112	0.00446178	0.000165111	0.000290081	0.569188	45 kDa calcium-binding protein OS=Mus musculus OX=10090 GN=Sdf4 PE=1 SV=1
A0A0G2JDL9	0.0275926	0.000154541	0.000281374	0.549237	MCG10748, isoform CRA_b OS=Mus musculus OX=10090 GN=Rap1a PE=1 SV=1
Q9R0E2	0.0196681	0.00160834	0.00294735	0.545689	Procollagen-lysine,2-oxoglutarate 5-dioxygenase 1 OS=Mus musculus OX=10090 GN=Plod1 PE=1 SV=1; Additional IDs concatenated into MaxParsimony group: F6WNR1, A8Y5E6, F6W3Q8
A0A1W2P7Y9	0.018214	0.000306314	0.000572561	0.534989	Neuronal cell adhesion molecule OS=Mus musculus OX=10090 GN=Nrcam PE=1 SV=1
Q640N1	0.0403284	0.00060546	0.00116859	0.518113	Adipocyte enhancer-binding protein 1 OS=Mus musculus OX=10090 GN=Aebp1 PE=1 SV=1
Q8VIB3	0.00542153	0.000113221	0.00021874	0.517607	Type 2 lactosamine alpha-2,3-sialyltransferase OS=Mus musculus OX=10090 GN=St3gal6 PE=2 SV=3; Additional IDs concatenated into MaxParsimony group: A0A338P743
Q9CZX8	0.0375924	0.000794509	0.00153834	0.516473	40S ribosomal protein S19 OS=Mus musculus OX=10090 GN=Rps19 PE=1 SV=3; Additional IDs concatenated into MaxParsimony group: D3Z722, D3Z5R8, D3YUG3, D3YUT3, S4R223
O88531	0.00109638	0.000292662	0.000587085	0.498501	Palmitoyl-protein thioesterase 1 OS=Mus musculus OX=10090 GN=Ppt1 PE=1 SV=2; Additional IDs concatenated into MaxParsimony group: B1B0P9, B1B0P8
Q62165	0.0315505	0.000137787	0.000279116	0.493655	Dystroglycan OS=Mus musculus OX=10090 GN=Dag1 PE=1 SV=4
P17918	0.0174678	0.000352519	0.000721752	0.488421	Proliferating cell nuclear antigen OS=Mus musculus OX=10090 GN=Pcna PE=1 SV=2
P17439	0.00458486	0.00017497	0.000364524	0.479997	Lysosomal acid glucosylceramidase OS=Mus musculus OX=10090 GN=Gba PE=1 SV=1; Additional IDs concatenated into MaxParsimony group: A0A0G2JDK2
F8VQJ3	0.0365647	0.000242888	0.000510981	0.475336	Laminin subunit gamma-1 OS=Mus musculus OX=10090 GN=Lamc1 PE=1 SV=1; Additional IDs concatenated into MaxParsimony group: A0A1C7CYU3, A0A1B0GR41, A0A1B0GR92, A0A1B0GS16, F6TLW1, A0A1B0GT83, F6SFQ3, Q9R0B6, A2ATM9
Q60648	0.00198339	0.00122132	0.00260963	0.468005	Ganglioside GM2 activator OS=Mus musculus OX=10090 GN=Gm2a PE=1 SV=2
Q3TCN2	0.00230611	0.000230884	0.000495302	0.466148	Putative phospholipase B-like 2 OS=Mus musculus OX=10090 GN=Plbd2 PE=1 SV=2
O35215	0.0331211	0.000950025	0.00205993	0.461192	D-dopachrome decarboxylase OS=Mus musculus OX=10090 GN=Ddt PE=1 SV=3
P0CG50	0.000511183	0.000811885	0.00178513	0.454805	Polyubiquitin-C OS=Mus musculus OX=10090 GN=Ubc PE=1 SV=2; Additional IDs concatenated into MaxParsimony group: P0CG49, Q5SX22, E9QNP0, E9Q5F6, E9Q4P0, P62983, P62984, E9Q9J0, A0A0A6YW67, contaminant_UBIQUITIN08
Q3U9N4	0.0170075	0.000749377	0.00165663	0.452351	Progranulin OS=Mus musculus OX=10090 GN=Grn PE=1 SV=1
C0HKG6	0.00737433	0.000393691	0.000897644	0.438582	Ribonuclease T2-B OS=Mus musculus OX=10090 GN=Rnaset2b PE=1 SV=1
Q64695	0.00404632	7.92e-05	0.000183517	0.431388	Endothelial protein C receptor OS=Mus musculus OX=10090 GN=Procr PE=1 SV=3; Additional IDs concatenated into MaxParsimony group: A2AUV5
O35664	0.00245255	0.000117363	0.000278484	0.421437	Interferon alpha/beta receptor 2 OS=Mus musculus OX=10090 GN=Ifnar2 PE=1 SV=2; Additional IDs concatenated into MaxParsimony group: H3BJ04, F6XX07, F7BJH9, H3BKB3
Q9ESY9	0.0111521	0.000426907	0.00103769	0.411402	Gamma-interferon-inducible lysosomal thiol reductase OS=Mus musculus OX=10090 GN=Ifi30 PE=1 SV=3
P41731	0.0106252	0.000485332	0.00118221	0.410528	CD63 antigen OS=Mus musculus OX=10090 GN=Cd63 PE=1 SV=2
Q99020	0.0153946	0.000218183	0.000533853	0.408695	Heterogeneous nuclear ribonucleoprotein A/B OS=Mus musculus OX=10090 GN=Hnrnpab PE=1 SV=1
Q02819	0.00486546	0.00131116	0.00320857	0.408642	Nucleobindin-1 OS=Mus musculus OX=10090 GN=Nucb1 PE=1 SV=2
P62320	0.00521426	8.46e-05	0.000207169	0.408458	Small nuclear ribonucleoprotein Sm D3 OS=Mus musculus OX=10090 GN=Snrpd3 PE=1 SV=1
P21956	0.0390485	0.000239242	0.00059542	0.401803	Lactadherin OS=Mus musculus OX=10090 GN=Mfge8 PE=1 SV=3
Q9WU78	0.00543983	0.000648266	0.00161677	0.400964	Programmed cell death 6-interacting protein OS=Mus musculus OX=10090 GN=Pdcd6ip PE=1 SV=3
A0A2I3BQZ9	0.0117879	0.000181671	0.00045847	0.396256	Amyloid-beta A4 protein OS=Mus musculus OX=10090 GN=App PE=1 SV=1
P11438	0.00105622	0.000157206	0.00041744	0.376596	Lysosome-associated membrane glycoprotein 1 OS=Mus musculus OX=10090 GN=Lamp1 PE=1 SV=2
P11370	0.00289875	0.00028235	0.00075168	0.375625	Retrovirus-related Env polyprotein from Fv-4 locus OS=Mus musculus OX=10090 GN=Fv4 PE=1 SV=2
Q9CYN9	0.000100434	0.000255872	0.000686605	0.372662	Renin receptor OS=Mus musculus OX=10090 GN=Atp6ap2 PE=1 SV=2
Q6P6I8	0.0140065	0.000146532	0.000399367	0.366911	Signal-regulatory protein alpha OS=Mus musculus OX=10090 GN=Sirpa PE=1 SV=1
A0A2R8VKS6	0.00386892	7.75e-05	0.000220074	0.352229	Vacuolar protein sorting-associated protein 28 homolog OS=Mus musculus OX=10090 GN=Vps28 PE=1 SV=1
O09114	0.000333399	0.0726385	0.209041	0.347484	Prostaglandin-H2 D-isomerase OS=Mus musculus OX=10090 GN=Ptgds PE=1 SV=1; Additional IDs concatenated into MaxParsimony group: H3BLB7, H3BJT2, P10493, H7BWZ9, Q8BL99, A0A087WQ48, A0A0B4J1N8
Q8BL99	0.0144705	0.00191558	0.00551899	0.34709	Protein dopey-1 OS=Mus musculus OX=10090 GN=Dop1a PE=1 SV=2
Q99M71	0.00048259	0.000543958	0.00157874	0.344552	Mammalian ependymin-related protein 1 OS=Mus musculus OX=10090 GN=Epdr1 PE=1 SV=1; Additional IDs concatenated into MaxParsimony group: A0A1Y7VKS9
A2APM2	0.00520147	0.000193443	0.000569088	0.339917	CD44 antigen OS=Mus musculus OX=10090 GN=Cd44 PE=1 SV=1; Additional IDs concatenated into MaxParsimony group: P15379, A2APM1, Q80X37, E9QKM8, A2APM4, A2APM3, A2APM5, Q3U8S1
Q9R1Q9	0.00168577	0.000112509	0.000341814	0.329154	V-type proton ATPase subunit S1 OS=Mus musculus OX=10090 GN=Atp6ap1 PE=1 SV=1; Additional IDs concatenated into MaxParsimony group: Q3TKX1, B7FAU3, B7FAU7, F6X9J0, F6ZE56
P10852	0.0082207	9.65e-05	0.000298039	0.323793	4F2 cell-surface antigen heavy chain OS=Mus musculus OX=10090 GN=Slc3a2 PE=1 SV=1; Additional IDs concatenated into MaxParsimony group: A0A0U1RP98, A0A0U1RPK4, A0A0U1RP32, A0A0U1RPG5, A0A0U1RPL8
F8VQL0	0.00277128	7.73e-05	0.000239591	0.322564	Hepatocyte growth factor receptor OS=Mus musculus OX=10090 GN=Met PE=1 SV=1; Additional IDs concatenated into MaxParsimony group: P16056, F6X333, D3YVY2
Q9CPX4	0.000333598	0.00368092	0.011456	0.32131	Ferritin OS=Mus musculus OX=10090 GN=Ftl1 PE=1 SV=1; Additional IDs concatenated into MaxParsimony group: P29391, A0A1B0GR60, A0A1B0GRH4, A0A1Y7VNT9
Q08879	0.00217683	0.000445404	0.00138992	0.320452	Fibulin-1 OS=Mus musculus OX=10090 GN=Fbln1 PE=1 SV=2
G3UXT7	0.00422911	0.00014152	0.000445856	0.317413	RNA-binding protein FUS (Fragment) OS=Mus musculus OX=10090 GN=Fus PE=1 SV=1
Q9QZF2	0.0101352	0.00112102	0.00361536	0.310073	Glypican-1 OS=Mus musculus OX=10090 GN=Gpc1 PE=1 SV=1
Q99P91	9.87e-05	0.00483122	0.0157667	0.306419	Transmembrane glycoprotein NMB OS=Mus musculus OX=10090 GN=Gpnmb PE=1 SV=2; Additional IDs concatenated into MaxParsimony group: Q8BVA0
Q9CZB2	0.000470437	0.00089465	0.00313049	0.285786	Melanocyte protein PMEL OS=Mus musculus OX=10090 GN=Pmel PE=2 SV=1
P15116	0.00079999	0.000154068	0.000541176	0.284691	Cadherin-2 OS=Mus musculus OX=10090 GN=Cdh2 PE=1 SV=2; Additional IDs concatenated into MaxParsimony group: D3YYT0
P10404	0.00183651	0.000224093	0.000792687	0.282701	MLV-related proviral Env polyprotein OS=Mus musculus OX=10090 PE=1 SV=3; Additional IDs concatenated into MaxParsimony group: B2RQY6
Q9JI58	0.0033818	0.000220128	0.000792857	0.277639	Retinoic acid early-inducible protein 1-delta OS=Mus musculus OX=10090 GN=Raet1d PE=1 SV=1; Additional IDs concatenated into MaxParsimony group: O08603, O08602, O08604
Q07113	0.00408191	4.39e-05	0.000158186	0.277309	Cation-independent mannose-6-phosphate receptor OS=Mus musculus OX=10090 GN=Igf2r PE=1 SV=1
Q9R045	0.0139058	6.38e-05	0.000234087	0.272458	Angiopoietin-related protein 2 OS=Mus musculus OX=10090 GN=Angptl2 PE=2 SV=2; Additional IDs concatenated into MaxParsimony group: A0A0A6YXQ1, Q8R0Z6
A0A0R4J117	0.00794157	0.000499291	0.00186452	0.267785	Immunoglobulin superfamily member 8 OS=Mus musculus OX=10090 GN=Igsf8 PE=1 SV=1
Q6PHU5	0.004249	4.28e-05	0.000161146	0.265666	Sortilin OS=Mus musculus OX=10090 GN=Sort1 PE=1 SV=1
Q8R4G6	1e-05	0.000373047	0.00141292	0.264025	Alpha-1,6-mannosylglycoprotein 6-beta-N-acetylglucosaminyltransferase A OS=Mus musculus OX=10090 GN=Mgat5 PE=1 SV=1; Additional IDs concatenated into MaxParsimony group: Q8BIS8
Q9EPL2	0.0179522	0.000191318	0.000730498	0.2619	Calsyntenin-1 OS=Mus musculus OX=10090 GN=Clstn1 PE=1 SV=1; Additional IDs concatenated into MaxParsimony group: Reverse_Q3TL44, Q9ER65, Reverse_Q80XE1
Q9WVH9	0.0022804	0.000342413	0.00131999	0.259406	Fibulin-5 OS=Mus musculus OX=10090 GN=Fbln5 PE=1 SV=1
P09528	0.00173897	0.000594943	0.00234571	0.253631	Ferritin heavy chain OS=Mus musculus OX=10090 GN=Fth1 PE=1 SV=2; Additional IDs concatenated into MaxParsimony group: A0A494BA92, A0A494B9D4, A0A494BAP3
Q3UTR7	0.0103698	9.35e-05	0.000378611	0.246954	Angiotensinogen OS=Mus musculus OX=10090 GN=Agt PE=1 SV=1
Q9CZQ6	0.000319513	4.08e-05	0.00016604	0.245604	Retinoic acid early-inducible protein 1-epsilon OS=Mus musculus OX=10090 GN=Raet1e PE=1 SV=1
Q3UV17	0.0131137	0.000110289	0.000455719	0.242011	Keratin, type II cytoskeletal 2 oral OS=Mus musculus OX=10090 GN=Krt76 PE=1 SV=1
P11344	0.0266437	4.65e-05	0.000193819	0.239823	Tyrosinase OS=Mus musculus OX=10090 GN=Tyr PE=1 SV=3; Additional IDs concatenated into MaxParsimony group: A0A140LIB9
Q9QUN9	0.000114001	9.01e-05	0.000375721	0.239733	Dickkopf-related protein 3 OS=Mus musculus OX=10090 GN=Dkk3 PE=2 SV=1
Q62351	0.00898745	0.000251658	0.00105671	0.238152	Transferrin receptor protein 1 OS=Mus musculus OX=10090 GN=Tfrc PE=1 SV=1; Additional IDs concatenated into MaxParsimony group: Q8C872
E9Q0F0	0.00464994	5.24e-05	0.000226511	0.231175	Keratin 78 OS=Mus musculus OX=10090 GN=Krt78 PE=1 SV=1
Q61292	0.0276367	4.65e-05	0.000208495	0.223031	Laminin subunit beta-2 OS=Mus musculus OX=10090 GN=Lamb2 PE=1 SV=2; Additional IDs concatenated into MaxParsimony group: A0A0A6YY71, A0A0A6YWI2, A0A0A6YWY6
P70663	5e-05	0.000937076	0.00421319	0.222415	SPARC-like protein 1 OS=Mus musculus OX=10090 GN=Sparcl1 PE=1 SV=3; Additional IDs concatenated into MaxParsimony group: A0A0G2JFH7
O35375	0.0201824	5.06e-05	0.000237527	0.213232	Neuropilin-2 OS=Mus musculus OX=10090 GN=Nrp2 PE=1 SV=2
E9Q718	0.00228211	0.000150043	0.000745349	0.201305	Procollagen-lysine,2-oxoglutarate 5-dioxygenase 2 OS=Mus musculus OX=10090 GN=Plod2 PE=1 SV=1
O89086	0.0110222	5e-05	0.000261118	0.191308	RNA-binding protein 3 OS=Mus musculus OX=10090 GN=Rbm3 PE=1 SV=1; Additional IDs concatenated into MaxParsimony group: Q8BG13, S4R2M6
P08226	1.72e-05	0.00854636	0.0459571	0.185964	Apolipoprotein E OS=Mus musculus OX=10090 GN=Apoe PE=1 SV=2; Additional IDs concatenated into MaxParsimony group: G3UWN5, A0A1B0GX15, G3UZM8
P27046	0.0377542	4.58e-05	0.000248771	0.18393	Alpha-mannosidase 2 OS=Mus musculus OX=10090 GN=Man2a1 PE=1 SV=2; Additional IDs concatenated into MaxParsimony group: F6QMB7
P47879	0.00176428	0.000760337	0.0048702	0.15612	Insulin-like growth factor-binding protein 4 OS=Mus musculus OX=10090 GN=Igfbp4 PE=1 SV=2
P07147	1.34e-05	0.00272555	0.0203322	0.134051	5,6-dihydroxyindole-2-carboxylic acid oxidase OS=Mus musculus OX=10090 GN=Tyrp1 PE=1 SV=1; Additional IDs concatenated into MaxParsimony group: A2ADJ4, A2ADJ6
Q8QZR4	0.000188807	5.57e-05	0.000465275	0.119748	Out at first protein homolog OS=Mus musculus OX=10090 GN=Oaf PE=2 SV=1; Additional IDs concatenated into MaxParsimony group: A0A1L1SUK4
E9PVA8	0.000448233	5.77e-05	0.000502575	0.114814	eIF-2-alpha kinase activator GCN1 OS=Mus musculus OX=10090 GN=Gcn1 PE=1 SV=1
Q9JLZ6	0.00211556	0.000186246	0.00165236	0.112715	Hypermethylated in cancer 2 protein OS=Mus musculus OX=10090 GN=Hic2 PE=2 SV=4
O88507	0.0210893	4.13e-05	0.000366934	0.112429	Ciliary neurotrophic factor receptor subunit alpha OS=Mus musculus OX=10090 GN=Cntfr PE=1 SV=2; Additional IDs concatenated into MaxParsimony group: A2AMR7
O08747	0.000950021	2.35e-05	0.000242005	0.0972655	Netrin receptor UNC5C OS=Mus musculus OX=10090 GN=Unc5c PE=1 SV=1; Additional IDs concatenated into MaxParsimony group: E9PVI4
P29812	8.87e-05	0.000804046	0.00863765	0.0930862	L-dopachrome tautomerase OS=Mus musculus OX=10090 GN=Dct PE=1 SV=2
Q62419	0.000591662	1.96e-05	0.000211805	0.0925261	Endophilin-A2 OS=Mus musculus OX=10090 GN=Sh3gl1 PE=1 SV=1; Additional IDs concatenated into MaxParsimony group: A0A3B2W7K0, A2ALV3, Q62420, Q8BXU5, F6ZL13, A2ALV1
Q9Z175	0.0373313	2.3e-05	0.000278084	0.0827214	Lysyl oxidase homolog 3 OS=Mus musculus OX=10090 GN=Loxl3 PE=1 SV=2; Additional IDs concatenated into MaxParsimony group: E9Q0X7
Q91YW3	0.0146738	1.69e-05	0.000213237	0.0792807	DnaJ homolog subfamily C member 3 OS=Mus musculus OX=10090 GN=Dnajc3 PE=1 SV=1
Q6IQX7	0.0205183	1.54e-05	0.000214755	0.0715196	Chondroitin sulfate synthase 2 OS=Mus musculus OX=10090 GN=Chpf PE=1 SV=1; Additional IDs concatenated into MaxParsimony group: D6RGS3, D6RFA4
Q91VU0	0.00737719	3.8e-05	0.000547669	0.0692982	Protein FAM3C OS=Mus musculus OX=10090 GN=Fam3c PE=1 SV=1
Q9WVT6	0.0043391	4.42e-05	0.000792152	0.0558202	Carbonic anhydrase 14 OS=Mus musculus OX=10090 GN=Ca14 PE=1 SV=1
Q9R1E6	0.000747292	3.18e-05	0.000983244	0.0323926	Ectonucleotide pyrophosphatase/phosphodiesterase family member 2 OS=Mus musculus OX=10090 GN=Enpp2 PE=1 SV=3; Additional IDs concatenated into MaxParsimony group: G3UXY9, A0A2I3BR60
Q9EPK6	0.000309071	2.68e-06	0.000164577	0.01631	Nucleotide exchange factor SIL1 OS=Mus musculus OX=10090 GN=Sil1 PE=1 SV=2; Additional IDs concatenated into MaxParsimony group: A0A494B9H1, A0A494B9B2
Q5DTK1	0.0072637	2.73e-05	0.00290702	0.00937728	Chondroitin sulfate synthase 3 OS=Mus musculus OX=10090 GN=Chsy3 PE=2 SV=3
#These identifications were filtered out by the L-stringency and so deserve further experimentation to verify if they are indeed differentially expressed
P12382	0.00229435	8.85e-05	2.52e-06	35.1487	ATP-dependent 6-phosphofructokinase, liver type OS=Mus musculus OX=10090 GN=Pfkl PE=1 SV=4
Q9ERG0	0.00261279	8.81e-05	4.55e-06	19.3458	LIM domain and actin-binding protein 1 OS=Mus musculus OX=10090 GN=Lima1 PE=1 SV=3
Q62009	0.000623363	0.000136609	7.21e-06	18.9462	Periostin OS=Mus musculus OX=10090 GN=Postn PE=1 SV=2
Q9Z2I8	0.0028463	6.27e-05	3.85e-06	16.292	Succinate--CoA ligase [GDP-forming] subunit beta, mitochondrial OS=Mus musculus OX=10090 GN=Suclg2 PE=1 SV=3
P17710	8.51e-05	0.000148702	9.14e-06	16.273	Hexokinase-1 OS=Mus musculus OX=10090 GN=Hk1 PE=1 SV=3; Additional IDs concatenated into MaxParsimony group: G3UVV4, Reverse_Q8C547, O08528, Q91W97, E9Q5B5, Reverse_A0A3B2W7H8
P46460	0.00380908	4.55e-05	3.09e-06	14.7518	Vesicle-fusing ATPase OS=Mus musculus OX=10090 GN=Nsf PE=1 SV=2
Q61233	0.000438018	0.000115375	7.84e-06	14.7165	Plastin-2 OS=Mus musculus OX=10090 GN=Lcp1 PE=1 SV=4
Q6P5E4	0.0109333	3.15e-05	2.34e-06	13.4582	UDP-glucose:glycoprotein glucosyltransferase 1 OS=Mus musculus OX=10090 GN=Uggt1 PE=1 SV=4
Q91Z53	0.0032217	7.02e-05	5.37e-06	13.0662	Glyoxylate reductase/hydroxypyruvate reductase OS=Mus musculus OX=10090 GN=Grhpr PE=1 SV=1; Additional IDs concatenated into MaxParsimony group: D6REG4
Q8C605	2.44e-05	0.000111723	8.61e-06	12.9809	ATP-dependent 6-phosphofructokinase OS=Mus musculus OX=10090 GN=Pfkp PE=1 SV=1
P14873	0.000961137	7.14e-06	6.12e-07	11.6567	Microtubule-associated protein 1B OS=Mus musculus OX=10090 GN=Map1b PE=1 SV=2
P17427	0.0136081	4.8e-05	4.13e-06	11.6001	AP-2 complex subunit alpha-2 OS=Mus musculus OX=10090 GN=Ap2a2 PE=1 SV=2
B2RQC6	0.0156521	5.45e-06	4.81e-07	11.3356	CAD protein OS=Mus musculus OX=10090 GN=Cad PE=1 SV=1; Additional IDs concatenated into MaxParsimony group: G3UWN2, E9QAI5, E9QAT6
Q9CZC8	7.86e-05	0.000154774	1.53e-05	10.137	Secernin-1 OS=Mus musculus OX=10090 GN=Scrn1 PE=1 SV=1; Additional IDs concatenated into MaxParsimony group: A0A0N4SWD0
G3UXL2	0.00658164	9.65e-05	9.53e-06	10.1253	Phosphoribosyl pyrophosphate synthetase 1-like 3 OS=Mus musculus OX=10090 GN=Prps1l3 PE=3 SV=1
Q9CPY7	0.0157963	0.000102107	1.01e-05	10.0914	Cytosol aminopeptidase OS=Mus musculus OX=10090 GN=Lap3 PE=1 SV=3
Q8R1F1	0.00597879	3.67e-05	3.64e-06	10.0878	Protein Niban 2 OS=Mus musculus OX=10090 GN=Niban2 PE=1 SV=2
Q9CS42	0.00175413	9.4e-05	9.53e-06	9.85619	Ribose-phosphate pyrophosphokinase 2 OS=Mus musculus OX=10090 GN=Prps2 PE=1 SV=4
Q61768	0.000179633	0.000109004	1.15e-05	9.51988	Kinesin-1 heavy chain OS=Mus musculus OX=10090 GN=Kif5b PE=1 SV=3; Additional IDs concatenated into MaxParsimony group: P33175, P28738, E9QAK5
O08528	0.0013663	4.32e-05	4.58e-06	9.43043	Hexokinase-2 OS=Mus musculus OX=10090 GN=Hk2 PE=1 SV=1
Q7TNF4	4.14e-05	2.55e-05	2.73e-06	9.35188	Kinesin light chain 1 OS=Mus musculus OX=10090 GN=Klc1 PE=1 SV=1
Q9EQP2	9.28e-05	0.000114494	1.23e-05	9.32224	EH domain-containing protein 4 OS=Mus musculus OX=10090 GN=Ehd4 PE=1 SV=1
Q9D0I9	0.000243589	0.000153628	1.68e-05	9.16541	Arginine--tRNA ligase, cytoplasmic OS=Mus musculus OX=10090 GN=Rars PE=1 SV=2
Q9DCL9	0.0068059	4.52e-05	5e-06	9.03309	Multifunctional protein ADE2 OS=Mus musculus OX=10090 GN=Paics PE=1 SV=4
Q9D1A2	0.002795	4.09e-05	4.58e-06	8.93248	Cytosolic non-specific dipeptidase OS=Mus musculus OX=10090 GN=Cndp2 PE=1 SV=1; Additional IDs concatenated into MaxParsimony group: A0A494B9S3
Q9DCW4	0.00613618	9.6e-05	1.09e-05	8.77388	Electron transfer flavoprotein subunit beta OS=Mus musculus OX=10090 GN=Etfb PE=1 SV=3; Additional IDs concatenated into MaxParsimony group: A0A0N4SVE0, A0A0U1RNP5, A0A0U1RNR3, A0A0N4SWE9
Q64514	3.84e-05	8.74e-05	1.03e-05	8.48235	Tripeptidyl-peptidase 2 OS=Mus musculus OX=10090 GN=Tpp2 PE=1 SV=3; Additional IDs concatenated into MaxParsimony group: A0A087WRC0
P08207	0.0125598	0.000129683	1.55e-05	8.35911	Protein S100-A10 OS=Mus musculus OX=10090 GN=S100a10 PE=1 SV=2
Q3T9X3	0.00901241	4.44e-05	5.45e-06	8.15175	Dynamin-2 OS=Mus musculus OX=10090 GN=Dnm2 PE=1 SV=1
Q8R146	0.00245506	9.43e-05	1.17e-05	8.09041	Acylamino-acid-releasing enzyme OS=Mus musculus OX=10090 GN=Apeh PE=1 SV=3; Additional IDs concatenated into MaxParsimony group: A0A0R4J107
P62334	0.00811074	7.83e-05	9.74e-06	8.04584	26S proteasome regulatory subunit 10B OS=Mus musculus OX=10090 GN=Psmc6 PE=1 SV=1
Q99LC5	0.00144063	9.47e-05	1.18e-05	8.03397	Electron transfer flavoprotein subunit alpha, mitochondrial OS=Mus musculus OX=10090 GN=Etfa PE=1 SV=2
Q3TWV4	0.000217703	0.000149713	1.88e-05	7.96867	AP-2 complex subunit mu OS=Mus musculus OX=10090 GN=Ap2m1 PE=1 SV=1
Q9WUA2	0.000983847	5.47e-05	7.26e-06	7.52679	Phenylalanine--tRNA ligase beta subunit OS=Mus musculus OX=10090 GN=Farsb PE=1 SV=2; Additional IDs concatenated into MaxParsimony group: A0A087WS80, A0A087WQ15
Q9D2V7	0.000196012	3.36e-05	4.49e-06	7.48833	Coronin-7 OS=Mus musculus OX=10090 GN=Coro7 PE=1 SV=2
P26039	0.000218672	0.00014809	2.02e-05	7.34754	Talin-1 OS=Mus musculus OX=10090 GN=Tln1 PE=1 SV=2; Additional IDs concatenated into MaxParsimony group: A0A1L1SQ51, E9PUM4, A0A1L1SRI1, Q8CDM9, A0A1L1SQP9, F6SX70, F6S1V7
P28658	0.00051448	3.2e-05	4.42e-06	7.24212	Ataxin-10 OS=Mus musculus OX=10090 GN=Atxn10 PE=1 SV=2
Q7TQE2	0.0152919	0.000141482	1.96e-05	7.20135	Zyx protein OS=Mus musculus OX=10090 GN=Zyx PE=1 SV=1
Q9JJ28	0.000218127	2.58e-05	3.6e-06	7.17781	Protein flightless-1 homolog OS=Mus musculus OX=10090 GN=Flii PE=1 SV=1
Q99JY0	0.0367796	1.24e-05	1.73e-06	7.15382	Trifunctional enzyme subunit beta, mitochondrial OS=Mus musculus OX=10090 GN=Hadhb PE=1 SV=1; Additional IDs concatenated into MaxParsimony group: D3YXU1
Q11011	1e-05	8.16e-05	1.14e-05	7.12538	Puromycin-sensitive aminopeptidase OS=Mus musculus OX=10090 GN=Npepps PE=1 SV=2; Additional IDs concatenated into MaxParsimony group: F6QYF8, E9Q039, E9Q6F4
Q8C1A5	5.78e-05	3.06e-05	4.41e-06	6.92855	Thimet oligopeptidase OS=Mus musculus OX=10090 GN=Thop1 PE=1 SV=1; Additional IDs concatenated into MaxParsimony group: A0A0R4IZY0
A2AS98	0.00153301	1.39e-05	2.01e-06	6.91367	Nck-associated protein 1 OS=Mus musculus OX=10090 GN=Nckap1 PE=1 SV=1; Additional IDs concatenated into MaxParsimony group: P28660
Q8BMJ2	0.00113401	4.45e-05	6.49e-06	6.85034	Leucine--tRNA ligase, cytoplasmic OS=Mus musculus OX=10090 GN=Lars PE=1 SV=2; Additional IDs concatenated into MaxParsimony group: A0A494BA98
Q9QXS1	0.000923588	9.36e-05	1.46e-05	6.43168	Plectin OS=Mus musculus OX=10090 GN=Plec PE=1 SV=3; Additional IDs concatenated into MaxParsimony group: E9Q3W4, A0A3B2W7J8, A0A0R4J218, A0A0R4J221, E9Q9J6, A0A0R4J223, E9PW24
Q8R050	0.00823019	0.000147587	2.31e-05	6.40067	Eukaryotic peptide chain release factor GTP-binding subunit ERF3A OS=Mus musculus OX=10090 GN=Gspt1 PE=1 SV=2
P23116	0.00259129	6.91e-05	1.09e-05	6.31961	Eukaryotic translation initiation factor 3 subunit A OS=Mus musculus OX=10090 GN=Eif3a PE=1 SV=5
D6RHA2	0.00184785	7.37e-05	1.21e-05	6.11726	N-acylglucosamine 2-epimerase OS=Mus musculus OX=10090 GN=Renbp PE=1 SV=2
Q543K9	0.00209706	8.62e-05	1.43e-05	6.0157	Purine nucleoside phosphorylase OS=Mus musculus OX=10090 GN=Pnp PE=1 SV=1
Q6P5F9	0.0262253	1.2e-05	1.99e-06	6.00276	Exportin-1 OS=Mus musculus OX=10090 GN=Xpo1 PE=1 SV=1
P31938	0.00311355	0.000111466	1.87e-05	5.97588	Dual specificity mitogen-activated protein kinase kinase 1 OS=Mus musculus OX=10090 GN=Map2k1 PE=1 SV=2
P35564	0.000145705	0.00014418	2.45e-05	5.88416	Calnexin OS=Mus musculus OX=10090 GN=Canx PE=1 SV=1
Q9CQ10	0.00348583	4.91e-05	8.4e-06	5.84223	Charged multivesicular body protein 3 OS=Mus musculus OX=10090 GN=Chmp3 PE=1 SV=3
Q3UZG4	0.029262	0.000101973	1.78e-05	5.74317	Aminoacyl tRNA synthase complex-interacting multifunctional protein 1 OS=Mus musculus OX=10090 GN=Aimp1 PE=1 SV=1; Additional IDs concatenated into MaxParsimony group: P31230
Q61425	0.0192511	8.61e-05	1.5e-05	5.73164	Hydroxyacyl-coenzyme A dehydrogenase, mitochondrial OS=Mus musculus OX=10090 GN=Hadh PE=1 SV=2
O55029	0.000218324	6.16e-05	1.09e-05	5.65797	Coatomer subunit beta' OS=Mus musculus OX=10090 GN=Copb2 PE=1 SV=2
Q9CX34	0.00376228	7.27e-05	1.29e-05	5.63609	Protein SGT1 homolog OS=Mus musculus OX=10090 GN=Sugt1 PE=1 SV=3
A0A1L1STE6	0.0144306	0.00012656	2.25e-05	5.61655	Isocitrate dehydrogenase [NAD] subunit, mitochondrial OS=Mus musculus OX=10090 GN=Idh3a PE=1 SV=1; Additional IDs concatenated into MaxParsimony group: Q9D6R2
Q9R0N0	0.00212225	9.28e-05	1.68e-05	5.53617	Galactokinase OS=Mus musculus OX=10090 GN=Galk1 PE=1 SV=2
P46664	0.00697221	3.48e-05	6.36e-06	5.47873	Adenylosuccinate synthetase isozyme 2 OS=Mus musculus OX=10090 GN=Adss PE=1 SV=2
Q91YR1	1e-05	0.000129455	2.37e-05	5.45679	Twinfilin-1 OS=Mus musculus OX=10090 GN=Twf1 PE=1 SV=2
A3KGU9	0.000330731	0.000153566	2.82e-05	5.45353	Spectrin alpha chain, non-erythrocytic 1 OS=Mus musculus OX=10090 GN=Sptan1 PE=1 SV=2; Additional IDs concatenated into MaxParsimony group: E9Q447, A3KGU7, P16546, A3KGU5
Q80UW2	0.0125776	4.8e-05	8.86e-06	5.41443	F-box only protein 2 OS=Mus musculus OX=10090 GN=Fbxo2 PE=1 SV=1
A3KGU5	0.000352536	0.000152958	2.83e-05	5.39962	Spectrin alpha chain, non-erythrocytic 1 OS=Mus musculus OX=10090 GN=Sptan1 PE=1 SV=1
Q9JHU4	0.00619596	4.05e-05	7.57e-06	5.34892	Cytoplasmic dynein 1 heavy chain 1 OS=Mus musculus OX=10090 GN=Dync1h1 PE=1 SV=2
A2AH25	0.000690581	4.2e-05	7.86e-06	5.34341	Rho GTPase-activating protein 1 OS=Mus musculus OX=10090 GN=Arhgap1 PE=1 SV=1; Additional IDs concatenated into MaxParsimony group: Q5FWK3
O35864	0.0167421	9.03e-05	1.71e-05	5.26952	COP9 signalosome complex subunit 5 OS=Mus musculus OX=10090 GN=Cops5 PE=1 SV=3
P97823	0.0292058	6.79e-05	1.29e-05	5.25902	Acyl-protein thioesterase 1 OS=Mus musculus OX=10090 GN=Lypla1 PE=1 SV=1; Additional IDs concatenated into MaxParsimony group: J3QP56, D3YUG4
Q3U367	0.00030416	4.86e-05	9.76e-06	4.97778	4-trimethylaminobutyraldehyde dehydrogenase OS=Mus musculus OX=10090 GN=Aldh9a1 PE=1 SV=1; Additional IDs concatenated into MaxParsimony group: Q9JLJ2
Q8R1B4	0.00739777	5.3e-05	1.07e-05	4.93961	Eukaryotic translation initiation factor 3 subunit C OS=Mus musculus OX=10090 GN=Eif3c PE=1 SV=1
P57784	0.0026518	9.76e-05	2e-05	4.87266	U2 small nuclear ribonucleoprotein A' OS=Mus musculus OX=10090 GN=Snrpa1 PE=1 SV=2; Additional IDs concatenated into MaxParsimony group: G5E883
Q9CQT1	0.0173156	6.18e-05	1.27e-05	4.86736	Methylthioribose-1-phosphate isomerase OS=Mus musculus OX=10090 GN=Mri1 PE=1 SV=1; Additional IDs concatenated into MaxParsimony group: F8WI95
Q60676	0.00200551	6.21e-05	1.28e-05	4.85373	Serine/threonine-protein phosphatase 5 OS=Mus musculus OX=10090 GN=Ppp5c PE=1 SV=3; Additional IDs concatenated into MaxParsimony group: F7BX26
Q9D8W5	0.00523248	9.12e-05	1.89e-05	4.83591	26S proteasome non-ATPase regulatory subunit 12 OS=Mus musculus OX=10090 GN=Psmd12 PE=1 SV=4; Additional IDs concatenated into MaxParsimony group: B1AT36, Q3TRH2
Q922D8	1.77e-05	8.66e-05	1.81e-05	4.79117	C-1-tetrahydrofolate synthase, cytoplasmic OS=Mus musculus OX=10090 GN=Mthfd1 PE=1 SV=4; Additional IDs concatenated into MaxParsimony group: A0A1W2P733, A0A1W2P7L5
O09131	0.000580444	0.000129553	2.71e-05	4.77805	Glutathione S-transferase omega-1 OS=Mus musculus OX=10090 GN=Gsto1 PE=1 SV=2; Additional IDs concatenated into MaxParsimony group: A0A494BAB1, Q8K2Q2, A0A494BB82, A0A494BAY2, D3Z1Q9, A0A494B9X6
Q9JHJ0	0.00563889	5.1e-05	1.08e-05	4.7368	Tropomodulin-3 OS=Mus musculus OX=10090 GN=Tmod3 PE=1 SV=1
P32921	0.00152963	6.47e-05	1.38e-05	4.69673	Tryptophan--tRNA ligase, cytoplasmic OS=Mus musculus OX=10090 GN=Wars PE=1 SV=2
Q8JZQ9	0.00116184	0.000116406	2.51e-05	4.6461	Eukaryotic translation initiation factor 3 subunit B OS=Mus musculus OX=10090 GN=Eif3b PE=1 SV=1
P70441	6.21e-05	8.78e-05	1.89e-05	4.64388	Na(+)/H(+) exchange regulatory cofactor NHE-RF1 OS=Mus musculus OX=10090 GN=Slc9a3r1 PE=1 SV=3
O55100	0.039603	7.83e-05	1.69e-05	4.63851	Synaptogyrin-1 OS=Mus musculus OX=10090 GN=Syngr1 PE=1 SV=2
O55042	0.000828253	6.85e-05	1.48e-05	4.63742	Alpha-synuclein OS=Mus musculus OX=10090 GN=Snca PE=1 SV=2
Q9Z1Q9	0.000219771	9.07e-05	1.98e-05	4.58957	Valine--tRNA ligase OS=Mus musculus OX=10090 GN=Vars PE=1 SV=1
Q8CIE6	0.00249121	6.22e-05	1.36e-05	4.58317	Coatomer subunit alpha OS=Mus musculus OX=10090 GN=Copa PE=1 SV=2
E9PUM4	0.000759425	2.96e-05	6.51e-06	4.54776	Talin-2 OS=Mus musculus OX=10090 GN=Tln2 PE=1 SV=1
Q9QXY6	0.00039977	0.000128396	2.85e-05	4.5127	EH domain-containing protein 3 OS=Mus musculus OX=10090 GN=Ehd3 PE=1 SV=2
Q3UGB5	0.000688674	2.74e-05	6.12e-06	4.47893	DAZ associated protein 1, isoform CRA_b OS=Mus musculus OX=10090 GN=Dazap1 PE=1 SV=1
Q9CY64	0.00306853	8.02e-05	1.8e-05	4.46924	Biliverdin reductase A OS=Mus musculus OX=10090 GN=Blvra PE=1 SV=1; Additional IDs concatenated into MaxParsimony group: A2ASB1, A2ASB7, A2ASB8
Q78ZA7	0.0223123	6.29e-05	1.41e-05	4.46651	Nucleosome assembly protein 1-like 4 OS=Mus musculus OX=10090 GN=Nap1l4 PE=1 SV=1
Q8VDM4	6.54e-05	0.000113113	2.61e-05	4.33912	26S proteasome non-ATPase regulatory subunit 2 OS=Mus musculus OX=10090 GN=Psmd2 PE=1 SV=1
Q9JKF1	0.000243227	0.000127107	2.94e-05	4.32775	Ras GTPase-activating-like protein IQGAP1 OS=Mus musculus OX=10090 GN=Iqgap1 PE=1 SV=2
Q9QZE5	0.0124439	2.1e-05	4.85e-06	4.32684	Coatomer subunit gamma-1 OS=Mus musculus OX=10090 GN=Copg1 PE=1 SV=1; Additional IDs concatenated into MaxParsimony group: Q9QXK3
Q8VHX6	7.2e-05	3.52e-05	8.21e-06	4.28944	Filamin-C OS=Mus musculus OX=10090 GN=Flnc PE=1 SV=3
P28271	0.0360325	5.31e-06	1.24e-06	4.27757	Cytoplasmic aconitate hydratase OS=Mus musculus OX=10090 GN=Aco1 PE=1 SV=3
P51863	0.000892897	8.7e-05	2.04e-05	4.25586	V-type proton ATPase subunit d 1 OS=Mus musculus OX=10090 GN=Atp6v0d1 PE=1 SV=2
Q9QXK3	0.0269551	1.23e-05	2.92e-06	4.21627	Coatomer subunit gamma-2 OS=Mus musculus OX=10090 GN=Copg2 PE=1 SV=1
Q91WK2	3.64e-05	0.000106886	2.58e-05	4.13681	Eukaryotic translation initiation factor 3 subunit H OS=Mus musculus OX=10090 GN=Eif3h PE=1 SV=1
Q9WTX6	0.00116249	2.44e-05	5.92e-06	4.12712	Cullin-1 OS=Mus musculus OX=10090 GN=Cul1 PE=1 SV=1
Q7M6Y3	0.000839046	1.3e-05	3.16e-06	4.11529	Phosphatidylinositol-binding clathrin assembly protein OS=Mus musculus OX=10090 GN=Picalm PE=1 SV=1; Additional IDs concatenated into MaxParsimony group: E9QLK9, Q61548, E9QQ05, E9Q9A3, Q3TWS4, A0A087WSI9, A0A140LHG9
Q5XJY5	0.0008323	8.24e-05	2.01e-05	4.10805	Coatomer subunit delta OS=Mus musculus OX=10090 GN=Arcn1 PE=1 SV=2
Q3TXS7	0.00197399	6.89e-05	1.71e-05	4.03602	26S proteasome non-ATPase regulatory subunit 1 OS=Mus musculus OX=10090 GN=Psmd1 PE=1 SV=1
F7CVJ5	0.00100071	4.33e-05	1.08e-05	4.02502	AHNAK nucleoprotein 2 (Fragment) OS=Mus musculus OX=10090 GN=Ahnak2 PE=1 SV=1
Q99KJ8	0.0026413	0.000113239	2.82e-05	4.01255	Dynactin subunit 2 OS=Mus musculus OX=10090 GN=Dctn2 PE=1 SV=3
O54984	0.00195615	8.44e-05	2.11e-05	4.00787	ATPase Asna1 OS=Mus musculus OX=10090 GN=Asna1 PE=1 SV=2; Additional IDs concatenated into MaxParsimony group: A0A1B0GRE1
Q3UPL0	0.00062371	1.31e-05	3.28e-06	3.99504	Protein transport protein Sec31A OS=Mus musculus OX=10090 GN=Sec31a PE=1 SV=2; Additional IDs concatenated into MaxParsimony group: S4R2A9
Q8BVE3	0.00393817	6.49e-05	1.63e-05	3.98428	V-type proton ATPase subunit H OS=Mus musculus OX=10090 GN=Atp6v1h PE=1 SV=1; Additional IDs concatenated into MaxParsimony group: A0A0A6YX18, A0A0A6YWP6
Q99JI4	3.71e-05	9.75e-05	2.45e-05	3.98014	26S proteasome non-ATPase regulatory subunit 6 OS=Mus musculus OX=10090 GN=Psmd6 PE=1 SV=1; Additional IDs concatenated into MaxParsimony group: A0A286YDW8
Q9D0R2	0.00145983	7.79e-05	1.98e-05	3.93372	Threonine--tRNA ligase, cytoplasmic OS=Mus musculus OX=10090 GN=Tars PE=1 SV=2
P61202	0.00170935	7.73e-05	1.97e-05	3.92986	COP9 signalosome complex subunit 2 OS=Mus musculus OX=10090 GN=Cops2 PE=1 SV=1; Additional IDs concatenated into MaxParsimony group: A2AQE4
Q64737	0.000674975	5.31e-05	1.36e-05	3.91436	Trifunctional purine biosynthetic protein adenosine-3 OS=Mus musculus OX=10090 GN=Gart PE=1 SV=3; Additional IDs concatenated into MaxParsimony group: D6RCG1, A0A338P6X4, A0A338P676
Q9WUM3	0.037094	7.39e-05	1.89e-05	3.90311	Coronin-1B OS=Mus musculus OX=10090 GN=Coro1b PE=1 SV=1
O35643	0.000332319	0.000103616	2.66e-05	3.89501	AP-1 complex subunit beta-1 OS=Mus musculus OX=10090 GN=Ap1b1 PE=1 SV=2
Q9WUM4	0.00618921	0.000150816	3.87e-05	3.89305	Coronin-1C OS=Mus musculus OX=10090 GN=Coro1c PE=1 SV=2
Q99JX4	0.0121289	8.96e-05	2.3e-05	3.88998	Eukaryotic translation initiation factor 3 subunit M OS=Mus musculus OX=10090 GN=Eif3m PE=1 SV=1; Additional IDs concatenated into MaxParsimony group: A2A702, A2A701
Q8BU30	0.00183015	5.41e-05	1.39e-05	3.88805	Isoleucine--tRNA ligase, cytoplasmic OS=Mus musculus OX=10090 GN=Iars PE=1 SV=2
P46061	0.000293501	7.93e-05	2.04e-05	3.88079	Ran GTPase-activating protein 1 OS=Mus musculus OX=10090 GN=Rangap1 PE=1 SV=2; Additional IDs concatenated into MaxParsimony group: A0A2R8VHK9, A0A2R8W753
F6ZDS4	0.0232859	1.62e-06	4.18e-07	3.87949	Nucleoprotein TPR OS=Mus musculus OX=10090 GN=Tpr PE=1 SV=1; Additional IDs concatenated into MaxParsimony group: Q7M739
Q9DB05	0.0041121	0.000144167	3.75e-05	3.84931	Alpha-soluble NSF attachment protein OS=Mus musculus OX=10090 GN=Napa PE=1 SV=1
A0A1B0GRP7	0.000571515	0.000146518	3.81e-05	3.84842	Pyridoxal phosphate homeostasis protein (Fragment) OS=Mus musculus OX=10090 GN=Plpbp PE=1 SV=1; Additional IDs concatenated into MaxParsimony group: Q9Z2Y8, Q6P8V7, A0A1B0GRR5, A0A1B0GQY5, A0A1B0GSA1
P52760	0.00393767	0.000133729	3.49e-05	3.83704	2-iminobutanoate/2-iminopropanoate deaminase OS=Mus musculus OX=10090 GN=Rida PE=1 SV=3
Q9QWR8	0.00509394	5.44e-05	1.42e-05	3.82103	Alpha-N-acetylgalactosaminidase OS=Mus musculus OX=10090 GN=Naga PE=1 SV=2
Q8C0E2	0.0231768	3e-05	7.89e-06	3.80244	Vacuolar protein sorting-associated protein 26B OS=Mus musculus OX=10090 GN=Vps26b PE=1 SV=1
Q3UE92	1e-05	0.000151566	4.02e-05	3.77181	X-prolyl aminopeptidase (Aminopeptidase P) 1, soluble, isoform CRA_b OS=Mus musculus OX=10090 GN=Xpnpep1 PE=1 SV=1; Additional IDs concatenated into MaxParsimony group: Q6P1B1, S4R1I3, A0A494BBG8
O88685	0.000678697	6.42e-05	1.74e-05	3.69269	26S proteasome regulatory subunit 6A OS=Mus musculus OX=10090 GN=Psmc3 PE=1 SV=2
A0A1B0GSG5	0.000152885	0.000137439	3.74e-05	3.67663	Ribonuclease inhibitor OS=Mus musculus OX=10090 GN=Rnh1 PE=1 SV=1; Additional IDs concatenated into MaxParsimony group: Q91VI7, A0A1B0GRG4
P63330	0.000781762	0.000143486	4e-05	3.59089	Serine/threonine-protein phosphatase 2A catalytic subunit alpha isoform OS=Mus musculus OX=10090 GN=Ppp2ca PE=1 SV=1
B1AWT2	0.0185595	1.09e-05	3.03e-06	3.57862	Ras-related GTP binding D, isoform CRA_a OS=Mus musculus OX=10090 GN=Rragd PE=1 SV=1
Q6P8X1	0.0263176	6.04e-05	1.69e-05	3.56805	Sorting nexin-6 OS=Mus musculus OX=10090 GN=Snx6 PE=1 SV=2; Additional IDs concatenated into MaxParsimony group: A0A1W2P701
Q9EPL8	0.00100259	2.32e-05	6.52e-06	3.56214	Importin-7 OS=Mus musculus OX=10090 GN=Ipo7 PE=1 SV=2
Q9DBG3	0.00103416	0.00012548	3.52e-05	3.56106	AP-2 complex subunit beta OS=Mus musculus OX=10090 GN=Ap2b1 PE=1 SV=1; Additional IDs concatenated into MaxParsimony group: H3BKM0, H3BIY9, Q5SVG4, Q5SVG5
Q3TVK3	0.00525873	7.62e-05	2.17e-05	3.50753	Aspartyl aminopeptidase OS=Mus musculus OX=10090 GN=Dnpep PE=1 SV=1; Additional IDs concatenated into MaxParsimony group: Q9Z2W0, Q8BPW9, A0A087WSU0
O35295	0.00269128	0.000143662	4.12e-05	3.48682	Transcriptional activator protein Pur-beta OS=Mus musculus OX=10090 GN=Purb PE=1 SV=3
Q6P069	0.00723568	0.000150178	4.37e-05	3.43677	Sorcin OS=Mus musculus OX=10090 GN=Sri PE=1 SV=1
O35226	0.0206473	8.22e-05	2.41e-05	3.41631	26S proteasome non-ATPase regulatory subunit 4 OS=Mus musculus OX=10090 GN=Psmd4 PE=1 SV=1
Q80X90	0.000782499	5e-05	1.47e-05	3.39438	Filamin-B OS=Mus musculus OX=10090 GN=Flnb PE=1 SV=3
Q505F5	0.0130552	1.12e-05	3.29e-06	3.39089	Leucine-rich repeat-containing protein 47 OS=Mus musculus OX=10090 GN=Lrrc47 PE=1 SV=1
Q91V12	0.000201921	0.000134072	4e-05	3.35349	Cytosolic acyl coenzyme A thioester hydrolase OS=Mus musculus OX=10090 GN=Acot7 PE=1 SV=2
Q9Z247	0.00152066	7.43e-05	2.22e-05	3.35294	Peptidyl-prolyl cis-trans isomerase FKBP9 OS=Mus musculus OX=10090 GN=Fkbp9 PE=1 SV=1
Q9EQ80	0.0012672	8.71e-05	2.61e-05	3.34164	NIF3-like protein 1 OS=Mus musculus OX=10090 GN=Nif3l1 PE=1 SV=4; Additional IDs concatenated into MaxParsimony group: D3Z0G0
Q3MIA8	0.000414674	7.04e-05	2.13e-05	3.31309	COP9 signalosome complex subunit 1 OS=Mus musculus OX=10090 GN=Gps1 PE=1 SV=1
Q9JKB1	0.000950206	0.000124298	3.77e-05	3.29572	Ubiquitin carboxyl-terminal hydrolase isozyme L3 OS=Mus musculus OX=10090 GN=Uchl3 PE=1 SV=2; Additional IDs concatenated into MaxParsimony group: A0A2I3BQ39
E9QNN1	0.00267771	2.08e-05	6.34e-06	3.2848	ATP-dependent RNA helicase A OS=Mus musculus OX=10090 GN=Dhx9 PE=1 SV=1; Additional IDs concatenated into MaxParsimony group: A0A087WPL5, O70133
Q9D892	0.00518136	0.000136865	4.17e-05	3.28109	Inosine triphosphate pyrophosphatase OS=Mus musculus OX=10090 GN=Itpa PE=1 SV=2
P62196	0.0204234	5.41e-05	1.66e-05	3.2589	26S proteasome regulatory subunit 8 OS=Mus musculus OX=10090 GN=Psmc5 PE=1 SV=1; Additional IDs concatenated into MaxParsimony group: Q8K1K2
Q8CGC7	0.000652919	8.91e-05	2.74e-05	3.2535	Bifunctional glutamate/proline--tRNA ligase OS=Mus musculus OX=10090 GN=Eprs PE=1 SV=4
D3Z158	0.00226627	3.51e-05	1.09e-05	3.20439	Glutamine--tRNA ligase OS=Mus musculus OX=10090 GN=Qars PE=1 SV=2
P97807	0.0033069	0.000152978	4.81e-05	3.18291	Fumarate hydratase, mitochondrial OS=Mus musculus OX=10090 GN=Fh PE=1 SV=3; Additional IDs concatenated into MaxParsimony group: H3BKG7
Q7TMB8	0.0117457	5.16e-05	1.63e-05	3.15646	Cytoplasmic FMR1-interacting protein 1 OS=Mus musculus OX=10090 GN=Cyfip1 PE=1 SV=1
Q3UH59	0.000701192	3.68e-05	1.17e-05	3.13508	Myosin-10 OS=Mus musculus OX=10090 GN=Myh10 PE=1 SV=1
Q62417	0.00743316	6.12e-06	1.96e-06	3.12976	Sorbin and SH3 domain-containing protein 1 OS=Mus musculus OX=10090 GN=Sorbs1 PE=1 SV=2
A2BFF9	0.00778547	3.39e-05	1.08e-05	3.12913	Cytoplasmic dynein 1 intermediate chain 2 OS=Mus musculus OX=10090 GN=Dync1i2 PE=1 SV=1; Additional IDs concatenated into MaxParsimony group: Q3TPJ8, O88487
Q8VBV7	0.00445972	8.77e-05	2.8e-05	3.12791	COP9 signalosome complex subunit 8 OS=Mus musculus OX=10090 GN=Cops8 PE=1 SV=1; Additional IDs concatenated into MaxParsimony group: A0A087WPM5
E9PWE8	0.000434775	8.04e-05	2.59e-05	3.10959	Dihydropyrimidinase-related protein 3 OS=Mus musculus OX=10090 GN=Dpysl3 PE=1 SV=1
B1AQY9	0.00241668	8.06e-05	2.62e-05	3.07834	Septin 8 OS=Mus musculus OX=10090 GN=Sept8 PE=1 SV=1
Q8R326	0.0169512	2.78e-05	9.3e-06	2.99101	Paraspeckle component 1 OS=Mus musculus OX=10090 GN=Pspc1 PE=1 SV=1; Additional IDs concatenated into MaxParsimony group: F7D909
Q99KK7	0.0386134	6.46e-05	2.17e-05	2.97779	Dipeptidyl peptidase 3 OS=Mus musculus OX=10090 GN=Dpp3 PE=1 SV=2
P23591	0.00231266	8.43e-05	2.86e-05	2.95227	GDP-L-fucose synthase OS=Mus musculus OX=10090 GN=Tsta3 PE=1 SV=3
Q62418	0.000690228	9.18e-05	3.14e-05	2.92478	Drebrin-like protein OS=Mus musculus OX=10090 GN=Dbnl PE=1 SV=2
F7CDT0	0.00997142	3.92e-05	1.36e-05	2.88908	NEDD8-conjugating enzyme Ubc12 (Fragment) OS=Mus musculus OX=10090 GN=Ube2m PE=1 SV=1
D3Z703	1.59e-05	7.08e-05	2.45e-05	2.88594	Inositol monophosphatase 1 (Fragment) OS=Mus musculus OX=10090 GN=Impa1 PE=1 SV=8
P62715	0.00213696	0.000115056	4e-05	2.8794	Serine/threonine-protein phosphatase 2A catalytic subunit beta isoform OS=Mus musculus OX=10090 GN=Ppp2cb PE=1 SV=1; Additional IDs concatenated into MaxParsimony group: P63330
Q8VDD5	0.000621468	0.000121216	4.25e-05	2.85388	Myosin-9 OS=Mus musculus OX=10090 GN=Myh9 PE=1 SV=4
Q9EPU0	0.029147	1.01e-05	3.55e-06	2.83534	Regulator of nonsense transcripts 1 OS=Mus musculus OX=10090 GN=Upf1 PE=1 SV=2
P54822	0.000337314	9.26e-05	3.27e-05	2.83274	Adenylosuccinate lyase OS=Mus musculus OX=10090 GN=Adsl PE=1 SV=2; Additional IDs concatenated into MaxParsimony group: E9Q242, E9Q3T7, A0A140LHU1
Q8C7E4	0.013944	4.5e-05	1.59e-05	2.82121	Ribonuclease 4 OS=Mus musculus OX=10090 GN=Rnase4 PE=1 SV=1; Additional IDs concatenated into MaxParsimony group: Q9JJH1
Q64010	0.00431163	6.38e-05	2.26e-05	2.81883	Adapter molecule crk OS=Mus musculus OX=10090 GN=Crk PE=1 SV=1; Additional IDs concatenated into MaxParsimony group: Q5ND50, Q8JZR2, F7D232, Q3TQV3
A0A2I3BRL8	0.00128299	0.000114708	4.09e-05	2.80327	Predicted gene 7324 OS=Mus musculus OX=10090 GN=Gm7324 PE=4 SV=1
D3Z0F5	0.00167	0.000104022	3.72e-05	2.79844	COP9 signalosome complex subunit 6 OS=Mus musculus OX=10090 GN=Cops6 PE=1 SV=1
A0A338P6K2	0.0063129	1.63e-05	5.86e-06	2.78717	Myosin-11 OS=Mus musculus OX=10090 GN=Myh11 PE=1 SV=1
Q9EQH3	7.39e-05	0.000127625	4.6e-05	2.77157	Vacuolar protein sorting-associated protein 35 OS=Mus musculus OX=10090 GN=Vps35 PE=1 SV=1
O70310	0.00718206	5.65e-05	2.05e-05	2.76277	Glycylpeptide N-tetradecanoyltransferase 1 OS=Mus musculus OX=10090 GN=Nmt1 PE=1 SV=1
Q5SQX6	0.0283844	4.01e-05	1.46e-05	2.73856	Cytoplasmic FMR1-interacting protein 2 OS=Mus musculus OX=10090 GN=Cyfip2 PE=1 SV=2; Additional IDs concatenated into MaxParsimony group: Q7TMB8, A0A0R4J119, F6QD74, Q8R2K3
Q6NZJ6	0.00600994	1.87e-05	6.88e-06	2.71943	Eukaryotic translation initiation factor 4 gamma 1 OS=Mus musculus OX=10090 GN=Eif4g1 PE=1 SV=1; Additional IDs concatenated into MaxParsimony group: E9PVC5, E9Q9E1, E9PVC6, A0A0J9YUS5
F6RPJ9	0.0164237	5.09e-05	1.88e-05	2.70576	Insulin-degrading enzyme (Fragment) OS=Mus musculus OX=10090 GN=Ide PE=1 SV=1
Q8BFY9	0.00173695	3.44e-05	1.28e-05	2.68426	Transportin-1 OS=Mus musculus OX=10090 GN=Tnpo1 PE=1 SV=2; Additional IDs concatenated into MaxParsimony group: Q3TKD0, J3QMX2
Q8BKC5	0.00133977	6.46e-05	2.43e-05	2.6547	Importin-5 OS=Mus musculus OX=10090 GN=Ipo5 PE=1 SV=3
Q9DBG5	0.0102725	4.84e-05	1.86e-05	2.59878	Perilipin-3 OS=Mus musculus OX=10090 GN=Plin3 PE=1 SV=1
Q60932	0.00449109	9.81e-05	3.8e-05	2.57968	Voltage-dependent anion-selective channel protein 1 OS=Mus musculus OX=10090 GN=Vdac1 PE=1 SV=3; Additional IDs concatenated into MaxParsimony group: F2Z471
A0A0U1RNK6	0.010488	5.38e-05	2.1e-05	2.55979	S-adenosylmethionine synthase OS=Mus musculus OX=10090 GN=Mat2a PE=1 SV=1
P26638	0.0346868	0.000109527	4.29e-05	2.5521	Serine--tRNA ligase, cytoplasmic OS=Mus musculus OX=10090 GN=Sars PE=1 SV=3; Additional IDs concatenated into MaxParsimony group: Q8C483, A2AFS0, A2AFS1
Q9CQU0	0.0132319	9.73e-05	3.81e-05	2.55054	Thioredoxin domain-containing protein 12 OS=Mus musculus OX=10090 GN=Txndc12 PE=1 SV=1
P54923	0.00306034	2.04e-05	8.01e-06	2.54073	[Protein ADP-ribosylarginine] hydrolase OS=Mus musculus OX=10090 GN=Adprh PE=1 SV=1
P24547	0.000511655	0.00014216	5.61e-05	2.53434	Inosine-5'-monophosphate dehydrogenase 2 OS=Mus musculus OX=10090 GN=Impdh2 PE=1 SV=2; Additional IDs concatenated into MaxParsimony group: A0A0A6YY72
Q3U1J4	0.0219645	8.8e-05	3.48e-05	2.5261	DNA damage-binding protein 1 OS=Mus musculus OX=10090 GN=Ddb1 PE=1 SV=2; Additional IDs concatenated into MaxParsimony group: A0A494BAF6, A0A494B987, A0A494BBJ6
Q8K183	0.00902626	0.000140024	5.55e-05	2.52077	Pyridoxal kinase OS=Mus musculus OX=10090 GN=Pdxk PE=1 SV=1
P70202	0.00893265	4.8e-05	1.92e-05	2.49812	Latexin OS=Mus musculus OX=10090 GN=Lxn PE=1 SV=2
P61750	0.0195041	8.84e-05	3.56e-05	2.48669	ADP-ribosylation factor 4 OS=Mus musculus OX=10090 GN=Arf4 PE=1 SV=2
P54823	0.00495014	3.82e-05	1.54e-05	2.47431	Probable ATP-dependent RNA helicase DDX6 OS=Mus musculus OX=10090 GN=Ddx6 PE=1 SV=1
Q99L45	0.0055225	0.00010255	4.14e-05	2.47425	Eukaryotic translation initiation factor 2 subunit 2 OS=Mus musculus OX=10090 GN=Eif2s2 PE=1 SV=1
O08749	0.0408497	0.000110862	4.48e-05	2.47425	Dihydrolipoyl dehydrogenase, mitochondrial OS=Mus musculus OX=10090 GN=Dld PE=1 SV=2
Q8BJ71	0.016108	7.92e-06	3.26e-06	2.43071	Nuclear pore complex protein Nup93 OS=Mus musculus OX=10090 GN=Nup93 PE=1 SV=1; Additional IDs concatenated into MaxParsimony group: A0A1D5RLQ0
E9Q6C2	0.0157124	0.000139986	5.8e-05	2.41482	Complement component 1, s subcomponent 1 OS=Mus musculus OX=10090 GN=C1s1 PE=1 SV=1
Q8BGQ7	0.00239275	0.00013161	5.47e-05	2.40497	Alanine--tRNA ligase, cytoplasmic OS=Mus musculus OX=10090 GN=Aars PE=1 SV=1
Q99LB6	0.0268175	9.95e-06	4.21e-06	2.36134	Methionine adenosyltransferase 2 subunit beta OS=Mus musculus OX=10090 GN=Mat2b PE=1 SV=1
Q8BWY3	0.00150806	0.000117062	4.97e-05	2.35368	Eukaryotic peptide chain release factor subunit 1 OS=Mus musculus OX=10090 GN=Etf1 PE=1 SV=4
Q8BTS0	0.0140306	3.12e-05	1.34e-05	2.33136	DEAD (Asp-Glu-Ala-Asp) box polypeptide 5 OS=Mus musculus OX=10090 GN=Ddx5 PE=1 SV=1
Q6UKZ0	0.0267618	4.89e-05	2.11e-05	2.3171	MCG8992 OS=Mus musculus OX=10090 GN=Serpinb3d PE=2 SV=1
Q9CZN7	0.0100463	7.54e-05	3.27e-05	2.30353	Serine hydroxymethyltransferase, mitochondrial OS=Mus musculus OX=10090 GN=Shmt2 PE=1 SV=1
Q61035	0.0013599	0.000119582	5.23e-05	2.28786	Histidine--tRNA ligase, cytoplasmic OS=Mus musculus OX=10090 GN=Hars PE=1 SV=2; Additional IDs concatenated into MaxParsimony group: Q99KK9, G5E823, A0A494B9A1
Q3UGR5	0.0161003	5.31e-05	2.33e-05	2.27474	Haloacid dehalogenase-like hydrolase domain-containing protein 2 OS=Mus musculus OX=10090 GN=Hdhd2 PE=1 SV=2
P56399	0.00121497	0.000106086	4.67e-05	2.27319	Ubiquitin carboxyl-terminal hydrolase 5 OS=Mus musculus OX=10090 GN=Usp5 PE=1 SV=1; Additional IDs concatenated into MaxParsimony group: Q3U4W8, D3YYA5, D3Z4K7
Q80XR5	0.0249688	5.48e-05	2.41e-05	2.27084	U2 snRNP auxiliary factor large subunit OS=Mus musculus OX=10090 GN=U2af2 PE=1 SV=1
A0A1W2P6P1	0.0158903	7.76e-05	3.47e-05	2.23723	Small glutamine-rich tetratricopeptide repeat-containing protein alpha (Fragment) OS=Mus musculus OX=10090 GN=Sgta PE=1 SV=1
Q68FH4	0.00137817	9.09e-06	4.1e-06	2.21944	N-acetylgalactosamine kinase OS=Mus musculus OX=10090 GN=Galk2 PE=1 SV=1; Additional IDs concatenated into MaxParsimony group: Q8BUU7
Q8CDN6	0.00298853	9.58e-05	4.33e-05	2.21118	Thioredoxin-like protein 1 OS=Mus musculus OX=10090 GN=Txnl1 PE=1 SV=3
Q9D819	0.0252004	0.00011163	5.1e-05	2.18735	Inorganic pyrophosphatase OS=Mus musculus OX=10090 GN=Ppa1 PE=1 SV=1
Q3TAI4	0.0222405	0.000123354	5.65e-05	2.1851	Tumor protein D52-like 2, isoform CRA_c OS=Mus musculus OX=10090 GN=Tpd52l2 PE=1 SV=1
P84096	0.00106257	9.85e-05	4.58e-05	2.15125	Rho-related GTP-binding protein RhoG OS=Mus musculus OX=10090 GN=Rhog PE=1 SV=1
P60122	0.0191024	8.67e-05	4.03e-05	2.15121	RuvB-like 1 OS=Mus musculus OX=10090 GN=Ruvbl1 PE=1 SV=1; Additional IDs concatenated into MaxParsimony group: D3YW60
Q9CZ30	0.0147562	6.47e-05	3.05e-05	2.12374	Obg-like ATPase 1 OS=Mus musculus OX=10090 GN=Ola1 PE=1 SV=1; Additional IDs concatenated into MaxParsimony group: B1AYJ9
Q9DCH4	0.0154218	0.000118671	5.63e-05	2.10836	Eukaryotic translation initiation factor 3 subunit F OS=Mus musculus OX=10090 GN=Eif3f PE=1 SV=2
P09671	0.00615289	9.62e-05	4.6e-05	2.09228	Superoxide dismutase [Mn], mitochondrial OS=Mus musculus OX=10090 GN=Sod2 PE=1 SV=3; Additional IDs concatenated into MaxParsimony group: A0A3B2WBF0
P61164	0.0129454	0.000142714	6.86e-05	2.07905	Alpha-centractin OS=Mus musculus OX=10090 GN=Actr1a PE=1 SV=1
Q3U741	0.0326183	2.6e-05	1.25e-05	2.07394	DEAD (Asp-Glu-Ala-Asp) box polypeptide 17, isoform CRA_a OS=Mus musculus OX=10090 GN=Ddx17 PE=1 SV=1; Additional IDs concatenated into MaxParsimony group: Q501J6, Q61656, Q3TU25, S4R1I6
G5E8V9	0.00251339	1.87e-05	9.05e-06	2.06586	ADP-ribosylation factor-interacting protein 1 OS=Mus musculus OX=10090 GN=Arfip1 PE=1 SV=1; Additional IDs concatenated into MaxParsimony group: E9Q3G5, A2RSX9, E9QAY5
Q8BJW6	0.00863847	3.8e-05	1.85e-05	2.05725	Eukaryotic translation initiation factor 2A OS=Mus musculus OX=10090 GN=Eif2a PE=1 SV=2
M0QWQ7	0.0124945	6.73e-05	3.28e-05	2.05382	Semaphorin-3B OS=Mus musculus OX=10090 GN=Sema3b PE=1 SV=1
O88544	0.00396586	0.00010665	5.2e-05	2.05281	COP9 signalosome complex subunit 4 OS=Mus musculus OX=10090 GN=Cops4 PE=1 SV=1; Additional IDs concatenated into MaxParsimony group: F6QTS1, D3YV99, D3Z1R9
Q99J09	0.00738786	2.48e-05	1.21e-05	2.04942	Methylosome protein 50 OS=Mus musculus OX=10090 GN=Wdr77 PE=1 SV=1
Q9CYA0	0.0114943	0.000153552	7.55e-05	2.03414	Protein disulfide isomerase Creld2 OS=Mus musculus OX=10090 GN=Creld2 PE=1 SV=1
Q8BGD9	0.0246455	3.95e-05	1.95e-05	2.02754	Eukaryotic translation initiation factor 4B OS=Mus musculus OX=10090 GN=Eif4b PE=1 SV=1; Additional IDs concatenated into MaxParsimony group: B2RWE8
P12032	0.0233451	0.000155165	7.75e-05	2.0023	Metalloproteinase inhibitor 1 OS=Mus musculus OX=10090 GN=Timp1 PE=1 SV=2
Q9CXW3	0.00322229	0.000133339	6.78e-05	1.96629	Calcyclin-binding protein OS=Mus musculus OX=10090 GN=Cacybp PE=1 SV=1; Additional IDs concatenated into MaxParsimony group: A0A0A6YY29
Q8R5C5	0.0115717	0.000149868	7.71e-05	1.94366	Beta-centractin OS=Mus musculus OX=10090 GN=Actr1b PE=1 SV=1; Additional IDs concatenated into MaxParsimony group: P61164, A0A494BB86, E0CYB4
P08752	0.0320986	0.000111188	5.76e-05	1.93125	Guanine nucleotide-binding protein G(i) subunit alpha-2 OS=Mus musculus OX=10090 GN=Gnai2 PE=1 SV=5; Additional IDs concatenated into MaxParsimony group: A0A0A6YWA9
Q8BWT1	0.00733396	7.21e-05	3.75e-05	1.92327	3-ketoacyl-CoA thiolase, mitochondrial OS=Mus musculus OX=10090 GN=Acaa2 PE=1 SV=3
P63085	0.0299056	6.98e-05	3.64e-05	1.91915	Mitogen-activated protein kinase 1 OS=Mus musculus OX=10090 GN=Mapk1 PE=1 SV=3
P84084	0.0345104	0.000115479	6.11e-05	1.88942	ADP-ribosylation factor 5 OS=Mus musculus OX=10090 GN=Arf5 PE=1 SV=2
Q9CQM5	0.000205795	0.000122756	6.58e-05	1.86618	Thioredoxin domain-containing protein 17 OS=Mus musculus OX=10090 GN=Txndc17 PE=1 SV=1
A2A7S7	0.0353879	3.88e-05	2.1e-05	1.8524	Tyrosine--tRNA ligase OS=Mus musculus OX=10090 GN=Yars PE=1 SV=1; Additional IDs concatenated into MaxParsimony group: Q91WQ3
Q3THK7	0.0358771	1.72e-05	9.34e-06	1.83922	GMP synthase [glutamine-hydrolyzing] OS=Mus musculus OX=10090 GN=Gmps PE=1 SV=2
Q8VHM5	0.0242587	7.11e-05	3.91e-05	1.81909	Heterogeneous nuclear ribonucleoprotein R OS=Mus musculus OX=10090 GN=Hnrnpr PE=1 SV=1
Q62422	0.0113287	1.24e-05	7.08e-06	1.74958	Osteoclast-stimulating factor 1 OS=Mus musculus OX=10090 GN=Ostf1 PE=1 SV=2; Additional IDs concatenated into MaxParsimony group: A0A494BA97
P47791	0.0313259	2.11e-05	1.21e-05	1.74371	Glutathione reductase, mitochondrial OS=Mus musculus OX=10090 GN=Gsr PE=1 SV=3
Q9CZ44	0.0105852	6.89e-05	4e-05	1.72297	NSFL1 cofactor p47 OS=Mus musculus OX=10090 GN=Nsfl1c PE=1 SV=1; Additional IDs concatenated into MaxParsimony group: A2AT02
P61759	0.0220002	5.49e-05	3.19e-05	1.72198	Prefoldin subunit 3 OS=Mus musculus OX=10090 GN=Vbp1 PE=1 SV=2; Additional IDs concatenated into MaxParsimony group: Q3TIR6
Q8CHP8	0.00138148	7.69e-05	4.47e-05	1.72017	Glycerol-3-phosphate phosphatase OS=Mus musculus OX=10090 GN=Pgp PE=1 SV=1
P51569	0.00600576	3.51e-05	2.05e-05	1.71455	Alpha-galactosidase A OS=Mus musculus OX=10090 GN=Gla PE=1 SV=1
Q9CQV6	0.0129497	7.56e-05	4.42e-05	1.71028	Microtubule-associated proteins 1A/1B light chain 3B OS=Mus musculus OX=10090 GN=Map1lc3b PE=1 SV=3; Additional IDs concatenated into MaxParsimony group: Q91VR7
Q9WUP7	0.0333315	2.51e-05	1.52e-05	1.65224	Ubiquitin carboxyl-terminal hydrolase isozyme L5 OS=Mus musculus OX=10090 GN=Uchl5 PE=1 SV=2
Q99MN1	0.0019558	0.000140817	8.8e-05	1.59993	Lysine--tRNA ligase OS=Mus musculus OX=10090 GN=Kars PE=1 SV=1
P58389	0.018707	0.000112875	7.08e-05	1.59333	Serine/threonine-protein phosphatase 2A activator OS=Mus musculus OX=10090 GN=Ptpa PE=1 SV=1; Additional IDs concatenated into MaxParsimony group: A2AWE9, A2AWF0, B7ZDE0
O70318	0.0319668	8.74e-06	5.53e-06	1.58071	Band 4.1-like protein 2 OS=Mus musculus OX=10090 GN=Epb41l2 PE=1 SV=2; Additional IDs concatenated into MaxParsimony group: Q80UE5, Q80UE4
Q6ZWQ9	0.0148895	9.36e-05	5.98e-05	1.56576	MCG5400 OS=Mus musculus OX=10090 GN=Myl12a PE=1 SV=1
Q4KML4	0.0045827	4.7e-05	3.05e-05	1.54228	Costars family protein ABRACL OS=Mus musculus OX=10090 GN=Abracl PE=1 SV=1; Additional IDs concatenated into MaxParsimony group: E9QMV2, A0A1W2P7X0
Q8BVF2	0.00617895	2.76e-05	1.86e-05	1.47955	Phosducin-like protein 3 OS=Mus musculus OX=10090 GN=Pdcl3 PE=1 SV=1
Q04519	0.0380571	0.000108229	7.5e-05	1.4431	Sphingomyelin phosphodiesterase OS=Mus musculus OX=10090 GN=Smpd1 PE=1 SV=2
Q9ER72	0.00981665	1.15e-05	8.04e-06	1.42562	Cysteine--tRNA ligase, cytoplasmic OS=Mus musculus OX=10090 GN=Cars PE=1 SV=2
Q3UZ09	0.0408281	6.71e-05	4.74e-05	1.41548	Complement C1r subcomponent-like protein OS=Mus musculus OX=10090 GN=C1rl PE=1 SV=1
Q8BPY9	0.00359775	5.51e-06	9.15e-06	0.602186	Fidgetin-like protein 1 OS=Mus musculus OX=10090 GN=Fignl1 PE=1 SV=1
F8WGM3	0.0303515	1.61e-05	2.89e-05	0.557418	Epsilon-sarcoglycan OS=Mus musculus OX=10090 GN=Sgce PE=1 SV=2; Additional IDs concatenated into MaxParsimony group: F6R6P2, O70258, E9PX46, D3Z572, F6WKE4
Q8VEJ9	0.0294277	1.25e-05	2.39e-05	0.523679	Vacuolar protein sorting-associated protein 4A OS=Mus musculus OX=10090 GN=Vps4a PE=1 SV=1
Q8BNJ2	0.00182025	2.19e-05	4.28e-05	0.512731	A disintegrin and metalloproteinase with thrombospondin motifs 4 OS=Mus musculus OX=10090 GN=Adamts4 PE=2 SV=2
P57716	0.00146447	3.97e-05	7.8e-05	0.50946	Nicastrin OS=Mus musculus OX=10090 GN=Ncstn PE=1 SV=3
A0A0R4J092	0.0163111	7.49e-05	0.000149033	0.50252	Beta-mannosidase OS=Mus musculus OX=10090 GN=Manba PE=1 SV=1
P47856	0.00912027	1.83e-05	3.64e-05	0.501269	Glutamine--fructose-6-phosphate aminotransferase [isomerizing] 1 OS=Mus musculus OX=10090 GN=Gfpt1 PE=1 SV=3; Additional IDs concatenated into MaxParsimony group: Q9Z2Z9
Q9CQ43	0.000901871	3.92e-05	7.88e-05	0.49742	Deoxyuridine triphosphatase OS=Mus musculus OX=10090 GN=Dut PE=1 SV=1
A2AJK8	0.00183936	1.92e-05	4.08e-05	0.470683	Tetratricopeptide repeat protein 1 OS=Mus musculus OX=10090 GN=Ttc1 PE=1 SV=1
O89017	0.0141164	4.81e-05	0.000102993	0.467433	Legumain OS=Mus musculus OX=10090 GN=Lgmn PE=1 SV=1
V9GX38	0.0338002	3.7e-05	8.11e-05	0.455865	Predicted gene 17190 OS=Mus musculus OX=10090 GN=Gm17190 PE=1 SV=1
O35604	0.0130371	1.54e-05	3.47e-05	0.443166	NPC intracellular cholesterol transporter 1 OS=Mus musculus OX=10090 GN=Npc1 PE=1 SV=2
Q80X71	0.00971856	2.14e-05	5e-05	0.427891	Transmembrane protein 106B OS=Mus musculus OX=10090 GN=Tmem106b PE=1 SV=1; Additional IDs concatenated into MaxParsimony group: D3Z191
Q8K094	0.017886	3.4e-05	8.02e-05	0.424429	Poliovirus receptor OS=Mus musculus OX=10090 GN=Pvr PE=1 SV=1
P25206	0.027743	5.39e-06	1.32e-05	0.409879	DNA replication licensing factor MCM3 OS=Mus musculus OX=10090 GN=Mcm3 PE=1 SV=2
P09055	0.0133838	6.15e-05	0.000156045	0.394348	Integrin beta-1 OS=Mus musculus OX=10090 GN=Itgb1 PE=1 SV=1
Q921V5	0.0179638	1.54e-05	4.06e-05	0.378327	Alpha-1,6-mannosyl-glycoprotein 2-beta-N-acetylglucosaminyltransferase OS=Mus musculus OX=10090 GN=Mgat2 PE=1 SV=1
P46467	0.0178174	1.3e-05	3.57e-05	0.363171	Vacuolar protein sorting-associated protein 4B OS=Mus musculus OX=10090 GN=Vps4b PE=1 SV=2; Additional IDs concatenated into MaxParsimony group: Q8VEJ9
Q99K41	0.00126264	2.65e-05	7.46e-05	0.355088	EMILIN-1 OS=Mus musculus OX=10090 GN=Emilin1 PE=1 SV=1
Q9CQD4	0.00333925	2.01e-05	6.02e-05	0.333505	Charged multivesicular body protein 1b-2 OS=Mus musculus OX=10090 GN=Chmp1b2 PE=2 SV=2; Additional IDs concatenated into MaxParsimony group: Q99LU0
Q7TMR0	0.0395695	1.91e-05	5.88e-05	0.324783	Lysosomal Pro-X carboxypeptidase OS=Mus musculus OX=10090 GN=Prcp PE=1 SV=2; Additional IDs concatenated into MaxParsimony group: A0A140LHY2
Q8CIF4	0.0322154	2.45e-05	7.55e-05	0.323985	Biotinidase OS=Mus musculus OX=10090 GN=Btd PE=1 SV=2
P35456	0.0283495	4.57e-05	0.000150536	0.303884	Urokinase plasminogen activator surface receptor OS=Mus musculus OX=10090 GN=Plaur PE=1 SV=1; Additional IDs concatenated into MaxParsimony group: A0A0U1RNN0
Q3UMW8	0.01531	2.38e-05	7.84e-05	0.303699	Ceroid-lipofuscinosis neuronal protein 5 homolog OS=Mus musculus OX=10090 GN=Cln5 PE=1 SV=1
Q9Z1R9	0.0034154	3.17e-05	0.000106568	0.297657	MCG124046 OS=Mus musculus OX=10090 GN=Prss1 PE=1 SV=1
A0A1L1SRE8	0.00361189	2.6e-05	8.96e-05	0.290513	Low-density lipoprotein receptor OS=Mus musculus OX=10090 GN=Ldlr PE=1 SV=1
P99027	0.00418195	2.65e-05	9.46e-05	0.28028	60S acidic ribosomal protein P2 OS=Mus musculus OX=10090 GN=Rplp2 PE=1 SV=3
Q9JKB3	1e-05	2.3e-05	8.51e-05	0.27018	Y-box-binding protein 3 OS=Mus musculus OX=10090 GN=Ybx3 PE=1 SV=2
Q91XX7	0.0333266	2e-05	7.42e-05	0.270062	Protocadherin gamma B2 OS=Mus musculus OX=10090 GN=Pcdhgb2 PE=1 SV=1; Additional IDs concatenated into MaxParsimony group: Q91XX8
P97298	0.0198806	4.06e-05	0.0001516	0.268111	Pigment epithelium-derived factor OS=Mus musculus OX=10090 GN=Serpinf1 PE=1 SV=2; Additional IDs concatenated into MaxParsimony group: B7ZC25, E9PWS2, Q5ND37, F6S1M4
Q80YQ1	0.00991442	1.28e-05	4.93e-05	0.259788	Thrombospondin-1 OS=Mus musculus OX=10090 GN=Thbs1 PE=1 SV=1; Additional IDs concatenated into MaxParsimony group: P35441
Q00651	0.00860071	2.59e-05	0.000100665	0.257495	Integrin alpha-4 OS=Mus musculus OX=10090 GN=Itga4 PE=1 SV=1; Additional IDs concatenated into MaxParsimony group: Q792F9
Q91WN1	0.00666362	1.04e-05	4.15e-05	0.250722	DnaJ homolog subfamily C member 9 OS=Mus musculus OX=10090 GN=Dnajc9 PE=1 SV=2
Q8VEK3	0.00743603	1e-05	4.08e-05	0.245483	Heterogeneous nuclear ribonucleoprotein U OS=Mus musculus OX=10090 GN=Hnrnpu PE=1 SV=1
Q9WTR5	0.00129459	2.58e-06	1.06e-05	0.244041	Cadherin-13 OS=Mus musculus OX=10090 GN=Cdh13 PE=1 SV=2
Q61187	0.000295109	2.64e-05	0.000108198	0.243671	Tumor susceptibility gene 101 protein OS=Mus musculus OX=10090 GN=Tsg101 PE=1 SV=2; Additional IDs concatenated into MaxParsimony group: A0A1B0GS09, A0A1B0GS10, D3Z0S9, A0A1B0GRX2
Q9D8B3	0.00048169	3.48e-05	0.000145765	0.238526	Charged multivesicular body protein 4b OS=Mus musculus OX=10090 GN=Chmp4b PE=1 SV=2
Q91XA2	0.0049265	2.3e-05	9.85e-05	0.233259	Golgi membrane protein 1 OS=Mus musculus OX=10090 GN=Golm1 PE=1 SV=2
Q6PB93	0.000216595	1.53e-05	6.64e-05	0.230833	Polypeptide N-acetylgalactosaminyltransferase 2 OS=Mus musculus OX=10090 GN=Galnt2 PE=1 SV=1
B0V2N1	0.0326094	7.3e-06	3.18e-05	0.229604	Receptor-type tyrosine-protein phosphatase S OS=Mus musculus OX=10090 GN=Ptprs PE=1 SV=1; Additional IDs concatenated into MaxParsimony group: A0A286YDF6, A0A286YDS2
O35598	0.0135954	8.18e-06	3.75e-05	0.218279	Disintegrin and metalloproteinase domain-containing protein 10 OS=Mus musculus OX=10090 GN=Adam10 PE=1 SV=2; Additional IDs concatenated into MaxParsimony group: E9PYF2, D3Z1E6
Q8R0J7	0.00114991	2.49e-05	0.000115437	0.21604	Vacuolar protein sorting-associated protein 37B OS=Mus musculus OX=10090 GN=Vps37b PE=1 SV=1
O35684	0.00589039	6.01e-06	3.32e-05	0.181201	Neuroserpin OS=Mus musculus OX=10090 GN=Serpini1 PE=1 SV=1
P54751	0.0159315	1.49e-05	8.48e-05	0.175474	CMP-N-acetylneuraminate-beta-galactosamide-alpha-2,3-sialyltransferase 1 OS=Mus musculus OX=10090 GN=St3gal1 PE=1 SV=1
P97333	0.0288439	2.38e-06	1.57e-05	0.151458	Neuropilin-1 OS=Mus musculus OX=10090 GN=Nrp1 PE=1 SV=2
A0A0R4J086	0.0120131	5.23e-06	3.52e-05	0.148547	Olfactomedin-like protein 3 OS=Mus musculus OX=10090 GN=Olfml3 PE=1 SV=1
Q9Z0F8	0.0405736	8.32e-06	5.63e-05	0.147795	Disintegrin and metalloproteinase domain-containing protein 17 OS=Mus musculus OX=10090 GN=Adam17 PE=1 SV=3
P97821	0.000752887	1.83e-05	0.000123766	0.147777	Dipeptidyl peptidase 1 OS=Mus musculus OX=10090 GN=Ctsc PE=1 SV=1; Additional IDs concatenated into MaxParsimony group: D3Z220
Q3TSR0	0.00578594	1.29e-05	9.95e-05	0.129168	Exostosin-like 2 OS=Mus musculus OX=10090 GN=Extl2 PE=1 SV=1; Additional IDs concatenated into MaxParsimony group: Q9ES89
Z4YK56	0.0409034	3.09e-06	2.64e-05	0.117096	Expressed sequence AU040320 OS=Mus musculus OX=10090 GN=AU040320 PE=1 SV=1; Additional IDs concatenated into MaxParsimony group: Q8K135
E9Q638	0.00100152	1.22e-05	0.000120644	0.101423	Disintegrin and metalloproteinase domain-containing protein 9 OS=Mus musculus OX=10090 GN=Adam9 PE=1 SV=1
Q922Q9	0.0075842	6.02e-06	7.1e-05	0.0847518	Chitinase domain-containing protein 1 OS=Mus musculus OX=10090 GN=Chid1 PE=1 SV=1
Q8R242	0.0115667	3.44e-06	4.12e-05	0.0836193	Di-N-acetylchitobiase OS=Mus musculus OX=10090 GN=Ctbs PE=1 SV=2

## Sheet: 2_List proteins inc shScrTMZ
List Tfold increased in shScr TMZ		List Venn exclusive in TMZ		Final list Venn+Tfold
Q8VCQ8		O70475		Q8VCQ8
P51910		P16460		P51910
P17563		A0A0A6YVU8		P17563
P14824		P06869		P14824
Q9Z2N8		P62075		Q9Z2N8
P13020		F8VPU6		P13020
P97429		Q9DBT5		P97429
P54775		Q3U5Q7		P54775
O09164		Q9EQK5		O09164
F8WIV2		Q64437		F8WIV2
Q9R0P9		Q7TSV4		Q9R0P9
Q9QUR6		E9Q586		Q9QUR6
Q9R0P3		A0A3Q4EGR2		Q9R0P3
P28474		Q68FG2		P28474
P06801		Q91VR5		P06801
P30882		Q6A0A9		P30882
G3UXZ5		A0A087WNU6		G3UXZ5
Q64727		Q9DC23		Q64727
P99029		E0CXB9		P99029
Q99KI0		E9PUD2		Q99KI0
Q64442		D3YXZ3		Q64442
P45377		Q8CI51		P45377
Q8R180		Q9JM14		Q8R180
P48758		B1AU25		P48758
P62141		Q9CQ92		P62141
Q99K51		Q8K2B3		Q99K51
A0A1L1SSF8		B2RQS1		A0A1L1SSF8
Q9WTP7		P97372		Q9WTP7
Q9JKX6		Q80VP0		Q9JKX6
P01899		Q3ULB1		P01899
V9GX26		E9QK48		V9GX26
Q00612		A0A0R4J2B2		Q00612
Q8K354		Q8QZT1		Q8K354
P19324		Q3V3R1		P19324
D6RH49		E9Q1S3		D6RH49
Q8K4Z3		P27612		Q8K4Z3
Q91ZJ5		A2AN08		Q91ZJ5
P41105		Q3UHJ0		P41105
D3Z7X7		Q8K3C3		D3Z7X7
G5E895		Q8C878		G5E895
P00493		Q60930		P00493
P54071		Q3TU36		P54071
Q9R0Q7		A2ACH6		Q9R0Q7
A0A0N4SVS6		Q5SVR0		A0A0N4SVS6
P12970		A0A087WRM2		P12970
P63005		Q91YP2		P63005
Q8BVQ9		Q8CIB5		Q8BVQ9
Q9D0F9		A0A0A0MQG7		Q9D0F9
Q61599		Q8BP40		Q61599
P97315		Q8BH86		P97315
P40124		Q9CWZ7		P40124
Q9CPV4		Q9CR95		Q9CPV4
P10649		Q9QYF9		P10649
P16110		Q8BZA9		P16110
P62814		O08529		P62814
Q8BVI4		A0A1Y7VMN0		Q8BVI4
P62137		Q9DD18		P62137
Q9R0P5		P35505		Q9R0P5
P15626		Q8VE62		P15626
P27546		Q91V64		P27546
Q9D0K2		Q6Q899		Q9D0K2
P14426		Q8CGA0		P14426
Q9WTX5		Q9ES97		Q9WTX5
Q9WV80		P52912		Q9WV80
Q99JY9		A0A0R4J195		Q99JY9
Q62348		P53810		Q62348
P47963		P61971		P47963
P10107		Q3UGX2		P10107
Q3TML0		E9PW47		Q3TML0
A2AMW0		P49813		A2AMW0
P62874		Q9D5V5		P62874
Q7TPR4		J3QNM3		Q7TPR4
Q64105		Q924M7		Q64105
Q91XH5		Q9ESP1		Q91XH5
Q924B0		Q9CQW9		Q924B0
P50396		Q6P542		P50396
Q9Z1Q5		Q9QUR7		Q9Z1Q5
I7HLV2		Q9DB20		I7HLV2
Q9CQI3		O88712		Q9CQI3
A2AE91		P47857		A2AE91
P24527		P24668		P24527
Q8BTM8		P0C605		Q8BTM8
G3UXW2		Q8CG76		G3UXW2
P47754		Q99L13		P47754
Q9Z0N1		Q9DB27		Q9Z0N1
E9QKR0		Q8CAQ8		E9QKR0
P50516		Q8R2Q8		P50516
A0A498WGK2		Q8CGK3		A0A498WGK2
Q9WVK4		A0A1D5RLY6		Q9WVK4
Q9CQM9		E0CZE0		Q9CQM9
Q99KQ4		Q6PEB6		Q99KQ4
Q9CPU0		P83882		Q9CPU0
Q04447		O88543		Q04447
Q5RKN9		Q8BFQ8		Q5RKN9
P63168		Q8VCT3		P63168
Q9CPW4		O88587		Q9CPW4
Q07235		Q9WTL7		Q07235
Q62426		Q8BVQ5		Q62426
Q8CG16		Q6NSR8		Q8CG16
P07310		O08746		P07310
P47911		A0A0G2JGQ6		P47911
Q9CQ60		Q810B6		Q9CQ60
Q68FD5		Q9DBF1		Q68FD5
Q9CZU6		Q8BYA0		Q9CZU6
B1AQF4		P43406		B1AQF4
Q9WVJ2		P63328		Q9WVJ2
Q9D031		Q05186		Q9D031
P70195		Q3TXN1		P70195
B7ZBY7		Q8BK48		B7ZBY7
P62918		Q91X52		P62918
P14152		Q4FE56		P14152
P19157		Q8BYB9		P19157
P14115		P61222		P14115
Q8K157		P29268		Q8K157
P09103		A0A1B0GT92		P09103
P99026		Q9JI75		P99026
B2KF55		Q9D2Y4		B2KF55
Q8BH40		Q8BJY1		Q8BH40
P80314		O89110		P80314
O88958		Q99KC8		O88958
Q60692		Q64324		Q60692
Q9DBP5		Q99J77		Q9DBP5
P26041		A0A0R4J083		P26041
A0A1L1SVK0		P47941		A0A1L1SVK0
P29758		O55135		P29758
Q9QZD9		A0A3Q4EBK4		Q9QZD9
P14211		Q9Z1Z0		P14211
P60229		Q99MI1		P60229
Q9WVA4		Q8C3V4		Q9WVA4
P60766		Q9CRC9		P60766
Q6ZWU9		Q8BWZ3		Q6ZWU9
P14685		O08573		P14685
P80318		P56391		P80318
P80316		O70400		P80316
Q02053		Q9R0Q6		Q02053
A0A0R4J0Z1		G3X972		A0A0R4J0Z1
P57780		A0A0R4J0B4		P57780
Q9CPT4		Q05D44		Q9CPT4
Q922B2		A0A0A0MQN4		Q922B2
Q9QYB1		P35235		Q9QYB1
P20108		Q9DBE0		P20108
Q01853		Q9WUM5		Q01853
Q9D1R9		H3BKT5		Q9D1R9
P34884		Q9D051		P34884
P48036		Q9WV55		P48036
P05063		P32233		P05063
P45376		Q9DCC4		P45376
Q3TW96		Q8K0C9		Q3TW96
Q61792		Q6PDL0		Q61792
P05201		E9Q616		P05201
Q61171		Q80U72		Q61171
Q61598		P59017		Q61598
P16858		Q6P2B1		P16858
P16045		Q9D662		P16045
P61161		Q9DB29		P61161
Q62465		A0A0R4J1E3		Q62465
P80313		Q9CQW1		P80313
Q9CVB6		P32020		Q9CVB6
Q9R1P1		G3UZT6		Q9R1P1
Q78PY7		Q9QXZ0		Q78PY7
Q99LX0		F8WH23		Q99LX0
H7BWZ3		Q9D1J1		H7BWZ3
P62267		Q64339		P62267
S4R1W1		P18872		S4R1W1
P62889		Q00993		P62889
P57759		Q8VDJ3		P57759
P58252		Q9D6Y9		P58252
A0A1D5RLD8		Q08642		A0A1D5RLD8
Q91Z25		Q9D0M1		Q91Z25
P26040		Q62384		P26040
Q4VWZ5		F8WH42		Q4VWZ5
Q8R016		Q08093		Q8R016
Q9CXW4		P35585		Q9CXW4
Q9JII6		E9Q1W0		Q9JII6
P26043		Q9CQA3		P26043
P46638		Q9CPX6		P46638
Q8R2Y2		P97494		Q8R2Y2
E9PZF0		Q8C0C7		E9PZF0
P63260		E9PYA3		P63260
P97351		Q6P5H2		P97351
P52480		F8VPN4		P52480
P97427		Q6P9R2		P97427
O88342		A0A0G2JES3		O88342
P68372		Q99KR3		P68372
P15532		J3QN31		P15532
Q9DCD0		Q3TMH2		Q9DCD0
P20152		Q8C8U0		P20152
A0A0N4SUX5		P36552		A0A0N4SUX5
Q9R1P3		Z4YLI8		Q9R1P3
P16125		Q8K1R7		P16125
Q8BG32		A0A0A6YXR4		Q8BG32
Q3U2G2		Q9Z1G4		Q3U2G2
Q61147		Q99KR7		Q61147
Q9CWF2		Q9CQ80		Q9CWF2
P61205		P10518		P61205
Q7TMM9		O89112		Q7TMM9
E9Q509		Q91WC0		E9Q509
E9PXX7		F2Z456		E9PXX7
P68033		Q8K0D5		P68033
Q8BFZ3		Q9CXA2		Q8BFZ3
P05202		A0A087WPF8		P05202
Q7TQI3		P50543		Q7TQI3
Q3V117		Q91W50		Q3V117
P80315		Q8CHW4		P80315
P80317		P97434		P80317
P47962		Q63829		P47962
O08553		P62315		O08553
A0A0A0MQA5		Q80ZX0		A0A0A0MQA5
Q9CWJ9		E9PXY1		Q9CWJ9
O08709		P70280		O08709
A0A2R8VJU9		Q91VM9		A0A2R8VJU9
B1AT05		P97390		B1AT05
A6ZI44		E9Q806		A6ZI44
P17751		Q9JLV5		P17751
B7ZNJ1		E9Q4P1		B7ZNJ1
P14869		Q9ES46		P14869
P62774		Q9ERI2		P62774
A6ZI46		E9Q7T7		A6ZI46
P08228		Q8VEM8		P08228
Q9DBJ1		A0A0A6YXE3		Q9DBJ1
Q91Y97		B7ZCL7		Q91Y97
Q9CQ65		Q9WU28		Q9CQ65
O09061		G3X8R0		O09061
P19096		Q9JKW0		P19096
P99024		Q9EPC1		P99024
P06745		E9PWQ9		P06745
P21550		Q91YT7		P21550
Q99PT1		F6UP77		Q99PT1
A6ZI47		Q9WV60		A6ZI47
P07356		A0A0G2JGN6		P07356
P42932		Q8BFS6		P42932
P68369		G5E891		P68369
P09411		A0A1B0GX27		P09411
P08249		P60670		P08249
P35700		F7ADQ2		P35700
P11983		P70122		P11983
P68373		Q9CR86		P68373
P70349		O88851		P70349
Q76MZ3		Q8VCH0		Q76MZ3
P98064		Q8BIJ6		P98064
Q9D8N0		Q80WQ2		Q9D8N0
P62962		Q8BRF7		P62962
P50580		Q6A028		P50580
P42208		D3YY53		P42208
Q922F4		D3Z783		Q922F4
A0A087WR50		A0A1B0GSU0		A0A087WR50
A0A1B0GSX0		Q9Z0E6		A0A1B0GSX0
Q6PIE5		Q8C0D5		Q6PIE5
O55234		P15535		O55234
P60867		O88456		P60867
O70492		Q9CR26		O70492
P24369		G5E897		P24369
P09041		D3YX27		P09041
Q9ERD7		Q61239		Q9ERD7
P17182		P60521		P17182
P50247		Q9CQ22		P50247
Q60864		Q8K411		Q60864
P63101		Q8JZZ5		P63101
P49722		Q9D997		P49722
O08810		P39447		O08810
Q9CQI6		Q9D9V3		Q9CQI6
P10126		Q811D0		P10126
Q9CZD3		Q9CQF9		Q9CZD3
Q99L47		P54731		Q99L47
Q07797		Q9JLI0		Q07797
P70168		Q9DC50		P70168
Q6ZWN5		A0A3Q4EHW7		Q6ZWN5
Q8VDN2		Q9D7H3		Q8VDN2
P27773		Q99PV0		P27773
O88844		P85094		O88844
Q9D379		F8VPK0		Q9D379
P61982		G3X928		P61982
P25444		Q9D2N9		P25444
O70456		O54774		O70456
P62631		Q8BIW1		P62631
P68254		Q9CZU3		P68254
P08113		Q8BGB7		P08113
P62281		E9Q6R7		P62281
P35979		E9Q264		P35979
Q9QUM9		P58404		Q9QUM9
Q6ZWX6		Q9D0J4		Q6ZWX6
Q9R1P4		Q91Z83		Q9R1P4
Q9QZ88		F7AI87		Q9QZ88
Q9Z0S1		Q8JZK9		Q9Z0S1
P40142		Q8VI75		P40142
P68510				P68510
Q9CQV8				Q9CQV8
P17742				P17742
P97857				P97857
Q9Z2U0				Q9Z2U0
P07901				P07901
O08807				O08807
Q61753				Q61753
P68037				P68037
Q8CI94				Q8CI94
P70296				P70296
Q60605				Q60605
P14206				P14206
Q9D358				Q9D358
Q99K85				Q99K85
P10605				P10605
Q80T06				Q80T06
P10630				P10630
Q9WTP6				Q9WTP6
P62259				P62259
P11499				P11499
				O70475
				P16460
				A0A0A6YVU8
				P06869
				P62075
				F8VPU6
				Q9DBT5
				Q3U5Q7
				Q9EQK5
				Q64437
				Q7TSV4
				E9Q586
				A0A3Q4EGR2
				Q68FG2
				Q91VR5
				Q6A0A9
				A0A087WNU6
				Q9DC23
				E0CXB9
				E9PUD2
				D3YXZ3
				Q8CI51
				Q9JM14
				B1AU25
				Q9CQ92
				Q8K2B3
				B2RQS1
				P97372
				Q80VP0
				Q3ULB1
				E9QK48
				A0A0R4J2B2
				Q8QZT1
				Q3V3R1
				E9Q1S3
				P27612
				A2AN08
				Q3UHJ0
				Q8K3C3
				Q8C878
				Q60930
				Q3TU36
				A2ACH6
				Q5SVR0
				A0A087WRM2
				Q91YP2
				Q8CIB5
				A0A0A0MQG7
				Q8BP40
				Q8BH86
				Q9CWZ7
				Q9CR95
				Q9QYF9
				Q8BZA9
				O08529
				A0A1Y7VMN0
				Q9DD18
				P35505
				Q8VE62
				Q91V64
				Q6Q899
				Q8CGA0
				Q9ES97
				P52912
				A0A0R4J195
				P53810
				P61971
				Q3UGX2
				E9PW47
				P49813
				Q9D5V5
				J3QNM3
				Q924M7
				Q9ESP1
				Q9CQW9
				Q6P542
				Q9QUR7
				Q9DB20
				O88712
				P47857
				P24668
				P0C605
				Q8CG76
				Q99L13
				Q9DB27
				Q8CAQ8
				Q8R2Q8
				Q8CGK3
				A0A1D5RLY6
				E0CZE0
				Q6PEB6
				P83882
				O88543
				Q8BFQ8
				Q8VCT3
				O88587
				Q9WTL7
				Q8BVQ5
				Q6NSR8
				O08746
				A0A0G2JGQ6
				Q810B6
				Q9DBF1
				Q8BYA0
				P43406
				P63328
				Q05186
				Q3TXN1
				Q8BK48
				Q91X52
				Q4FE56
				Q8BYB9
				P61222
				P29268
				A0A1B0GT92
				Q9JI75
				Q9D2Y4
				Q8BJY1
				O89110
				Q99KC8
				Q64324
				Q99J77
				A0A0R4J083
				P47941
				O55135
				A0A3Q4EBK4
				Q9Z1Z0
				Q99MI1
				Q8C3V4
				Q9CRC9
				Q8BWZ3
				O08573
				P56391
				O70400
				Q9R0Q6
				G3X972
				A0A0R4J0B4
				Q05D44
				A0A0A0MQN4
				P35235
				Q9DBE0
				Q9WUM5
				H3BKT5
				Q9D051
				Q9WV55
				P32233
				Q9DCC4
				Q8K0C9
				Q6PDL0
				E9Q616
				Q80U72
				P59017
				Q6P2B1
				Q9D662
				Q9DB29
				A0A0R4J1E3
				Q9CQW1
				P32020
				G3UZT6
				Q9QXZ0
				F8WH23
				Q9D1J1
				Q64339
				P18872
				Q00993
				Q8VDJ3
				Q9D6Y9
				Q08642
				Q9D0M1
				Q62384
				F8WH42
				Q08093
				P35585
				E9Q1W0
				Q9CQA3
				Q9CPX6
				P97494
				Q8C0C7
				E9PYA3
				Q6P5H2
				F8VPN4
				Q6P9R2
				A0A0G2JES3
				Q99KR3
				J3QN31
				Q3TMH2
				Q8C8U0
				P36552
				Z4YLI8
				Q8K1R7
				A0A0A6YXR4
				Q9Z1G4
				Q99KR7
				Q9CQ80
				P10518
				O89112
				Q91WC0
				F2Z456
				Q8K0D5
				Q9CXA2
				A0A087WPF8
				P50543
				Q91W50
				Q8CHW4
				P97434
				Q63829
				P62315
				Q80ZX0
				E9PXY1
				P70280
				Q91VM9
				P97390
				E9Q806
				Q9JLV5
				E9Q4P1
				Q9ES46
				Q9ERI2
				E9Q7T7
				Q8VEM8
				A0A0A6YXE3
				B7ZCL7
				Q9WU28
				G3X8R0
				Q9JKW0
				Q9EPC1
				E9PWQ9
				Q91YT7
				F6UP77
				Q9WV60
				A0A0G2JGN6
				Q8BFS6
				G5E891
				A0A1B0GX27
				P60670
				F7ADQ2
				P70122
				Q9CR86
				O88851
				Q8VCH0
				Q8BIJ6
				Q80WQ2
				Q8BRF7
				Q6A028
				D3YY53
				D3Z783
				A0A1B0GSU0
				Q9Z0E6
				Q8C0D5
				P15535
				O88456
				Q9CR26
				G5E897
				D3YX27
				Q61239
				P60521
				Q9CQ22
				Q8K411
				Q8JZZ5
				Q9D997
				P39447
				Q9D9V3
				Q811D0
				Q9CQF9
				P54731
				Q9JLI0
				Q9DC50
				A0A3Q4EHW7
				Q9D7H3
				Q99PV0
				P85094
				F8VPK0
				G3X928
				Q9D2N9
				O54774
				Q8BIW1
				Q9CZU3
				Q8BGB7
				E9Q6R7
				E9Q264
				P58404
				Q9D0J4
				Q91Z83
				F7AI87
				Q8JZK9
				Q8VI75

## Sheet: 3_List proteins inc shScrDMSO
List Tfold increased in shScr DMSO		List Venn exclusive in shScr DMSO		Final list Venn+Tfold
Q00493		Q8BHC9		Q8BHC9
Q5EBP8				Q9Z222
Q9Z0J0		Q9Z222		Q3UH93
Q9WUU7		Q3UH93		E9Q5G3
Q9Z2L6		E9Q5G3		Q8K298
Q920A5		Q8K298		Q61009
Q61112		Q61009		Q64726
A0A0G2JDL9		Q64726		Q80W65
Q9R0E2		Q80W65		A0A0A0MQ69
A0A1W2P7Y9		A0A0A0MQ69		Q80V53
Q640N1		Q80V53		Q8K209
Q8VIB3		Q8K209		A0A0R4J0H5
Q9CZX8		A0A0R4J0H5		Q9JLI2
O88531		Q9JLI2		Q80UM7
Q62165		Q80UM7		P32261
P17918		P32261		E9Q0Z7
P17439		E9Q0Z7		O08543
F8VQJ3		O08543		Q62371
Q60648		Q62371		O88745
Q3TCN2		O88745		O35188
O35215		O35188		O55183
P0CG50		O55183		Q9DB34
Q3U9N4		Q9DB34		O89001
C0HKG6		O89001		Q9WVM1
Q64695		Q9WVM1		Q8K2Y3
O35664		Q8K2Y3		Q6AZB0
Q9ESY9		Q6AZB0		Q61703
P41731		Q61703		Q61090
Q99020		Q61090		A0A494BBF6
Q02819		A0A494BBF6		P54227
P62320		P54227		E9PZF5
P21956		E9PZF5		P0C192
Q9WU78		P0C192		P53690
A0A2I3BQZ9		P53690		E9Q5C9
P11438		E9Q5C9		Q9JMK0
P11370		Q9JMK0		D3YXK2
Q9CYN9		D3YXK2		Q9CX86
Q6P6I8		Q9CX86		Q3UHX2
A0A2R8VKS6		Q3UHX2		A8DIL0
O09114		A8DIL0		Q8K2C7
Q8BL99		Q8K2C7		Q80V70
Q99M71		Q80V70		Q05909
A2APM2		Q05909		D3YWM8
Q9R1Q9		D3YWM8		O08912
P10852		O08912		A0A0A6YY83
F8VQL0		A0A0A6YY83		Q812G0
Q9CPX4		Q812G0		P70428
Q08879		P70428		P03975
G3UXT7		P03975		Q99LL3
Q9QZF2		Q99LL3		H9H9R4
Q99P91		H9H9R4		P84104
Q9CZB2		P84104		Q08509
P15116		Q08509		Q9WU60
P10404		Q9WU60		O88572
Q9JI58		O88572		D3Z0S6
Q07113		D3Z0S6		Q5SWN2
Q9R045		Q5SWN2		Q8BT07
A0A0R4J117		Q8BT07		E9Q3A7
Q6PHU5		E9Q3A7		P62331
Q8R4G6		P62331		G3UWC2
Q9EPL2		G3UWC2		Q99J36
Q9WVH9		Q99J36		P49025
P09528		P49025		E9Q3T3
Q3UTR7		E9Q3T3		Q9ESU7
Q9CZQ6		Q9ESU7		Q60767
Q3UV17		Q60767		Q9WTZ2
P11344		Q9WTZ2		Q00493
Q9QUN9				Q5EBP8
Q62351				Q9Z0J0
E9Q0F0				Q9WUU7
Q61292				Q9Z2L6
P70663				Q920A5
O35375				Q61112
E9Q718				A0A0G2JDL9
O89086				Q9R0E2
P08226				A0A1W2P7Y9
P27046				Q640N1
P47879				Q8VIB3
P07147				Q9CZX8
Q8QZR4				O88531
E9PVA8				Q62165
Q9JLZ6				P17918
O88507				P17439
O08747				F8VQJ3
P29812				Q60648
Q62419				Q3TCN2
Q9Z175				O35215
Q91YW3				P0CG50
Q6IQX7				Q3U9N4
Q91VU0				C0HKG6
Q9WVT6				Q64695
Q9R1E6				O35664
Q9EPK6				Q9ESY9
Q5DTK1				P41731
				Q99020
				Q02819
				P62320
				P21956
				Q9WU78
				A0A2I3BQZ9
				P11438
				P11370
				Q9CYN9
				Q6P6I8
				A0A2R8VKS6
				O09114
				Q8BL99
				Q99M71
				A2APM2
				Q9R1Q9
				P10852
				F8VQL0
				Q9CPX4
				Q08879
				G3UXT7
				Q9QZF2
				Q99P91
				Q9CZB2
				P15116
				P10404
				Q9JI58
				Q07113
				Q9R045
				A0A0R4J117
				Q6PHU5
				Q8R4G6
				Q9EPL2
				Q9WVH9
				P09528
				Q3UTR7
				Q9CZQ6
				Q3UV17
				P11344
				Q9QUN9
				Q62351
				E9Q0F0
				Q61292
				P70663
				O35375
				E9Q718
				O89086
				P08226
				P27046
				P47879
				P07147
				Q8QZR4
				E9PVA8
				Q9JLZ6
				O88507
				O08747
				P29812
				Q62419
				Q9Z175
				Q91YW3
				Q6IQX7
				Q91VU0
				Q9WVT6
				Q9R1E6
				Q9EPK6
				Q5DTK1

## Sheet: 4_List genes shScrTMZ
From	Entry	Entry Name	Protein names	Gene Names (primary)
Q8VCQ8	Q8VCQ8	Q8VCQ8_MOUSE	Caldesmon 1	Cald1
P51910	P51910	APOD_MOUSE	Apolipoprotein D (Apo-D) (ApoD)	Apod
P17563	P17563	SBP1_MOUSE	Methanethiol oxidase (MTO) (EC 1.8.3.4) (56 kDa selenium-binding protein) (SBP56) (SP56) (Selenium-binding protein 1)	Selenbp1
P14824	P14824	ANXA6_MOUSE	Annexin A6 (67 kDa calelectrin) (Annexin VI) (Annexin-6) (Calphobindin-II) (CPB-II) (Chromobindin-20) (Lipocortin VI) (Protein III) (p68) (p70)	Anxa6
Q9Z2N8	Q9Z2N8	ACL6A_MOUSE	Actin-like protein 6A (53 kDa BRG1-associated factor A) (Actin-related protein Baf53a) (BRG1-associated factor 53A) (BAF53A)	Actl6a
P13020	P13020	GELS_MOUSE	Gelsolin (Actin-depolymerizing factor) (ADF) (Brevin)	Gsn
P97429	P97429	ANXA4_MOUSE	Annexin A4 (Annexin IV) (Annexin-4)	Anxa4
P54775	P54775	PRS6B_MOUSE	26S proteasome regulatory subunit 6B (26S proteasome AAA-ATPase subunit RPT3) (CIP21) (MB67-interacting protein) (MIP224) (Proteasome 26S subunit ATPase 4) (Tat-binding protein 7) (TBP-7)	Psmc4
O09164	O09164	SODE_MOUSE	Extracellular superoxide dismutase [Cu-Zn] (EC-SOD) (EC 1.15.1.1)	Sod3
F8WIV2	F8WIV2	F8WIV2_MOUSE	Serine (or cysteine) peptidase inhibitor, clade B, member 6a	Serpinb6a
Q9R0P9	Q9R0P9	UCHL1_MOUSE	Ubiquitin carboxyl-terminal hydrolase isozyme L1 (UCH-L1) (EC 3.4.19.12) (Neuron cytoplasmic protein 9.5) (PGP 9.5) (PGP9.5) (Ubiquitin thioesterase L1)	Uchl1
Q9QUR6	Q9QUR6	PPCE_MOUSE	Prolyl endopeptidase (PE) (EC 3.4.21.26) (Post-proline cleaving enzyme)	Prep
Q9R0P3	Q9R0P3	ESTD_MOUSE	S-formylglutathione hydrolase (FGH) (EC 3.1.2.12) (Esterase 10) (Esterase D) (Sid 478)	Esd
P28474	P28474	ADHX_MOUSE	Alcohol dehydrogenase class-3 (EC 1.1.1.1) (Alcohol dehydrogenase 2) (Alcohol dehydrogenase 5) (Alcohol dehydrogenase B2) (ADH-B2) (Alcohol dehydrogenase class-III) (Glutathione-dependent formaldehyde dehydrogenase) (FALDH) (FDH) (GSH-FDH) (EC 1.1.1.-) (S-(hydroxymethyl)glutathione dehydrogenase) (EC 1.1.1.284)	Adh5
P06801	P06801	MAOX_MOUSE	NADP-dependent malic enzyme (NADP-ME) (EC 1.1.1.40) (Malic enzyme 1)	Me1
P30882	P30882	CCL5_MOUSE	C-C motif chemokine 5 (MuRantes) (SIS-delta) (Small-inducible cytokine A5) (T-cell-specific protein RANTES)	Ccl5
G3UXZ5	G3UXZ5	G3UXZ5_MOUSE	Proteasome (prosome, macropain) activator subunit 1 (PA28 alpha)	Psme1
Q64727	Q64727	VINC_MOUSE	Vinculin (Metavinculin)	Vcl
P99029	P99029	PRDX5_MOUSE	Peroxiredoxin-5, mitochondrial (EC 1.11.1.24) (Antioxidant enzyme B166) (AOEB166) (Liver tissue 2D-page spot 2D-0014IV) (PLP) (Peroxiredoxin V) (Prx-V) (Peroxisomal antioxidant enzyme) (Thioredoxin peroxidase PMP20) (Thioredoxin-dependent peroxiredoxin 5)	Prdx5
Q99KI0	Q99KI0	ACON_MOUSE	Aconitate hydratase, mitochondrial (Aconitase) (EC 4.2.1.3) (Citrate hydro-lyase)	Aco2
Q64442	Q64442	DHSO_MOUSE	Sorbitol dehydrogenase (SDH) (SORD) (EC 1.1.1.-) (L-iditol 2-dehydrogenase) (EC 1.1.1.14) (Polyol dehydrogenase) (Xylitol dehydrogenase) (XDH) (EC 1.1.1.9)	Sord
P45377	P45377	ALD2_MOUSE	Aldose reductase-related protein 2 (AR) (EC 1.1.1.21) (Aldehyde reductase) (Fibroblast growth factor-regulated protein) (Protein FR-1)	Akr1b8
Q8R180	Q8R180	ERO1A_MOUSE	ERO1-like protein alpha (ERO1-L) (ERO1-L-alpha) (EC 1.8.4.-) (Endoplasmic reticulum oxidoreductase alpha) (Endoplasmic reticulum oxidoreductin-1-like protein) (Oxidoreductin-1-L-alpha)	Ero1a
P48758	P48758	CBR1_MOUSE	Carbonyl reductase [NADPH] 1 (EC 1.1.1.184) (15-hydroxyprostaglandin dehydrogenase [NADP(+)]) (EC 1.1.1.196, EC 1.1.1.197) (20-beta-hydroxysteroid dehydrogenase) (Alcohol dehydrogenase [NAD(P)+] CBR1) (EC 1.1.1.71) (NADPH-dependent carbonyl reductase 1) (Prostaglandin 9-ketoreductase) (PG-9-KR) (Prostaglandin-E(2) 9-reductase) (EC 1.1.1.189)	Cbr1
P62141	P62141	PP1B_MOUSE	Serine/threonine-protein phosphatase PP1-beta catalytic subunit (PP-1B) (EC 3.1.3.16) (EC 3.1.3.53)	Ppp1cb
Q99K51	Q99K51	PLST_MOUSE	Plastin-3 (T-plastin)	Pls3
A0A1L1SSF8	A0A1L1SSF8	A0A1L1SSF8_MOUSE	RIKEN cDNA 4931406C07 gene	4931406C07Rik
Q9WTP7	Q9WTP7	KAD3_MOUSE	GTP:AMP phosphotransferase AK3, mitochondrial (EC 2.7.4.10) (Adenylate kinase 3) (AK 3) (Adenylate kinase 3 alpha-like 1)	Ak3
Q9JKX6	Q9JKX6	NUDT5_MOUSE	ADP-sugar pyrophosphatase (EC 3.6.1.13) (8-oxo-dGDP phosphatase) (EC 3.6.1.58) (Nuclear ATP-synthesis protein NUDIX5) (EC 2.7.7.96) (Nucleoside diphosphate-linked moiety X motif 5) (Nudix motif 5)	Nudt5
P01899	P01899	HA11_MOUSE	H-2 class I histocompatibility antigen, D-B alpha chain (H-2D(B))	H2-D1
V9GX26	V9GX26	V9GX26_MOUSE	Glycogenin	Gyg
Q00612	Q00612	G6PD1_MOUSE	Glucose-6-phosphate 1-dehydrogenase X (G6PD) (EC 1.1.1.49)	G6pdx
Q8K354	Q8K354	CBR3_MOUSE	Carbonyl reductase [NADPH] 3 (EC 1.1.1.184) (NADPH-dependent carbonyl reductase 3) (Quinone reductase CBR3) (EC 1.6.5.10)	Cbr3
P19324	P19324	SERPH_MOUSE	Serpin H1 (47 kDa heat shock protein) (Collagen-binding protein) (Colligin) (Serine protease inhibitor J6)	Serpinh1
D6RH49	D6RH49	D6RH49_MOUSE	40S ribosomal protein S27	Rps27l
Q8K4Z3	Q8K4Z3	NNRE_MOUSE	NAD(P)H-hydrate epimerase (EC 5.1.99.6) (Apolipoprotein A-I-binding protein) (AI-BP) (NAD(P)HX epimerase)	Naxe
Q91ZJ5	Q91ZJ5	UGPA_MOUSE	UTP--glucose-1-phosphate uridylyltransferase (EC 2.7.7.9) (UDP-glucose pyrophosphorylase) (UDPGP) (UGPase)	Ugp2
P41105	P41105	RL28_MOUSE	60S ribosomal protein L28	Rpl28
D3Z7X7	D3Z7X7	D3Z7X7_MOUSE	Tumor protein D52	Tpd52
G5E895	G5E895	G5E895_MOUSE	Aldo-keto reductase family 1, member B10 (aldose reductase)	Akr1b10
P00493	P00493	HPRT_MOUSE	Hypoxanthine-guanine phosphoribosyltransferase (HGPRT) (HGPRTase) (EC 2.4.2.8) (HPRT B)	Hprt1
P54071	P54071	IDHP_MOUSE	Isocitrate dehydrogenase [NADP], mitochondrial (IDH) (EC 1.1.1.42) (ICD-M) (IDP) (NADP(+)-specific ICDH) (Oxalosuccinate decarboxylase)	Idh2
Q9R0Q7	Q9R0Q7	TEBP_MOUSE	Prostaglandin E synthase 3 (EC 5.3.99.3) (Cytosolic prostaglandin E2 synthase) (cPGES) (Hsp90 co-chaperone) (Progesterone receptor complex p23) (Sid 3177) (Telomerase-binding protein p23)	Ptges3
A0A0N4SVS6	A0A0N4SVS6	A0A0N4SVS6_MOUSE	Cellular nucleic acid binding protein	Cnbp
P12970	P12970	RL7A_MOUSE	60S ribosomal protein L7a (Surfeit locus protein 3)	Rpl7a
P63005	P63005	LIS1_MOUSE	Platelet-activating factor acetylhydrolase IB subunit beta (Lissencephaly-1 protein) (LIS-1) (PAF acetylhydrolase 45 kDa subunit) (PAF-AH 45 kDa subunit) (PAF-AH alpha) (PAFAH alpha)	Pafah1b1
Q8BVQ9	Q8BVQ9	Q8BVQ9_MOUSE	26S proteasome regulatory subunit 7 (Proteasome (prosome, macropain) 26S subunit, ATPase 2)	Psmc2
Q9D0F9	Q9D0F9	PGM1_MOUSE	Phosphoglucomutase-1 (PGM 1) (EC 5.4.2.2) (Glucose phosphomutase 1) (Phosphoglucomutase-2)	Pgm1
Q61599	Q61599	GDIR2_MOUSE	Rho GDP-dissociation inhibitor 2 (Rho GDI 2) (D4) (Rho-GDI beta)	Arhgdib
P97315	P97315	CSRP1_MOUSE	Cysteine and glycine-rich protein 1 (Cysteine-rich protein 1) (CRP) (CRP1)	Csrp1
P40124	P40124	CAP1_MOUSE	Adenylyl cyclase-associated protein 1 (CAP 1)	Cap1
Q9CPV4	Q9CPV4	GLOD4_MOUSE	Glyoxalase domain-containing protein 4	Glod4
P10649	P10649	GSTM1_MOUSE	Glutathione S-transferase Mu 1 (EC 2.5.1.18) (GST 1-1) (GST class-mu 1) (Glutathione S-transferase GT8.7) (pmGT10)	Gstm1
P16110	P16110	LEG3_MOUSE	Galectin-3 (Gal-3) (35 kDa lectin) (Carbohydrate-binding protein 35) (CBP 35) (Galactose-specific lectin 3) (IgE-binding protein) (L-34 galactoside-binding lectin) (Laminin-binding protein) (Lectin L-29) (Mac-2 antigen)	Lgals3
P62814	P62814	VATB2_MOUSE	V-type proton ATPase subunit B, brain isoform (V-ATPase subunit B 2) (Endomembrane proton pump 58 kDa subunit) (Vacuolar proton pump subunit B 2)	Atp6v1b2
Q8BVI4	Q8BVI4	DHPR_MOUSE	Dihydropteridine reductase (EC 1.5.1.34) (HDHPR) (Quinoid dihydropteridine reductase)	Qdpr
P62137	P62137	PP1A_MOUSE	Serine/threonine-protein phosphatase PP1-alpha catalytic subunit (PP-1A) (EC 3.1.3.16)	Ppp1ca
Q9R0P5	Q9R0P5	DEST_MOUSE	Destrin (Actin-depolymerizing factor) (ADF) (Sid 23)	Dstn
P15626	P15626	GSTM2_MOUSE	Glutathione S-transferase Mu 2 (EC 2.5.1.18) (GST 5-5) (GST class-mu 2) (Glutathione S-transferase pmGT2)	Gstm2
P27546	P27546	MAP4_MOUSE	Microtubule-associated protein 4 (MAP-4)	Map4
Q9D0K2	Q9D0K2	SCOT1_MOUSE	Succinyl-CoA:3-ketoacid coenzyme A transferase 1, mitochondrial (SCOT) (EC 2.8.3.5) (3-oxoacid CoA-transferase 1) (Somatic-type succinyl-CoA:3-oxoacid CoA-transferase) (SCOT-s) (Succinyl-CoA:3-oxoacid CoA transferase)	Oxct1
P14426	P14426	HA13_MOUSE	H-2 class I histocompatibility antigen, D-K alpha chain (H-2D(K))	H2-D1
Q9WTX5	Q9WTX5	SKP1_MOUSE	S-phase kinase-associated protein 1 (Cyclin-A/CDK2-associated protein p19) (S-phase kinase-associated protein 1A) (p19A) (p19skp1)	Skp1
Q9WV80	Q9WV80	SNX1_MOUSE	Sorting nexin-1	Snx1
Q99JY9	Q99JY9	ARP3_MOUSE	Actin-related protein 3 (Actin-like protein 3)	Actr3
Q62348	Q62348	TSN_MOUSE	Translin (EC 3.1.-.-) (Component 3 of promoter of RISC) (C3PO) (Testis/brain RNA-binding protein) (TB-RBP)	Tsn
P47963	P47963	RL13_MOUSE	60S ribosomal protein L13 (A52)	Rpl13
P10107	P10107	ANXA1_MOUSE	Annexin A1 (Annexin I) (Annexin-1) (Calpactin II) (Calpactin-2) (Chromobindin-9) (Lipocortin I) (Phospholipase A2 inhibitory protein) (p35) [Cleaved into: Annexin Ac2-26]	Anxa1
Q3TML0	Q3TML0	Q3TML0_MOUSE	Protein disulfide-isomerase A6 (EC 5.3.4.1)	Pdia6
A2AMW0	A2AMW0	A2AMW0_MOUSE	F-actin-capping protein subunit beta	Capzb
P62874	P62874	GBB1_MOUSE	Guanine nucleotide-binding protein G(I)/G(S)/G(T) subunit beta-1 (Transducin beta chain 1)	Gnb1
Q7TPR4	Q7TPR4	ACTN1_MOUSE	Alpha-actinin-1 (Alpha-actinin cytoskeletal isoform) (F-actin cross-linking protein) (Non-muscle alpha-actinin-1)	Actn1
Q64105	Q64105	SPRE_MOUSE	Sepiapterin reductase (SPR) (EC 1.1.1.153)	Spr
Q91XH5	Q91XH5	Q91XH5_MOUSE	Sepiapterin reductase (EC 1.1.1.153)	Spr
Q924B0	Q924B0	Q924B0_MOUSE	Inositol-1-monophosphatase (EC 3.1.3.25)	Impa1
P50396	P50396	GDIA_MOUSE	Rab GDP dissociation inhibitor alpha (Rab GDI alpha) (Guanosine diphosphate dissociation inhibitor 1) (GDI-1)	Gdi1
Q9Z1Q5	Q9Z1Q5	CLIC1_MOUSE	Chloride intracellular channel protein 1 (Nuclear chloride ion channel 27) (NCC27)	Clic1
I7HLV2	I7HLV2	I7HLV2_MOUSE	Ribosomal protein 10 (Ribosomal protein L10)	Rpl10
Q9CQI3	Q9CQI3	GMFB_MOUSE	Glia maturation factor beta (GMF-beta)	Gmfb
A2AE91	A2AE91	A2AE91_MOUSE	glutathione transferase (EC 2.5.1.18)	Gstm4
P24527	P24527	LKHA4_MOUSE	Leukotriene A-4 hydrolase (LTA-4 hydrolase) (EC 3.3.2.6) (Leukotriene A(4) hydrolase) (Tripeptide aminopeptidase LTA4H) (EC 3.4.11.4)	Lta4h
Q8BTM8	Q8BTM8	FLNA_MOUSE	Filamin-A (FLN-A) (Actin-binding protein 280) (ABP-280) (Alpha-filamin) (Endothelial actin-binding protein) (Filamin-1) (Non-muscle filamin)	Flna
G3UXW2	G3UXW2	G3UXW2_MOUSE	Histocompatibility 2, K1, K region	H2-K1
P47754	P47754	CAZA2_MOUSE	F-actin-capping protein subunit alpha-2 (CapZ alpha-2)	Capza2
Q9Z0N1	Q9Z0N1	IF2G_MOUSE	Eukaryotic translation initiation factor 2 subunit 3, X-linked (EC 3.6.5.3) (Eukaryotic translation initiation factor 2 subunit gamma, X-linked) (eIF-2-gamma X)	Eif2s3x
E9QKR0	E9QKR0	E9QKR0_MOUSE	Guanine nucleotide binding protein (G protein), beta 2	Gnb2
P50516	P50516	VATA_MOUSE	V-type proton ATPase catalytic subunit A (V-ATPase subunit A) (EC 7.1.2.2) (V-ATPase 69 kDa subunit) (Vacuolar proton pump subunit alpha)	Atp6v1a
A0A498WGK2	A0A498WGK2	A0A498WGK2_MOUSE	asparagine--tRNA ligase (EC 6.1.1.22)	Nars
Q9WVK4	Q9WVK4	EHD1_MOUSE	EH domain-containing protein 1 (PAST homolog 1) (mPAST1)	Ehd1
Q9CQM9	Q9CQM9	GLRX3_MOUSE	Glutaredoxin-3 (PKC-interacting cousin of thioredoxin) (PICOT) (PKC-theta-interacting protein) (PKCq-interacting protein) (Thioredoxin-like protein 2)	Glrx3
Q99KQ4	Q99KQ4	NAMPT_MOUSE	Nicotinamide phosphoribosyltransferase (NAmPRTase) (Nampt) (EC 2.4.2.12) (Pre-B-cell colony-enhancing factor 1 homolog) (PBEF) (Visfatin)	Nampt
Q9CPU0	Q9CPU0	LGUL_MOUSE	Lactoylglutathione lyase (EC 4.4.1.5) (Aldoketomutase) (Glyoxalase I) (Glx I) (Ketone-aldehyde mutase) (Methylglyoxalase) (S-D-lactoylglutathione methylglyoxal lyase)	Glo1
Q04447	Q04447	KCRB_MOUSE	Creatine kinase B-type (EC 2.7.3.2) (B-CK) (Creatine kinase B chain) (Creatine phosphokinase B-type) (CPK-B)	Ckb
Q5RKN9	Q5RKN9	Q5RKN9_MOUSE	F-actin-capping protein subunit alpha	Capza1
P63168	P63168	DYL1_MOUSE	Dynein light chain 1, cytoplasmic (8 kDa dynein light chain) (DLC8) (Dynein light chain LC8-type 1) (Protein inhibitor of neuronal nitric oxide synthase) (PIN) (mPIN)	Dynll1
Q9CPW4	Q9CPW4	ARPC5_MOUSE	Actin-related protein 2/3 complex subunit 5 (Arp2/3 complex 16 kDa subunit) (p16-ARC)	Arpc5
Q07235	Q07235	GDN_MOUSE	Glia-derived nexin (GDN) (Peptidase inhibitor 7) (PI-7) (Protease nexin 1) (PN-1) (Protease nexin I) (Serine protease-inhibitor 4) (Serpin E2)	Serpine2
Q62426	Q62426	CYTB_MOUSE	Cystatin-B (Stefin-B)	Cstb
Q8CG16	Q8CG16	C1RA_MOUSE	Complement C1r-A subcomponent (EC 3.4.21.41) (Complement component 1 subcomponent r-A) [Cleaved into: Complement C1r-A subcomponent heavy chain; Complement C1r-A subcomponent light chain]	C1ra
P07310	P07310	KCRM_MOUSE	Creatine kinase M-type (EC 2.7.3.2) (Creatine kinase M chain) (Creatine phosphokinase M-type) (CPK-M) (M-CK)	Ckm
P47911	P47911	RL6_MOUSE	60S ribosomal protein L6 (TAX-responsive enhancer element-binding protein 107) (TAXREB107)	Rpl6
Q9CQ60	Q9CQ60	6PGL_MOUSE	6-phosphogluconolactonase (6PGL) (EC 3.1.1.31)	Pgls
Q68FD5	Q68FD5	CLH1_MOUSE	Clathrin heavy chain 1	Cltc
Q9CZU6	Q9CZU6	CISY_MOUSE	Citrate synthase, mitochondrial (EC 2.3.3.1) (Citrate (Si)-synthase)	Cs
B1AQF4	B1AQF4	B1AQF4_MOUSE	Dual specificity protein phosphatase (EC 3.1.3.16) (EC 3.1.3.48)	Dusp3
Q9WVJ2	Q9WVJ2	PSD13_MOUSE	26S proteasome non-ATPase regulatory subunit 13 (26S proteasome regulatory subunit RPN9) (26S proteasome regulatory subunit S11) (26S proteasome regulatory subunit p40.5)	Psmd13
Q9D031	Q9D031	Q9D031_MOUSE	Ras suppressor protein 1	Rsu1
P70195	P70195	PSB7_MOUSE	Proteasome subunit beta type-7 (EC 3.4.25.1) (Macropain chain Z) (Multicatalytic endopeptidase complex chain Z) (Proteasome subunit Z)	Psmb7
B7ZBY7	B7ZBY7	B7ZBY7_MOUSE	Ubiquitin-conjugating enzyme E2 variant 1	Ube2v1
P62918	P62918	RL8_MOUSE	60S ribosomal protein L8	Rpl8
P14152	P14152	MDHC_MOUSE	Malate dehydrogenase, cytoplasmic (EC 1.1.1.37) (Aromatic alpha-keto acid reductase) (KAR) (EC 1.1.1.96) (Cytosolic malate dehydrogenase)	Mdh1
P19157	P19157	GSTP1_MOUSE	Glutathione S-transferase P 1 (Gst P1) (EC 2.5.1.18) (GST YF-YF) (GST class-pi) (GST-piB) (Preadipocyte growth factor)	Gstp1
P14115	P14115	RL27A_MOUSE	60S ribosomal protein L27a (L29)	Rpl27a
Q8K157	Q8K157	GALM_MOUSE	Galactose mutarotase (EC 5.1.3.3) (Aldose 1-epimerase)	Galm
P09103	P09103	PDIA1_MOUSE	Protein disulfide-isomerase (PDI) (EC 5.3.4.1) (Cellular thyroid hormone-binding protein) (Endoplasmic reticulum resident protein 59) (ER protein 59) (ERp59) (Prolyl 4-hydroxylase subunit beta) (p55)	P4hb
P99026	P99026	PSB4_MOUSE	Proteasome subunit beta type-4 (Low molecular mass protein 3) (Macropain beta chain) (Multicatalytic endopeptidase complex beta chain) (Proteasome beta chain) (Proteasome chain 3)	Psmb4
B2KF55	B2KF55	B2KF55_MOUSE	Ubiquitin-conjugating enzyme E2 variant 2	Ube2v2
Q8BH40	Q8BH40	Q8BH40_MOUSE	Syntaxin-7	Stx7
P80314	P80314	TCPB_MOUSE	T-complex protein 1 subunit beta (TCP-1-beta) (CCT-beta)	Cct2
O88958	O88958	GNPI1_MOUSE	Glucosamine-6-phosphate isomerase 1 (EC 3.5.99.6) (Glucosamine-6-phosphate deaminase 1) (GNPDA 1) (GlcN6P deaminase 1) (Oscillin)	Gnpda1
Q60692	Q60692	PSB6_MOUSE	Proteasome subunit beta type-6 (EC 3.4.25.1) (Low molecular mass protein 19) (Macropain delta chain) (Multicatalytic endopeptidase complex delta chain) (Proteasome delta chain) (Proteasome subunit Y)	Psmb6
Q9DBP5	Q9DBP5	KCY_MOUSE	UMP-CMP kinase (EC 2.7.4.14) (Deoxycytidylate kinase) (CK) (dCMP kinase) (Nucleoside-diphosphate kinase) (EC 2.7.4.6) (Uridine monophosphate/cytidine monophosphate kinase) (UMP/CMP kinase) (UMP/CMPK)	Cmpk1
P26041	P26041	MOES_MOUSE	Moesin (Membrane-organizing extension spike protein)	Msn
A0A1L1SVK0	A0A1L1SVK0	A0A1L1SVK0_MOUSE	Platelet-activating factor acetylhydrolase, isoform 1b, subunit 2	Pafah1b2
P29758	P29758	OAT_MOUSE	Ornithine aminotransferase, mitochondrial (EC 2.6.1.13) (Ornithine--oxo-acid aminotransferase)	Oat
Q9QZD9	Q9QZD9	EIF3I_MOUSE	Eukaryotic translation initiation factor 3 subunit I (eIF3i) (Eukaryotic translation initiation factor 3 subunit 2) (TGF-beta receptor-interacting protein 1) (TRIP-1) (eIF-3-beta) (eIF3 p36)	Eif3i
P14211	P14211	CALR_MOUSE	Calreticulin (CRP55) (Calregulin) (Endoplasmic reticulum resident protein 60) (ERp60) (HACBP)	Calr
P60229	P60229	EIF3E_MOUSE	Eukaryotic translation initiation factor 3 subunit E (eIF3e) (Eukaryotic translation initiation factor 3 subunit 6) (MMTV integration site 6) (Mammary tumor-associated protein INT-6) (Viral integration site protein INT-6) (eIF-3 p48)	Eif3e
Q9WVA4	Q9WVA4	TAGL2_MOUSE	Transgelin-2 (SM22-beta)	Tagln2
P60766	P60766	CDC42_MOUSE	Cell division control protein 42 homolog (EC 3.6.5.2) (G25K GTP-binding protein)	Cdc42
Q6ZWU9	Q6ZWU9	RS27_MOUSE	40S ribosomal protein S27	Rps27
P14685	P14685	PSMD3_MOUSE	26S proteasome non-ATPase regulatory subunit 3 (26S proteasome regulatory subunit RPN3) (26S proteasome regulatory subunit S3) (Proteasome subunit p58) (Transplantation antigen P91A) (Tum-P91A antigen)	Psmd3
P80318	P80318	TCPG_MOUSE	T-complex protein 1 subunit gamma (TCP-1-gamma) (CCT-gamma) (Matricin) (mTRiC-P5)	Cct3
P80316	P80316	TCPE_MOUSE	T-complex protein 1 subunit epsilon (TCP-1-epsilon) (CCT-epsilon)	Cct5
Q02053	Q02053	UBA1_MOUSE	Ubiquitin-like modifier-activating enzyme 1 (EC 6.2.1.45) (Ubiquitin-activating enzyme E1) (Ubiquitin-activating enzyme E1 X) (Ubiquitin-like modifier-activating enzyme 1 X)	Uba1
A0A0R4J0Z1	A0A0R4J0Z1	A0A0R4J0Z1_MOUSE	Protein disulfide-isomerase A4 (EC 5.3.4.1) (Endoplasmic reticulum resident protein 72)	Pdia4
P57780	P57780	ACTN4_MOUSE	Alpha-actinin-4 (Non-muscle alpha-actinin 4)	Actn4
Q9CPT4	Q9CPT4	MYDGF_MOUSE	Myeloid-derived growth factor (MYDGF)	Mydgf
Q922B2	Q922B2	SYDC_MOUSE	Aspartate--tRNA ligase, cytoplasmic (EC 6.1.1.12) (Aspartyl-tRNA synthetase) (AspRS)	Dars1
Q9QYB1	Q9QYB1	CLIC4_MOUSE	Chloride intracellular channel protein 4 (mc3s5/mtCLIC)	Clic4
P20108	P20108	PRDX3_MOUSE	Thioredoxin-dependent peroxide reductase, mitochondrial (EC 1.11.1.24) (Antioxidant protein 1) (AOP-1) (PRX III) (Perioredoxin-3) (Protein MER5) (Thioredoxin-dependent peroxiredoxin 3)	Prdx3
Q01853	Q01853	TERA_MOUSE	Transitional endoplasmic reticulum ATPase (TER ATPase) (EC 3.6.4.6) (15S Mg(2+)-ATPase p97 subunit) (Valosin-containing protein) (VCP)	Vcp
Q9D1R9	Q9D1R9	RL34_MOUSE	60S ribosomal protein L34	Rpl34
P34884	P34884	MIF_MOUSE	Macrophage migration inhibitory factor (MIF) (EC 5.3.2.1) (Delayed early response protein 6) (DER6) (Glycosylation-inhibiting factor) (GIF) (L-dopachrome isomerase) (L-dopachrome tautomerase) (EC 5.3.3.12) (Phenylpyruvate tautomerase)	Mif
P48036	P48036	ANXA5_MOUSE	Annexin A5 (Anchorin CII) (Annexin V) (Annexin-5) (Calphobindin I) (CPB-I) (Endonexin II) (Lipocortin V) (Placental anticoagulant protein 4) (PP4) (Placental anticoagulant protein I) (PAP-I) (Thromboplastin inhibitor) (Vascular anticoagulant-alpha) (VAC-alpha)	Anxa5
P05063	P05063	ALDOC_MOUSE	Fructose-bisphosphate aldolase C (EC 4.1.2.13) (Aldolase 3) (Brain-type aldolase) (Scrapie-responsive protein 2) (Zebrin II)	Aldoc
P45376	P45376	ALDR_MOUSE	Aldo-keto reductase family 1 member B1 (EC 1.1.1.300) (EC 1.1.1.372) (EC 1.1.1.54) (Aldehyde reductase) (Aldo-keto reductase family 1 member B3) (Aldose reductase) (AR) (EC 1.1.1.21)	Akr1b1
Q3TW96	Q3TW96	UAP1L_MOUSE	UDP-N-acetylhexosamine pyrophosphorylase-like protein 1 (EC 2.7.7.-)	Uap1l1
Q61792	Q61792	LASP1_MOUSE	LIM and SH3 domain protein 1 (LASP-1) (Metastatic lymph node gene 50 protein) (MLN 50)	Lasp1
P05201	P05201	AATC_MOUSE	Aspartate aminotransferase, cytoplasmic (cAspAT) (EC 2.6.1.1) (EC 2.6.1.3) (Cysteine aminotransferase, cytoplasmic) (Cysteine transaminase, cytoplasmic) (cCAT) (Glutamate oxaloacetate transaminase 1) (Transaminase A)	Got1
Q61171	Q61171	PRDX2_MOUSE	Peroxiredoxin-2 (EC 1.11.1.24) (Thiol-specific antioxidant protein) (TSA) (Thioredoxin peroxidase 1) (Thioredoxin-dependent peroxide reductase 1) (Thioredoxin-dependent peroxiredoxin 2)	Prdx2
Q61598	Q61598	GDIB_MOUSE	Rab GDP dissociation inhibitor beta (Rab GDI beta) (GDI-3) (Guanosine diphosphate dissociation inhibitor 2) (GDI-2)	Gdi2
P16858	P16858	G3P_MOUSE	Glyceraldehyde-3-phosphate dehydrogenase (GAPDH) (EC 1.2.1.12) (Peptidyl-cysteine S-nitrosylase GAPDH) (EC 2.6.99.-)	Gapdh
P16045	P16045	LEG1_MOUSE	Galectin-1 (Gal-1) (14 kDa lectin) (Beta-galactoside-binding lectin L-14-I) (Galaptin) (Lactose-binding lectin 1) (Lectin galactoside-binding soluble 1) (S-Lac lectin 1)	Lgals1
P61161	P61161	ARP2_MOUSE	Actin-related protein 2 (Actin-like protein 2)	Actr2
Q62465	Q62465	VAT1_MOUSE	Synaptic vesicle membrane protein VAT-1 homolog (EC 1.-.-.-)	Vat1
P80313	P80313	TCPH_MOUSE	T-complex protein 1 subunit eta (TCP-1-eta) (CCT-eta)	Cct7
Q9CVB6	Q9CVB6	ARPC2_MOUSE	Actin-related protein 2/3 complex subunit 2 (Arp2/3 complex 34 kDa subunit) (p34-ARC)	Arpc2
Q9R1P1	Q9R1P1	PSB3_MOUSE	Proteasome subunit beta type-3 (Proteasome chain 13) (Proteasome component C10-II) (Proteasome theta chain)	Psmb3
Q78PY7	Q78PY7	SND1_MOUSE	Staphylococcal nuclease domain-containing protein 1 (EC 3.1.31.1) (100 kDa coactivator) (p100 co-activator)	Snd1
Q99LX0	Q99LX0	PARK7_MOUSE	Parkinson disease protein 7 homolog (Maillard deglycase) (Parkinsonism-associated deglycase) (Protein DJ-1) (DJ-1) (Protein/nucleic acid deglycase DJ-1) (EC 3.1.2.-, EC 3.5.1.-, EC 3.5.1.124)	Park7
H7BWZ3	H7BWZ3	H7BWZ3_MOUSE	Actin-related protein 2/3 complex subunit 3	Arpc3
P62267	P62267	RS23_MOUSE	40S ribosomal protein S23	Rps23
S4R1W1	S4R1W1	S4R1W1_MOUSE	Glyceraldehyde-3-phosphate dehydrogenase (EC 1.2.1.12)	Gm3839
P62889	P62889	RL30_MOUSE	60S ribosomal protein L30	Rpl30
P57759	P57759	ERP29_MOUSE	Endoplasmic reticulum resident protein 29 (ERp29)	Erp29
P58252	P58252	EF2_MOUSE	Elongation factor 2 (EF-2)	Eef2
A0A1D5RLD8	A0A1D5RLD8	A0A1D5RLD8_MOUSE	Glyceraldehyde-3-phosphate dehydrogenase (EC 1.2.1.12)	Gm10358
Q91Z25	Q91Z25	Q91Z25_MOUSE	Actin-related protein 2/3 complex subunit	Arpc1b
P26040	P26040	EZRI_MOUSE	Ezrin (Cytovillin) (Villin-2) (p81)	Ezr
Q4VWZ5	Q4VWZ5	Q4VWZ5_MOUSE	Diazepam binding inhibitor (Diazepam binding inhibitor, splice form 1b)	Dbi
Q8R016	Q8R016	BLMH_MOUSE	Bleomycin hydrolase (BH) (BLM hydrolase) (BMH) (EC 3.4.22.40)	Blmh
Q9CXW4	Q9CXW4	RL11_MOUSE	60S ribosomal protein L11	Rpl11
Q9JII6	Q9JII6	AK1A1_MOUSE	Aldo-keto reductase family 1 member A1 (EC 1.1.1.2) (EC 1.1.1.33) (EC 1.1.1.372) (EC 1.1.1.54) (Alcohol dehydrogenase [NADP(+)]) (Aldehyde reductase) (Glucuronate reductase) (EC 1.1.1.19) (Glucuronolactone reductase) (EC 1.1.1.20)	Akr1a1
P26043	P26043	RADI_MOUSE	Radixin (ESP10)	Rdx
P46638	P46638	RB11B_MOUSE	Ras-related protein Rab-11B (EC 3.6.5.2)	Rab11b
Q8R2Y2	Q8R2Y2	MUC18_MOUSE	Cell surface glycoprotein MUC18 (Gicerin) (Melanoma cell adhesion molecule) (Melanoma-associated antigen MUC18) (CD antigen CD146)	Mcam
E9PZF0	E9PZF0	E9PZF0_MOUSE	Nucleoside diphosphate kinase (EC 2.7.4.6)	Gm20390
P63260	P63260	ACTG_MOUSE	Actin, cytoplasmic 2 (EC 3.6.4.-) (Gamma-actin) [Cleaved into: Actin, cytoplasmic 2, N-terminally processed]	Actg1
P97351	P97351	RS3A_MOUSE	40S ribosomal protein S3a (Protein TU-11)	Rps3a
P52480	P52480	KPYM_MOUSE	Pyruvate kinase PKM (EC 2.7.1.40) (Pyruvate kinase muscle isozyme) (Threonine-protein kinase PKM2) (EC 2.7.11.1) (Tyrosine-protein kinase PKM2) (EC 2.7.10.2)	Pkm
P97427	P97427	DPYL1_MOUSE	Dihydropyrimidinase-related protein 1 (DRP-1) (Collapsin response mediator protein 1) (CRMP-1) (Inactive dihydropyrimidinase) (Unc-33-like phosphoprotein 3) (ULIP-3)	Crmp1
O88342	O88342	WDR1_MOUSE	WD repeat-containing protein 1 (Actin-interacting protein 1) (AIP1)	Wdr1
P68372	P68372	TBB4B_MOUSE	Tubulin beta-4B chain (Tubulin beta-2C chain)	Tubb4b
P15532	P15532	NDKA_MOUSE	Nucleoside diphosphate kinase A (NDK A) (NDP kinase A) (EC 2.7.4.6) (Metastasis inhibition factor NM23) (NDPK-A) (Tumor metastatic process-associated protein) (nm23-M1)	Nme1
Q9DCD0	Q9DCD0	6PGD_MOUSE	6-phosphogluconate dehydrogenase, decarboxylating (EC 1.1.1.44)	Pgd
P20152	P20152	VIME_MOUSE	Vimentin	Vim
A0A0N4SUX5	A0A0N4SUX5	A0A0N4SUX5_MOUSE	phosphopyruvate hydratase (EC 4.2.1.11) (2-phospho-D-glycerate hydro-lyase)	Eno2
Q9R1P3	Q9R1P3	PSB2_MOUSE	Proteasome subunit beta type-2 (Macropain subunit C7-I) (Multicatalytic endopeptidase complex subunit C7-I) (Proteasome component C7-I)	Psmb2
P16125	P16125	LDHB_MOUSE	L-lactate dehydrogenase B chain (LDH-B) (EC 1.1.1.27) (LDH heart subunit) (LDH-H)	Ldhb
Q8BG32	Q8BG32	PSD11_MOUSE	26S proteasome non-ATPase regulatory subunit 11 (26S proteasome regulatory subunit RPN6) (26S proteasome regulatory subunit S9) (26S proteasome regulatory subunit p44.5)	Psmd11
Q3U2G2	Q3U2G2	Q3U2G2_MOUSE	Heat shock 70 kDa protein 4	Hspa4
Q61147	Q61147	CERU_MOUSE	Ceruloplasmin (EC 1.16.3.1) (Ferroxidase)	Cp
Q9CWF2	Q9CWF2	TBB2B_MOUSE	Tubulin beta-2B chain	Tubb2b
P61205	P61205	ARF3_MOUSE	ADP-ribosylation factor 3	Arf3
Q7TMM9	Q7TMM9	TBB2A_MOUSE	Tubulin beta-2A chain	Tubb2a
E9Q509	E9Q509	E9Q509_MOUSE	Pyruvate kinase (EC 2.7.1.40)	Pklr
E9PXX7	E9PXX7	E9PXX7_MOUSE	protein disulfide-isomerase (EC 5.3.4.1)	Txndc5
P68033	P68033	ACTC_MOUSE	Actin, alpha cardiac muscle 1 (EC 3.6.4.-) (Alpha-cardiac actin) [Cleaved into: Actin, alpha cardiac muscle 1, intermediate form]	Actc1
Q8BFZ3	Q8BFZ3	ACTBL_MOUSE	Beta-actin-like protein 2 (Kappa-actin)	Actbl2
P05202	P05202	AATM_MOUSE	Aspartate aminotransferase, mitochondrial (mAspAT) (EC 2.6.1.1) (EC 2.6.1.7) (Fatty acid-binding protein) (FABP-1) (Glutamate oxaloacetate transaminase 2) (Kynurenine aminotransferase 4) (Kynurenine aminotransferase IV) (Kynurenine--oxoglutarate transaminase 4) (Kynurenine--oxoglutarate transaminase IV) (Plasma membrane-associated fatty acid-binding protein) (FABPpm) (Transaminase A)	Got2
Q7TQI3	Q7TQI3	OTUB1_MOUSE	Ubiquitin thioesterase OTUB1 (EC 3.4.19.12) (Deubiquitinating enzyme OTUB1) (OTU domain-containing ubiquitin aldehyde-binding protein 1) (Otubain-1) (Ubiquitin-specific-processing protease OTUB1)	Otub1
Q3V117	Q3V117	Q3V117_MOUSE	ATP-citrate synthase (EC 2.3.3.8) (ATP-citrate (pro-S-)-lyase) (Citrate cleavage enzyme)	Acly
P80315	P80315	TCPD_MOUSE	T-complex protein 1 subunit delta (TCP-1-delta) (A45) (CCT-delta)	Cct4
P80317	P80317	TCPZ_MOUSE	T-complex protein 1 subunit zeta (TCP-1-zeta) (CCT-zeta-1)	Cct6a
P47962	P47962	RL5_MOUSE	60S ribosomal protein L5	Rpl5
O08553	O08553	DPYL2_MOUSE	Dihydropyrimidinase-related protein 2 (DRP-2) (Unc-33-like phosphoprotein 2) (ULIP-2)	Dpysl2
A0A0A0MQA5	A0A0A0MQA5	A0A0A0MQA5_MOUSE	Tubulin alpha chain	Tuba4a
Q9CWJ9	Q9CWJ9	PUR9_MOUSE	Bifunctional purine biosynthesis protein ATIC (AICAR transformylase/inosine monophosphate cyclohydrolase) (ATIC) [Includes: Phosphoribosylaminoimidazolecarboxamide formyltransferase (EC 2.1.2.3) (5-aminoimidazole-4-carboxamide ribonucleotide formyltransferase) (AICAR formyltransferase) (AICAR transformylase); Inosine 5'-monophosphate cyclohydrolase (IMP cyclohydrolase) (EC 3.5.4.10) (IMP synthase…	Atic
O08709	O08709	PRDX6_MOUSE	Peroxiredoxin-6 (EC 1.11.1.27) (1-Cys peroxiredoxin) (1-Cys PRX) (Acidic calcium-independent phospholipase A2) (aiPLA2) (EC 3.1.1.4) (Antioxidant protein 2) (Glutathione-dependent peroxiredoxin) (Lysophosphatidylcholine acyltransferase 5) (LPC acyltransferase 5) (LPCAT-5) (Lyso-PC acyltransferase 5) (EC 2.3.1.23) (Non-selenium glutathione peroxidase) (NSGPx)	Prdx6
A0A2R8VJU9	A0A2R8VJU9	A0A2R8VJU9_MOUSE	CD47 antigen (Rh-related antigen, integrin-associated signal transducer)	Cd47
B1AT05	B1AT05	B1AT05_MOUSE	Chaperonin containing Tcp1, subunit 6b (zeta)	Cct6b
A6ZI44	A6ZI44	A6ZI44_MOUSE	Fructose-bisphosphate aldolase (EC 4.1.2.13)	Aldoa
P17751	P17751	TPIS_MOUSE	Triosephosphate isomerase (TIM) (EC 5.3.1.1) (Methylglyoxal synthase) (EC 4.2.3.3) (Triose-phosphate isomerase)	Tpi1
B7ZNJ1	B7ZNJ1	B7ZNJ1_MOUSE	Fibronectin	Fn1
P14869	P14869	RLA0_MOUSE	60S acidic ribosomal protein P0 (60S ribosomal protein L10E)	Rplp0
P62774	P62774	MTPN_MOUSE	Myotrophin (Granule cell differentiation protein) (Protein V-1)	Mtpn
A6ZI46	A6ZI46	A6ZI46_MOUSE	Fructose-bisphosphate aldolase (EC 4.1.2.13)	Aldoart1
P08228	P08228	SODC_MOUSE	Superoxide dismutase [Cu-Zn] (EC 1.15.1.1)	Sod1
Q9DBJ1	Q9DBJ1	PGAM1_MOUSE	Phosphoglycerate mutase 1 (EC 5.4.2.11) (EC 5.4.2.4) (BPG-dependent PGAM 1) (Phosphoglycerate mutase isozyme B) (PGAM-B)	Pgam1
Q91Y97	Q91Y97	ALDOB_MOUSE	Fructose-bisphosphate aldolase B (EC 4.1.2.13) (Aldolase 2) (Liver-type aldolase)	Aldob
Q9CQ65	Q9CQ65	MTAP_MOUSE	S-methyl-5'-thioadenosine phosphorylase (EC 2.4.2.28) (5'-methylthioadenosine phosphorylase) (MTA phosphorylase) (MTAP) (MTAPase)	Mtap
O09061	O09061	PSB1_MOUSE	Proteasome subunit beta type-1 (Macropain subunit C5) (Multicatalytic endopeptidase complex subunit C5) (Proteasome component C5) (Proteasome gamma chain)	Psmb1
P19096	P19096	FAS_MOUSE	Fatty acid synthase (EC 2.3.1.85) (Type I Fatty Acid Synthase) [Includes: [Acyl-carrier-protein] S-acetyltransferase (EC 2.3.1.38); [Acyl-carrier-protein] S-malonyltransferase (EC 2.3.1.39); 3-oxoacyl-[acyl-carrier-protein] synthase (EC 2.3.1.41); 3-oxoacyl-[acyl-carrier-protein] reductase (EC 1.1.1.100); 3-hydroxyacyl-[acyl-carrier-protein] dehydratase (EC 4.2.1.59); Enoyl-[acyl-carrier-protein]…	Fasn
P99024	P99024	TBB5_MOUSE	Tubulin beta-5 chain	Tubb5
P06745	P06745	G6PI_MOUSE	Glucose-6-phosphate isomerase (GPI) (EC 5.3.1.9) (Autocrine motility factor) (AMF) (Neuroleukin) (NLK) (Phosphoglucose isomerase) (PGI) (Phosphohexose isomerase) (PHI)	Gpi
P21550	P21550	ENOB_MOUSE	Beta-enolase (EC 4.2.1.11) (2-phospho-D-glycerate hydro-lyase) (Enolase 3) (Muscle-specific enolase) (MSE) (Skeletal muscle enolase)	Eno3
Q99PT1	Q99PT1	GDIR1_MOUSE	Rho GDP-dissociation inhibitor 1 (Rho GDI 1) (GDI-1) (Rho-GDI alpha)	Arhgdia
A6ZI47	A6ZI47	A6ZI47_MOUSE	Fructose-bisphosphate aldolase (EC 4.1.2.13)	Aldoart2
P07356	P07356	ANXA2_MOUSE	Annexin A2 (Annexin II) (Annexin-2) (Calpactin I heavy chain) (Calpactin-1 heavy chain) (Chromobindin-8) (Lipocortin II) (Placental anticoagulant protein IV) (PAP-IV) (Protein I) (p36)	Anxa2
P42932	P42932	TCPQ_MOUSE	T-complex protein 1 subunit theta (TCP-1-theta) (CCT-theta)	Cct8
P68369	P68369	TBA1A_MOUSE	Tubulin alpha-1A chain (EC 3.6.5.-) (Alpha-tubulin 1) (Alpha-tubulin isotype M-alpha-1) (Tubulin alpha-1 chain) [Cleaved into: Detyrosinated tubulin alpha-1A chain]	Tuba1a
P09411	P09411	PGK1_MOUSE	Phosphoglycerate kinase 1 (EC 2.7.2.3)	Pgk1
P08249	P08249	MDHM_MOUSE	Malate dehydrogenase, mitochondrial (EC 1.1.1.37)	Mdh2
P35700	P35700	PRDX1_MOUSE	Peroxiredoxin-1 (EC 1.11.1.24) (Macrophage 23 kDa stress protein) (Osteoblast-specific factor 3) (OSF-3) (Thioredoxin peroxidase 2) (Thioredoxin-dependent peroxide reductase 2) (Thioredoxin-dependent peroxiredoxin 1)	Prdx1
P11983	P11983	TCPA_MOUSE	T-complex protein 1 subunit alpha (TCP-1-alpha) (CCT-alpha) (Tailless complex polypeptide 1A) (TCP-1-A) (Tailless complex polypeptide 1B) (TCP-1-B)	Tcp1
P68373	P68373	TBA1C_MOUSE	Tubulin alpha-1C chain (EC 3.6.5.-) (Alpha-tubulin 6) (Alpha-tubulin isotype M-alpha-6) (Tubulin alpha-6 chain) [Cleaved into: Detyrosinated tubulin alpha-1C chain]	Tuba1c
P70349	P70349	HINT1_MOUSE	Adenosine 5'-monophosphoramidase HINT1 (EC 3.9.1.-) (Desumoylating isopeptidase HINT1) (EC 3.4.22.-) (Histidine triad nucleotide-binding protein 1) (Protein kinase C inhibitor 1) (Protein kinase C-interacting protein 1) (PKCI-1)	Hint1
Q76MZ3	Q76MZ3	2AAA_MOUSE	Serine/threonine-protein phosphatase 2A 65 kDa regulatory subunit A alpha isoform (PP2A subunit A isoform PR65-alpha) (PP2A subunit A isoform R1-alpha)	Ppp2r1a
P98064	P98064	MASP1_MOUSE	Mannan-binding lectin serine protease 1 (EC 3.4.21.-) (Complement factor MASP-3) (Complement-activating component of Ra-reactive factor) (Mannose-binding lectin-associated serine protease 1) (MASP-1) (Mannose-binding protein-associated serine protease) (Ra-reactive factor serine protease p100) (RaRF) (Serine protease 5) [Cleaved into: Mannan-binding lectin serine protease 1 heavy chain; Mannan-bi…	Masp1
Q9D8N0	Q9D8N0	EF1G_MOUSE	Elongation factor 1-gamma (EF-1-gamma) (eEF-1B gamma)	Eef1g
P62962	P62962	PROF1_MOUSE	Profilin-1 (Profilin I)	Pfn1
P50580	P50580	PA2G4_MOUSE	Proliferation-associated protein 2G4 (IRES-specific cellular trans-acting factor 45 kDa) (ITAF45) (Mpp1) (Proliferation-associated protein 1) (Protein p38-2G4)	Pa2g4
P42208	P42208	SEPT2_MOUSE	Septin-2 (Neural precursor cell expressed developmentally down-regulated protein 5) (NEDD-5)	Septin2
Q922F4	Q922F4	TBB6_MOUSE	Tubulin beta-6 chain	Tubb6
A0A087WR50	A0A087WR50	A0A087WR50_MOUSE	Fibronectin	Fn1
A0A1B0GSX0	A0A1B0GSX0	A0A1B0GSX0_MOUSE	L-lactate dehydrogenase (EC 1.1.1.27)	Ldha
Q6PIE5	Q6PIE5	AT1A2_MOUSE	Sodium/potassium-transporting ATPase subunit alpha-2 (Na(+)/K(+) ATPase alpha-2 subunit) (EC 7.2.2.13) (Na(+)/K(+) ATPase alpha(+) subunit) (Sodium pump subunit alpha-2)	Atp1a2
O55234	O55234	PSB5_MOUSE	Proteasome subunit beta type-5 (EC 3.4.25.1) (Macropain epsilon chain) (Multicatalytic endopeptidase complex epsilon chain) (Proteasome chain 6) (Proteasome epsilon chain) (Proteasome subunit X)	Psmb5
P60867	P60867	RS20_MOUSE	40S ribosomal protein S20	Rps20
O70492	O70492	SNX3_MOUSE	Sorting nexin-3 (SDP3 protein)	Snx3
P24369	P24369	PPIB_MOUSE	Peptidyl-prolyl cis-trans isomerase B (PPIase B) (EC 5.2.1.8) (CYP-S1) (Cyclophilin B) (Rotamase B) (S-cyclophilin) (SCYLP)	Ppib
P09041	P09041	PGK2_MOUSE	Phosphoglycerate kinase 2 (EC 2.7.2.3) (Phosphoglycerate kinase, testis specific)	Pgk2
Q9ERD7	Q9ERD7	TBB3_MOUSE	Tubulin beta-3 chain	Tubb3
P17182	P17182	ENOA_MOUSE	Alpha-enolase (EC 4.2.1.11) (2-phospho-D-glycerate hydro-lyase) (Enolase 1) (Non-neural enolase) (NNE)	Eno1
P50247	P50247	SAHH_MOUSE	Adenosylhomocysteinase (AdoHcyase) (EC 3.13.2.1) (CUBP) (Liver copper-binding protein) (S-adenosyl-L-homocysteine hydrolase)	Ahcy
Q60864	Q60864	STIP1_MOUSE	Stress-induced-phosphoprotein 1 (STI1) (mSTI1) (Hsc70/Hsp90-organizing protein) (Hop)	Stip1
P63101	P63101	1433Z_MOUSE	14-3-3 protein zeta/delta (Protein kinase C inhibitor protein 1) (KCIP-1) (SEZ-2)	Ywhaz
P49722	P49722	PSA2_MOUSE	Proteasome subunit alpha type-2 (Macropain subunit C3) (Multicatalytic endopeptidase complex subunit C3) (Proteasome component C3)	Psma2
O08810	O08810	U5S1_MOUSE	116 kDa U5 small nuclear ribonucleoprotein component (Elongation factor Tu GTP-binding domain-containing protein 2) (U5 snRNP-specific protein, 116 kDa) (U5-116 kDa)	Eftud2
Q9CQI6	Q9CQI6	COTL1_MOUSE	Coactosin-like protein	Cotl1
P10126	P10126	EF1A1_MOUSE	Elongation factor 1-alpha 1 (EF-1-alpha-1) (Elongation factor Tu) (EF-Tu) (Eukaryotic elongation factor 1 A-1) (eEF1A-1)	Eef1a1
Q9CZD3	Q9CZD3	GARS_MOUSE	Glycine--tRNA ligase (EC 6.1.1.14) (Diadenosine tetraphosphate synthetase) (Ap4A synthetase) (EC 2.7.7.-) (Glycyl-tRNA synthetase 1) (GlyRS)	Gars1
Q99L47	Q99L47	F10A1_MOUSE	Hsc70-interacting protein (Hip) (Protein FAM10A1) (Protein ST13 homolog)	St13
Q07797	Q07797	LG3BP_MOUSE	Galectin-3-binding protein (Cyp-C-associated protein) (CyCAP) (Lectin galactoside-binding soluble 3-binding protein) (Protein MAMA)	Lgals3bp
P70168	P70168	IMB1_MOUSE	Importin subunit beta-1 (Karyopherin subunit beta-1) (Nuclear factor p97) (Pore targeting complex 97 kDa subunit) (PTAC97) (SCG)	Kpnb1
Q6ZWN5	Q6ZWN5	RS9_MOUSE	40S ribosomal protein S9	Rps9
Q8VDN2	Q8VDN2	AT1A1_MOUSE	Sodium/potassium-transporting ATPase subunit alpha-1 (Na(+)/K(+) ATPase alpha-1 subunit) (EC 7.2.2.13) (Sodium pump subunit alpha-1)	Atp1a1
P27773	P27773	PDIA3_MOUSE	Protein disulfide-isomerase A3 (EC 5.3.4.1) (58 kDa glucose-regulated protein) (58 kDa microsomal protein) (p58) (Disulfide isomerase ER-60) (Endoplasmic reticulum resident protein 57) (ER protein 57) (ERp57) (Endoplasmic reticulum resident protein 60) (ER protein 60) (ERp60)	Pdia3
O88844	O88844	IDHC_MOUSE	Isocitrate dehydrogenase [NADP] cytoplasmic (IDH) (IDH1) (EC 1.1.1.42) (Cytosolic NADP-isocitrate dehydrogenase) (IDPc) (NADP(+)-specific ICDH) (Oxalosuccinate decarboxylase)	Idh1
Q9D379	Q9D379	HYEP_MOUSE	Epoxide hydrolase 1 (EC 3.3.2.9) (Epoxide hydratase) (Microsomal epoxide hydrolase) (mEH)	Ephx1
P61982	P61982	1433G_MOUSE	14-3-3 protein gamma [Cleaved into: 14-3-3 protein gamma, N-terminally processed]	Ywhag
P25444	P25444	RS2_MOUSE	40S ribosomal protein S2 (40S ribosomal protein S4) (Protein LLRep3)	Rps2
O70456	O70456	1433S_MOUSE	14-3-3 protein sigma (Stratifin)	Sfn
P62631	P62631	EF1A2_MOUSE	Elongation factor 1-alpha 2 (EF-1-alpha-2) (Eukaryotic elongation factor 1 A-2) (eEF1A-2) (Statin-S1)	Eef1a2
P68254	P68254	1433T_MOUSE	14-3-3 protein theta (14-3-3 protein tau)	Ywhaq
P08113	P08113	ENPL_MOUSE	Endoplasmin (94 kDa glucose-regulated protein) (GRP-94) (Endoplasmic reticulum resident protein 99) (ERp99) (Heat shock protein 90 kDa beta member 1) (Polymorphic tumor rejection antigen 1) (Tumor rejection antigen gp96)	Hsp90b1
P62281	P62281	RS11_MOUSE	40S ribosomal protein S11	Rps11
P35979	P35979	RL12_MOUSE	60S ribosomal protein L12	Rpl12
Q9QUM9	Q9QUM9	PSA6_MOUSE	Proteasome subunit alpha type-6 (Macropain iota chain) (Multicatalytic endopeptidase complex iota chain) (Proteasome iota chain)	Psma6
Q6ZWX6	Q6ZWX6	IF2A_MOUSE	Eukaryotic translation initiation factor 2 subunit 1 (Eukaryotic translation initiation factor 2 subunit alpha) (eIF-2-alpha) (eIF-2A) (eIF-2alpha)	Eif2s1
Q9R1P4	Q9R1P4	PSA1_MOUSE	Proteasome subunit alpha type-1 (Macropain subunit C2) (Multicatalytic endopeptidase complex subunit C2) (Proteasome component C2) (Proteasome nu chain)	Psma1
Q9QZ88	Q9QZ88	VPS29_MOUSE	Vacuolar protein sorting-associated protein 29 (Vesicle protein sorting 29)	Vps29
Q9Z0S1	Q9Z0S1	BPNT1_MOUSE	3'(2'),5'-bisphosphate nucleotidase 1 (EC 3.1.3.7) (Bisphosphate 3'-nucleotidase 1) (PAP-inositol 1,4-phosphatase) (PIP)	Bpnt1
P40142	P40142	TKT_MOUSE	Transketolase (TK) (EC 2.2.1.1) (P68)	Tkt
P68510	P68510	1433F_MOUSE	14-3-3 protein eta	Ywhah
Q9CQV8	Q9CQV8	1433B_MOUSE	14-3-3 protein beta/alpha (Protein kinase C inhibitor protein 1) (KCIP-1) [Cleaved into: 14-3-3 protein beta/alpha, N-terminally processed]	Ywhab
P17742	P17742	PPIA_MOUSE	Peptidyl-prolyl cis-trans isomerase A (PPIase A) (EC 5.2.1.8) (Cyclophilin A) (Cyclosporin A-binding protein) (Rotamase A) (SP18) [Cleaved into: Peptidyl-prolyl cis-trans isomerase A, N-terminally processed]	Ppia
P97857	P97857	ATS1_MOUSE	A disintegrin and metalloproteinase with thrombospondin motifs 1 (ADAM-TS 1) (ADAM-TS1) (ADAMTS-1) (EC 3.4.24.-)	Adamts1
Q9Z2U0	Q9Z2U0	PSA7_MOUSE	Proteasome subunit alpha type-7 (Proteasome subunit RC6-1)	Psma7
P07901	P07901	HS90A_MOUSE	Heat shock protein HSP 90-alpha (EC 3.6.4.10) (Heat shock 86 kDa) (HSP 86) (HSP86) (Tumor-specific transplantation 86 kDa antigen) (TSTA)	Hsp90aa1
O08807	O08807	PRDX4_MOUSE	Peroxiredoxin-4 (EC 1.11.1.24) (Antioxidant enzyme AOE372) (Peroxiredoxin IV) (Prx-IV) (Thioredoxin peroxidase AO372) (Thioredoxin-dependent peroxide reductase A0372) (Thioredoxin-dependent peroxiredoxin 4)	Prdx4
Q61753	Q61753	SERA_MOUSE	D-3-phosphoglycerate dehydrogenase (3-PGDH) (EC 1.1.1.95) (A10)	Phgdh
P68037	P68037	UB2L3_MOUSE	Ubiquitin-conjugating enzyme E2 L3 (EC 2.3.2.23) (E2 ubiquitin-conjugating enzyme L3) (UbcM4) (Ubiquitin carrier protein L3) (Ubiquitin-protein ligase L3)	Ube2l3
Q8CI94	Q8CI94	PYGB_MOUSE	Glycogen phosphorylase, brain form (EC 2.4.1.1)	Pygb
P70296	P70296	PEBP1_MOUSE	Phosphatidylethanolamine-binding protein 1 (PEBP-1) (HCNPpp) [Cleaved into: Hippocampal cholinergic neurostimulating peptide (HCNP)]	Pebp1
Q60605	Q60605	MYL6_MOUSE	Myosin light polypeptide 6 (17 kDa myosin light chain) (LC17) (Myosin light chain 3) (MLC-3) (Myosin light chain alkali 3) (Myosin light chain A3) (Smooth muscle and nonmuscle myosin light chain alkali 6)	Myl6
P14206	P14206	RSSA_MOUSE	40S ribosomal protein SA (37 kDa laminin receptor precursor) (37LRP) (37 kDa oncofetal antigen) (37/67 kDa laminin receptor) (LRP/LR) (67 kDa laminin receptor) (67LR) (Laminin receptor 1) (LamR) (Laminin-binding protein precursor p40) (LBP/p40) (OFA/iLRP)	Rpsa
Q9D358	Q9D358	PPAC_MOUSE	Low molecular weight phosphotyrosine protein phosphatase (LMW-PTP) (LMW-PTPase) (EC 3.1.3.48) (Low molecular weight cytosolic acid phosphatase) (EC 3.1.3.2)	Acp1
Q99K85	Q99K85	SERC_MOUSE	Phosphoserine aminotransferase (PSAT) (EC 2.6.1.52) (Endometrial progesterone-induced protein) (EPIP) (Phosphohydroxythreonine aminotransferase)	Psat1
P10605	P10605	CATB_MOUSE	Cathepsin B (EC 3.4.22.1) (Cathepsin B1) [Cleaved into: Cathepsin B light chain; Cathepsin B heavy chain]	Ctsb
Q80T06	Q80T06	Q80T06_MOUSE	Eukaryotic translation elongation factor 1 delta (guanine nucleotide exchange protein)	Eef1d
P10630	P10630	IF4A2_MOUSE	Eukaryotic initiation factor 4A-II (eIF-4A-II) (eIF4A-II) (EC 3.6.4.13) (ATP-dependent RNA helicase eIF4A-2)	Eif4a2
Q9WTP6	Q9WTP6	KAD2_MOUSE	Adenylate kinase 2, mitochondrial (AK 2) (EC 2.7.4.3) (ATP-AMP transphosphorylase 2) (ATP:AMP phosphotransferase) (Adenylate monophosphate kinase)	Ak2
P62259	P62259	1433E_MOUSE	14-3-3 protein epsilon (14-3-3E)	Ywhae
P11499	P11499	HS90B_MOUSE	Heat shock protein HSP 90-beta (Heat shock 84 kDa) (HSP 84) (HSP84) (Tumor-specific transplantation 84 kDa antigen) (TSTA)	Hsp90ab1
O70475	O70475	UGDH_MOUSE	UDP-glucose 6-dehydrogenase (UDP-Glc dehydrogenase) (UDP-GlcDH) (UDPGDH) (EC 1.1.1.22)	Ugdh
P16460	P16460	ASSY_MOUSE	Argininosuccinate synthase (EC 6.3.4.5) (Citrulline--aspartate ligase)	Ass1
A0A0A6YVU8	A0A0A6YVU8	A0A0A6YVU8_MOUSE	Predicted pseudogene 9774	Adrm1b
P06869	P06869	UROK_MOUSE	Urokinase-type plasminogen activator (U-plasminogen activator) (uPA) (EC 3.4.21.73) [Cleaved into: Urokinase-type plasminogen activator long chain A; Urokinase-type plasminogen activator short chain A; Urokinase-type plasminogen activator chain B]	Plau
P62075	P62075	TIM13_MOUSE	Mitochondrial import inner membrane translocase subunit Tim13	Timm13
F8VPU6	F8VPU6	F8VPU6_MOUSE	ubiquitinyl hydrolase 1 (EC 3.4.19.12)	Usp9y
Q9DBT5	Q9DBT5	AMPD2_MOUSE	AMP deaminase 2 (EC 3.5.4.6) (AMP deaminase isoform L)	Ampd2
Q3U5Q7	Q3U5Q7	CMPK2_MOUSE	UMP-CMP kinase 2, mitochondrial (EC 2.7.4.14) (Nucleoside-diphosphate kinase) (EC 2.7.4.6) (Thymidylate kinase LPS-inducible member) (TYKi)	Cmpk2
Q9EQK5	Q9EQK5	MVP_MOUSE	Major vault protein (MVP)	Mvp
Q64437	Q64437	ADH7_MOUSE	All-trans-retinol dehydrogenase [NAD(+)] ADH7 (EC 1.1.1.105) (ADH-C2) (Alcohol dehydrogenase 7) (Alcohol dehydrogenase class 4 mu/sigma chain) (EC 1.1.1.1) (Alcohol dehydrogenase class IV mu/sigma chain) (Gastric alcohol dehydrogenase) (Omega-hydroxydecanoate dehydrogenase ADH7) (EC 1.1.1.66) (Retinol dehydrogenase)	Adh7
Q7TSV4	Q7TSV4	PGM2_MOUSE	Phosphopentomutase (EC 5.4.2.7) (Glucose phosphomutase 2) (Phosphodeoxyribomutase) (Phosphoglucomutase-1) (Phosphoglucomutase-2) (PGM 2) (EC 5.4.2.2)	Pgm2
E9Q586	E9Q586	E9Q586_MOUSE	Dynactin subunit 1	Dctn1
A0A3Q4EGR2	A0A3Q4EGR2	A0A3Q4EGR2_MOUSE	non-specific serine/threonine protein kinase (EC 2.7.11.1)	Rock1
Q68FG2	Q68FG2	Q68FG2_MOUSE	Spectrin beta chain	Sptbn2
Q91VR5	Q91VR5	DDX1_MOUSE	ATP-dependent RNA helicase DDX1 (EC 3.6.4.13) (DEAD box protein 1)	Ddx1
Q6A0A9	Q6A0A9	F120A_MOUSE	Constitutive coactivator of PPAR-gamma-like protein 1 (Oxidative stress-associated Src activator) (Protein FAM120A)	FAM120A
A0A087WNU6	A0A087WNU6	A0A087WNU6_MOUSE	Leucine rich repeat (in FLII) interacting protein 1	Lrrfip1
Q9DC23	Q9DC23	DJC10_MOUSE	DnaJ homolog subfamily C member 10 (EC 1.8.4.-) (Endoplasmic reticulum DNA J domain-containing protein 5) (ER-resident protein ERdj5) (ERdj5) (Endoplasmic reticulum DnaJ-PDI fusion protein 1) (J domain-containing protein disulfide isomerase-like protein) (J domain-containing PDI-like protein) (JPDI)	Dnajc10
E0CXB9	E0CXB9	E0CXB9_MOUSE	Catenin (cadherin associated protein), alpha 2	Ctnna2
E9PUD2	E9PUD2	E9PUD2_MOUSE	Dynamin 1-like	Dnm1l
D3YXZ3	D3YXZ3	D3YXZ3_MOUSE	Kinesin light chain	Klc2
Q8CI51	Q8CI51	PDLI5_MOUSE	PDZ and LIM domain protein 5 (Enigma homolog) (Enigma-like PDZ and LIM domains protein)	Pdlim5
Q9JM14	Q9JM14	NT5C_MOUSE	5'(3')-deoxyribonucleotidase, cytosolic type (EC 3.1.3.-) (Cytosolic 5',3'-pyrimidine nucleotidase) (Deoxy-5'-nucleotidase 1) (dNT-1)	Nt5c
B1AU25	B1AU25	B1AU25_MOUSE	Apoptosis-inducing factor, mitochondrion-associated 1	Aifm1
Q9CQ92	Q9CQ92	FIS1_MOUSE	Mitochondrial fission 1 protein (FIS1 homolog) (Tetratricopeptide repeat protein 11) (TPR repeat protein 11)	Fis1
Q8K2B3	Q8K2B3	SDHA_MOUSE	Succinate dehydrogenase [ubiquinone] flavoprotein subunit, mitochondrial (EC 1.3.5.1) (Flavoprotein subunit of complex II) (Fp)	Sdha
B2RQS1	B2RQS1	B2RQS1_MOUSE	Striatin, calmodulin binding protein 3 (Strn3 protein)	Strn3
P97372	P97372	PSME2_MOUSE	Proteasome activator complex subunit 2 (11S regulator complex subunit beta) (REG-beta) (Activator of multicatalytic protease subunit 2) (Proteasome activator 28 subunit beta) (PA28b) (PA28beta)	Psme2
Q80VP0	Q80VP0	TCPR1_MOUSE	Tectonin beta-propeller repeat-containing protein 1	Tecpr1
Q3ULB1	Q3ULB1	Q3ULB1_MOUSE	Testin	Tes
E9QK48	Q7TNG5	EMAL2_MOUSE	Echinoderm microtubule-associated protein-like 2 (EMAP-2)	Eml2
A0A0R4J2B2	A0A0R4J2B2	A0A0R4J2B2_MOUSE	Potassium channel tetramerisation domain containing 12	Kctd12
Q8QZT1	Q8QZT1	THIL_MOUSE	Acetyl-CoA acetyltransferase, mitochondrial (EC 2.3.1.9) (Acetoacetyl-CoA thiolase)	Acat1
Q3V3R1	Q3V3R1	C1TM_MOUSE	Monofunctional C1-tetrahydrofolate synthase, mitochondrial (EC 6.3.4.3) (Formyltetrahydrofolate synthetase)	Mthfd1l
E9Q1S3	E9Q1S3	E9Q1S3_MOUSE	Protein transport protein SEC23	Sec23a
P27612	P27612	PLAP_MOUSE	Phospholipase A-2-activating protein (PLA2P) (PLAP)	Plaa
A2AN08	A2AN08	UBR4_MOUSE	E3 ubiquitin-protein ligase UBR4 (EC 2.3.2.27) (N-recognin-4) (RING-type E3 ubiquitin transferase UBR4) (Zinc finger UBR1-type protein 1) (p600)	Ubr4
Q3UHJ0	Q3UHJ0	AAK1_MOUSE	AP2-associated protein kinase 1 (EC 2.7.11.1) (Adaptor-associated kinase 1)	Aak1
Q8K3C3	Q8K3C3	LZIC_MOUSE	Protein LZIC (Leucine zipper and CTNNBIP1 domain-containing protein) (Leucine zipper and ICAT homologous domain-containing protein)	Lzic
Q8C878	Q8C878	UBA3_MOUSE	NEDD8-activating enzyme E1 catalytic subunit (EC 6.2.1.64) (NEDD8-activating enzyme E1C) (Ubiquitin-activating enzyme E1C) (Ubiquitin-like modifier-activating enzyme 3) (Ubiquitin-activating enzyme 3)	Uba3
Q60930	Q60930	VDAC2_MOUSE	Voltage-dependent anion-selective channel protein 2 (VDAC-2) (mVDAC2) (Outer mitochondrial membrane protein porin 2) (Voltage-dependent anion-selective channel protein 6) (VDAC-6) (mVDAC6)	Vdac2
Q3TU36	E9Q912	GDS1_MOUSE	Rap1 GTPase-GDP dissociation stimulator 1	Rap1gds1
A2ACH6	A2ACH6	A2ACH6_MOUSE	Sarcoglycan, delta (dystrophin-associated glycoprotein)	Sgcd
Q5SVR0	Q5SVR0	TBC9B_MOUSE	TBC1 domain family member 9B	Tbc1d9b
A0A087WRM2	A0A087WRM2	A0A087WRM2_MOUSE	Integral membrane protein 2	Itm2c
Q91YP2	Q91YP2	NEUL_MOUSE	Neurolysin, mitochondrial (EC 3.4.24.16) (Microsomal endopeptidase) (MEP) (Mitochondrial oligopeptidase M) (Neurotensin endopeptidase)	Nln
Q8CIB5	Q8CIB5	FERM2_MOUSE	Fermitin family homolog 2 (Kindlin-2) (Pleckstrin homology domain-containing family C member 1)	Fermt2
A0A0A0MQG7	A0A0A0MQG7	A0A0A0MQG7_MOUSE	Uroporphyrinogen decarboxylase	Urod
Q8BP40	Q8BP40	PPA6_MOUSE	Lysophosphatidic acid phosphatase type 6 (EC 3.1.3.2) (Acid phosphatase 6, lysophosphatidic) (Acid phosphatase-like protein 1) (PACPL1)	Acp6
Q8BH86	Q8BH86	GLUCM_MOUSE	D-glutamate cyclase, mitochondrial (EC 4.2.1.48)	Dglucy
Q9CWZ7	Q9CWZ7	SNAG_MOUSE	Gamma-soluble NSF attachment protein (SNAP-gamma) (N-ethylmaleimide-sensitive factor attachment protein gamma)	Napg
Q9CR95	Q9CR95	NECP1_MOUSE	Adaptin ear-binding coat-associated protein 1 (NECAP endocytosis-associated protein 1) (NECAP-1)	Necap1
Q9QYF9	Q9QYF9	NDRG3_MOUSE	Protein NDRG3 (N-myc downstream-regulated gene 3 protein) (Protein Ndr3)	Ndrg3
Q8BZA9	Q8BZA9	TIGAR_MOUSE	Fructose-2,6-bisphosphatase TIGAR (EC 3.1.3.46) (TP53-induced glycolysis and apoptosis regulator) (TP53-induced glycolysis regulatory phosphatase)	Tigar
O08529	O08529	CAN2_MOUSE	Calpain-2 catalytic subunit (EC 3.4.22.53) (80 kDa M-calpain subunit) (CALP80) (Calcium-activated neutral proteinase 2) (CANP 2) (Calpain M-type) (Calpain-2 large subunit) (Millimolar-calpain) (M-calpain)	Capn2
A0A1Y7VMN0	A0A1Y7VMN0	A0A1Y7VMN0_MOUSE	Rho-associated protein kinase 2 (EC 2.7.11.1) (Rho-associated, coiled-coil-containing protein kinase 2) (Rho-associated, coiled-coil-containing protein kinase II) (p164 ROCK-2)	Rock2
Q9DD18	Q9DD18	DTD1_MOUSE	D-aminoacyl-tRNA deacylase 1 (DTD) (EC 3.1.1.96) (DNA-unwinding element-binding protein B) (DUE-B) (Gly-tRNA(Ala) deacylase)	Dtd1
P35505	P35505	FAAA_MOUSE	Fumarylacetoacetase (FAA) (EC 3.7.1.2) (Beta-diketonase) (Fumarylacetoacetate hydrolase)	Fah
Q8VE62	Q8VE62	PAIP1_MOUSE	Polyadenylate-binding protein-interacting protein 1 (PABP-interacting protein 1) (PAIP-1) (Poly(A)-binding protein-interacting protein 1)	Paip1
Q91V64	Q91V64	ISOC1_MOUSE	Isochorismatase domain-containing protein 1	Isoc1
Q6Q899	Q6Q899	RIGI_MOUSE	Antiviral innate immune response receptor RIG-I (ATP-dependent RNA helicase DDX58) (EC 3.6.4.13) (DEAD box protein 58) (RIG-I-like receptor 1) (RLR-1) (RNA sensor RIG-I) (Retinoic acid-inducible gene 1 protein) (RIG-1) (Retinoic acid-inducible gene I protein) (RIG-I)	Rigi
Q8CGA0	Q8CGA0	PPM1F_MOUSE	Protein phosphatase 1F (EC 3.1.3.16) (Ca(2+)/calmodulin-dependent protein kinase phosphatase) (CaM-kinase phosphatase) (CaMKPase)	Ppm1f
Q9ES97	Q9ES97	RTN3_MOUSE	Reticulon-3	Rtn3
P52912	P52912	TIA1_MOUSE	Cytotoxic granule associated RNA binding protein TIA1 (Nucleolysin TIA-1) (RNA-binding protein TIA-1) (T-cell-restricted intracellular antigen-1) (TIA-1)	Tia1
A0A0R4J195	A0A0R4J195	A0A0R4J195_MOUSE	Regulation of nuclear pre-mRNA domain-containing protein	Rprd1b
P53810	P53810	PIPNA_MOUSE	Phosphatidylinositol transfer protein alpha isoform (PI-TP-alpha) (PtdIns transfer protein alpha) (PtdInsTP alpha)	Pitpna
P61971	P61971	NTF2_MOUSE	Nuclear transport factor 2 (NTF-2)	Nutf2
Q3UGX2	Q3UGX2	Q3UGX2_MOUSE	Spectrin beta chain	Sptb
E9PW47	E9PW47	E9PW47_MOUSE	MMS19 nucleotide excision repair protein	Mms19
P49813	P49813	TMOD1_MOUSE	Tropomodulin-1 (Erythrocyte tropomodulin) (E-Tmod)	Tmod1
Q9D5V5	Q9D5V5	CUL5_MOUSE	Cullin-5 (CUL-5)	Cul5
J3QNM3	J3QNM3	J3QNM3_MOUSE	ENAH actin regulator	Enah
Q924M7	Q924M7	MPI_MOUSE	Mannose-6-phosphate isomerase (EC 5.3.1.8) (Phosphohexomutase) (Phosphomannose isomerase) (PMI)	Mpi
Q9ESP1	Q9ESP1	SDF2L_MOUSE	Stromal cell-derived factor 2-like protein 1 (SDF2-like protein 1)	Sdf2l1
Q9CQW9	Q9CQW9	IFM3_MOUSE	Interferon-induced transmembrane protein 3 (Dispanin subfamily A member 2b) (DSPA2b) (Fragilis protein) (Interferon-inducible protein 15) (Mouse ifitm-like protein 1) (Mil-1)	Ifitm3
Q6P542	Q6P542	ABCF1_MOUSE	ATP-binding cassette sub-family F member 1	Abcf1
Q9QUR7	Q9QUR7	PIN1_MOUSE	Peptidyl-prolyl cis-trans isomerase NIMA-interacting 1 (EC 5.2.1.8) (Peptidyl-prolyl cis-trans isomerase Pin1) (PPIase Pin1)	Pin1
Q9DB20	Q9DB20	ATPO_MOUSE	ATP synthase subunit O, mitochondrial (ATP synthase peripheral stalk subunit OSCP) (Oligomycin sensitivity conferral protein) (OSCP)	Atp5po
O88712	O88712	CTBP1_MOUSE	C-terminal-binding protein 1 (CtBP1) (EC 1.1.1.-)	Ctbp1
P47857	P47857	PFKAM_MOUSE	ATP-dependent 6-phosphofructokinase, muscle type (ATP-PFK) (PFK-M) (EC 2.7.1.11) (6-phosphofructokinase type A) (Phosphofructo-1-kinase isozyme A) (PFK-A) (Phosphohexokinase)	Pfkm
P24668	P24668	MPRD_MOUSE	Cation-dependent mannose-6-phosphate receptor (CD Man-6-P receptor) (CD-MPR) (46 kDa mannose 6-phosphate receptor) (MPR 46)	M6pr
P0C605	P0C605	KGP1_MOUSE	cGMP-dependent protein kinase 1 (cGK 1) (cGK1) (EC 2.7.11.12) (cGMP-dependent protein kinase I) (cGKI)	Prkg1
Q8CG76	Q8CG76	ARK72_MOUSE	Aflatoxin B1 aldehyde reductase member 2 (EC 1.1.1.n11) (Succinic semialdehyde reductase) (SSA reductase)	Akr7a2
Q99L13	Q99L13	3HIDH_MOUSE	3-hydroxyisobutyrate dehydrogenase, mitochondrial (HIBADH) (EC 1.1.1.31)	Hibadh
Q9DB27	Q9DB27	MCTS1_MOUSE	Malignant T-cell-amplified sequence 1 (MCT-1) (Multiple copies T-cell malignancies 1)	Mcts1
Q8CAQ8	Q8CAQ8	MIC60_MOUSE	MICOS complex subunit Mic60 (Mitochondrial inner membrane protein) (Mitofilin)	Immt
Q8R2Q8	Q8R2Q8	BST2_MOUSE	Bone marrow stromal antigen 2 (BST-2) (HM1.24 antigen) (CD antigen CD317)	Bst2
Q8CGK3	Q8CGK3	LONM_MOUSE	Lon protease homolog, mitochondrial (EC 3.4.21.53) (Lon protease-like protein) (LONP) (Mitochondrial ATP-dependent protease Lon) (Serine protease 15)	Lonp1
A0A1D5RLY6	A0A1D5RLY6	A0A1D5RLY6_MOUSE	Microtubule-associated protein 1S	Map1s
E0CZE0	E0CZE0	E0CZE0_MOUSE	NEDD8-activating enzyme E1 regulatory subunit	Nae1
Q6PEB6	Q6PEB6	PHOCN_MOUSE	MOB-like protein phocein (Class II mMOB1) (Mob1 homolog 3) (Mob3) (Mps one binder kinase activator-like 3) (Preimplantation protein 3)	Mob4
P83882	P83882	RL36A_MOUSE	60S ribosomal protein L36a (60S ribosomal protein L44)	Rpl36a
O88543	O88543	CSN3_MOUSE	COP9 signalosome complex subunit 3 (SGN3) (Signalosome subunit 3) (JAB1-containing signalosome subunit 3)	Cops3
Q8BFQ8	Q8BFQ8	GALD1_MOUSE	Glutamine amidotransferase-like class 1 domain-containing protein 1 (Parkinson disease 7 domain-containing protein 1)	Gatd1
Q8VCT3	Q8VCT3	AMPB_MOUSE	Aminopeptidase B (AP-B) (EC 3.4.11.6) (Arginine aminopeptidase) (Arginyl aminopeptidase) (Cytosol aminopeptidase IV)	Rnpep
O88587	O88587	COMT_MOUSE	Catechol O-methyltransferase (EC 2.1.1.6)	Comt
Q9WTL7	Q9WTL7	LYPA2_MOUSE	Acyl-protein thioesterase 2 (APT-2) (EC 3.1.2.-) (Lysophospholipase 2) (Lysophospholipase II) (LPL-II) (LysoPLA II) (mLyso II) (Palmitoyl-protein hydrolase) (EC 3.1.2.22)	Lypla2
Q8BVQ5	Q8BVQ5	PPME1_MOUSE	Protein phosphatase methylesterase 1 (PME-1) (EC 3.1.1.89)	Ppme1
Q6NSR8	Q6NSR8	PEPL1_MOUSE	Probable aminopeptidase NPEPL1 (EC 3.4.11.-) (Aminopeptidase-like 1)	Npepl1
O08746	O08746	MATN2_MOUSE	Matrilin-2	Matn2
A0A0G2JGQ6	A0A0G2JGQ6	A0A0G2JGQ6_MOUSE	Doublecortin-like kinase 1	Dclk1
Q810B6	Q810B6	ANFY1_MOUSE	Rabankyrin-5 (Rank-5) (Ankyrin repeat and FYVE domain-containing protein 1) (Ankyrin repeats hooked to a zinc finger motif)	Ankfy1
Q9DBF1	Q9DBF1	AL7A1_MOUSE	Alpha-aminoadipic semialdehyde dehydrogenase (Alpha-AASA dehydrogenase) (EC 1.2.1.31) (Aldehyde dehydrogenase family 7 member A1) (EC 1.2.1.3) (Antiquitin-1) (Betaine aldehyde dehydrogenase) (EC 1.2.1.8) (Delta1-piperideine-6-carboxylate dehydrogenase) (P6c dehydrogenase)	Aldh7a1
Q8BYA0	Q8BYA0	TBCD_MOUSE	Tubulin-specific chaperone D (Beta-tubulin cofactor D) (Tubulin-folding cofactor D)	Tbcd
P43406	P43406	ITAV_MOUSE	Integrin alpha-V (Vitronectin receptor subunit alpha) (CD antigen CD51) [Cleaved into: Integrin alpha-V heavy chain; Integrin alpha-V light chain]	Itgav
P63328	P63328	PP2BA_MOUSE	Protein phosphatase 3 catalytic subunit alpha (EC 3.1.3.16) (CAM-PRP catalytic subunit) (Calcineurin A alpha) (Calmodulin-dependent calcineurin A subunit alpha isoform) (CNA alpha) (Serine/threonine-protein phosphatase 2B catalytic subunit alpha isoform)	Ppp3ca
Q05186	Q05186	RCN1_MOUSE	Reticulocalbin-1	Rcn1
Q3TXN1	Q3TXN1	Q3TXN1_MOUSE	Prostaglandin reductase 2 (EC 1.3.1.48) (15-oxoprostaglandin 13-reductase)	Ptgr2
Q8BK48	Q8BK48	EST2E_MOUSE	Pyrethroid hydrolase Ces2e (EC 3.1.1.88) (Carboxylic ester hydrolase) (EC 3.1.1.-) (carboxylesterase 2E)	Ces2e
Q91X52	Q91X52	DCXR_MOUSE	L-xylulose reductase (XR) (EC 1.1.1.10) (Dicarbonyl/L-xylulose reductase)	Dcxr
Q4FE56	Q4FE56	Q4FE56_MOUSE	ubiquitinyl hydrolase 1 (EC 3.4.19.12)	Usp9x
Q8BYB9	Q8BYB9	PGLT1_MOUSE	Protein O-glucosyltransferase 1 (EC 2.4.1.376) (CAP10-like 46 kDa protein) (KTEL motif-containing protein 1) (O-glucosyltransferase Rumi homolog) (Rumi) (Protein O-xylosyltransferase POGLUT1) (EC 2.4.2.63) (Wing-shaped neural plate protein) (Wsnp)	Poglut1
P61222	P61222	ABCE1_MOUSE	ATP-binding cassette sub-family E member 1 (RNase L inhibitor) (Ribonuclease 4 inhibitor) (RNS4I)	Abce1
P29268	P29268	CCN2_MOUSE	CCN family member 2 (Cellular communication network factor 2) (Connective tissue growth factor) (Hypertrophic chondrocyte-specific protein 24) (Protein FISP-12)	Ccn2
A0A1B0GT92	A0A1B0GT92	A0A1B0GT92_MOUSE	Glycogen [starch] synthase (EC 2.4.1.11)	Gys1
Q9JI75	Q9JI75	NQO2_MOUSE	Ribosyldihydronicotinamide dehydrogenase [quinone] (EC 1.10.5.1) (NRH dehydrogenase [quinone] 2) (NRH:quinone oxidoreductase 2) (Quinone reductase 2) (QR2)	Nqo2
Q9D2Y4	Q9D2Y4	MLKL_MOUSE	Mixed lineage kinase domain-like protein	Mlkl
Q8BJY1	Q8BJY1	PSMD5_MOUSE	26S proteasome non-ATPase regulatory subunit 5 (26S protease subunit S5 basic) (26S proteasome subunit S5B)	Psmd5
O89110	O89110	CASP8_MOUSE	Caspase-8 (CASP-8) (EC 3.4.22.61) [Cleaved into: Caspase-8 subunit p18; Caspase-8 subunit p10]	Casp8
Q99KC8	Q99KC8	VMA5A_MOUSE	von Willebrand factor A domain-containing protein 5A (Loss of heterozygosity 11 chromosomal region 2 gene A protein homolog)	Vwa5a
Q64324	Q64324	STXB2_MOUSE	Syntaxin-binding protein 2 (MUSEC1) (Protein unc-18 homolog 2) (Munc18-2) (Unc18-2) (Protein unc-18 homolog B) (Unc-18B)	Stxbp2
Q99J77	Q99J77	SIAS_MOUSE	Sialic acid synthase (N-acetylneuraminate-9-phosphate synthase) (EC 2.5.1.57) (N-acetylneuraminic acid phosphate synthase)	Nans
A0A0R4J083	A0A0R4J083	A0A0R4J083_MOUSE	Long-chain specific acyl-CoA dehydrogenase, mitochondrial (EC 1.3.8.8)	Acadl
P47941	P47941	CRKL_MOUSE	Crk-like protein	Crkl
O55135	O55135	IF6_MOUSE	Eukaryotic translation initiation factor 6 (eIF-6) (B4 integrin interactor) (CAB) (p27(BBP))	Eif6
A0A3Q4EBK4	A0A3Q4EBK4	A0A3Q4EBK4_MOUSE	Bridging integrator 1	Bin1
Q9Z1Z0	Q9Z1Z0	USO1_MOUSE	General vesicular transport factor p115 (Protein USO1 homolog) (Transcytosis-associated protein) (TAP) (Vesicle-docking protein)	Uso1
Q99MI1	Q99MI1	RB6I2_MOUSE	ELKS/Rab6-interacting/CAST family member 1 (ERC-1) (CAZ-associated structural protein 2) (CAST2) (Rab6-interacting protein 2)	Erc1
Q8C3V4	Q8C3V4	Q8C3V4_MOUSE	Signal transducer and activator of transcription	Stat1
Q9CRC9	Q9CRC9	GNPI2_MOUSE	Glucosamine-6-phosphate isomerase 2 (EC 3.5.99.6) (Glucosamine-6-phosphate deaminase 2) (GNPDA 2) (GlcN6P deaminase 2)	Gnpda2
Q8BWZ3	Q8BWZ3	NAA25_MOUSE	N-alpha-acetyltransferase 25, NatB auxiliary subunit (Mitochondrial distribution and morphology protein 20) (N-terminal acetyltransferase B complex subunit MDM20) (NatB complex subunit MDM20) (N-terminal acetyltransferase B complex subunit NAA25)	Naa25
O08573	O08573	LEG9_MOUSE	Galectin-9 (Gal-9)	Lgals9
P56391	P56391	CX6B1_MOUSE	Cytochrome c oxidase subunit 6B1 (Cytochrome c oxidase subunit VIb isoform 1) (COX VIb-1)	Cox6b1
O70400	O70400	PDLI1_MOUSE	PDZ and LIM domain protein 1 (C-terminal LIM domain protein 1) (Elfin) (LIM domain protein CLP-36)	Pdlim1
Q9R0Q6	Q9R0Q6	ARC1A_MOUSE	Actin-related protein 2/3 complex subunit 1A (SOP2-like protein) (Sid 329)	Arpc1a
G3X972	G3X972	G3X972_MOUSE	Sec24 related gene family, member C (S. cerevisiae)	Sec24c
A0A0R4J0B4	A0A0R4J0B4	A0A0R4J0B4_MOUSE	N-acylneuraminate cytidylyltransferase (EC 2.7.7.43) (CMP-N-acetylneuraminic acid synthase)	Cmas
Q05D44	Q05D44	IF2P_MOUSE	Eukaryotic translation initiation factor 5B (eIF-5B) (EC 3.6.5.3) (Translation initiation factor IF-2)	Eif5b
A0A0A0MQN4	A0A0A0MQN4	A0A0A0MQN4_MOUSE	Ubiquitin-like modifier-activating enzyme ATG7 (Autophagy-related protein 7)	Atg7
P35235	P35235	PTN11_MOUSE	Tyrosine-protein phosphatase non-receptor type 11 (EC 3.1.3.48) (Protein-tyrosine phosphatase SYP) (SH-PTP2) (SHP-2) (Shp2)	Ptpn11
Q9DBE0	Q9DBE0	CSAD_MOUSE	Cysteine sulfinic acid decarboxylase (EC 4.1.1.29) (Aspartate 1-decarboxylase) (EC 4.1.1.11) (Cysteine-sulfinate decarboxylase) (Sulfinoalanine decarboxylase)	Csad
Q9WUM5	Q9WUM5	SUCA_MOUSE	Succinate--CoA ligase [ADP/GDP-forming] subunit alpha, mitochondrial (EC 6.2.1.4) (EC 6.2.1.5) (Succinyl-CoA synthetase subunit alpha) (SCS-alpha)	Suclg1
H3BKT5	H3BKT5	H3BKT5_MOUSE	S-adenosylhomocysteine hydrolase-like 2	Ahcyl2
Q9D051	Q9D051	ODPB_MOUSE	Pyruvate dehydrogenase E1 component subunit beta, mitochondrial (PDHE1-B) (EC 1.2.4.1)	Pdhb
Q9WV55	Q9WV55	VAPA_MOUSE	Vesicle-associated membrane protein-associated protein A (VAMP-A) (VAMP-associated protein A) (VAP-A) (33 kDa VAMP-associated protein) (VAP-33)	Vapa
P32233	P32233	DRG1_MOUSE	Developmentally-regulated GTP-binding protein 1 (DRG-1) (Neural precursor cell expressed developmentally down-regulated protein 3) (NEDD-3) (Translation factor GTPase DRG1) (TRAFAC GTPase DRG1) (EC 3.6.5.-)	Drg1
Q9DCC4	Q9DCC4	P5CR3_MOUSE	Pyrroline-5-carboxylate reductase 3 (P5C reductase 3) (P5CR 3) (EC 1.5.1.2) (Pyrroline-5-carboxylate reductase-like protein)	Pycr3
Q8K0C9	Q8K0C9	GMDS_MOUSE	GDP-mannose 4,6 dehydratase (EC 4.2.1.47) (GDP-D-mannose dehydratase) (GMD)	Gmds
Q6PDL0	Q6PDL0	DC1L2_MOUSE	Cytoplasmic dynein 1 light intermediate chain 2 (Dynein light intermediate chain 2, cytosolic)	Dync1li2
E9Q616	E9Q616	E9Q616_MOUSE	AHNAK nucleoprotein (desmoyokin)	Ahnak
Q80U72	Q80U72	SCRIB_MOUSE	Protein scribble homolog (Scribble) (Protein LAP4)	Scrib
P59017	P59017	B2L13_MOUSE	Bcl-2-like protein 13 (Bcl2-L-13) (Bcl-rambo) (Protein Mil1)	Bcl2l13
Q6P2B1	Q6P2B1	TNPO3_MOUSE	Transportin-3	Tnpo3
Q9D662	Q9D662	SC23B_MOUSE	Protein transport protein Sec23B (SEC23-related protein B)	Sec23b
Q9DB29	Q9DB29	IAH1_MOUSE	Isoamyl acetate-hydrolyzing esterase 1 homolog (EC 3.1.-.-)	Iah1
A0A0R4J1E3	A0A0R4J1E3	A0A0R4J1E3_MOUSE	Drebrin 1	Dbn1
Q9CQW1	Q9CQW1	YKT6_MOUSE	Synaptobrevin homolog YKT6 (EC 2.3.1.-)	Ykt6
P32020	P32020	SCP2_MOUSE	Sterol carrier protein 2 (SCP-2) (Acetyl-CoA C-myristoyltransferase) (EC 2.3.1.155) (Non-specific lipid-transfer protein) (NSL-TP) (Propanoyl-CoA C-acyltransferase) (EC 2.3.1.176) (SCP-2/3-oxoacyl-CoA thiolase) (SCP-2/thiolase) (EC 2.3.1.16) (SCP-chi) (Sterol carrier protein X) (SCP-X)	Scp2
G3UZT6	G3UZT6	G3UZT6_MOUSE	Large proline-rich protein BAG6 (BCL2-associated athanogene 6) (HLA-B-associated transcript 3)	Bag6
Q9QXZ0	Q9QXZ0	MACF1_MOUSE	Microtubule-actin cross-linking factor 1, isoforms 1/2/3/4 (Actin cross-linking family 7)	Macf1
F8WH23	F8WH23	F8WH23_MOUSE	Insulin-like growth factor-binding protein 7	Igfbp7
Q9D1J1	Q9D1J1	NECP2_MOUSE	Adaptin ear-binding coat-associated protein 2 (NECAP endocytosis-associated protein 2) (NECAP-2)	Necap2
Q64339	Q64339	ISG15_MOUSE	Ubiquitin-like protein ISG15 (Interferon-induced 15 kDa protein) (Interferon-induced 17 kDa protein) (IP17) (Ubiquitin cross-reactive protein)	Isg15
P18872	P18872	GNAO_MOUSE	Guanine nucleotide-binding protein G(o) subunit alpha	Gnao1
Q00993	Q00993	UFO_MOUSE	Tyrosine-protein kinase receptor UFO (EC 2.7.10.1) (Adhesion-related kinase)	Axl
Q8VDJ3	Q8VDJ3	VIGLN_MOUSE	Vigilin (High density lipoprotein-binding protein) (HDL-binding protein)	Hdlbp
Q9D6Y9	Q9D6Y9	GLGB_MOUSE	1,4-alpha-glucan-branching enzyme (EC 2.4.1.18) (Brancher enzyme) (Glycogen-branching enzyme)	Gbe1
Q08642	Q08642	PADI2_MOUSE	Protein-arginine deiminase type-2 (EC 3.5.3.15) (Peptidylarginine deiminase II) (Protein-arginine deiminase type II)	Padi2
Q9D0M1	Q9D0M1	KPRA_MOUSE	Phosphoribosyl pyrophosphate synthase-associated protein 1 (PRPP synthase-associated protein 1) (39 kDa phosphoribosypyrophosphate synthase-associated protein) (PAP39)	Prpsap1
Q62384	Q62384	ZPR1_MOUSE	Zinc finger protein ZPR1 (Zinc finger protein 259)	Zpr1
F8WH42	F8WH42	F8WH42_MOUSE	Leukemia inhibitory factor	Lif
Q08093	Q08093	CNN2_MOUSE	Calponin-2 (Calponin H2, smooth muscle) (Neutral calponin)	Cnn2
P35585	P35585	AP1M1_MOUSE	AP-1 complex subunit mu-1 (AP-mu chain family member mu1A) (Adaptor protein complex AP-1 subunit mu-1) (Adaptor-related protein complex 1 subunit mu-1) (Clathrin assembly protein complex 1 mu-1 medium chain 1) (Clathrin coat assembly protein AP47) (Clathrin coat-associated protein AP47) (Golgi adaptor HA1/AP1 adaptin mu-1 subunit) (Mu-adaptin 1) (Mu1A-adaptin)	Ap1m1
E9Q1W0	E9Q1W0	E9Q1W0_MOUSE	calcium/calmodulin-dependent protein kinase (EC 2.7.11.17)	Camk2d
Q9CQA3	Q9CQA3	SDHB_MOUSE	Succinate dehydrogenase [ubiquinone] iron-sulfur subunit, mitochondrial (EC 1.3.5.1) (Iron-sulfur subunit of complex II) (Ip)	Sdhb
Q9CPX6	Q9CPX6	ATG3_MOUSE	Ubiquitin-like-conjugating enzyme ATG3 (EC 2.3.2.-) (Autophagy-related protein 3) (APG3-like)	Atg3
P97494	P97494	GSH1_MOUSE	Glutamate--cysteine ligase catalytic subunit (EC 6.3.2.2) (GCS heavy chain) (Gamma-ECS) (Gamma-glutamylcysteine synthetase)	Gclc
Q8C0C7	Q8C0C7	SYFA_MOUSE	Phenylalanine--tRNA ligase alpha subunit (EC 6.1.1.20) (Phenylalanyl-tRNA synthetase alpha subunit) (PheRS)	Farsa
E9PYA3	E9PYA3	E9PYA3_MOUSE	Hydroxyacyl glutathione hydrolase	Hagh
Q6P5H2	Q6P5H2	NEST_MOUSE	Nestin	Nes
F8VPN4	F8VPN4	F8VPN4_MOUSE	Glycogen debranching enzyme (EC 2.4.1.25) (EC 3.2.1.33) (Glycogen debrancher)	Agl
Q6P9R2	Q6P9R2	OXSR1_MOUSE	Serine/threonine-protein kinase OSR1 (EC 2.7.11.1) (Oxidative stress-responsive 1 protein)	Oxsr1
A0A0G2JES3	A0A0G2JES3	A0A0G2JES3_MOUSE	60S ribosomal protein L9	Rpl9
Q99KR3	Q99KR3	LACB2_MOUSE	Endoribonuclease LACTB2 (Beta-lactamase-like protein 2) (EC 3.1.27.-)	Lactb2
J3QN31	J3QN31	J3QN31_MOUSE	Adenylosuccinate synthetase isozyme 1 (AMPSase 1) (AdSS 1) (EC 6.3.4.4) (Adenylosuccinate synthetase, basic isozyme) (Adenylosuccinate synthetase, muscle isozyme) (M-type adenylosuccinate synthetase) (IMP--aspartate ligase 1)	Adssl1
Q3TMH2	Q3TMH2	SCRN3_MOUSE	Secernin-3	Scrn3
Q8C8U0	Q8C8U0	LIPB1_MOUSE	Liprin-beta-1 (Protein tyrosine phosphatase receptor type f polypeptide-interacting protein-binding protein 1) (PTPRF-interacting protein-binding protein 1)	Ppfibp1
P36552	P36552	HEM6_MOUSE	Oxygen-dependent coproporphyrinogen-III oxidase, mitochondrial (COX) (Coprogen oxidase) (Coproporphyrinogenase) (EC 1.3.3.3)	Cpox
Z4YLI8	Z4YLI8	Z4YLI8_MOUSE	Clustered mitochondria protein homolog	Cluh
Q8K1R7	Q8K1R7	NEK9_MOUSE	Serine/threonine-protein kinase Nek9 (EC 2.7.11.1) (Nercc1 kinase) (Never in mitosis A-related kinase 9) (NimA-related protein kinase 9)	Nek9
A0A0A6YXR4	A0A0A6YXR4	A0A0A6YXR4_MOUSE	Crystallin, zeta	Cryz
Q9Z1G4	Q9Z1G4	VPP1_MOUSE	V-type proton ATPase 116 kDa subunit a 1 (V-ATPase 116 kDa subunit a 1) (Clathrin-coated vesicle/synaptic vesicle proton pump 116 kDa subunit) (Vacuolar adenosine triphosphatase subunit Ac116) (Vacuolar proton pump subunit 1) (Vacuolar proton translocating ATPase 116 kDa subunit a isoform 1)	Atp6v0a1
Q99KR7	Q99KR7	PPIF_MOUSE	Peptidyl-prolyl cis-trans isomerase F, mitochondrial (PPIase F) (EC 5.2.1.8) (Cyclophilin D) (CyP-D) (CypD) (Cyclophilin F) (Rotamase F)	Ppif
Q9CQ80	Q9CQ80	VPS25_MOUSE	Vacuolar protein-sorting-associated protein 25 (ESCRT-II complex subunit VPS25)	Vps25
P10518	P10518	HEM2_MOUSE	Delta-aminolevulinic acid dehydratase (ALADH) (EC 4.2.1.24) (Porphobilinogen synthase)	Alad
O89112	O89112	LANC1_MOUSE	Glutathione S-transferase LANCL1 (EC 2.5.1.18) (40 kDa erythrocyte membrane protein) (p40) (LanC-like protein 1)	Lancl1
Q91WC0	Q91WC0	SETD3_MOUSE	Actin-histidine N-methyltransferase (EC 2.1.1.85) (Endothelial differentiation inhibitory protein D10) (Protein-L-histidine N-tele-methyltransferase) (SET domain-containing protein 3)	Setd3
F2Z456	F2Z456	F2Z456_MOUSE	NADH-cytochrome b5 reductase (EC 1.6.2.2)	Cyb5r3
Q8K0D5	Q8K0D5	EFGM_MOUSE	Elongation factor G, mitochondrial (EF-Gmt) (Elongation factor G 1, mitochondrial) (mEF-G 1) (Elongation factor G1)	Gfm1
Q9CXA2	Q9CXA2	T3HPD_MOUSE	Trans-L-3-hydroxyproline dehydratase (EC 4.2.1.77) (Trans-3-hydroxy-L-proline dehydratase)	L3hypdh
A0A087WPF8	A0A087WPF8	A0A087WPF8_MOUSE	Abhydrolase domain containing 14b	Abhd14b
P50543	P50543	S10AB_MOUSE	Protein S100-A11 (Calgizzarin) (Endothelial monocyte-activating polypeptide) (EMAP) (Protein S100-C) (S100 calcium-binding protein A11)	S100a11
Q91W50	Q91W50	CSDE1_MOUSE	Cold shock domain-containing protein E1	Csde1
Q8CHW4	Q8CHW4	EI2BE_MOUSE	Translation initiation factor eIF-2B subunit epsilon (eIF-2B GDP-GTP exchange factor subunit epsilon)	Eif2b5
P97434	P97434	MPRIP_MOUSE	Myosin phosphatase Rho-interacting protein (Rho-interacting protein 3) (RIP3) (p116Rip)	Mprip
Q63829	Q63829	COMD3_MOUSE	COMM domain-containing protein 3 (Bmi-1 upstream gene protein) (Bup protein)	Commd3
P62315	P62315	SMD1_MOUSE	Small nuclear ribonucleoprotein Sm D1 (Sm-D1) (Sm-D autoantigen) (snRNP core protein D1)	Snrpd1
Q80ZX0	Q80ZX0	Q80ZX0_MOUSE	Sec24 related gene family, member B (S. cerevisiae)	Sec24b
E9PXY1	E9PXY1	E9PXY1_MOUSE	Cullin 4B	Cul4b
P70280	P70280	VAMP7_MOUSE	Vesicle-associated membrane protein 7 (VAMP-7) (Synaptobrevin-like protein 1)	Vamp7
Q91VM9	Q91VM9	IPYR2_MOUSE	Inorganic pyrophosphatase 2, mitochondrial (EC 3.6.1.1) (Pyrophosphate phospho-hydrolase 2) (PPase 2)	Ppa2
P97390	P97390	VPS45_MOUSE	Vacuolar protein sorting-associated protein 45 (mVps45)	Vps45
E9Q806	E9Q806	E9Q806_MOUSE	Copine I	Cpne1
Q9JLV5	Q9JLV5	CUL3_MOUSE	Cullin-3 (CUL-3)	Cul3
E9Q4P1	E9Q4P1	WDFY1_MOUSE	WD repeat and FYVE domain-containing protein 1 (WD40- and FYVE domain-containing protein 1)	Wdfy1
Q9ES46	Q9ES46	PARVB_MOUSE	Beta-parvin	Parvb
Q9ERI2	Q9ERI2	RB27A_MOUSE	Ras-related protein Rab-27A (EC 3.6.5.2)	Rab27a
E9Q7T7	E9Q7T7	CHADL_MOUSE	Chondroadherin-like protein	Chadl
Q8VEM8	Q8VEM8	MPCP_MOUSE	Phosphate carrier protein, mitochondrial (Phosphate transport protein) (PTP) (Solute carrier family 25 member 3)	Slc25a3
A0A0A6YXE3	A0A0A6YXE3	A0A0A6YXE3_MOUSE	Muscleblind like splicing factor 1	Mbnl1
B7ZCL7	B7ZCL7	B7ZCL7_MOUSE	Dyskeratosis congenita 1, dyskerin	Dkc1
Q9WU28	Q9WU28	PFD5_MOUSE	Prefoldin subunit 5 (EIG-1) (Myc modulator 1) (c-Myc-binding protein Mm-1)	Pfdn5
G3X8R0	G3X8R0	G3X8R0_MOUSE	Receptor expression-enhancing protein	Reep5
Q9JKW0	Q9JKW0	AR6P1_MOUSE	ADP-ribosylation factor-like protein 6-interacting protein 1 (ARL-6-interacting protein 1) (Aip-1) (Protein TBX2)	Arl6ip1
Q9EPC1	Q9EPC1	PARVA_MOUSE	Alpha-parvin (Actopaxin)	Parva
E9PWQ9	E9PWQ9	E9PWQ9_MOUSE	C-terminal binding protein 2	Ctbp2
Q91YT7	Q91YT7	YTHD2_MOUSE	YTH domain-containing family protein 2	Ythdf2
F6UP77	F6UP77	F6UP77_MOUSE	N-acetylglucosamine-6-phosphate deacetylase (EC 3.5.1.25) (Amidohydrolase domain-containing protein 2)	Amdhd2
Q9WV60	Q9WV60	GSK3B_MOUSE	Glycogen synthase kinase-3 beta (GSK-3 beta) (EC 2.7.11.26) (Serine/threonine-protein kinase GSK3B) (EC 2.7.11.1)	Gsk3b
A0A0G2JGN6	A0A0G2JGN6	A0A0G2JGN6_MOUSE	26S proteasome non-ATPase regulatory subunit 9 (26S proteasome regulatory subunit p27)	Psmd9
Q8BFS6	Q8BFS6	CPPED_MOUSE	Serine/threonine-protein phosphatase CPPED1 (EC 3.1.3.16) (Calcineurin-like phosphoesterase domain-containing protein 1)	Cpped1
G5E891	G5E891	G5E891_MOUSE	Platelet derived growth factor, alpha	Pdgfa
A0A1B0GX27	A0A1B0GX27	A0A1B0GX27_MOUSE	Branched-chain-amino-acid aminotransferase (EC 2.6.1.42)	Bcat2
P60670	P60670	NPL4_MOUSE	Nuclear protein localization protein 4 homolog (Protein NPL4)	Nploc4
F7ADQ2	F7ADQ2	F7ADQ2_MOUSE	GTPase activating protein and VPS9 domains 1	Gapvd1
P70122	P70122	SBDS_MOUSE	Ribosome maturation protein SBDS (Protein 22A3) (Shwachman-Bodian-Diamond syndrome protein homolog)	Sbds
Q9CR86	Q9CR86	CHSP1_MOUSE	Calcium-regulated heat stable protein 1 (Calcium-regulated heat-stable protein of 24 kDa) (CRHSP-24)	Carhsp1
O88851	O88851	RBBP9_MOUSE	Putative hydrolase RBBP9 (EC 3.-.-.-) (B5T-overexpressed gene protein) (Protein BOG) (Retinoblastoma-binding protein 9) (RBBP-9)	Rbbp9
Q8VCH0	Q8VCH0	THIKB_MOUSE	3-ketoacyl-CoA thiolase B, peroxisomal (EC 2.3.1.155) (EC 2.3.1.16) (EC 2.3.1.9) (Acetyl-CoA acyltransferase B) (Beta-ketothiolase B) (Peroxisomal 3-oxoacyl-CoA thiolase B)	Acaa1b
Q8BIJ6	Q8BIJ6	SYIM_MOUSE	Isoleucine--tRNA ligase, mitochondrial (EC 6.1.1.5) (Isoleucyl-tRNA synthetase) (IleRS)	Iars2
Q80WQ2	Q80WQ2	VAC14_MOUSE	Protein VAC14 homolog	Vac14
Q8BRF7	Q8BRF7	SCFD1_MOUSE	Sec1 family domain-containing protein 1 (Syntaxin-binding protein 1-like 2)	Scfd1
Q6A028	Q6A028	SWP70_MOUSE	Switch-associated protein 70 (SWAP-70)	Swap70
D3YY53	D3YY53	D3YY53_MOUSE	Nitrilase 1	Nit1
D3Z783	D3Z783	D3Z783_MOUSE	non-specific serine/threonine protein kinase (EC 2.7.11.1)	Akt1
A0A1B0GSU0	A0A1B0GSU0	A0A1B0GSU0_MOUSE	Aldehyde dehydrogenase family 16 member A1	Aldh16a1
Q9Z0E6	Q9Z0E6	GBP2_MOUSE	Guanylate-binding protein 2 (EC 3.6.5.-) (GTP-binding protein 2) (GBP-2) (mGBP-2) (mGBP2) (Guanine nucleotide-binding protein 2) (Interferon-induced guanylate-binding protein 2)	Gbp2
Q8C0D5	Q8C0D5	EFL1_MOUSE	Elongation factor-like GTPase 1 (Elongation factor Tu GTP-binding domain-containing protein 1) (Elongation factor-like 1) (Protein FAM42A)	Efl1
P15535	P15535	B4GT1_MOUSE	Beta-1,4-galactosyltransferase 1 (Beta-1,4-GalTase 1) (Beta4Gal-T1) (b4Gal-T1) (EC 2.4.1.-) (Beta-N-acetylglucosaminyl-glycolipid beta-1,4-galactosyltransferase) (Beta-N-acetylglucosaminylglycopeptide beta-1,4-galactosyltransferase) (EC 2.4.1.38) (Lactose synthase A protein) (EC 2.4.1.22) (N-acetyllactosamine synthase) (EC 2.4.1.90) (Nal synthase) (Neolactotriaosylceramide beta-1,4-galactosyltran…	B4galt1
O88456	O88456	CPNS1_MOUSE	Calpain small subunit 1 (CSS1) (Calcium-activated neutral proteinase small subunit) (CANP small subunit) (Calcium-dependent protease small subunit) (CDPS) (Calcium-dependent protease small subunit 1) (Calpain regulatory subunit)	Capns1
Q9CR26	Q9CR26	VTA1_MOUSE	Vacuolar protein sorting-associated protein VTA1 homolog (SKD1-binding protein 1) (SBP1)	Vta1
G5E897	G5E897	PLGT3_MOUSE	Protein O-glucosyltransferase 3 (EC 2.4.1.-) (KDEL motif-containing protein 2) (Protein O-xylosyltransferase POGLUT3) (EC 2.4.2.-)	Poglut3
D3YX27	D3YX27	D3YX27_MOUSE	HtrA serine peptidase 2	Htra2
Q61239	Q61239	FNTA_MOUSE	Protein farnesyltransferase/geranylgeranyltransferase type-1 subunit alpha (EC 2.5.1.58) (EC 2.5.1.59) (CAAX farnesyltransferase subunit alpha) (FTase-alpha) (Ras proteins prenyltransferase subunit alpha) (Type I protein geranyl-geranyltransferase subunit alpha) (GGTase-I-alpha)	Fnta
P60521	P60521	GBRL2_MOUSE	Gamma-aminobutyric acid receptor-associated protein-like 2 (GABA(A) receptor-associated protein-like 2) (Golgi-associated ATPase enhancer of 16 kDa) (GATE-16)	Gabarapl2
Q9CQ22	Q9CQ22	LTOR1_MOUSE	Ragulator complex protein LAMTOR1 (Late endosomal/lysosomal adaptor and MAPK and MTOR activator 1) (Lipid raft adaptor protein p18)	Lamtor1
Q8K411	Q8K411	PREP_MOUSE	Presequence protease, mitochondrial (EC 3.4.24.-) (Pitrilysin metalloproteinase 1)	Pitrm1
Q8JZZ5	Q8JZZ5	Q8JZZ5_MOUSE	Phosphatidylinositol transfer protein, beta (Pitpnb protein)	Pitpnb
Q9D997	Q9D997	Q9D997_MOUSE	N-acetyl-D-glucosamine kinase (EC 2.7.1.59) (GlcNAc kinase)	Nagk
P39447	P39447	ZO1_MOUSE	Tight junction protein ZO-1 (Tight junction protein 1) (Zona occludens protein 1) (Zonula occludens protein 1)	Tjp1
Q9D9V3	Q9D9V3	ECHD1_MOUSE	Ethylmalonyl-CoA decarboxylase (EC 4.1.1.94) (Enoyl-CoA hydratase domain-containing protein 1) (Methylmalonyl-CoA decarboxylase) (MMCD)	Echdc1
Q811D0	Q811D0	DLG1_MOUSE	Disks large homolog 1 (Embryo-dlg/synapse-associated protein 97) (E-dlg/SAP97) (Synapse-associated protein 97) (SAP-97) (SAP97)	Dlg1
Q9CQF9	Q9CQF9	PCYOX_MOUSE	Prenylcysteine oxidase 1 (EC 1.8.3.5) (Prenylcysteine lyase)	Pcyox1
P54731	P54731	FAF1_MOUSE	FAS-associated factor 1	Faf1
Q9JLI0	Q9JLI0	Q9JLI0_MOUSE	Aldo-keto reductase a (Aldo-keto reductase family 1, member C12)	Akr1c12
Q9DC50	Q9DC50	OCTC_MOUSE	Peroxisomal carnitine O-octanoyltransferase (COT) (EC 2.3.1.137)	Crot
A0A3Q4EHW7	A0A3Q4EHW7	A0A3Q4EHW7_MOUSE	COMM domain containing 10	Commd10
Q9D7H3	Q9D7H3	RTCA_MOUSE	RNA 3'-terminal phosphate cyclase (RNA cyclase) (RNA-3'-phosphate cyclase) (EC 6.5.1.4) (RNA terminal phosphate cyclase domain-containing protein 1)	RtcA
Q99PV0	Q99PV0	PRP8_MOUSE	Pre-mRNA-processing-splicing factor 8 (Splicing factor Prp8)	Prpf8
P85094	P85094	ISC2A_MOUSE	Isochorismatase domain-containing protein 2A	Isoc2a
F8VPK0	F8VPK0	F8VPK0_MOUSE	Tetratricopeptide repeat domain 37	Ttc37
G3X928	G3X928	G3X928_MOUSE	Sec23 interacting protein	Sec23ip
Q9D2N9	Q9D2N9	VP33A_MOUSE	Vacuolar protein sorting-associated protein 33A	Vps33a
O54774	O54774	AP3D1_MOUSE	AP-3 complex subunit delta-1 (AP-3 complex subunit delta) (Adaptor-related protein complex 3 subunit delta-1) (Delta-adaptin) (mBLVR1)	Ap3d1
Q8BIW1	Q8BIW1	PRUN1_MOUSE	Exopolyphosphatase PRUNE1 (EC 3.6.1.1) (PRUNEM1)	Prune1
Q9CZU3	Q9CZU3	MTREX_MOUSE	Exosome RNA helicase MTR4 (EC 3.6.4.13) (ATP-dependent helicase SKIV2L2) (Superkiller viralicidic activity 2-like 2) (TRAMP-like complex helicase)	Mtrex
Q8BGB7	Q8BGB7	ENOPH_MOUSE	Enolase-phosphatase E1 (EC 3.1.3.77) (2,3-diketo-5-methylthio-1-phosphopentane phosphatase) (MASA homolog)	Enoph1
E9Q6R7	E9Q6R7	E9Q6R7_MOUSE	Utrophin	Utrn
E9Q264	E9Q264	E9Q264_MOUSE	Myosin, heavy chain 15	Myh15
P58404	P58404	STRN4_MOUSE	Striatin-4 (Zinedin)	Strn4
Q9D0J4	Q9D0J4	ARL2_MOUSE	ADP-ribosylation factor-like protein 2	Arl2
Q91Z83	Q91Z83	MYH7_MOUSE	Myosin-7 (Myosin heavy chain 7) (Myosin heavy chain slow isoform) (MyHC-slow) (Myosin heavy chain, cardiac muscle beta isoform) (MyHC-beta)	Myh7
F7AI87	F7AI87	F7AI87_MOUSE	Proteasome (prosome, macropain) 26S subunit, non-ATPase, 4	Psmd4
Q8JZK9	Q8JZK9	HMCS1_MOUSE	Hydroxymethylglutaryl-CoA synthase, cytoplasmic (HMG-CoA synthase) (EC 2.3.3.10) (3-hydroxy-3-methylglutaryl coenzyme A synthase)	Hmgcs1
Q8VI75	Q8VI75	IPO4_MOUSE	Importin-4 (Imp4) (Importin-4a) (Imp4a) (Ran-binding protein 4) (RanBP4)	Ipo4

## Sheet: 5_List genes shScrDMSO
From	Entry	Entry Name	Protein names	Gene Names (primary)
Q8BHC9	Q8BHC9	FUT11_MOUSE	Alpha-(1,3)-fucosyltransferase 11 (EC 2.4.1.-) (Fucosyltransferase XI) (Fuc-TXI) (FucT-XI) (Galactoside 3-L-fucosyltransferase 11) (Fucosyltransferase 11)	Fut11
Q9Z222	Q9Z222	B3GN2_MOUSE	N-acetyllactosaminide beta-1,3-N-acetylglucosaminyltransferase 2 (EC 2.4.1.149) (Beta-1,3-N-acetylglucosaminyltransferase 1) (BGnT-1) (Beta-1,3-Gn-T1) (Beta3Gn-T1) (Beta-1,3-galactosyltransferase 7) (Beta-1,3-GalTase 7) (Beta3Gal-T7) (Beta3GalT7) (b3Gal-T7) (Beta-3-Gx-T7) (UDP-Gal:beta-GlcNAc beta-1,3-galactosyltransferase 7) (UDP-GlcNAc:betaGal beta-1,3-N-acetylglucosaminyltransferase 2) (BGnT-2…	B3GNT2
Q3UH93	Q3UH93	PLXD1_MOUSE	Plexin-D1	Plxnd1
E9Q5G3	E9Q5G3	KIF23_MOUSE	Kinesin-like protein KIF23	Kif23
Q8K298	Q8K298	ANLN_MOUSE	Anillin	Anln
Q61009	Q61009	SCRB1_MOUSE	Scavenger receptor class B member 1 (SRB1) (SR-BI)	Scarb1
Q64726	Q64726	ZA2G_MOUSE	Zinc-alpha-2-glycoprotein (Zn-alpha-2-GP) (Zn-alpha-2-glycoprotein)	Azgp1
Q80W65	Q80W65	PCSK9_MOUSE	Proprotein convertase subtilisin/kexin type 9 (EC 3.4.21.-) (Neural apoptosis-regulated convertase 1) (NARC-1) (Proprotein convertase 9) (PC9) (Subtilisin/kexin-like protease PC9)	Pcsk9
A0A0A0MQ69	A0A0A0MQ69	A0A0A0MQ69_MOUSE	Activating transcription factor 6 beta	Atf6b
Q80V53	Q80V53	CHSTE_MOUSE	Carbohydrate sulfotransferase 14 (EC 2.8.2.35) (Dermatan 4-sulfotransferase 1) (D4ST-1)	Chst14
Q8K209	Q8K209	AGRG1_MOUSE	Adhesion G-protein coupled receptor G1 (G-protein coupled receptor 56) (Serpentine receptor cyt28) [Cleaved into: ADGRG1 N-terminal fragment (ADGRG1 NT) (GPR56 N-terminal fragment) (GPR56 NT) (GPR56(N)) (GPR56 extracellular subunit) (GPR56 subunit alpha); ADGRG1 C-terminal fragment (ADGRG1-CT) (GPR56 C-terminal fragment) (GPR56 CT) (GPR56(C)) (GPR56 seven-transmembrane subunit) (GPR56 7TM) (GPR56…	Adgrg1
A0A0R4J0H5	A0A0R4J0H5	A0A0R4J0H5_MOUSE	N-acetylglucosamine-1-phosphotransferase, gamma subunit	Gnptg
Q9JLI2	Q9JLI2	Q9JLI2_MOUSE	Collagen type V alpha 3 chain (Collagen, type V, alpha 3)	Col5a3
Q80UM7	Q80UM7	MOGS_MOUSE	Mannosyl-oligosaccharide glucosidase (EC 3.2.1.106) (Glucosidase 1) (Glycoprotein-processing glucosidase I)	Mogs
P32261	P32261	ANT3_MOUSE	Antithrombin-III (ATIII) (Serpin C1)	Serpinc1
E9Q0Z7	E9Q0Z7	E9Q0Z7_MOUSE	Sulfatase modifying factor 1	Sumf1
O08543	O08543	EFNA5_MOUSE	Ephrin-A5 (AL-1) (EPH-related receptor tyrosine kinase ligand 7) (LERK-7)	Efna5
Q62371	Q62371	DDR2_MOUSE	Discoidin domain-containing receptor 2 (Discoidin domain receptor 2) (EC 2.7.10.1) (CD167 antigen-like family member B) (Neurotrophic tyrosine kinase, receptor-related 3) (Receptor protein-tyrosine kinase TKT) (Tyrosine-protein kinase TYRO10) (CD antigen CD167b)	Ddr2
O88745	O88745	SCRG1_MOUSE	Scrapie-responsive protein 1 (Scrapie-responsive gene 1 protein) (ScRG-1)	Scrg1
O35188	O35188	X3CL1_MOUSE	Fractalkine (FK) (C-X3-C motif chemokine 1) (CX3C membrane-anchored chemokine) (Neurotactin) (Small-inducible cytokine D1) [Cleaved into: Processed fractalkine]	Cx3cl1
O55183	O55183	STC1_MOUSE	Stanniocalcin-1 (STC-1)	Stc1
Q9DB34	Q9DB34	CHM2A_MOUSE	Charged multivesicular body protein 2a (Chromatin-modifying protein 2a) (CHMP2a) (Vacuolar protein sorting-associated protein 2) (mVps2)	Chmp2a
O89001	O89001	CBPD_MOUSE	Carboxypeptidase D (EC 3.4.17.22) (Metallocarboxypeptidase D) (gp180)	Cpd
Q9WVM1	Q9WVM1	RGAP1_MOUSE	Rac GTPase-activating protein 1 (Male germ cell RacGap) (MgcRacGAP)	Racgap1
Q8K2Y3	Q8K2Y3	EVA1B_MOUSE	Protein eva-1 homolog B (Protein FAM176B)	Eva1b
Q6AZB0	Q6AZB0	BOC_MOUSE	Brother of CDO (Protein BOC)	Boc
Q61703	Q61703	ITIH2_MOUSE	Inter-alpha-trypsin inhibitor heavy chain H2 (ITI heavy chain H2) (ITI-HC2) (Inter-alpha-inhibitor heavy chain 2)	Itih2
Q61090	Q61090	FZD7_MOUSE	Frizzled-7 (Fz-7) (mFz7)	Fzd7
A0A494BBF6	A0A494BBF6	A0A494BBF6_MOUSE	RING-type E3 ubiquitin transferase (EC 2.3.2.27)	Stub1
P54227	P54227	STMN1_MOUSE	Stathmin (Leukemia-associated gene protein) (Leukemia-associated phosphoprotein p18) (Metablastin) (Oncoprotein 18) (Op18) (Phosphoprotein p19) (pp19) (Prosolin) (Protein Pr22) (pp17)	Stmn1
E9PZF5	E9PZF5	E9PZF5_MOUSE	Acidic (leucine-rich) nuclear phosphoprotein 32 family, member E	Anp32e
P0C192	P0C192	LRC4B_MOUSE	Leucine-rich repeat-containing protein 4B (Netrin-G3 ligand) (NGL-3)	Lrrc4b
P53690	P53690	MMP14_MOUSE	Matrix metalloproteinase-14 (MMP-14) (EC 3.4.24.80) (MMP-X1) (MT-MMP) (Membrane-type matrix metalloproteinase 1) (MT-MMP 1) (MTMMP1) (Membrane-type-1 matrix metalloproteinase) (MT1-MMP) (MT1MMP)	Mmp14
E9Q5C9	E9Q5C9	NOLC1_MOUSE	Nucleolar and coiled-body phosphoprotein 1 (140 kDa nucleolar phosphoprotein) (Nopp140)	Nolc1
Q9JMK0	Q9JMK0	B4GT5_MOUSE	Beta-1,4-galactosyltransferase 5 (Beta-1,4-GalTase 5) (Beta4Gal-T5) (b4Gal-T5) (EC 2.4.1.-) (Beta-1,4-GalT II) (Glucosylceramide beta-1,4-galactosyltransferase) (EC 2.4.1.274) (Lactosylceramide synthase) (LacCer synthase) (UDP-Gal:beta-GlcNAc beta-1,4-galactosyltransferase 5) (UDP-galactose:beta-N-acetylglucosamine beta-1,4-galactosyltransferase 5)	B4galt5
D3YXK2	D3YXK2	SAFB1_MOUSE	Scaffold attachment factor B1 (SAF-B1)	Safb
Q9CX86	Q9CX86	ROA0_MOUSE	Heterogeneous nuclear ribonucleoprotein A0 (hnRNP A0)	Hnrnpa0
Q3UHX2	Q3UHX2	HAP28_MOUSE	28 kDa heat- and acid-stable phosphoprotein (PDGF-associated protein) (PAP) (PDGFA-associated protein 1) (PAP1)	Pdap1
A8DIL0	A8DIL0	A8DIL0_MOUSE	Galectin	Lgals8
Q8K2C7	Q8K2C7	OS9_MOUSE	Protein OS-9	Os9
Q80V70	Q80V70	MEGF6_MOUSE	Multiple epidermal growth factor-like domains protein 6 (Multiple EGF-like domains protein 6) (Epidermal growth factor-like protein 3) (EGF-like protein 3)	Megf6
Q05909	Q05909	PTPRG_MOUSE	Receptor-type tyrosine-protein phosphatase gamma (Protein-tyrosine phosphatase gamma) (R-PTP-gamma) (EC 3.1.3.48)	Ptprg
D3YWM8	D3YWM8	D3YWM8_MOUSE	Sema domain, transmembrane domain (TM), and cytoplasmic domain, (semaphorin) 6A	Sema6a
O08912	O08912	GALT1_MOUSE	Polypeptide N-acetylgalactosaminyltransferase 1 (EC 2.4.1.41) (Polypeptide GalNAc transferase 1) (GalNAc-T1) (pp-GaNTase 1) (Protein-UDP acetylgalactosaminyltransferase 1) (UDP-GalNAc:polypeptide N-acetylgalactosaminyltransferase 1) [Cleaved into: Polypeptide N-acetylgalactosaminyltransferase 1 soluble form]	Galnt1
A0A0A6YY83	A0A0A6YY83	A0A0A6YY83_MOUSE	Protocadherin 7	Pcdh7
Q812G0	Q812G0	MGT4A_MOUSE	Alpha-1,3-mannosyl-glycoprotein 4-beta-N-acetylglucosaminyltransferase A (EC 2.4.1.145) (N-glycosyl-oligosaccharide-glycoprotein N-acetylglucosaminyltransferase IVa) (GlcNAc-T IVa) (GnT-IVa) (N-acetylglucosaminyltransferase IVa) (UDP-N-acetylglucosamine: alpha-1,3-D-mannoside beta-1,4-N-acetylglucosaminyltransferase IVa) [Cleaved into: Alpha-1,3-mannosyl-glycoprotein 4-beta-N-acetylglucosaminyltr…	Mgat4a
P70428	P70428	EXT2_MOUSE	Exostosin-2 (EC 2.4.1.224) (EC 2.4.1.225) (Glucuronosyl-N-acetylglucosaminyl-proteoglycan/N-acetylglucosaminyl-proteoglycan 4-alpha-N-acetylglucosaminyltransferase) (Multiple exostoses protein 2 homolog)	Ext2
P03975	P03975	IGEB_MOUSE	IgE-binding protein	Iap
Q99LL3	Q99LL3	CHSTC_MOUSE	Carbohydrate sulfotransferase 12 (EC 2.8.2.5) (Chondroitin 4-O-sulfotransferase 2) (Chondroitin 4-sulfotransferase 2) (C4ST-2) (C4ST2)	Chst12
H9H9R4	H9H9R4	H9H9R4_MOUSE	Glycosylated lysosomal membrane protein (Lysosomal protein NCU-G1)	Glmp
P84104	P84104	SRSF3_MOUSE	Serine/arginine-rich splicing factor 3 (Pre-mRNA-splicing factor SRP20) (Protein X16) (Splicing factor, arginine/serine-rich 3)	Srsf3
Q08509	Q08509	EPS8_MOUSE	Epidermal growth factor receptor kinase substrate 8	Eps8
Q9WU60	Q9WU60	ATRN_MOUSE	Attractin (Protein mahogany)	Atrn
O88572	O88572	LRP6_MOUSE	Low-density lipoprotein receptor-related protein 6 (LRP-6)	Lrp6
D3Z0S6	D3Z0S6	D3Z0S6_MOUSE	U1 small nuclear ribonucleoprotein A	Snrpa
Q5SWN2	Q5SWN2	Q5SWN2_MOUSE	Replication protein A subunit	Rpa1
Q8BT07	Q8BT07	CEP55_MOUSE	Centrosomal protein of 55 kDa (Cep55)	Cep55
E9Q3A7	E9Q3A7	E9Q3A7_MOUSE	Cadherin 19, type 2	Cdh19
P62331	P62331	ARF6_MOUSE	ADP-ribosylation factor 6 (EC 3.6.5.2)	Arf6
G3UWC2	G3UWC2	G3UWC2_MOUSE	N-acetylated alpha-linked acidic dipeptidase 2	Naalad2
Q99J36	Q99J36	THUM1_MOUSE	THUMP domain-containing protein 1	Thumpd1
P49025	P49025	CTRO_MOUSE	Citron Rho-interacting kinase (CRIK) (EC 2.7.11.1) (Rho-interacting, serine/threonine-protein kinase 21)	Cit
E9Q3T3	E9Q3T3	E9Q3T3_MOUSE	Kinesin family member 14	Kif14
Q9ESU7	Q9ESU7	Q9ESU7_MOUSE	Amino acid transporter	Slc1a5
Q60767	Q60767	LY75_MOUSE	Lymphocyte antigen 75 (Ly-75) (DEC-205) (CD antigen CD205)	Ly75
Q9WTZ2	Q9WTZ2	MBTP1_MOUSE	Membrane-bound transcription factor site-1 protease (EC 3.4.21.112) (Endopeptidase S1P) (Sterol-regulated luminal protease) (Subtilisin/kexin isozyme 1) (SKI-1)	Mbtps1
Q00493	Q00493	CBPE_MOUSE	Carboxypeptidase E (CPE) (EC 3.4.17.10) (Carboxypeptidase H) (CPH) (Enkephalin convertase) (Prohormone-processing carboxypeptidase)	Cpe
Q5EBP8	Q5EBP8	Q5EBP8_MOUSE	Heterogeneous nuclear ribonucleoprotein A1 (Helix-destabilizing protein) (hnRNP core protein A1)	Hnrnpa1
Q9Z0J0	Q9Z0J0	NPC2_MOUSE	NPC intracellular cholesterol transporter 2 (Epididymal secretory protein E1) (mE1) (Niemann Pick type C2 protein homolog)	Npc2
Q9WUU7	Q9WUU7	CATZ_MOUSE	Cathepsin Z (EC 3.4.18.1)	Ctsz
Q9Z2L6	Q9Z2L6	MINP1_MOUSE	Multiple inositol polyphosphate phosphatase 1 (EC 3.1.3.62) (2,3-bisphosphoglycerate 3-phosphatase) (2,3-BPG phosphatase) (EC 3.1.3.80) (Inositol (1,3,4,5)-tetrakisphosphate 3-phosphatase) (Ins(1,3,4,5)P(4) 3-phosphatase)	Minpp1
Q920A5	Q920A5	RISC_MOUSE	Retinoid-inducible serine carboxypeptidase (EC 3.4.16.-) (Serine carboxypeptidase 1)	Scpep1
Q61112	Q61112	CAB45_MOUSE	45 kDa calcium-binding protein (Cab45) (Stromal cell-derived factor 4) (SDF-4)	Sdf4
A0A0G2JDL9	A0A0G2JDL9	A0A0G2JDL9_MOUSE	RAS-related protein 1a	Rap1a
Q9R0E2	Q9R0E2	PLOD1_MOUSE	Procollagen-lysine,2-oxoglutarate 5-dioxygenase 1 (EC 1.14.11.4) (Lysyl hydroxylase 1) (LH1)	Plod1
A0A1W2P7Y9	A0A1W2P7Y9	A0A1W2P7Y9_MOUSE	Neuronal cell adhesion molecule	Nrcam
Q640N1	Q640N1	AEBP1_MOUSE	Adipocyte enhancer-binding protein 1 (AE-binding protein 1) (Aortic carboxypeptidase-like protein)	Aebp1
Q8VIB3	Q8VIB3	SIA10_MOUSE	Type 2 lactosamine alpha-2,3-sialyltransferase (EC 2.4.99.-) (CMP-NeuAc:beta-galactoside alpha-2,3-sialyltransferase VI) (ST3Gal VI) (ST3GalVI) (Sialyltransferase 10)	St3gal6
Q9CZX8	Q9CZX8	RS19_MOUSE	40S ribosomal protein S19	Rps19
O88531	O88531	PPT1_MOUSE	Palmitoyl-protein thioesterase 1 (PPT-1) (EC 3.1.2.22) (Palmitoyl-protein hydrolase 1)	Ppt1
Q62165	Q62165	DAG1_MOUSE	Dystroglycan 1 (Dystroglycan) (Dystrophin-associated glycoprotein 1) [Cleaved into: Alpha-dystroglycan (Alpha-DG); Beta-dystroglycan (Beta-DG)]	Dag1
P17918	P17918	PCNA_MOUSE	Proliferating cell nuclear antigen (PCNA) (Cyclin)	Pcna
P17439	P17439	GBA1_MOUSE	Lysosomal acid glucosylceramidase (Lysosomal acid GCase) (EC 3.2.1.45) (Acid beta-glucosidase) (Beta-glucocerebrosidase) (Cholesterol glucosyltransferase) (SGTase) (EC 2.4.1.-) (Cholesteryl-beta-glucosidase) (EC 3.2.1.-) (D-glucosyl-N-acylsphingosine glucohydrolase) (Lysosomal cholesterol glycosyltransferase) (Lysosomal galactosylceramidase) (EC 3.2.1.46) (Lysosomal glycosylceramidase)	Gba1
F8VQJ3	F8VQJ3	F8VQJ3_MOUSE	Laminin, gamma 1	Lamc1
Q60648	Q60648	SAP3_MOUSE	Ganglioside GM2 activator (Cerebroside sulfate activator protein) (GM2-AP) (Sphingolipid activator protein 3) (SAP-3)	Gm2a
Q3TCN2	Q3TCN2	PLBL2_MOUSE	Putative phospholipase B-like 2 (EC 3.1.1.-) (66.3 kDa protein) (76 kDa protein) (p76) (LAMA-like protein 2) (Lamina ancestor homolog 2) (Phospholipase B domain-containing protein 2) [Cleaved into: Putative phospholipase B-like 2 28 kDa form; Putative phospholipase B-like 2 40 kDa form; Putative phospholipase B-like 2 15 kDa form]	Plbd2
O35215	O35215	DOPD_MOUSE	D-dopachrome decarboxylase (EC 4.1.1.84) (D-dopachrome tautomerase)	Ddt
P0CG50	P0CG50	UBC_MOUSE	Polyubiquitin-C [Cleaved into: Ubiquitin; Ubiquitin-related 1; Ubiquitin-related 2]	Ubc
Q3U9N4	Q3U9N4	Q3U9N4_MOUSE	Granulin	Grn
C0HKG6	C0HKG6	RNT2B_MOUSE	Ribonuclease T2-B (EC 4.6.1.19) (Ribonuclease 6-B)	Rnaset2b
Q64695	Q64695	EPCR_MOUSE	Endothelial protein C receptor (Activated protein C receptor) (APC receptor) (Centrocyclin) (Centrosomal protein CCD41) (Endothelial cell protein C receptor) (CD antigen CD201)	Procr
O35664	O35664	INAR2_MOUSE	Interferon alpha/beta receptor 2 (IFN-R-2) (IFN-alpha/beta receptor 2) (Type I interferon receptor 2)	Ifnar2
Q9ESY9	Q9ESY9	GILT_MOUSE	Gamma-interferon-inducible lysosomal thiol reductase (EC 1.8.-.-) (Gamma-interferon-inducible protein IP-30) (Lysosomal thiol reductase IP30)	Ifi30
P41731	P41731	CD63_MOUSE	CD63 antigen (CD antigen CD63)	Cd63
Q99020	Q99020	ROAA_MOUSE	Heterogeneous nuclear ribonucleoprotein A/B (hnRNP A/B) (CArG-binding factor-A) (CBF-A)	Hnrnpab
Q02819	Q02819	NUCB1_MOUSE	Nucleobindin-1 (CALNUC)	Nucb1
P62320	P62320	SMD3_MOUSE	Small nuclear ribonucleoprotein Sm D3 (Sm-D3) (snRNP core protein D3)	Snrpd3
P21956	P21956	MFGM_MOUSE	Lactadherin (MFGM) (Milk fat globule-EGF factor 8) (MFG-E8) (SED1) (Sperm surface protein SP47) (MP47)	Mfge8
Q9WU78	Q9WU78	PDC6I_MOUSE	Programmed cell death 6-interacting protein (ALG-2-interacting protein 1) (ALG-2-interacting protein X) (E2F1-inducible protein) (Eig2)	Pdcd6ip
A0A2I3BQZ9	A0A2I3BQZ9	A0A2I3BQZ9_MOUSE	Amyloid-beta A4 protein	App
P11438	P11438	LAMP1_MOUSE	Lysosome-associated membrane glycoprotein 1 (LAMP-1) (Lysosome-associated membrane protein 1) (120 kDa lysosomal membrane glycoprotein) (CD107 antigen-like family member A) (LGP-120) (Lysosomal membrane glycoprotein A) (LGP-A) (P2B) (CD antigen CD107a)	Lamp1
P11370	P11370	ENV2_MOUSE	Retrovirus-related Env polyprotein from Fv-4 locus	Fv4
Q9CYN9	Q9CYN9	RENR_MOUSE	Renin receptor (ATPase H(+)-transporting lysosomal accessory protein 2) (ATPase H(+)-transporting lysosomal-interacting protein 2) (Renin/prorenin receptor) [Cleaved into: Renin receptor extracellular fragment; Renin receptor cytoplasmic fragment]	Atp6ap2
Q6P6I8	Q6P6I8	Q6P6I8_MOUSE	Signal-regulatory protein alpha	Sirpa
A0A2R8VKS6	A0A2R8VKS6	A0A2R8VKS6_MOUSE	Vacuolar protein sorting-associated protein 28 homolog	Vps28
O09114	O09114	PTGDS_MOUSE	Prostaglandin-H2 D-isomerase (EC 5.3.99.2) (Glutathione-independent PGD synthase) (Lipocalin-type prostaglandin-D synthase) (Prostaglandin-D2 synthase) (L-PGDS) (PGD2 synthase) (PGDS2)	Ptgds
Q8BL99	Q8BL99	DOP1_MOUSE	Protein dopey-1	Dop1a
Q99M71	Q99M71	EPDR1_MOUSE	Mammalian ependymin-related protein 1 (MERP-1)	Epdr1
A2APM2	A2APM2	A2APM2_MOUSE	CD44 antigen (Extracellular matrix receptor III) (GP90 lymphocyte homing/adhesion receptor) (HUTCH-I) (Hermes antigen) (Hyaluronate receptor) (Phagocytic glycoprotein 1) (Phagocytic glycoprotein I)	Cd44
Q9R1Q9	Q9R1Q9	VAS1_MOUSE	V-type proton ATPase subunit S1 (V-ATPase subunit S1) (Protein C7-1) (V-ATPase Ac45 subunit) (V-ATPase S1 accessory protein) (Vacuolar proton pump subunit S1)	Atp6ap1
P10852	P10852	4F2_MOUSE	4F2 cell-surface antigen heavy chain (4F2hc) (Solute carrier family 3 member 2) (CD antigen CD98)	Slc3a2
F8VQL0	F8VQL0	F8VQL0_MOUSE	Hepatocyte growth factor receptor (EC 2.7.10.1) (HGF/SF receptor) (Proto-oncogene c-Met) (Scatter factor receptor) (Tyrosine-protein kinase Met)	Met
Q9CPX4	Q9CPX4	Q9CPX4_MOUSE	Ferritin	Ftl1
Q08879	Q08879	FBLN1_MOUSE	Fibulin-1 (FIBL-1) (Basement-membrane protein 90) (BM-90)	Fbln1
G3UXT7	G3UXT7	G3UXT7_MOUSE	Fused in sarcoma	Fus
Q9QZF2	Q9QZF2	GPC1_MOUSE	Glypican-1 [Cleaved into: Secreted glypican-1]	Gpc1
Q99P91	Q99P91	GPNMB_MOUSE	Transmembrane glycoprotein NMB (DC-HIL) (Dendritic cell-associated transmembrane protein) (Osteoactivin)	Gpnmb
Q9CZB2	Q60696	PMEL_MOUSE	Melanocyte protein PMEL (Melanocyte protein Pmel 17) (Premelanosome protein) (Silver locus protein) [Cleaved into: M-alpha; M-beta]	Pmel
P15116	P15116	CADH2_MOUSE	Cadherin-2 (Neural cadherin) (N-cadherin) (CD antigen CD325)	Cdh2
P10404	P10404	ENV1_MOUSE	MLV-related proviral Env polyprotein [Cleaved into: Surface protein (SU); Transmembrane protein (TM)]
Q9JI58	Q9JI58	RAE1D_MOUSE	Retinoic acid early-inducible protein 1-delta (RAE-1-delta)	Raet1d
Q07113	Q07113	MPRI_MOUSE	Cation-independent mannose-6-phosphate receptor (CI Man-6-P receptor) (CI-MPR) (M6PR) (300 kDa mannose 6-phosphate receptor) (MPR 300) (Insulin-like growth factor 2 receptor) (Insulin-like growth factor II receptor) (IGF-II receptor) (M6P/IGF2 receptor) (M6P/IGF2R) (CD antigen CD222)	Igf2r
Q9R045	Q9R045	ANGL2_MOUSE	Angiopoietin-related protein 2 (Angiopoietin-like protein 2)	Angptl2
A0A0R4J117	A0A0R4J117	A0A0R4J117_MOUSE	Immunoglobulin superfamily, member 8	Igsf8
Q6PHU5	Q6PHU5	SORT_MOUSE	Sortilin (Neurotensin receptor 3) (NTR3) (mNTR3)	Sort1
Q8R4G6	Q8R4G6	MGT5A_MOUSE	Alpha-1,6-mannosylglycoprotein 6-beta-N-acetylglucosaminyltransferase A (EC 2.4.1.155) (Alpha-mannoside beta-1,6-N-acetylglucosaminyltransferase) (GlcNAc-T V) (GNT-V) (Mannoside acetylglucosaminyltransferase 5) (N-acetylglucosaminyl-transferase V) [Cleaved into: Secreted alpha-1,6-mannosylglycoprotein 6-beta-N-acetylglucosaminyltransferase A (Secreted beta-1,6-N-acetylglucosaminyltransferase V) (…	Mgat5
Q9EPL2	Q9EPL2	CSTN1_MOUSE	Calsyntenin-1 (Alcadein-alpha) (Alc-alpha) [Cleaved into: Soluble Alc-alpha (SAlc-alpha); CTF1-alpha (C-terminal fragment 1-alpha)]	Clstn1
Q9WVH9	Q9WVH9	FBLN5_MOUSE	Fibulin-5 (FIBL-5) (Developmental arteries and neural crest EGF-like protein) (Dance)	Fbln5
P09528	P09528	FRIH_MOUSE	Ferritin heavy chain (Ferritin H subunit) (EC 1.16.3.1) [Cleaved into: Ferritin heavy chain, N-terminally processed]	Fth1
Q3UTR7	Q3UTR7	Q3UTR7_MOUSE	Angiotensinogen (Serpin A8)	Agt
Q9CZQ6	Q9CZQ6	RAE1E_MOUSE	Retinoic acid early-inducible protein 1-epsilon (RAE-1-epsilon)	Raet1e
Q3UV17	Q3UV17	K22O_MOUSE	Keratin, type II cytoskeletal 2 oral (Keratin-76) (K76) (Type-II keratin Kb9)	Krt76
P11344	P11344	TYRO_MOUSE	Tyrosinase (EC 1.14.18.1) (Albino locus protein) (Monophenol monooxygenase)	Tyr
Q9QUN9	Q9QUN9	DKK3_MOUSE	Dickkopf-related protein 3 (Dickkopf-3) (Dkk-3) (mDkk-3)	Dkk3
Q62351	Q62351	TFR1_MOUSE	Transferrin receptor protein 1 (TR) (TfR) (TfR1) (Trfr) (CD antigen CD71)	Tfrc
E9Q0F0	E9Q0F0	E9Q0F0_MOUSE	Keratin 78	Krt78
Q61292	Q61292	LAMB2_MOUSE	Laminin subunit beta-2 (Laminin-11 subunit beta) (Laminin-14 subunit beta) (Laminin-15 subunit beta) (Laminin-3 subunit beta) (Laminin-4 subunit beta) (Laminin-7 subunit beta) (Laminin-9 subunit beta) (S-laminin subunit beta) (S-LAM beta)	Lamb2
P70663	P70663	SPRL1_MOUSE	SPARC-like protein 1 (Extracellular matrix protein 2) (Matrix glycoprotein Sc1)	Sparcl1
O35375	O35375	NRP2_MOUSE	Neuropilin-2 (Vascular endothelial cell growth factor 165 receptor 2)	Nrp2
E9Q718	E9Q718	E9Q718_MOUSE	procollagen-lysine 5-dioxygenase (EC 1.14.11.4)	Plod2
O89086	O89086	RBM3_MOUSE	RNA-binding protein 3 (RNA-binding motif protein 3)	Rbm3
P08226	P08226	APOE_MOUSE	Apolipoprotein E (Apo-E)	Apoe
P27046	P27046	MA2A1_MOUSE	Alpha-mannosidase 2 (EC 3.2.1.114) (Golgi alpha-mannosidase II) (AMan II) (Man II) (Mannosidase alpha class 2A member 1) (Mannosyl-oligosaccharide 1,3-1,6-alpha-mannosidase)	Man2a1
P47879	P47879	IBP4_MOUSE	Insulin-like growth factor-binding protein 4 (IBP-4) (IGF-binding protein 4) (IGFBP-4)	Igfbp4
P07147	P07147	TYRP1_MOUSE	5,6-dihydroxyindole-2-carboxylic acid oxidase (DHICA oxidase) (EC 1.14.18.-) (Brown locus protein) (Catalase B) (Tyrosinase-related protein 1) (TRP) (TRP-1) (TRP1)	Tyrp1
Q8QZR4	Q8QZR4	OAF_MOUSE	Out at first protein homolog	Oaf
E9PVA8	E9PVA8	GCN1_MOUSE	eIF-2-alpha kinase activator GCN1 (GCN1 eIF-2-alpha kinase activator homolog) (GCN1-like protein 1) (General control of amino-acid synthesis 1-like protein 1) (Translational activator GCN1)	Gcn1
Q9JLZ6	Q9JLZ6	HIC2_MOUSE	Hypermethylated in cancer 2 protein (Hic-2)	Hic2
O88507	O88507	CNTFR_MOUSE	Ciliary neurotrophic factor receptor subunit alpha (CNTF receptor subunit alpha) (CNTFR-alpha)	Cntfr
O08747	O08747	UNC5C_MOUSE	Netrin receptor UNC5C (Protein unc-5 homolog 3) (Protein unc-5 homolog C) (Rostral cerebellar malformation protein)	Unc5c
P29812	P29812	TYRP2_MOUSE	L-dopachrome tautomerase (DCT) (DT) (EC 5.3.3.12) (DOPAchrome conversion factor) (DOPAchrome isomerase) (DOPAchrome oxidoreductase) (L-dopachrome Delta-isomerase) (SLATY locus protein) (Tyrosinase-related protein 2) (TRP-2) (TRP2)	Dct
Q62419	Q62419	SH3G1_MOUSE	Endophilin-A2 (Endophilin-2) (SH3 domain protein 2B) (SH3 domain-containing GRB2-like protein 1) (SH3p8)	Sh3gl1
Q9Z175	Q9Z175	LOXL3_MOUSE	Lysyl oxidase homolog 3 (EC 1.4.3.-) (EC 1.4.3.13) (Lysyl oxidase-like protein 3) (Lysyl oxidase-related protein 2)	Loxl3
Q91YW3	Q91YW3	DNJC3_MOUSE	DnaJ homolog subfamily C member 3 (Interferon-induced, double-stranded RNA-activated protein kinase inhibitor) (Protein kinase inhibitor of 58 kDa) (Protein kinase inhibitor p58)	Dnajc3
Q6IQX7	Q6IQX7	CHSS2_MOUSE	Chondroitin sulfate synthase 2 (EC 2.4.1.175) (EC 2.4.1.226) (Chondroitin glucuronyltransferase 2) (Chondroitin-polymerizing factor) (ChPF) (Glucuronosyl-N-acetylgalactosaminyl-proteoglycan 4-beta-N-acetylgalactosaminyltransferase II) (N-acetylgalactosaminyl-proteoglycan 3-beta-glucuronosyltransferase II) (N-acetylgalactosaminyltransferase 2)	Chpf
Q91VU0	Q91VU0	FAM3C_MOUSE	Protein FAM3C (Interleukin-like EMT inducer)	Fam3c
Q9WVT6	Q9WVT6	CAH14_MOUSE	Carbonic anhydrase 14 (EC 4.2.1.1) (Carbonate dehydratase XIV) (Carbonic anhydrase XIV) (CA-XIV)	Ca14
Q9R1E6	Q9R1E6	ENPP2_MOUSE	Ectonucleotide pyrophosphatase/phosphodiesterase family member 2 (E-NPP 2) (EC 3.1.4.39) (Autotaxin) (Extracellular lysophospholipase D) (LysoPLD)	Enpp2
Q9EPK6	Q9EPK6	SIL1_MOUSE	Nucleotide exchange factor SIL1	Sil1
Q5DTK1	Q5DTK1	CHSS3_MOUSE	Chondroitin sulfate synthase 3 (EC 2.4.1.175) (EC 2.4.1.226) (Carbohydrate synthase 2) (Chondroitin glucuronyltransferase 3) (Chondroitin synthase 2) (ChSy-2) (Glucuronosyl-N-acetylgalactosaminyl-proteoglycan 4-beta-N-acetylgalactosaminyltransferase II) (N-acetylgalactosaminyl-proteoglycan 3-beta-glucuronosyltransferase 3) (N-acetylgalactosaminyltransferase 3)	Chsy3
2023-04-01
