# Supplementary material for: Mitofusin 1 silencing decreases the senescent associated secretory phenotype, promotes immune cell recruitment and delays melanoma tumor growth after chemotherapy
Source: Sci Rep. 2024 Jan 9;14:909. doi: 10.1038/s41598-024-51427-7 (PMC10776601; doi:10.1038/s41598-024-51427-7)
Supplement: Supplementary file 6 — Supplementary Dataset S3B. [file 41598_2024_51427_MOESM6_ESM.xlsx]

## Sheet: Guide
Supplementary Dataset 3B: Pathway analysis with the Reactome database, ShScrTMZ vs ShScr DMSO
Sheet	Description
1	Pathways Upregulated in shScr TMZ vs shScr DMSO obtained using the Enrichr software and Reactome data base
2	Pathways Downregulated in shScr TMZ vs shScr DMSO obtained using the Enrichr software and Reactome data base
Link to Pathway enrichment analysis with Enrichr software
https://maayanlab.cloud/Enrichr/enrich?dataset=9a96f16b62d13f1522eda336b96518b9
https://maayanlab.cloud/Enrichr/enrich?dataset=aa0f9dc86e02d971a5d87f3461880291
April 20-21, 2023

## Sheet: 1_Upreg shScrTMZ vs shScrDMSO
Term	Overlap	P-value	Adjusted P-value	-Log (Padj)	Old P-value	Old Adjusted P-value	Odds Ratio	Combined Score	Genes
Metabolism R-HSA-1430728	168/2049	1.26778e-36	1.34892e-33	32.87	0	0	3.72802	308.142	RPL5	RPL30	RPL34	PITPNB	CPOX	ENO1	ENO2	RPL8	NUDT5	COMT	ENO3	RPL9	RPL6	PPP1CB	PSMD9	AKR7A2	PSMD4	PSMD5	UROD	PPP2R1A	PSMD3	NAMPT	CPNE1	AKT1	RPS11	RPS9	RPSA	SDHA	SDHB	COX6B1	ACLY	MTAP	PPA2	PSME1	CMPK1	SBDS	PSME2	VDAC2	SUCLG1	HPRT1	RPL28
Cellular Responses To Stimuli R-HSA-8953897	89/736	1.21038e-30	3.9574e-28	27.4026	0	0	5.1729	356.343	ERO1A	YWHAE	RPL5	GSK3B	RPL30	HSP90AB1	RPL34	RPLP0	RPL8	RPL9	RPL6	PSMD9	RPL7A	MYDGF	PSMD4	CSRP1	CAPZB	PSMD5	PSMD3	AKT1	PHGDH	RPS11	SKP1	RPS9	HSP90AA1	RPSA	RPS3A	DYNLL1	PDIA6	COX6B1	EEF1A1	PSMA6	DYNC1LI2	PSMA1	PSMA2	PSME1	ATP6V1B2	PSME2	TKT	RPL28	ATP6V1A
Metabolism Of Amino Acids And Derivatives R-HSA-71291	63/364	1.48342e-30	3.9574e-28	27.4026	0	0	7.619	523.298	RPL5	RPL30	HIBADH	RPL34	RPLP0	RPL8	CSAD	RPL9	RPL6	PSMD9	RPL7A	PSMD4	PSMD5	PSMD3	PHGDH	RPS11	ENOPH1	RPS9	RPSA	RPS3A	DARS1	PSMA6	MTAP	PSMA1	PSMA2	PSME1	SBDS	PSME2	ALDH7A1	RPL28	BCAT2	AHCY	OAT	PSMD11	PSMD13	RPL12	RPL11	RPL36A	RPS27L	PDHB	PSMA7
Cellular Responses To Stress R-HSA-2262752	88/722	1.48774e-30	3.9574e-28	27.4026	0	0	5.21282	358.018	ERO1A	YWHAE	RPL5	GSK3B	RPL30	HSP90AB1	RPL34	RPLP0	RPL8	RPL9	RPL6	PSMD9	RPL7A	MYDGF	PSMD4	CAPZB	PSMD5	PSMD3	AKT1	PHGDH	RPS11	SKP1	RPS9	HSP90AA1	RPSA	RPS3A	DYNLL1	PDIA6	COX6B1	EEF1A1	PSMA6	DYNC1LI2	PSMA1	PSMA2	PSME1	ATP6V1B2	PSME2	TKT	RPL28	ATP6V1A	VCP
Innate Immune System R-HSA-168249	106/1035	2.90965e-30	6.19173e-28	27.2082	0	0	4.37538	297.567	ACTG1	PSMD9	LGALS3	PSMD4	PSMD5	PPP2R1A	PLAU	PSMD3	CPNE1	COTL1	SKP1	EEF1A1	ACLY	PSME1	PSME2	PADI2	UBE2V1	MASP1	PPIA	KPNB1	VCL	ATP6V1A	VCP	PSMD11	PSMD13	UBR4	HSP90B1	CNN2	PRDX5	PRDX4	CYB5R3	LTA4H	ATG7	S100A11	AP1M1	TXNDC5	ATP6V0A1	VAT1	IDH1	RAB27A	ISG15
Axon Guidance R-HSA-422475	74/519	4.23412e-30	7.5085e-28	27.1244	0	0	6.13631	415.025	RPL5	GSK3B	RPL30	HSP90AB1	RPL34	ARPC1B	ARPC1A	CLTC	RPLP0	PITPNA	RPL8	RPL9	RPL6	ACTG1	PSMD9	RPL7A	PSMD4	PSMD5	DPYSL2	PSMD3	ITGAV	RPS11	ACTR3	CAP1	LYPLA2	ACTR2	RPS9	HSP90AA1	RPSA	RPS3A	SPTB	ENAH	PSMA6	MYL6	PSMA1	PSMA2	PSME1	PSME2	EZR	PFN1	RPL28
Immune System R-HSA-168256	151/1943	6.10126e-30	9.27392e-28	27.0327	0	0	3.39753	228.549	EIF4A2	IFITM3	PITPNA	UBE2L3	CRKL	ACTG1	PSMD9	LGALS3	PSMD4	PSMD5	PPP2R1A	PLAU	PSMD3	CPNE1	LONP1	COTL1	AKT1	LGALS9	SKP1	PDIA3	EEF1A1	ACLY	MTAP	DYNC1LI2	PSME1	UBE2V2	PSME2	PADI2	UBE2V1	MASP1	PPIA	KPNB1	VCL	ATP6V1A	VCP	PSMD11	CUL5	PSMD13	CUL3	STXBP2	UBR4
Nervous System Development R-HSA-9675108	75/545	1.77626e-29	2.36243e-27	26.6266	0	0	5.89212	390.061	RPL5	GSK3B	RPL30	HSP90AB1	RPL34	ARPC1B	ARPC1A	CLTC	RPLP0	PITPNA	RPL8	RPL9	RPL6	ACTG1	PSMD9	RPL7A	PSMD4	PSMD5	DPYSL2	PSMD3	ITGAV	RPS11	ACTR3	CAP1	LYPLA2	ACTR2	RPS9	HSP90AA1	RPSA	RPS3A	SPTB	ENAH	PSMA6	MYL6	PSMA1	PSMA2	PSME1	PSME2	UTRN	EZR	PFN1
Regulation Of Expression Of SLITs And ROBOs R-HSA-9010553	43/167	1.70748e-28	2.01862e-26	25.6949	0	0	12.2726	784.679	RPL5	RPL30	PSMD11	PSMD13	RPL34	RPL12	RPLP0	RPL11	RPL36A	RPS27L	RPL8	RPL9	RPL6	PSMA7	PSMB6	PSMD9	RPL7A	PSMB7	PSMB4	PSMB5	PSMD4	PSMB2	PSMD5	PSMB3	PSMD3	PSMB1	RPS2	RPS11	RPS9	RPSA	RPS3A	PSMA6	RPS27	PSMA1	PSMA2	PSMC4	RPL27A	PSMC2	PSME1	PSME2	RPS20
Infectious Disease R-HSA-5663205	99/961	2.0205e-28	2.14982e-26	25.6676	0	0	4.35675	277.826	RPL5	RPL30	RPL34	ENO1	RPL8	COMT	RPL9	RPL6	ACTG1	PSMD9	PSMD4	FNTA	PSMD5	PSMD3	AKT1	RPS11	SKP1	RPS9	VPS33A	RPSA	DYNC1LI2	PSME1	PSME2	UBE2V1	MASP1	RPL28	VPS25	PPIA	KPNB1	VCP	PSMD11	CUL5	PSMD13	CUL3	PGK1	AP1M1	VTA1	ISG15	ARPC5	EEF2	RPS27
Signaling By ROBO Receptors R-HSA-376176	47/209	3.27929e-28	3.06955e-26	25.5129	0	0	10.3232	653.304	RPL5	RPL30	PSMD11	PSMD13	RPL34	RPL12	RPLP0	RPL11	RPL36A	RPS27L	RPL8	RPL9	RPL6	PSMA7	PSMB6	CDC42	PSMD9	PSMB7	RPL7A	PSMB4	PSMB5	PSMD4	PSMB2	PSMD5	PSMB3	PSMD3	PSMB1	RPS2	RPS11	CAP1	RPS9	RPSA	RPS3A	ENAH	PSMA6	RPS27	PSMA1	PSMA2	PSMC4	RPL27A	PSMC2
Neutrophil Degranulation R-HSA-6798695	68/468	3.4619e-28	3.06955e-26	25.5129	0	0	6.21546	393.007	PYGB	HSP90AB1	B4GALT1	GDI2	ALAD	LGALS3	PLAU	PSMD3	CPNE1	COTL1	PGM2	ITGAV	PGM1	CTSB	CAP1	ACTR2	CCT2	HSP90AA1	ANXA2	COMMD3	DYNLL1	EEF1A1	ACLY	PKM	PSMA2	PADI2	ALDOC	CD47	PPIA	PAFAH1B2	KPNB1	VCL	CSTB	VCP	PSMD11	ROCK1	PSMD13	GSTP1	UBR4	CNN2	PSMB7
Metabolism Of Proteins R-HSA-392499	144/1890	1.54296e-27	1.26285e-25	24.8986	0	0	3.28151	202.588	ERO1A	EIF4A2	RPL5	RPL30	CMAS	RPL34	PARK7	RPL8	RPL9	RPL6	CCT6B	UBE2L3	PSMD9	TUBB6	LGALS1	PSMD4	PSMD5	TUBB3	PSMD3	RPS11	SKP1	PDIA3	RPS9	RPSA	PDIA6	TUBA4A	EEF1A1	DYNC1LI2	PPA2	EEF1A2	PSME1	UBE2V2	PSME2	VDAC2	RPL28	VCP	PSMD11	CUL5	CTBP1	PSMD13	CUL3
Disease R-HSA-1643685	135/1736	1.49372e-26	1.13523e-24	23.9449	0	0	3.31537	197.152	RPL5	RPL30	RPL34	PEBP1	ENO1	RPL8	COMT	RPL9	RPL6	ACTG1	PPP1CB	PSMD9	CAPNS1	PSMD4	MPRIP	FNTA	PSMD5	PPP2R1A	PSMD3	LONP1	CAPN2	AKT1	RPS11	SKP1	RPS9	VPS33A	RPSA	SND1	DYNC1LI2	PSME1	PSME2	HPRT1	UBE2V1	MASP1	RPL28	VPS25	PPIA	KPNB1	VCL	VCP	PSMD11
Cellular Response To Chemical Stress R-HSA-9711123	41/182	8.97271e-25	6.21474e-23	22.2066	0	0	10.2443	567.231	ERO1A	GSK3B	VCP	PSMD11	PSMD13	CUL3	GSTP1	PSMA7	PRDX3	PSMB6	PSMD9	PRDX2	PSMB7	PRDX5	PSMB4	PSMB5	PSMD4	PSMB2	PSMD5	PSMB3	PRDX1	PSMD3	PSMB1	AKT1	PHGDH	SKP1	IDH1	SOD3	COX6B1	SOD1	PSMA6	GCLC	NPLOC4	PSMA1	PSMA2	PSMC4	PSMC2	PSME1	PSME2	P4HB	TKT
KEAP1-NFE2L2 Pathway R-HSA-9755511	32/100	9.34548e-25	6.21474e-23	22.2066	0	0	16.3724	905.881	GSK3B	VCP	PSMD11	PSMD13	CUL3	PSMA7	PSMB6	PSMD9	PSMB7	PSMB4	PSMB5	PSMD4	PSMB2	PSMD5	PSMB3	PRDX1	PSMD3	PSMB1	AKT1	PHGDH	SKP1	IDH1	PSMA6	GCLC	NPLOC4	PSMA1	PSMA2	PSMC4	PSMC2	PSME1	PSME2	TKT
Nuclear Events Mediated By NFE2L2 R-HSA-9759194	28/78	2.12977e-23	1.33299e-21	20.8752	0	0	19.362	1010.76	GSK3B	PSMD11	PSMD13	PSMA7	PSMB6	PSMD9	PSMB7	PSMB4	PSMB5	PSMD4	PSMB2	PSMD5	PSMB3	PRDX1	PSMD3	PSMB1	PHGDH	SKP1	IDH1	PSMA6	GCLC	PSMA1	PSMA2	PSMC4	PSMC2	PSME1	PSME2	TKT
Negative Regulation Of NOTCH4 Signaling R-HSA-9604323	24/53	3.84361e-23	2.272e-21	20.6436	0	0	28.4417	1467.96	PSMD11	PSMD13	YWHAZ	PSMA7	PSMB6	PSMD9	PSMA6	PSMB7	PSMB4	PSMB5	PSMD4	PSMA1	PSMB2	PSMD5	PSMA2	PSMB3	PSMC4	PSMD3	PSMB1	PSMC2	PSME1	AKT1	PSME2	SKP1
GSK3B And BTRC:CUL1-mediated-degradation Of NFE2L2 R-HSA-9762114	23/51	3.52822e-22	1.9758e-20	19.7043	0	0	28.1815	1392.06	GSK3B	PSMD11	PSMD13	PSMA7	PSMB6	PSMD9	PSMA6	PSMB7	PSMB4	PSMB5	PSMD4	PSMA1	PSMB2	PSMD5	PSMA2	PSMB3	PSMC4	PSMD3	PSMB1	PSMC2	PSME1	PSME2	SKP1
Apoptosis R-HSA-109581	38/178	3.71993e-22	1.979e-20	19.7036	0	0	9.51086	469.296	YWHAE	PSMD11	ROCK1	PSMD13	YWHAB	PSMA7	PSMB6	PSMD9	PSMB7	PSMB4	CASP8	PSMB5	FNTA	PSMD4	YWHAQ	PSMB2	PSMD5	PSMB3	PSMD3	PSMB1	AKT1	DNM1L	YWHAG	YWHAH	GSN	DYNLL1	YWHAZ	TJP1	PSMA6	PSMA1	PSMA2	PSMC4	FASN	PSMC2	PSME1	PSME2	VIM	KPNB1
Programmed Cell Death R-HSA-5357801	40/208	1.74923e-21	8.86277e-20	19.0524	0	0	8.36114	399.622	YWHAE	PSMD11	ROCK1	PSMD13	YWHAB	PSMA7	PSMB6	PSMD9	PSMB7	PSMB4	PSMB5	CASP8	PSMD4	PSMB2	FNTA	YWHAQ	PSMD5	PSMB3	PSMD3	PSMB1	AKT1	DNM1L	YWHAG	YWHAH	HSP90AA1	GSN	MLKL	DYNLL1	YWHAZ	TJP1	PSMA6	PSMA1	PSMA2	PSMC4	FASN	PSMC2	PSME1	PSME2	VIM	KPNB1
Prefoldin Mediated Transfer Of Substrate To CCT/TriC R-HSA-389957	18/28	2.07986e-21	1.0059e-19	18.9974	0	0	61.2695	2917.77	CCT3	CCT2	TUBB4B	TUBA4A	CCT6B	CCT6A	TUBA1C	TUBB6	TUBB2B	TUBA1A	TUBB2A	TUBB3	TCP1	CCT8	CCT7	PFDN5	CCT5	CCT4
Ubiquitin-dependent Degradation Of Cyclin D R-HSA-75815	22/51	9.61251e-21	4.26155e-19	18.3704	0	0	25.9794	1197.42	GSK3B	PSMD11	PSMD13	PSMA7	PSMB6	PSMD9	PSMA6	PSMB7	PSMB4	PSMB5	PSMD4	PSMA1	PSMB2	PSMD5	PSMA2	PSMB3	PSMC4	PSMD3	PSMB1	PSMC2	PSME1	PSME2
Vpu Mediated Degradation Of CD4 R-HSA-180534	22/51	9.61251e-21	4.26155e-19	18.3704	0	0	25.9794	1197.42	PSMD11	PSMD13	PSMA7	PSMB6	PSMD9	PSMA6	PSMB7	PSMB4	PSMB5	PSMD4	PSMA1	PSMB2	PSMD5	PSMA2	PSMB3	PSMC4	PSMD3	PSMB1	PSMC2	PSME1	PSME2	SKP1
NIK To Noncanonical NF-kB Signaling R-HSA-5676590	23/58	1.30176e-20	5.5403e-19	18.2565	0	0	22.5371	1031.93	PSMD11	PSMD13	PSMA7	PSMB6	PSMD9	PSMA6	PSMB7	PSMB4	PSMB5	PSMD4	PSMA1	PSMB2	PSMD5	PSMA2	PSMB3	PSMC4	PSMD3	PSMB1	PSMC2	PSME1	UBA3	PSME2	SKP1
Formation Of Tubulin Folding Intermediates By CCT/TriC R-HSA-389960	17/26	1.78197e-20	7.29236e-19	18.1371	0	0	64.1858	2918.79	CCT3	CCT2	TUBB4B	TUBA4A	CCT6B	CCT6A	TUBA1C	TUBB6	TUBB2B	TUBA1A	TUBB2A	TUBB3	TCP1	CCT8	CCT7	CCT5	CCT4
Degradation Of GLI2 By Proteasome R-HSA-5610783	23/59	2.07567e-20	7.61554e-19	18.1183	0	0	21.9099	992.989	GSK3B	PSMD11	PSMD13	PSMA7	PSMB6	PSMD9	PSMA6	PSMB7	PSMB4	PSMB5	PSMD4	PSMA1	PSMB2	PSMD5	PSMA2	PSMB3	PSMC4	PSMD3	PSMB1	PSMC2	PSME1	PSME2	SKP1
GLI3 Is Processed To GLI3R By Proteasome R-HSA-5610785	23/59	2.07567e-20	7.61554e-19	18.1183	0	0	21.9099	992.989	GSK3B	PSMD11	PSMD13	PSMA7	PSMB6	PSMD9	PSMA6	PSMB7	PSMB4	PSMB5	PSMD4	PSMA1	PSMB2	PSMD5	PSMA2	PSMB3	PSMC4	PSMD3	PSMB1	PSMC2	PSME1	PSME2	SKP1
Role Of GTSE1 In G2/M Progression After G2 Checkpoint R-HSA-8852276	23/59	2.07567e-20	7.61554e-19	18.1183	0	0	21.9099	992.989	HSP90AA1	HSP90AB1	PSMD11	PSMD13	PSMA7	PSMB6	PSMD9	PSMA6	PSMB7	PSMB4	PSMB5	PSMD4	PSMA1	PSMB2	PSMD5	PSMA2	PSMB3	PSMC4	PSMD3	PSMB1	PSMC2	PSME1	PSME2
Vif-mediated Degradation Of APOBEC3G R-HSA-180585	22/53	2.69646e-20	9.56345e-19	18.0194	0	0	24.3008	1094.99	PSMD11	CUL5	PSMD13	PSMA7	PSMB6	PSMD9	PSMA6	PSMB7	PSMB4	PSMB5	PSMD4	PSMA1	PSMB2	PSMD5	PSMA2	PSMB3	PSMC4	PSMD3	PSMB1	PSMC2	PSME1	PSME2
Eukaryotic Translation Elongation R-HSA-156842	27/90	2.98898e-20	1.02589e-18	17.9889	0	0	14.7815	664.529	RPL5	RPL30	RPL34	RPL12	RPLP0	RPL11	RPL36A	RPS27L	RPL8	RPL9	RPL6	RPL7A	RPS2	RPS11	RPS9	RPS3A	RPSA	EEF2	EEF1A1	EEF1G	RPS27	EEF1D	RPL27A	EEF1A2	RPS20	RPL28	RPS23
FBXL7 Down-Regulates AURKA During Mitotic Entry And In Early Mitosis R-HSA-8854050	22/54	4.42709e-20	1.4274e-18	17.8455	0	0	23.5402	1049.04	PSMD11	PSMD13	PSMA7	PSMB6	PSMD9	PSMA6	PSMB7	PSMB4	PSMB5	PSMD4	PSMA1	PSMB2	PSMD5	PSMA2	PSMB3	PSMC4	PSMD3	PSMB1	PSMC2	PSME1	PSME2	SKP1
SCF-beta-TrCP Mediated Degradation Of Emi1 R-HSA-174113	22/54	4.42709e-20	1.4274e-18	17.8455	0	0	23.5402	1049.04	PSMD11	PSMD13	PSMA7	PSMB6	PSMD9	PSMA6	PSMB7	PSMB4	PSMB5	PSMD4	PSMA1	PSMB2	PSMD5	PSMA2	PSMB3	PSMC4	PSMD3	PSMB1	PSMC2	PSME1	PSME2	SKP1
Dectin-1 Mediated Noncanonical NF-kB Signaling R-HSA-5607761	23/61	5.11452e-20	1.55586e-18	17.808	0	0	20.7546	921.913	PSMD11	PSMD13	PSMA7	PSMB6	PSMD9	PSMA6	PSMB7	PSMB4	PSMB5	PSMD4	PSMA1	PSMB2	PSMD5	PSMA2	PSMB3	PSMC4	PSMD3	PSMB1	PSMC2	PSME1	UBA3	PSME2	SKP1
Cross-presentation Of Soluble Exogenous Antigens (Endosomes) R-HSA-1236978	21/48	5.11797e-20	1.55586e-18	17.808	0	0	26.5912	1181.15	PSMD11	PSMD13	PSMA7	PSMB6	PSMB7	PSMD9	PSMA6	PSMB4	PSMB5	PSMB2	PSMD4	PSMA1	PSMB3	PSMD5	PSMA2	PSMC4	PSMB1	PSMD3	PSMC2	PSME1	PSME2
Degradation Of Beta-Catenin By Destruction Complex R-HSA-195253	26/84	6.18889e-20	1.82916e-18	17.7377	0	0	15.4376	682.789	GSK3B	PSMD11	CTBP2	CTBP1	PSMD13	PSMA7	PSMB6	PSMD9	PSMB7	PSMB4	PSMB5	PSMD4	PSMB2	PPP2R1A	PSMD5	PSMB3	PSMD3	PSMB1	SKP1	PSMA6	PSMA1	PSMA2	PSMC4	PSMC2	PSME1	PSME2
Degradation Of DVL R-HSA-4641258	22/55	7.17872e-20	2.01004e-18	17.6968	0	0	22.8257	1006.17	PSMD11	PSMD13	CUL3	PSMA7	PSMB6	PSMD9	PSMA6	PSMB7	PSMB4	PSMB5	PSMD4	PSMA1	PSMB2	PSMD5	PSMA2	PSMB3	PSMC4	PSMD3	PSMB1	PSMC2	PSME1	PSME2
Hh Mutants Are Degraded By ERAD R-HSA-5362768	22/55	7.17872e-20	2.01004e-18	17.6968	0	0	22.8257	1006.17	VCP	PSMD11	PSMD13	PSMA7	PSMB6	PSMD9	PSMA6	PSMB7	PSMB4	PSMB5	PSMD4	PSMA1	PSMB2	PSMD5	PSMA2	PSMB3	PSMC4	PSMD3	PSMB1	PSMC2	PSME1	PSME2
Regulation Of Activated PAK-2p34 By Proteasome Mediated Degradation R-HSA-211733	21/49	8.71408e-20	2.37738e-18	17.6239	0	0	25.6402	1125.27	PSMD11	PSMD13	PSMA7	PSMB6	PSMD9	PSMA6	PSMB7	PSMB4	PSMB5	PSMD4	PSMA1	PSMB2	PSMD5	PSMA2	PSMB3	PSMC4	PSMD3	PSMB1	PSMC2	PSME1	PSME2
Cooperation Of Prefoldin And TriC/CCT In Actin And Tubulin Folding R-HSA-389958	18/33	1.43368e-19	3.79348e-18	17.421	0	0	40.8358	1771.82	CCT3	CCT2	TUBB4B	TUBA4A	CCT6B	CCT6A	TUBA1C	TUBB6	TUBB2B	TUBA1A	TUBB2A	TUBB3	TCP1	CCT8	CCT7	PFDN5	CCT5	CCT4
Regulation Of Ornithine Decarboxylase (ODC) R-HSA-350562	21/50	1.46177e-19	3.79348e-18	17.421	0	0	24.7548	1073.6	PSMD11	PSMD13	PSMA7	PSMB6	PSMD9	PSMA6	PSMB7	PSMB4	PSMB5	PSMD4	PSMA1	PSMB2	PSMD5	PSMA2	PSMB3	PSMC4	PSMD3	PSMB1	PSMC2	PSME1	PSME2
Hedgehog Ligand Biogenesis R-HSA-5358346	23/64	1.84092e-19	4.66366e-18	17.3313	0	0	19.233	829.691	VCP	PSMD11	PSMD13	PSMA7	PSMB6	PSMD9	PSMA6	PSMB7	PSMB4	PSMB5	PSMD4	PSMA1	PSMB2	PSMD5	PSMA2	PSMB3	PSMC4	PSMD3	PSMB1	PSMC2	PSME1	PSME2	P4HB
Regulation Of RUNX2 Expression And Activity R-HSA-8939902	24/72	2.32731e-19	5.71668e-18	17.2429	0	0	17.1667	736.526	GSK3B	PSMD11	PSMD13	STAT1	PSMA7	PSMB6	PSMD9	PSMA6	PSMB7	PSMB4	PSMB5	PSMD4	PSMA1	PSMB2	PSMD5	PSMA2	PSMB3	PSMC4	PSMD3	PSMB1	PSMC2	PSME1	PSME2	SKP1
Autodegradation Of E3 Ubiquitin Ligase COP1 R-HSA-349425	21/51	2.41777e-19	5.71668e-18	17.2429	0	0	23.9284	1025.72	PSMD11	PSMD13	PSMA7	PSMB6	PSMD9	PSMA6	PSMB7	PSMB4	PSMB5	PSMD4	PSMA1	PSMB2	PSMD5	PSMA2	PSMB3	PSMC4	PSMD3	PSMB1	PSMC2	PSME1	PSME2
Ubiquitin Mediated Degradation Of Phosphorylated Cdc25A R-HSA-69601	21/51	2.41777e-19	5.71668e-18	17.2429	0	0	23.9284	1025.72	PSMD11	PSMD13	PSMA7	PSMB6	PSMD9	PSMA6	PSMB7	PSMB4	PSMB5	PSMD4	PSMA1	PSMB2	PSMD5	PSMA2	PSMB3	PSMC4	PSMD3	PSMB1	PSMC2	PSME1	PSME2
Hh Mutants Abrogate Ligand Secretion R-HSA-5387390	22/58	2.85711e-19	6.60862e-18	17.1799	0	0	20.9203	893.282	VCP	PSMD11	PSMD13	PSMA7	PSMB6	PSMD9	PSMA6	PSMB7	PSMB4	PSMB5	PSMD4	PSMA1	PSMB2	PSMD5	PSMA2	PSMB3	PSMC4	PSMD3	PSMB1	PSMC2	PSME1	PSME2
Regulation Of Apoptosis R-HSA-169911	21/52	3.94586e-19	8.93276e-18	17.049	0	0	23.1553	981.24	PSMD11	PSMD13	PSMA7	PSMB6	PSMD9	PSMA6	PSMB7	PSMB4	PSMB5	PSMD4	PSMA1	PSMB2	PSMD5	PSMA2	PSMB3	PSMC4	PSMD3	PSMB1	PSMC2	PSME1	PSME2
Degradation Of GLI1 By Proteasome R-HSA-5610780	22/59	4.43258e-19	9.62503e-18	17.0166	0	0	20.3538	860.156	PSMD11	PSMD13	PSMA7	PSMB6	PSMD9	PSMA6	PSMB7	PSMB4	PSMB5	PSMD4	PSMA1	PSMB2	PSMD5	PSMA2	PSMB3	PSMC4	PSMD3	PSMB1	PSMC2	PSME1	PSME2	SKP1
SCF(Skp2)-mediated Degradation Of P27/P21 R-HSA-187577	22/59	4.43258e-19	9.62503e-18	17.0166	0	0	20.3538	860.156	PSMD11	PSMD13	PSMA7	PSMB6	PSMD9	PSMA6	PSMB7	PSMB4	PSMB5	PSMD4	PSMA1	PSMB2	PSMD5	PSMA2	PSMB3	PSMC4	PSMD3	PSMB1	PSMC2	PSME1	PSME2	SKP1
G2/M Transition R-HSA-69275	35/182	6.0181e-19	1.28065e-17	16.8926	0	0	8.29458	347.994	YWHAE	PSMD11	HSP90AB1	PSMD13	DCTN1	PSMA7	PPP1CB	PSMB6	PSMD9	PSMB7	PSMB4	TUBA1A	PSMB5	PSMD4	PSMB2	PPME1	PPP2R1A	PSMD5	PSMB3	PSMD3	PSMB1	YWHAG	SKP1	HSP90AA1	DYNLL1	TUBB4B	TUBA4A	PSMA6	PSMA1	PSMA2	PSMC4	PSMC2	PSME1	PSME2	PAFAH1B1
Defective CFTR Causes Cystic Fibrosis R-HSA-5678895	22/60	6.80931e-19	1.42061e-17	16.8475	0	0	19.8172	828.969	VCP	PSMD11	PSMD13	PSMA7	PSMB6	PSMD9	PSMA6	PSMB7	PSMB4	PSMB5	PSMD4	PSMA1	PSMB2	PSMD5	PSMA2	PSMB3	PSMC4	PSMD3	PSMB1	PSMC2	PSME1	PSME2
Mitotic G2-G2/M Phases R-HSA-453274	35/184	8.69937e-19	1.78003e-17	16.7496	0	0	8.1824	340.272	YWHAE	PSMD11	HSP90AB1	PSMD13	DCTN1	PSMA7	PPP1CB	PSMB6	PSMD9	PSMB7	PSMB4	TUBA1A	PSMB5	PSMD4	PSMB2	PPME1	PPP2R1A	PSMD5	PSMB3	PSMD3	PSMB1	YWHAG	SKP1	HSP90AA1	DYNLL1	TUBB4B	TUBA4A	PSMA6	PSMA1	PSMA2	PSMC4	PSMC2	PSME1	PSME2	PAFAH1B1
AUF1 (hnRNP D0) Binds And Destabilizes mRNA R-HSA-450408	21/54	1.01232e-18	1.95838e-17	16.7081	0	0	21.7497	901.184	PSMD11	PSMD13	PSMA7	PSMB6	PSMD9	PSMA6	PSMB7	PSMB4	PSMB5	PSMD4	PSMA1	PSMB2	PSMD5	PSMA2	PSMB3	PSMC4	PSMD3	PSMB1	PSMC2	PSME1	PSME2
Degradation Of AXIN R-HSA-4641257	21/54	1.01232e-18	1.95838e-17	16.7081	0	0	21.7497	901.184	PSMD11	PSMD13	PSMA7	PSMB6	PSMD9	PSMA6	PSMB7	PSMB4	PSMB5	PSMD4	PSMA1	PSMB2	PSMD5	PSMA2	PSMB3	PSMC4	PSMD3	PSMB1	PSMC2	PSME1	PSME2
Regulation Of RUNX3 Expression And Activity R-HSA-8941858	21/54	1.01232e-18	1.95838e-17	16.7081	0	0	21.7497	901.184	PSMD11	PSMD13	PSMA7	PSMB6	PSMD9	PSMA6	PSMB7	PSMB4	PSMB5	PSMD4	PSMA1	PSMB2	PSMD5	PSMA2	PSMB3	PSMC4	PSMD3	PSMB1	PSMC2	PSME1	PSME2
Asymmetric Localization Of PCP Proteins R-HSA-4608870	22/62	1.56264e-18	2.96901e-17	16.5274	0	0	18.8244	771.803	PSMD11	PSMD13	SCRIB	PSMA7	PSMB6	PSMD9	PSMA6	PSMB7	PSMB4	PSMB5	PSMD4	PSMA1	PSMB2	PSMD5	PSMA2	PSMB3	PSMC4	PSMD3	PSMB1	PSMC2	PSME1	PSME2
Signaling By Interleukins R-HSA-449147	54/453	1.6417e-18	3.0645e-17	16.5136	0	0	4.8187	197.33	RPLP0	PITPNA	CRKL	PSMD9	CASP8	PSMD4	PSMD5	PPP2R1A	PSMD3	LONP1	AKT1	LGALS9	SKP1	HSP90AA1	ANXA1	DUSP3	ANXA2	YWHAZ	PSMA6	MTAP	VAMP7	PSMA1	PSMA2	TCP1	PSME1	PSME2	UBE2V1	PPIA	PSMD11	PSMD13	STXBP2	PSMA7	HSP90B1	PSMB6	CDC42	CNN2	PSMB7	PSMB4	PSMB5	PSMB2	PSMB3
Stabilization Of P53 R-HSA-69541	21/56	2.48023e-18	4.54995e-17	16.342	0	0	20.5048	831.226	PSMD11	PSMD13	PSMA7	PSMB6	PSMD9	PSMA6	PSMB7	PSMB4	PSMB5	PSMD4	PSMA1	PSMB2	PSMD5	PSMA2	PSMB3	PSMC4	PSMD3	PSMB1	PSMC2	PSME1	PSME2
Downstream Signaling Events Of B Cell Receptor (BCR) R-HSA-1168372	24/79	2.743e-18	4.9467e-17	16.3057	0	0	14.9764	605.608	PSMD11	PSMD13	PSMA7	PSMB6	PPP3CA	PSMD9	PSMA6	PSMB7	PSMB4	PSMB5	PSMD4	PSMA1	PSMB2	PSMD5	PSMA2	PSMB3	PSMC4	PSMD3	PSMB1	PSMC2	PSME1	PSME2	PPIA	SKP1
Cap-dependent Translation Initiation R-HSA-72737	28/116	3.68617e-18	6.5368e-17	16.1846	0	0	10.9795	440.74	EIF4A2	RPL5	RPL30	RPL34	RPL12	RPLP0	RPL11	RPL36A	RPS27L	RPL8	RPL9	RPL6	RPL7A	RPS2	RPS11	EIF2B5	EIF5B	RPS9	RPSA	RPS3A	EIF2S1	RPS27	RPL27A	EIF3I	RPS20	EIF3E	RPL28	RPS23
Regulation Of RAS By GAPs R-HSA-5658442	22/65	5.09362e-18	8.88461e-17	16.0514	0	0	17.5083	697.157	PSMD11	PSMD13	CUL3	PSMA7	PSMB6	PSMD9	PSMA6	PSMB7	PSMB4	PSMB5	PSMD4	PSMA1	PSMB2	PSMD5	PSMA2	PSMB3	PSMC4	PSMD3	PSMB1	PSMC2	PSME1	PSME2
Signaling By NOTCH4 R-HSA-9013694	24/81	5.27085e-18	9.04546e-17	16.0436	0	0	14.4494	574.861	PSMD11	PSMD13	YWHAZ	PSMA7	PSMB6	PSMD9	PSMA6	PSMB7	PSMB4	PSMB5	PSMD4	PSMA1	PSMB2	PSMD5	PSMA2	PSMB3	PSMC4	PSMD3	PSMB1	PSMC2	PSME1	AKT1	PSME2	SKP1
Metabolism Of Polyamines R-HSA-351202	21/58	5.82722e-18	9.84153e-17	16.0069	0	0	19.3944	769.647	PSMD11	PSMD13	PSMA7	PSMB6	PSMD9	PSMA6	PSMB7	PSMB4	PSMB5	PSMD4	PSMA1	PSMB2	PSMD5	PSMA2	PSMB3	PSMC4	PSMD3	PSMB1	PSMC2	PSME1	PSME2
CLEC7A (Dectin-1) Signaling R-HSA-5607764	26/99	6.06929e-18	1.00902e-16	15.9961	0	0	12.256	485.868	PSMD11	PSMD13	PSMA7	PSMB6	PSMD9	PPP3CA	PSMB7	PSMB4	CASP8	PSMB5	PSMD4	PSMB2	PSMD5	PSMB3	PSMD3	PSMB1	SKP1	PSMA6	PSMA1	PSMA2	PSMC4	PSMC2	PSME1	UBA3	PSME2	UBE2V1
GTP Hydrolysis And Joining Of 60S Ribosomal Subunit R-HSA-72706	27/109	7.18911e-18	1.1768e-16	15.9293	0	0	11.3454	447.847	EIF4A2	RPL5	RPL30	RPL34	RPL12	RPLP0	RPL11	RPL36A	RPS27L	RPL8	RPL9	RPL6	RPL7A	RPS2	RPS11	EIF5B	RPS9	RPSA	RPS3A	EIF2S1	RPS27	RPL27A	EIF3I	RPS20	EIF3E	RPL28	RPS23
Activation Of NF-kappaB In B Cells R-HSA-1169091	22/66	7.43355e-18	1.19838e-16	15.9214	0	0	17.1095	674.809	PSMD11	PSMD13	PSMA7	PSMB6	PSMD9	PSMA6	PSMB7	PSMB4	PSMB5	PSMD4	PSMA1	PSMB2	PSMD5	PSMA2	PSMB3	PSMC4	PSMD3	PSMB1	PSMC2	PSME1	PSME2	SKP1
Regulation Of PTEN Stability And Activity R-HSA-8948751	22/67	1.07681e-17	1.71003e-16	15.767	0	0	16.7285	653.58	PSMD11	PSMD13	PSMA7	PSMB6	PSMD9	PSMA6	PSMB7	PSMB4	PSMB5	PSMD4	PSMA1	PSMB2	PSMD5	PSMA2	PSMB3	PSMC4	PSMD3	PSMB1	PSMC2	PSME1	AKT1	PSME2
Orc1 Removal From Chromatin R-HSA-68949	22/69	2.21206e-17	3.46122e-16	15.4608	0	0	16.015	614.174	PSMD11	PSMD13	PSMA7	PSMB6	PSMD9	PSMA6	PSMB7	PSMB4	PSMB5	PSMD4	PSMA1	PSMB2	PSMD5	PSMA2	PSMB3	PSMC4	PSMD3	PSMB1	PSMC2	PSME1	PSME2	SKP1
Peptide Chain Elongation R-HSA-156902	24/86	2.4727e-17	3.81297e-16	15.4187	0	0	13.2807	507.836	RPL5	RPL30	RPS9	RPL34	RPL12	RPLP0	RPL11	RPL36A	RPS27L	RPS3A	RPSA	RPL8	EEF2	RPL9	RPL6	EEF1A1	RPL7A	RPS27	RPL27A	RPS20	RPS2	RPS11	RPL28	RPS23
FCERI Mediated NF-kB Activation R-HSA-2871837	23/78	2.94724e-17	4.47981e-16	15.3487	0	0	14.327	545.329	PSMD11	PSMD13	PSMA7	PSMB6	PSMD9	PSMA6	PSMB7	PSMB4	PSMB5	PSMD4	PSMA1	PSMB2	PSMD5	PSMA2	PSMB3	PSMC4	PSMD3	PSMB1	PSMC2	PSME1	PSME2	UBE2V1	SKP1
Autodegradation Of Cdh1 By Cdh1:APC/C R-HSA-174084	21/63	4.19769e-17	6.29062e-16	15.2013	0	0	17.0811	644.119	PSMD11	PSMD13	PSMA7	PSMB6	PSMD9	PSMA6	PSMB7	PSMB4	PSMB5	PSMD4	PSMA1	PSMB2	PSMD5	PSMA2	PSMB3	PSMC4	PSMD3	PSMB1	PSMC2	PSME1	PSME2
PCP/CE Pathway R-HSA-4086400	24/88	4.44419e-17	6.47757e-16	15.1886	0	0	12.8644	484.373	PSMD11	PSMD13	CLTC	SCRIB	PSMA7	PSMB6	PSMD9	PSMA6	PSMB7	PSMB4	PSMB5	PSMD4	PSMA1	PSMB2	PSMD5	PSMA2	PSMB3	PSMC4	PSMD3	PSMB1	PSMC2	PSME1	PSME2	PFN1
Regulation Of mRNA Stability By Proteins That Bind AU-rich Elements R-HSA-450531	24/88	4.44419e-17	6.47757e-16	15.1886	0	0	12.8644	484.373	PSMD11	YWHAB	PSMD13	YWHAZ	PSMA7	PSMB6	PSMD9	PSMA6	PSMB7	PSMB4	PSMB5	PSMD4	PSMA1	PSMB2	PSMD5	PSMA2	PSMB3	PSMC4	PSMD3	PSMB1	PSMC2	PSME1	AKT1	PSME2
Cytokine Signaling In Immune System R-HSA-1280215	66/702	5.55212e-17	7.98305e-16	15.0978	0	0	3.73267	139.713	EIF4A2	IFITM3	RPLP0	PITPNA	CRKL	PSMD9	CASP8	PSMD4	PSMD5	PPP2R1A	PSMD3	LONP1	AKT1	LGALS9	SKP1	HSP90AA1	ANXA1	DUSP3	ANXA2	YWHAZ	PSMA6	MTAP	VAMP7	PSMA1	PSMA2	TCP1	PSME1	PSME2	UBE2V1	PPIA	KPNB1	CAMK2D	PSMD11	CUL5	PSMD13	STXBP2	PSMA7	HSP90B1	PSMB6	CDC42	CNN2
Oxygen-dependent Proline Hydroxylation Of Hypoxia-inducible Factor Alpha R-HSA-1234176	21/64	6.07865e-17	8.62357e-16	15.0643	0	0	16.683	622.93	PSMD11	PSMD13	PSMA7	PSMB6	PSMD9	PSMA6	PSMB7	PSMB4	PSMB5	PSMD4	PSMA1	PSMB2	PSMD5	PSMA2	PSMB3	PSMC4	PSMD3	PSMB1	PSMC2	PSME1	PSME2
L13a-mediated Translational Silencing Of Ceruloplasmin Expression R-HSA-156827	26/108	6.32617e-17	8.85664e-16	15.0527	0	0	10.9057	406.776	EIF4A2	RPL5	RPL30	RPL34	RPL12	RPLP0	RPL11	RPL36A	RPS27L	RPL8	RPL9	RPL6	RPL7A	RPS2	RPS11	RPS9	RPSA	RPS3A	EIF2S1	RPS27	RPL27A	EIF3I	RPS20	EIF3E	RPL28	RPS23
p53-Dependent G1 DNA Damage Response R-HSA-69563	21/65	8.7368e-17	1.20727e-15	14.9182	0	0	16.303	602.827	PSMD11	PSMD13	PSMA7	PSMB6	PSMD9	PSMA6	PSMB7	PSMB4	PSMB5	PSMD4	PSMA1	PSMB2	PSMD5	PSMA2	PSMB3	PSMC4	PSMD3	PSMB1	PSMC2	PSME1	PSME2
Cyclin E Associated Events During G1/S Transition R-HSA-69202	23/82	1.01481e-16	1.3843e-15	14.8588	0	0	13.3529	491.743	PSMD11	PSMD13	PSMA7	PSMB6	PSMD9	PSMA6	PSMB7	PSMB4	PSMB5	PSMD4	PSMA1	PSMB2	PSMD5	PSMA2	PSMB3	PSMC4	PSMD3	PSMB1	PSMC2	PSME1	AKT1	PSME2	SKP1
Beta-catenin Independent WNT Signaling R-HSA-3858494	29/142	1.18576e-16	1.59561e-15	14.7971	0	0	8.86018	324.911	PSMD11	PSMD13	CLTC	PSMA7	PSMB6	PSMD9	PPP3CA	PSMB7	PSMB4	PSMB5	PSMD4	PSMB2	PSMD5	PSMB3	PSMD3	PSMB1	PRKG1	SCRIB	GNAO1	PSMA6	PSMA1	PSMA2	PSMC4	GNB2	GNB1	PSMC2	PSME1	PSME2	PFN1
Translation R-HSA-72766	40/281	1.19971e-16	1.59561e-15	14.7971	0	0	5.8064	212.859	EIF4A2	RPL5	RPL30	GFM1	RPL34	RPL12	RPLP0	RPL11	RPL36A	RPS27L	RPL8	RPL9	RPL6	RPL7A	IARS2	RPS2	RPS11	DTD1	EIF2B5	EIF5B	RPS9	RPSA	RPS3A	EEF2	EIF2S1	DARS1	EEF1A1	EEF1G	GARS1	RPS27	PPA2	EEF1D	RPL27A	EIF3I	EEF1A2	RPS20	EIF3E	FARSA	RPL28	RPS23
APC/C:Cdc20 Mediated Degradation Of Securin R-HSA-174154	21/67	1.76673e-16	2.29244e-15	14.6397	0	0	15.5926	565.578	PSMD11	PSMD13	PSMA7	PSMB6	PSMD9	PSMA6	PSMB7	PSMB4	PSMB5	PSMD4	PSMA1	PSMB2	PSMD5	PSMA2	PSMB3	PSMC4	PSMD3	PSMB1	PSMC2	PSME1	PSME2
G1/S DNA Damage Checkpoints R-HSA-69615	21/67	1.76673e-16	2.29244e-15	14.6397	0	0	15.5926	565.578	PSMD11	PSMD13	PSMA7	PSMB6	PSMD9	PSMA6	PSMB7	PSMB4	PSMB5	PSMD4	PSMA1	PSMB2	PSMD5	PSMA2	PSMB3	PSMC4	PSMD3	PSMB1	PSMC2	PSME1	PSME2
Cyclin A:Cdk2-associated Events At S Phase Entry R-HSA-69656	23/84	1.82981e-16	2.34569e-15	14.6297	0	0	12.9138	467.958	PSMD11	PSMD13	PSMA7	PSMB6	PSMD9	PSMA6	PSMB7	PSMB4	PSMB5	PSMD4	PSMA1	PSMB2	PSMD5	PSMA2	PSMB3	PSMC4	PSMD3	PSMB1	PSMC2	PSME1	AKT1	PSME2	SKP1
Diseases Of Signal Transduction By Growth Factor Receptors And Second Messengers R-HSA-5663202	49/424	2.42051e-16	3.06598e-15	14.5134	0	0	4.61503	165.944	GSK3B	YWHAB	CLTC	PEBP1	PPP1CB	PSMD9	ATIC	MPRIP	PSMD4	PSMD5	PPP2R1A	PSMD3	LONP1	AKT1	LRRFIP1	SKP1	HSP90AA1	SND1	EEF1G	PSMA6	PSMA1	PSMA2	PSME1	PSME2	VCL	VCP	CAMK2D	PSMD11	CTBP2	CTBP1	PSMD13	DCTN1	PDGFA	PSMA7	PSMB6	PSMB7	PSMB4	PSMB5	PSMB2	PSMB3	PSMB1
ABC Transporter Disorders R-HSA-5619084	22/77	3.06916e-16	3.84187e-15	14.4155	0	0	13.6799	488.644	VCP	PSMD11	PSMD13	PSMA7	PSMB6	PSMD9	PSMA6	PSMB7	PSMB4	PSMB5	PSMD4	PSMA1	PSMB2	PSMD5	PSMA2	PSMB3	PSMC4	PSMD3	PSMB1	PSMC2	PSME1	PSME2
Formation Of A Pool Of Free 40S Subunits R-HSA-72689	24/98	6.58305e-16	8.14461e-15	14.0891	0	0	11.1202	388.727	RPL5	RPL30	RPS9	RPL34	RPL12	RPLP0	RPL11	RPL36A	RPS27L	RPSA	RPS3A	RPL8	RPL9	RPL6	RPL7A	RPS27	RPL27A	EIF3I	RPS20	EIF3E	RPS2	RPS11	RPL28	RPS23
ER-Phagosome Pathway R-HSA-1236974	23/89	7.40822e-16	9.06017e-15	14.0429	0	0	11.9324	415.709	PDIA3	PSMD11	PSMD13	PSMA7	PSMB6	PSMD9	PSMA6	PSMB7	PSMB4	PSMB5	PSMD4	PSMA1	PSMB2	PSMD5	PSMA2	PSMB3	PSMC4	PSMD3	PSMB1	PSMC2	PSME1	PSME2	CALR
Regulation Of APC/C Activators Between G1/S And Early Anaphase R-HSA-176408	22/80	7.5262e-16	9.09986e-15	14.041	0	0	12.9703	451.663	PSMD11	PSMD13	PSMA7	PSMB6	PSMD9	PSMA6	PSMB7	PSMB4	PSMB5	PSMD4	PSMA1	PSMB2	PSMD5	PSMA2	PSMB3	PSMC4	PSMD3	PSMB1	PSMC2	PSME1	PSME2	SKP1
Transcriptional Regulation By RUNX2 R-HSA-8878166	26/119	8.08677e-16	9.66778e-15	14.0147	0	0	9.61034	333.97	GSK3B	PSMD11	PSMD13	PSMA7	PSMB6	LGALS3	PSMD9	PSMB7	PSMB4	PSMB5	PSMD4	PSMB2	PSMD5	PSMB3	PSMD3	PSMB1	AKT1	SKP1	STAT1	PSMA6	PSMA1	PSMA2	PSMC4	PSMC2	PSME1	PSME2
CDK-mediated Phosphorylation And Removal Of Cdc6 R-HSA-69017	21/72	9.17422e-16	1.07268e-14	13.9695	0	0	14.0603	486.837	PSMD11	PSMD13	PSMA7	PSMB6	PSMD9	PSMA6	PSMB7	PSMB4	PSMB5	PSMD4	PSMA1	PSMB2	PSMD5	PSMA2	PSMB3	PSMC4	PSMD3	PSMB1	PSMC2	PSME1	PSME2
Cdc20:Phospho-APC/C Mediated Degradation Of Cyclin A R-HSA-174184	21/72	9.17422e-16	1.07268e-14	13.9695	0	0	14.0603	486.837	PSMD11	PSMD13	PSMA7	PSMB6	PSMD9	PSMA6	PSMB7	PSMB4	PSMB5	PSMD4	PSMA1	PSMB2	PSMD5	PSMA2	PSMB3	PSMC4	PSMD3	PSMB1	PSMC2	PSME1	PSME2
APC/C:Cdh1 Mediated Degradation Of Cdc20 And APC/C:Cdh1 Targets In Late Mitosis/Early G1 R-HSA-174178	21/73	1.25307e-15	1.41836e-14	13.8482	0	0	13.7892	473.15	PSMD11	PSMD13	PSMA7	PSMB6	PSMD9	PSMA6	PSMB7	PSMB4	PSMB5	PSMD4	PSMA1	PSMB2	PSMD5	PSMA2	PSMB3	PSMC4	PSMD3	PSMB1	PSMC2	PSME1	PSME2
APC:Cdc20 Mediated Degradation Of Cell Cycle Proteins Before Cycle Checkpoint Satisfied R-HSA-179419	21/73	1.25307e-15	1.41836e-14	13.8482	0	0	13.7892	473.15	PSMD11	PSMD13	PSMA7	PSMB6	PSMD9	PSMA6	PSMB7	PSMB4	PSMB5	PSMD4	PSMA1	PSMB2	PSMD5	PSMA2	PSMB3	PSMC4	PSMD3	PSMB1	PSMC2	PSME1	PSME2
Cellular Response To Hypoxia R-HSA-1234174	21/73	1.25307e-15	1.41836e-14	13.8482	0	0	13.7892	473.15	PSMD11	PSMD13	PSMA7	PSMB6	PSMD9	PSMA6	PSMB7	PSMB4	PSMB5	PSMD4	PSMA1	PSMB2	PSMD5	PSMA2	PSMB3	PSMC4	PSMD3	PSMB1	PSMC2	PSME1	PSME2
Mitotic Anaphase R-HSA-68882	35/232	1.65765e-15	1.85657e-14	13.7313	0	0	6.1733	210.098	PSMD11	PSMD13	PSMA7	PSMB6	PSMD9	TUBA1C	PSMB7	PSMB4	TUBB6	TUBA1A	PSMB5	PSMD4	PSMB2	PPP2R1A	PSMD5	PSMB3	TUBB3	PSMD3	PSMB1	DYNLL1	TUBB4B	TUBA4A	PSMA6	DYNC1LI2	TUBB2B	RPS27	TUBB2A	PSMA1	PSMA2	PSMC4	PSMC2	PSME1	PSME2	KPNB1	PAFAH1B1
ABC-family Proteins Mediated Transport R-HSA-382556	24/102	1.75713e-15	1.94749e-14	13.7105	0	0	10.5477	358.36	VCP	PSMD11	PSMD13	EIF2S1	PSMA7	PSMB6	PSMD9	PSMA6	PSMB7	PSMB4	PSMB5	PSMD4	PSMA1	PSMB2	PSMD5	PSMA2	PSMB3	PSMC4	PSMD3	PSMB1	PSMC2	PSME1	PSME2	ABCF1
Mitotic Metaphase And Anaphase R-HSA-2555396	35/233	1.8979e-15	2.08182e-14	13.6816	0	0	6.1418	208.195	PSMD11	PSMD13	PSMA7	PSMB6	PSMD9	TUBA1C	PSMB7	PSMB4	TUBB6	TUBA1A	PSMB5	PSMD4	PSMB2	PPP2R1A	PSMD5	PSMB3	TUBB3	PSMD3	PSMB1	DYNLL1	TUBB4B	TUBA4A	PSMA6	DYNC1LI2	TUBB2B	RPS27	TUBB2A	PSMA1	PSMA2	PSMC4	PSMC2	PSME1	PSME2	KPNB1	PAFAH1B1
APC/C:Cdc20 Mediated Degradation Of Mitotic Proteins R-HSA-176409	21/75	2.30022e-15	2.49738e-14	13.6025	0	0	13.2771	447.515	PSMD11	PSMD13	PSMA7	PSMB6	PSMD9	PSMA6	PSMB7	PSMB4	PSMB5	PSMD4	PSMA1	PSMB2	PSMD5	PSMA2	PSMB3	PSMC4	PSMD3	PSMB1	PSMC2	PSME1	PSME2
Downstream TCR Signaling R-HSA-202424	23/94	2.72255e-15	2.92605e-14	13.5337	0	0	11.0892	371.901	PSMD11	PSMD13	PSMA7	PSMB6	PSMD9	PSMA6	PSMB7	PSMB4	PSMB5	PSMD4	PSMA1	PSMB2	PSMD5	PSMA2	PSMB3	PSMC4	PSMD3	PSMB1	PSMC2	PSME1	PSME2	UBE2V1	SKP1
Antigen processing-Cross Presentation R-HSA-1236975	24/104	2.81902e-15	2.99943e-14	13.523	0	0	10.283	344.504	PDIA3	PSMD11	PSMD13	PSMA7	PSMB6	PSMD9	PSMA6	PSMB7	PSMB4	PSMB5	PSMD4	PSMA1	PSMB2	PSMD5	PSMA2	PSMB3	PSMC4	PSMD3	PSMB1	PSMC2	PSME1	PSME2	ITGAV	CALR
Hedgehog On State R-HSA-5632684	22/85	3.06182e-15	3.22552e-14	13.4914	0	0	11.9378	398.958	PSMD11	PSMD13	CUL3	PSMA7	PSMB6	PSMD9	PSMA6	PSMB7	PSMB4	PSMB5	PSMD4	PSMA1	PSMB2	PSMD5	PSMA2	PSMB3	PSMC4	PSMD3	PSMB1	PSMC2	PSME1	PSME2
Activation Of APC/C And APC/C:Cdc20 Mediated Degradation Of Mitotic Proteins R-HSA-176814	21/76	3.09247e-15	3.22587e-14	13.4914	0	0	13.035	435.497	PSMD11	PSMD13	PSMA7	PSMB6	PSMD9	PSMA6	PSMB7	PSMB4	PSMB5	PSMD4	PSMA1	PSMB2	PSMD5	PSMA2	PSMB3	PSMC4	PSMD3	PSMB1	PSMC2	PSME1	PSME2
G2/M Checkpoints R-HSA-69481	28/148	3.19679e-15	3.30232e-14	13.4812	0	0	8.03833	268.292	YWHAE	PSMD11	PSMD13	YWHAB	PSMA7	PSMB6	PSMD9	PSMB7	PSMB4	PSMB5	PSMD4	YWHAQ	PSMB2	PSMD5	PSMB3	PSMD3	PSMB1	YWHAG	YWHAH	YWHAZ	PSMA6	PSMA1	PSMA2	PSMC4	PSMC2	PSME1	UBE2V2	PSME2
Signaling By WNT R-HSA-195721	39/294	3.23782e-15	3.31254e-14	13.4798	0	0	5.33678	178.056	VPS29	GSK3B	PSMD11	CTBP2	CTBP1	PSMD13	CUL3	CLTC	PSMA7	SNX3	PSMB6	PSMD9	PPP3CA	PSMB7	PSMB4	PSMB5	PSMD4	PSMB2	PPP2R1A	PSMD5	PSMB3	PSMD3	PSMB1	AKT1	PRKG1	SKP1	SCRIB	YWHAZ	GNAO1	PSMA6	PSMA1	PSMA2	PSMC4	GNB2	PSMC2	GNB1	PSME1	PSME2	PFN1
UCH Proteinases R-HSA-5689603	23/95	3.49495e-15	3.54154e-14	13.4508	0	0	10.9346	363.985	PSMD11	PSMD13	ACTL6A	PSMA7	PSMB6	PSMD9	PSMA6	PSMB7	UCHL1	PSMB4	PSMB5	PSMD4	PSMA1	PSMB2	PSMD5	PSMA2	PSMB3	PSMC4	PSMD3	PSMB1	PSMC2	PSME1	PSME2
APC/C-mediated Degradation Of Cell Cycle Proteins R-HSA-174143	22/87	5.21269e-15	5.23236e-14	13.2813	0	0	11.5693	380.487	PSMD11	PSMD13	PSMA7	PSMB6	PSMD9	PSMA6	PSMB7	PSMB4	PSMB5	PSMD4	PSMA1	PSMB2	PSMD5	PSMA2	PSMB3	PSMC4	PSMD3	PSMB1	PSMC2	PSME1	PSME2	SKP1
Hedgehog Off State R-HSA-5610787	23/98	7.24961e-15	7.14221e-14	13.1462	0	0	10.4956	341.714	GSK3B	PSMD11	PSMD13	PSMA7	PSMB6	PSMD9	PSMA6	PSMB7	PSMB4	PSMB5	PSMD4	PSMA1	PSMB2	PSMD5	PSMA2	PSMB3	PSMC4	PSMD3	PSMB1	PSMC2	PSME1	PSME2	SKP1
Response Of EIF2AK4 (GCN2) To Amino Acid Deficiency R-HSA-9633012	23/98	7.24961e-15	7.14221e-14	13.1462	0	0	10.4956	341.714	RPL5	RPL30	RPS9	RPL34	RPL12	RPLP0	RPL11	RPL36A	RPS27L	RPSA	RPS3A	RPL8	RPL9	EIF2S1	RPL6	RPL7A	RPS27	RPL27A	RPS20	RPS2	RPS11	RPL28	RPS23
Host Interactions Of HIV Factors R-HSA-162909	26/130	7.78825e-15	7.60248e-14	13.119	0	0	8.58897	279.023	PSMD11	CUL5	PSMD13	PSMA7	PSMB6	PSMD9	PSMB7	PSMB4	PSMB5	PSMD4	PSMB2	PSMD5	PSMB3	PSMD3	PSMB1	SKP1	AP1M1	PSMA6	PSMA1	PSMA2	PSMC4	PSMC2	PSME1	PSME2	PPIA	KPNB1
Signaling By B Cell Receptor (BCR) R-HSA-983705	24/109	8.75189e-15	8.46547e-14	13.0723	0	0	9.67559	313.194	PSMD11	PSMD13	PSMA7	PSMB6	PSMD9	PPP3CA	PSMA6	PSMB7	PSMB4	PSMB5	PSMD4	PSMA1	PSMB2	PSMD5	PSMA2	PSMB3	PSMC4	PSMD3	PSMB1	PSMC2	PSME1	PSME2	PPIA	SKP1
Eukaryotic Translation Termination R-HSA-72764	22/90	1.12535e-14	1.04119e-13	12.9825	0	0	11.0572	355.135	RPL5	RPL30	RPS9	RPL34	RPL12	RPLP0	RPL11	RPL36A	RPS27L	RPS3A	RPSA	RPL8	RPL9	RPL6	RPL7A	RPS27	RPL27A	RPS20	RPS2	RPS11	RPL28	RPS23
MAPK6/MAPK4 Signaling R-HSA-5687128	22/90	1.12535e-14	1.04119e-13	12.9825	0	0	11.0572	355.135	PSMD11	PSMD13	PSMA7	CDC42	PSMB6	PSMD9	PSMA6	PSMB7	PSMB4	PSMB5	PSMD4	PSMA1	PSMB2	PSMD5	PSMA2	PSMB3	PSMC4	PSMD3	PSMB1	PSMC2	PSME1	PSME2
Selenocysteine Synthesis R-HSA-2408557	22/90	1.12535e-14	1.04119e-13	12.9825	0	0	11.0572	355.135	RPL5	RPL30	RPS9	RPL34	RPL12	RPLP0	RPL11	RPL36A	RPS27L	RPS3A	RPSA	RPL8	RPL9	RPL6	RPL7A	RPS27	RPL27A	RPS20	RPS2	RPS11	RPL28	RPS23
Switching Of Origins To A Post-Replicative State R-HSA-69052	22/90	1.12535e-14	1.04119e-13	12.9825	0	0	11.0572	355.135	PSMD11	PSMD13	PSMA7	PSMB6	PSMD9	PSMA6	PSMB7	PSMB4	PSMB5	PSMD4	PSMA1	PSMB2	PSMD5	PSMA2	PSMB3	PSMC4	PSMD3	PSMB1	PSMC2	PSME1	PSME2	SKP1
Viral mRNA Translation R-HSA-192823	22/90	1.12535e-14	1.04119e-13	12.9825	0	0	11.0572	355.135	RPL5	RPL30	RPS9	RPL34	RPL12	RPLP0	RPL11	RPL36A	RPS27L	RPS3A	RPSA	RPL8	RPL9	RPL6	RPL7A	RPS27	RPL27A	RPS20	RPS2	RPS11	RPL28	RPS23
TNFR2 Non-Canonical NF-kB Pathway R-HSA-5668541	23/100	1.1609e-14	1.06482e-13	12.9727	0	0	10.2219	327.991	PSMD11	PSMD13	PSMA7	PSMB6	PSMD9	PSMA6	PSMB7	PSMB4	PSMB5	PSMD4	PSMA1	PSMB2	PSMD5	PSMA2	PSMB3	PSMC4	PSMD3	PSMB1	PSMC2	PSME1	UBA3	PSME2	SKP1
Nonsense Mediated Decay (NMD) Independent Of Exon Junction Complex (EJC) R-HSA-975956	22/92	1.84641e-14	1.67768e-13	12.7753	0	0	10.7401	339.635	RPL5	RPL30	RPS9	RPL34	RPL12	RPLP0	RPL11	RPL36A	RPS27L	RPS3A	RPSA	RPL8	RPL9	RPL6	RPL7A	RPS27	RPL27A	RPS20	RPS2	RPS11	RPL28	RPS23
SARS-CoV-2-host Interactions R-HSA-9705683	31/196	1.86059e-14	1.67768e-13	12.7753	0	0	6.49211	205.25	YWHAE	SEC23A	HSP90AB1	YWHAB	RPS27L	YWHAQ	AKT1	RPS2	RPS11	YWHAG	YWHAH	RPS9	HSP90AA1	SEC24B	STAT1	VPS33A	CNBP	RPSA	ISG15	RPS3A	PTPN11	YWHAZ	TJP1	RPS27	RPS20	MASP1	UBE2V1	VPS45	SEC24C	RPS23	RIGI
Signaling By Hedgehog R-HSA-5358351	26/135	2.01454e-14	1.80124e-13	12.7444	0	0	8.19286	258.368	GSK3B	VCP	PSMD11	PSMD13	CUL3	PSMA7	PSMB6	PSMD9	PSMB7	PSMB4	PSMB5	PSMD4	PSMB2	PSMD5	PSMB3	PSMD3	PSMB1	SKP1	PSMA6	PSMA1	PSMA2	PSMC4	PSMC2	PSME1	PSME2	P4HB
Interleukin-1 Signaling R-HSA-9020702	24/114	2.54822e-14	2.24075e-13	12.6496	0	0	9.1357	285.955	PSMD11	PSMD13	PSMA7	PSMB6	PSMD9	PSMA6	PSMB7	PSMB4	CASP8	PSMB5	PSMD4	PSMA1	PSMB2	PSMD5	PSMA2	PSMB3	PSMC4	PSMD3	PSMB1	PSMC2	PSME1	PSME2	UBE2V1	SKP1
Selenoamino Acid Metabolism R-HSA-2408522	24/114	2.54822e-14	2.24075e-13	12.6496	0	0	9.1357	285.955	RPL5	RPL30	RPS9	AHCY	RPL34	RPL12	RPLP0	RPL11	RPL36A	RPS27L	RPSA	RPS3A	RPL8	RPL9	RPL6	DARS1	RPL7A	RPS27	RPL27A	RPS20	RPS2	RPS11	RPL28	RPS23
Transcriptional Regulation By RUNX3 R-HSA-8878159	22/95	3.78432e-14	3.2978e-13	12.4818	0	0	10.2972	318.237	PSMD11	PSMD13	PSMA7	PSMB6	PSMD9	PSMA6	PSMB7	PSMB4	PSMB5	PSMD4	PSMA1	PSMB2	PSMD5	PSMA2	PSMB3	PSMC4	PSMD3	PSMB1	PSMC2	PSME1	PSME2	CCN2
Developmental Biology R-HSA-1266738	79/1073	3.84272e-14	3.2978e-13	12.4818	0	0	2.87584	88.8349	RPL5	GSK3B	RPL30	HSP90AB1	RPL34	ARPC1B	ARPC1A	CLTC	RPLP0	PITPNA	RPL8	RPL9	RPL6	ACTG1	PSMD9	RPL7A	CAPNS1	PSMD4	PSMD5	DPYSL2	PSMD3	AKT1	ITGAV	RPS11	ACTR3	CAP1	LYPLA2	ACTR2	RPS9	HSP90AA1	RPSA	RPS3A	SPTB	ENAH	PSMA6	MYL6	PSMA1	PSMA2	PSME1	PSME2	UTRN
TCR Signaling R-HSA-202403	24/116	3.8433e-14	3.2978e-13	12.4818	0	0	8.93617	276.037	PSMD11	PSMD13	PSMA7	ENAH	PSMB6	PSMD9	PSMA6	PSMB7	PSMB4	PSMB5	PSMD4	PSMA1	PSMB2	PSMD5	PSMA2	PSMB3	PSMC4	PSMD3	PSMB1	PSMC2	PSME1	PSME2	UBE2V1	SKP1
Protein Folding R-HSA-391251	22/96	4.77647e-14	4.06573e-13	12.3909	0	0	10.1575	311.555	CCT3	CCT2	TBCD	ARL2	TUBB4B	TUBA4A	CCT6B	CCT6A	TUBA1C	TUBB6	TUBB2B	TUBA1A	TUBB2A	TUBB3	GNB2	TCP1	GNB1	CCT8	CCT7	PFDN5	CCT5	CCT4
C-type Lectin Receptors (CLRs) R-HSA-5621481	26/141	5.94919e-14	5.02376e-13	12.299	0	0	7.76299	236.406	PSMD11	PSMD13	PSMA7	PSMB6	PSMD9	PPP3CA	PSMB7	PSMB4	CASP8	PSMB5	PSMD4	PSMB2	PSMD5	PSMB3	PSMD3	PSMB1	SKP1	PSMA6	PSMA1	PSMA2	PSMC4	PSMC2	PSME1	UBA3	PSME2	UBE2V1
MAPK1/MAPK3 Signaling R-HSA-5684996	36/277	7.27108e-14	6.09168e-13	12.2153	0	0	5.18789	156.946	CAMK2D	PSMD11	PSMD13	YWHAB	CUL3	PDGFA	PEBP1	ARL2	PSMA7	PSMB6	PPP1CB	PSMD9	PSMB7	PSMB4	PSMB5	PSMD4	PSMB2	FNTA	PPP2R1A	PSMD5	PSMB3	PSMD3	PSMB1	SPTBN2	FN1	PTPN11	SPTB	PSMA6	DLG1	PSMA1	PSMA2	PSMC4	PSMC2	PSME1	PSME2	VCL
Influenza Infection R-HSA-168255	27/157	1.14808e-13	9.54344e-13	12.0203	0	0	7.13854	212.697	RPL5	RPL30	RPL34	RPL12	CLTC	RPLP0	RPL11	RPL36A	RPS27L	RPL8	RPL9	RPL6	RPL7A	RPS2	RPS11	RPS9	HSP90AA1	RPSA	ISG15	RPS3A	RPS27	RPL27A	RPS20	CALR	RPL28	KPNB1	RPS23
Folding Of Actin By CCT/TriC R-HSA-390450	9/10	1.505e-13	1.24134e-12	11.9061	0	0	301.725	8908.38	CCT3	CCT6A	CCT2	TCP1	CCT8	CCT7	CCT5	CCT4	CCT6B
Nonsense Mediated Decay (NMD) Enhanced By Exon Junction Complex (EJC) R-HSA-975957	23/112	1.55369e-13	1.27163e-12	11.8956	0	0	8.8382	260.665	RPL5	RPL30	RPS9	RPL34	RPL12	RPLP0	RPL11	RPL36A	RPS27L	RPSA	RPS3A	RPL8	RPL9	RPL6	RPL7A	RPS27	PPP2R1A	RPL27A	RPS20	RPS2	RPS11	RPL28	RPS23
RAF/MAP Kinase Cascade R-HSA-5673001	35/271	1.96538e-13	1.59631e-12	11.7969	0	0	5.14267	150.464	CAMK2D	PSMD11	PSMD13	YWHAB	CUL3	PDGFA	PEBP1	ARL2	PSMA7	PSMB6	PPP1CB	PSMD9	PSMB7	PSMB4	PSMB5	PSMD4	PSMB2	FNTA	PPP2R1A	PSMD5	PSMB3	PSMD3	PSMB1	SPTBN2	FN1	SPTB	PSMA6	DLG1	PSMA1	PSMA2	PSMC4	PSMC2	PSME1	PSME2	VCL
Vesicle-mediated Transport R-HSA-5653656	56/637	2.54227e-13	2.04922e-12	11.6884	0	0	3.41172	98.9418	ARF3	YWHAE	GDI1	YWHAB	ARPC1A	CLTC	GDI2	CAPZB	YWHAQ	AKT1	YWHAG	YWHAH	ACTR3	TPD52	GABARAPL2	ACTR2	HSP90AA1	GAPVD1	DYNLL1	SPTB	YWHAZ	DYNC1LI2	VAMP7	BIN1	MASP1	VPS25	PAFAH1B2	PAFAH1B1	SEC23A	DCTN1	USO1	NAPG	HSP90B1	SCFD1	YKT6	AP1M1	TXNDC5	SPTBN2	SEC24B	VTA1	M6PR
Cellular Response To Starvation R-HSA-9711097	26/153	4.39048e-13	3.51239e-12	11.4544	0	0	7.02511	199.894	ATP6V1A	RPL5	RPL30	RPL34	RPL12	RPLP0	RPL11	RPL36A	RPS27L	RPL8	RPL9	RPL6	RPL7A	RPS2	RPS11	RPS9	RPSA	RPS3A	EIF2S1	RPS27	RPL27A	ATP6V1B2	RPS20	LAMTOR1	RPL28	RPS23
G1/S Transition R-HSA-69206	24/129	4.53475e-13	3.60072e-12	11.4436	0	0	7.82452	222.387	PSMD11	PSMD13	PSMA7	PSMB6	PSMD9	PSMA6	PSMB7	PSMB4	PSMB5	PSMD4	PSMA1	PSMB2	PPP2R1A	PSMD5	PSMA2	PSMB3	PSMC4	PSMD3	PSMB1	PSMC2	PSME1	AKT1	PSME2	SKP1
Fc Epsilon Receptor (FCERI) Signaling R-HSA-2454202	24/130	5.4108e-13	4.26451e-12	11.3701	0	0	7.7503	218.909	PSMD11	PSMD13	PSMA7	PSMB6	PSMD9	PPP3CA	PSMA6	PSMB7	PSMB4	PSMB5	PSMD4	PSMA1	PSMB2	PSMD5	PSMA2	PSMB3	PSMC4	PSMD3	PSMB1	PSMC2	PSME1	PSME2	UBE2V1	SKP1
SRP-dependent Cotranslational Protein Targeting To Membrane R-HSA-1799339	22/108	6.26691e-13	4.90293e-12	11.3095	0	0	8.73474	245.431	RPL5	RPL30	RPS9	RPL34	RPL12	RPLP0	RPL11	RPL36A	RPS27L	RPSA	RPS3A	RPL8	RPL9	RPL6	RPL7A	RPS27	RPL27A	RPS20	RPS2	RPS11	RPL28	RPS23
Neddylation R-HSA-8951664	32/237	6.34477e-13	4.92762e-12	11.3074	0	0	5.39238	151.45	VCP	PSMD11	CUL5	PSMD13	CUL3	PSMA7	PSMB6	PSMD9	PSMB7	PSMB4	PSMB5	PSMD4	PSMB2	PSMD5	PSMB3	PSMD3	PSMB1	NAE1	SKP1	COMMD10	COMMD3	PSMA6	COPS3	NPLOC4	PSMA1	PSMA2	PSMC4	PSMC2	PSME1	UBA3	PSME2	CUL4B
Post-translational Protein Modification R-HSA-597592	90/1383	6.81163e-13	5.25187e-12	11.2797	0	0	2.5325	70.9478	ARF3	CMAS	B4GALT1	PARK7	UBE2L3	PSMD9	TUBA1C	PPP3CA	TUBB6	UCHL1	TUBA1A	LGALS1	PSMD4	CAPZB	PSMD5	TUBB3	ADAMTS1	PSMD3	NANS	SKP1	PDIA3	COMMD10	ACTL6A	COMMD3	DYNLL1	SPTB	PDIA6	EEF1A1	PSMA6	DYNC1LI2	TUBB2B	RCN1	TUBB2A	PSMA1	PSMA2	PSME1	UBE2V2	PSME2	VDAC2	OTUB1	SEC23A
M Phase R-HSA-68886	41/380	7.25607e-13	5.55429e-12	11.2554	0	0	4.21712	117.876	YWHAE	PSMD11	PSMD13	DCTN1	USO1	PSMA7	PSMB6	PSMD9	TUBA1C	PSMB7	PSMB4	TUBB6	TUBA1A	PSMB5	PSMD4	PSMB2	PPP2R1A	PSMD5	PSMB3	TUBB3	PSMD3	PSMB1	YWHAG	NEK9	HSP90AA1	DYNLL1	TUBB4B	TUBA4A	PSMA6	DYNC1LI2	TUBB2B	RPS27	TUBB2A	PSMA1	PSMA2	PSMC4	PSMC2	PSME1	PSME2	KPNB1	PAFAH1B1
RUNX1 Regulates Transcription Of Genes Involved In Differentiation Of HSCs R-HSA-8939236	21/98	7.39501e-13	5.62021e-12	11.2502	0	0	9.30014	259.779	PSMD11	PSMD13	PSMA7	PSMB6	PSMD9	PSMA6	PSMB7	PSMB4	PSMB5	PSMD4	PSMA1	PSMB2	PSMD5	PSMA2	PSMB3	PSMC4	PSMD3	PSMB1	PSMC2	PSME1	PSME2
Assembly Of Pre-Replicative Complex R-HSA-68867	22/110	9.29039e-13	7.01062e-12	11.1542	0	0	8.53534	236.468	PSMD11	PSMD13	PSMA7	PSMB6	PSMD9	PSMA6	PSMB7	PSMB4	PSMB5	PSMD4	PSMA1	PSMB2	PSMD5	PSMA2	PSMB3	PSMC4	PSMD3	PSMB1	PSMC2	PSME1	PSME2	KPNB1
MAPK Family Signaling Cascades R-HSA-5683057	37/318	1.01891e-12	7.63464e-12	11.1172	0	0	4.57174	126.236	CAMK2D	PSMD11	PSMD13	YWHAB	CUL3	PDGFA	PEBP1	ARL2	PSMA7	PSMB6	PPP1CB	CDC42	PSMD9	PSMB7	PSMB4	PSMB5	PSMD4	PSMB2	FNTA	PPP2R1A	PSMD5	PSMB3	PSMD3	PSMB1	SPTBN2	FN1	PTPN11	SPTB	PSMA6	DLG1	PSMA1	PSMA2	PSMC4	PSMC2	PSME1	PSME2	VCL
SARS-CoV Infections R-HSA-9679506	40/369	1.20072e-12	8.93404e-12	11.049	0	0	4.2338	116.21	YWHAE	GSK3B	VCP	SEC23A	HSP90AB1	ROCK1	YWHAB	ROCK2	CUL3	RPS27L	ATP1A2	COMT	FNTA	YWHAQ	AKT1	RPS2	RPS11	YWHAG	YWHAH	RPS9	HSP90AA1	SEC24B	STAT1	PTGES3	VPS33A	CNBP	RPSA	ISG15	RPS3A	PTPN11	YWHAZ	TJP1	RPS27	RPS20	MASP1	UBE2V1	VPS45	SEC24C	RPS23	RIGI
Chaperonin-mediated Protein Folding R-HSA-390466	20/90	1.26631e-12	9.3566e-12	11.0289	0	0	9.72938	266.535	CCT3	CCT2	TUBB4B	TUBA4A	CCT6B	CCT6A	TUBA1C	TUBB6	TUBB2B	TUBA1A	TUBB2A	TUBB3	GNB2	TCP1	GNB1	CCT8	CCT7	PFDN5	CCT5	CCT4
PTEN Regulation R-HSA-6807070	24/139	2.46231e-12	1.80683e-11	10.7431	0	0	7.14043	190.863	PSMD11	PSMD13	PSMA7	PSMB6	PSMD9	PSMA6	PSMB7	PSMB4	PSMB5	PSMD4	PSMA1	PSMB2	VAPA	PSMD5	PSMA2	PSMB3	PSMC4	PSMD3	PSMB1	PSMC2	PSME1	AKT1	PSME2	LAMTOR1
Interleukin-1 Family Signaling R-HSA-446652	25/152	2.64699e-12	1.92904e-11	10.7147	0	0	6.74291	179.75	PSMD11	PSMD13	PSMA7	PSMB6	PSMD9	PSMB7	PSMB4	CASP8	PSMB5	PSMD4	PSMB2	PSMD5	PSMB3	PSMD3	PSMB1	SKP1	PTPN11	PSMA6	PSMA1	PSMA2	PSMC4	PSMC2	PSME1	PSME2	UBE2V1
Membrane Trafficking R-HSA-199991	52/599	3.08983e-12	2.23645e-11	10.6504	0	0	3.34586	88.6751	ARF3	YWHAE	GDI1	YWHAB	ARPC1A	CLTC	GDI2	CAPZB	YWHAQ	AKT1	YWHAG	YWHAH	ACTR3	TPD52	GABARAPL2	ACTR2	GAPVD1	DYNLL1	SPTB	YWHAZ	DYNC1LI2	VAMP7	BIN1	VPS25	PAFAH1B2	PAFAH1B1	SEC23A	DCTN1	USO1	NAPG	SCFD1	YKT6	AP1M1	TXNDC5	SPTBN2	SEC24B	VTA1	M6PR	RAB27A	ARPC5	TJP1
Synthesis Of DNA R-HSA-69239	22/119	4.91173e-12	3.53114e-11	10.4521	0	0	7.73979	201.539	PSMD11	PSMD13	PSMA7	PSMB6	PSMD9	PSMA6	PSMB7	PSMB4	PSMB5	PSMD4	PSMA1	PSMB2	PSMD5	PSMA2	PSMB3	PSMC4	PSMD3	PSMB1	PSMC2	PSME1	PSME2	SKP1
Cell Cycle Checkpoints R-HSA-69620	33/271	5.04133e-12	3.59998e-11	10.4437	0	0	4.79023	124.61	YWHAE	PSMD11	PSMD13	YWHAB	PSMA7	PSMB6	PSMD9	PSMB7	PSMB4	PSMB5	PSMD4	PSMB2	YWHAQ	PPP2R1A	PSMD5	PSMB3	PSMD3	PSMB1	YWHAG	YWHAH	DYNLL1	YWHAZ	PSMA6	DYNC1LI2	RPS27	PSMA1	PSMA2	PSMC4	PSMC2	PSME1	UBE2V2	PSME2	PAFAH1B1
Separation Of Sister Chromatids R-HSA-2467813	26/170	5.40305e-12	3.83257e-11	10.4165	0	0	6.19029	160.601	PSMD11	PSMD13	PSMA7	PSMB6	PSMD9	PSMB7	PSMB4	PSMB5	PSMD4	PSMB2	PPP2R1A	PSMD5	PSMB3	PSMD3	PSMB1	DYNLL1	PSMA6	DYNC1LI2	RPS27	PSMA1	PSMA2	PSMC4	PSMC2	PSME1	PSME2	PAFAH1B1
Adaptive Immune System R-HSA-1280218	58/733	7.39597e-12	5.21146e-11	10.283	0	0	3.03772	77.8571	YWHAB	CLTC	UBE2L3	PSMD9	PPP3CA	PSMD4	CAPZB	PSMD5	PPP2R1A	PSMD3	AKT1	ITGAV	PRKG1	SKP1	CTSB	PDIA3	DYNLL1	YWHAZ	ENAH	PSMA6	DYNC1LI2	PSMA1	PSMA2	PSME1	UBE2V2	PSME2	UBE2V1	PPIA	SEC23A	PSMD11	CUL5	PSMD13	DCTN1	CUL3	UBR4	PSMA7	PSMB6	CDC42	PSMB7	PSMB4	PSMB5
Mitotic G1 Phase And G1/S Transition R-HSA-453279	24/147	8.55043e-12	5.9853e-11	10.2229	0	0	6.67324	170.068	PSMD11	PSMD13	PSMA7	PSMB6	PSMD9	PSMA6	PSMB7	PSMB4	PSMB5	PSMD4	PSMA1	PSMB2	PPP2R1A	PSMD5	PSMA2	PSMB3	PSMC4	PSMD3	PSMB1	PSMC2	PSME1	AKT1	PSME2	SKP1
Cell Cycle, Mitotic R-HSA-69278	47/523	1.09061e-11	7.58437e-11	10.1201	0	0	3.45606	87.237	YWHAE	GSK3B	HSP90AB1	PSMD11	PSMD13	DCTN1	USO1	PSMA7	PSMB6	PPP1CB	PSMD9	TUBA1C	PSMB7	PSMB4	TUBB6	TUBA1A	PSMB5	PSMD4	PSMB2	PSMD5	PSMB3	TUBB3	PPP2R1A	PPME1	PSMD3	PSMB1	AKT1	YWHAG	SKP1	NEK9	HSP90AA1	DYNLL1	TUBB4B	TUBA4A	PSMA6	DYNC1LI2	TUBB2B	TUBB2A	RPS27	PSMA1	PSMA2
Influenza Viral RNA Transcription And Replication R-HSA-168273	23/137	1.2887e-11	8.90377e-11	10.0504	0	0	6.89107	172.792	RPL5	RPL30	RPS9	HSP90AA1	RPL34	RPL12	RPLP0	RPL11	RPL36A	RPS27L	RPSA	RPS3A	RPL8	RPL9	RPL6	RPL7A	RPS27	RPL27A	RPS20	RPS2	RPS11	RPL28	RPS23
Interleukin-12 Signaling R-HSA-9020591	14/44	1.5773e-11	1.08274e-10	9.96548	0	0	15.7577	391.938	ANXA2	PITPNA	RPLP0	MSN	SOD1	CDC42	CNN2	MTAP	VAMP7	CAPZA1	TCP1	PSME2	P4HB	PPIA
Metabolism Of RNA R-HSA-8953854	54/666	1.63029e-11	1.11194e-10	9.95392	0	0	3.10641	77.1622	EIF4A2	RPL5	RPL30	YWHAB	RPL34	RPLP0	RPL8	RPL9	RPL6	EFTUD2	PSMD9	RPL7A	PSMD4	PSMD5	PPP2R1A	PSMD3	AKT1	MTREX	RPS11	RPS9	RPSA	RPS3A	YWHAZ	PSMA6	PSMA1	PSMA2	DKC1	PSME1	PSME2	RPL28	PSMD11	PSMD13	RPL12	DDX1	RPL11	RPL36A	RPS27L	PRPF8	PSMA7	PSMB6	PSMB7
SARS-CoV-2 Infection R-HSA-9694516	33/283	1.65687e-11	1.12288e-10	9.94967	0	0	4.55745	113.132	YWHAE	GSK3B	VCP	SEC23A	HSP90AB1	YWHAB	RPS27L	YWHAQ	AKT1	RPS2	RPS11	YWHAG	YWHAH	RPS9	HSP90AA1	SEC24B	STAT1	VPS33A	CNBP	RPSA	ISG15	RPS3A	PTPN11	YWHAZ	TJP1	RPS27	RPS20	MASP1	UBE2V1	VPS45	SEC24C	RPS23	RIGI
DNA Replication Pre-Initiation R-HSA-69002	22/127	1.89585e-11	1.2767e-10	9.89391	0	0	7.14713	176.454	PSMD11	PSMD13	PSMA7	PSMB6	PSMD9	PSMA6	PSMB7	PSMB4	PSMB5	PSMD4	PSMA1	PSMB2	PSMD5	PSMA2	PSMB3	PSMC4	PSMD3	PSMB1	PSMC2	PSME1	PSME2	KPNB1
Cell Cycle R-HSA-1640170	53/654	2.59139e-11	1.73411e-10	9.76092	0	0	3.1007	75.5834	YWHAE	GSK3B	HSP90AB1	YWHAB	PPP1CB	PSMD9	TUBA1C	TUBB6	TUBA1A	PSMD4	YWHAQ	PSMD5	TUBB3	PPP2R1A	PPME1	PSMD3	AKT1	YWHAG	SKP1	YWHAH	HSP90AA1	DYNLL1	YWHAZ	TUBA4A	PSMA6	DYNC1LI2	TUBB2B	TUBB2A	PSMA1	PSMA2	DKC1	PSME1	UBE2V2	PSME2	KPNB1	PAFAH1B1	PSMD11	PSMD13	DCTN1	USO1	PSMA7
Interleukin-12 Family Signaling R-HSA-447115	15/54	2.66367e-11	1.77134e-10	9.7517	0	0	13.0038	316.625	ANXA2	STAT1	PITPNA	RPLP0	MSN	SOD1	CDC42	CNN2	MTAP	VAMP7	CAPZA1	TCP1	PSME2	P4HB	PPIA
TCF Dependent Signaling In Response To WNT R-HSA-201681	27/198	3.27528e-11	2.16453e-10	9.66464	0	0	5.41542	130.739	GSK3B	PSMD11	CTBP1	PSMD13	CUL3	PSMA7	PSMB6	PSMD9	PSMB7	PSMB4	PSMB5	PSMD4	PSMB2	PPP2R1A	PSMD5	PSMB3	PSMD3	PSMB1	AKT1	YWHAZ	PSMA6	PSMA1	PSMA2	PSMC4	PSMC2	PSME1	PSME2
Signaling By Rho GTPases, Miro GTPases And RHOBTB3 R-HSA-9716542	53/660	3.6431e-11	2.39275e-10	9.6211	0	0	3.06907	73.7669	YWHAE	HSP90AB1	YWHAB	ARPC1B	ARPC1A	CLTC	ACTG1	PPP1CB	CAPZB	YWHAQ	PPP2R1A	ARHGDIA	ARHGDIB	ANKFY1	YWHAG	YWHAH	ACTR3	ACTR2	CCT2	HSP90AA1	SWAP70	ACTN1	SCRIB	DYNLL1	YWHAZ	MYL6	DYNC1LI2	PFN1	DBN1	PAFAH1B1	VCP	ROCK1	ROCK2	CUL3	RAP1GDS1	CDC42	STIP1	SCFD1	FLNA	CKB	CCT7
Class I MHC Mediated Antigen Processing And Presentation R-HSA-983169	38/378	4.31518e-11	2.81678e-10	9.55025	0	0	3.87559	92.4961	SEC23A	PSMD11	CUL5	PSMD13	CUL3	UBR4	PSMA7	UBE2L3	PSMB6	PSMD9	PSMB7	PSMB4	PSMB5	PSMD4	PSMB2	PSMD5	PSMB3	PSMD3	PSMB1	ITGAV	ATG7	SKP1	PDIA3	SEC24B	PSMA6	PSMA1	PSMA2	PSMC4	PSMC2	PSME1	UBE2V2	UBA3	PSME2	BLMH	UBA1	CALR	UBE2V1	SEC24C
Signaling By Rho GTPases R-HSA-194315	52/644	4.613e-11	2.99282e-10	9.52392	0	0	3.08416	73.4016	YWHAE	HSP90AB1	YWHAB	ARPC1B	ARPC1A	CLTC	ACTG1	PPP1CB	CAPZB	YWHAQ	PPP2R1A	ARHGDIA	ARHGDIB	ANKFY1	YWHAG	YWHAH	ACTR3	ACTR2	CCT2	HSP90AA1	SWAP70	ACTN1	SCRIB	DYNLL1	YWHAZ	MYL6	DYNC1LI2	PFN1	DBN1	PAFAH1B1	VCP	ROCK1	ROCK2	CUL3	CDC42	STIP1	SCFD1	FLNA	CKB	CCT7	YKT6
Signaling By NOTCH R-HSA-157118	27/203	5.87248e-11	3.78686e-10	9.42172	0	0	5.26021	123.921	POGLUT1	PSMD11	B4GALT1	PSMD13	PSMA7	PSMB6	PSMD9	PSMB7	PSMB4	PSMB5	PSMD4	PSMB2	PSMD5	PSMB3	PSMD3	PSMB1	AKT1	SKP1	STAT1	YWHAZ	PSMA6	PSMA1	PSMA2	PSMC4	PSMC2	PSME1	PSME2
S Phase R-HSA-69242	24/161	6.19868e-11	3.97313e-10	9.40087	0	0	5.98695	140.718	GSK3B	PSMD11	PSMD13	PSMA7	PSMB6	PSMD9	PSMA6	PSMB7	PSMB4	PSMB5	PSMD4	PSMA1	PSMB2	PSMD5	PSMA2	PSMB3	PSMC4	PSMD3	PSMB1	PSMC2	PSME1	AKT1	PSME2	SKP1
Gene And Protein Expression By JAK-STAT Signaling After Interleukin-12 Stimulation R-HSA-8950505	12/35	1.67836e-10	1.06296e-09	8.97348	0	0	17.5625	395.297	CDC42	CNN2	MTAP	ANXA2	CAPZA1	PITPNA	RPLP0	TCP1	MSN	PSME2	PPIA	SOD1
RHOBTB GTPase Cycle R-HSA-9706574	12/35	1.67836e-10	1.06296e-09	8.97348	0	0	17.5625	395.297	CCT6A	CCT2	HSP90AA1	HSP90AB1	ROCK1	ROCK2	CUL3	ACTN1	VIM	CCT7	DBN1	ACTG1
DNA Replication R-HSA-69306	23/155	1.70867e-10	1.07576e-09	8.96829	0	0	5.94583	133.723	PSMD11	PSMD13	PSMA7	PSMB6	PSMD9	PSMA6	PSMB7	PSMB4	PSMB5	PSMD4	PSMA1	PSMB2	PSMD5	PSMA2	PSMB3	PSMC4	PSMD3	PSMB1	PSMC2	PSME1	PSME2	KPNB1	SKP1
Ub-specific Processing Proteases R-HSA-5689880	26/201	2.4853e-10	1.5555e-09	8.80813	0	0	5.08553	112.469	PSMD11	PSMD13	PSMA7	SNX3	PSMB6	PSMD9	PSMB7	PSMB4	PSMB5	PSMD4	PSMB2	PSMD5	PSMB3	PSMD3	PSMB1	USP9X	PSMA6	PSMA1	PSMA2	PSMC4	PSMC2	PSME1	PSME2	VDAC2	RIGI	OTUB1
Post-chaperonin Tubulin Folding Pathway R-HSA-389977	10/23	3.62377e-10	2.25479e-09	8.64689	0	0	25.8171	561.222	TUBA1C	TUBB2B	TUBB6	TUBA1A	TUBB2A	TUBB3	TBCD	ARL2	TUBB4B	TUBA4A
Metabolism Of Carbohydrates R-HSA-71387	31/285	3.98843e-10	2.46726e-09	8.60778	0	0	4.19781	90.8509	PYGB	B4GALT1	GBE1	AKR1B1	ENO1	ENO2	ENO3	GYS1	UGP2	PPP2R1A	PGK1	PGM2	PHGDH	PGLS	PGM1	TPI1	MDH1	PKLR	MDH2	AGL	DCXR	GOT2	AKR1A1	SORD	PKM	GNPDA1	GNPDA2	ALDOC	ALDOB	TKT	PFKM
Antigen Processing: Ubiquitination And Proteasome Degradation R-HSA-983168	32/307	6.14553e-10	3.77968e-09	8.42255	0	0	4.00513	84.9493	PSMD11	CUL5	PSMD13	CUL3	UBR4	PSMA7	UBE2L3	PSMB6	PSMD9	PSMB7	PSMB4	PSMB5	PSMD4	PSMB2	PSMD5	PSMB3	PSMD3	PSMB1	ATG7	SKP1	PSMA6	PSMA1	PSMA2	PSMC4	PSMC2	PSME1	UBE2V2	UBA3	PSME2	BLMH	UBA1	UBE2V1
HIV Infection R-HSA-162906	27/229	9.21817e-10	5.63686e-09	8.24896	0	0	4.57696	95.2221	PSMD11	CUL5	PSMD13	PSMA7	PSMB6	PSMD9	PSMB7	PSMB4	PSMB5	PSMD4	PSMB2	PSMD5	PSMB3	PSMD3	PSMB1	SKP1	AP1M1	VTA1	PSMA6	PSMA1	PSMA2	PSMC4	PSMC2	PSME1	PSME2	PPIA	KPNB1
Gluconeogenesis R-HSA-70263	11/32	9.51752e-10	5.78665e-09	8.23757	0	0	17.6034	365.671	TPI1	GNPDA1	MDH1	MDH2	GOT2	PGK1	ALDOC	ENO1	ALDOB	ENO2	ENO3
Transcriptional Regulation By RUNX1 R-HSA-8878171	25/204	1.73186e-09	1.04699e-08	7.98006	0	0	4.77118	96.2541	PSMD11	PSMD13	PSMA7	PSMB6	LGALS3	PSMD9	PSMB7	PSMB4	PSMB5	PSMD4	PSMB2	PSMD5	PSMB3	PSMD3	PSMB1	ACTL6A	PTPN11	TJP1	PSMA6	PSMA1	PSMA2	PSMC4	PSMC2	PSME1	PSME2
rRNA Processing In Nucleus And Cytosol R-HSA-8868773	24/189	1.78266e-09	1.07161e-08	7.96996	0	0	4.96377	99.9958	RPL5	RPL30	RPS9	RPL34	RPL12	RPLP0	RPL11	RPL36A	RPS27L	RPSA	RPS3A	RPL8	RPL9	RPL6	RPL7A	RPS27	DKC1	RPL27A	MTREX	RPS20	RPS2	RPS11	RPL28	RPS23
EPHB-mediated Forward Signaling R-HSA-3928662	11/34	2.00058e-09	1.19585e-08	7.92232	0	0	16.0711	321.901	CDC42	ACTR3	ACTR2	ROCK1	ARPC2	ROCK2	ARPC3	ARPC1B	ARPC1A	ARPC5	ACTG1
Disorders Of Transmembrane Transporters R-HSA-5619115	23/176	2.21177e-09	1.31471e-08	7.88117	0	0	5.12415	102.122	VCP	PSMD11	PSMD13	CP	PSMA7	PSMB6	PSMD9	PSMA6	PSMB7	PSMB4	PSMB5	PSMD4	PSMA1	PSMB2	PSMD5	PSMA2	PSMB3	PSMC4	PSMD3	PSMB1	PSMC2	PSME1	PSME2
Major Pathway Of rRNA Processing In Nucleolus And Cytosol R-HSA-6791226	23/179	3.0851e-09	1.82364e-08	7.73906	0	0	5.02482	98.4699	RPL5	RPL30	RPS9	RPL34	RPL12	RPLP0	RPL11	RPL36A	RPS27L	RPSA	RPS3A	RPL8	RPL9	RPL6	RPL7A	RPS27	RPL27A	MTREX	RPS20	RPS2	RPS11	RPL28	RPS23
Signal Transduction R-HSA-162582	122/2465	3.33177e-09	1.95856e-08	7.70806	0	0	1.90726	37.2292	VPS29	POGLUT1	PEBP1	CRKL	ACTG1	PPP1CB	PSMD9	PSMD4	FNTA	PSMD5	PPP2R1A	ARHGDIA	PSMD3	ARHGDIB	ANKFY1	AKT1	SKP1	SWAP70	ACTN1	SCRIB	MYL6	DYNC1LI2	PSME1	PSME2	PFN1	VCL	ATP6V1A	VCP	PSMD11	CTBP2	CUL5	CTBP1	PSMD13	CUL3	PDGFA	ARL2	ADH7	SNX3	NLN	STIP1	SCFD1
Deubiquitination R-HSA-5688426	29/279	4.21293e-09	2.46294e-08	7.60855	0	0	3.97637	76.6848	VCP	PSMD11	PSMD13	PSMA7	SNX3	PSMB6	PSMD9	PSMB7	UCHL1	PSMB4	PSMB5	PSMD4	PSMB2	PSMD5	PSMB3	PSMD3	PSMB1	USP9X	ACTL6A	PSMA6	PSMA1	PSMA2	PSMC4	PSMC2	PSME1	PSME2	VDAC2	RIGI	OTUB1
rRNA Processing R-HSA-72312	24/199	5.0578e-09	2.94071e-08	7.53155	0	0	4.67769	89.3548	RPL5	RPL30	RPS9	RPL34	RPL12	RPLP0	RPL11	RPL36A	RPS27L	RPSA	RPS3A	RPL8	RPL9	RPL6	RPL7A	RPS27	DKC1	RPL27A	RPS20	MTREX	RPS2	RPS11	RPL28	RPS23
Cooperation Of PDCL (PhLP1) And TRiC/CCT In G-protein Beta Folding R-HSA-6814122	11/37	5.51827e-09	3.191e-08	7.49607	0	0	14.2145	270.292	CCT3	CCT6A	CCT2	GNB2	GNB1	TCP1	CCT8	CCT7	CCT5	CCT6B	CCT4
Glucose Metabolism R-HSA-70326	16/89	6.15762e-09	3.54146e-08	7.45082	0	0	7.41029	140.096	TPI1	MDH1	PKLR	MDH2	GOT2	ENO1	ENO2	ENO3	PKM	GNPDA1	GNPDA2	PPP2R1A	PGK1	ALDOC	ALDOB	PFKM
PIP3 Activates AKT Signaling R-HSA-1257604	28/268	6.97081e-09	3.9876e-08	7.39929	0	0	3.99417	75.0166	GSK3B	PSMD11	PSMD13	PDGFA	PSMA7	PSMB6	PSMD9	PSMB7	PSMB4	PSMB5	PSMD4	PSMB2	PPP2R1A	PSMD5	PSMB3	PSMD3	PSMB1	AKT1	PTPN11	PSMA6	PSMA1	VAPA	PSMA2	PSMC4	PSMC2	PSME1	PSME2	LAMTOR1
Ribosomal Scanning And Start Codon Recognition R-HSA-72702	13/57	8.02973e-09	4.54449e-08	7.34252	0	0	9.95194	185.505	EIF4A2	RPS9	RPS27L	RPS3A	RPSA	EIF2S1	RPS27	EIF3I	EIF3E	RPS20	RPS2	RPS11	RPS23
Translation Initiation Complex Formation R-HSA-72649	13/57	8.02973e-09	4.54449e-08	7.34252	0	0	9.95194	185.505	EIF4A2	RPS9	RPS27L	RPS3A	RPSA	EIF2S1	RPS27	EIF3I	EIF3E	RPS20	RPS2	RPS11	RPS23
RHOBTB2 GTPase Cycle R-HSA-9013418	9/23	8.73155e-09	4.91554e-08	7.30843	0	0	21.5374	399.655	CCT6A	CCT2	HSP90AA1	HSP90AB1	ACTN1	CUL3	CCT7	DBN1	ACTG1
mRNA Activation Upon Binding Of Cap-Binding Complex And eIFs, Subsequent Binding To 43S R-HSA-72662	13/58	1.00743e-08	5.6416e-08	7.2486	0	0	9.73028	179.166	EIF4A2	RPS9	RPS27L	RPS3A	RPSA	EIF2S1	RPS27	EIF3I	EIF3E	RPS20	RPS2	RPS11	RPS23
Formation Of Ternary Complex, And Subsequently, 43S Complex R-HSA-72695	12/50	1.6322e-08	9.09247e-08	7.04132	0	0	10.6217	190.455	RPS9	RPS27	EIF3I	RPS27L	RPS3A	RPSA	EIF3E	RPS20	RPS2	RPS11	EIF2S1	RPS23
SARS-CoV-2 Targets Host Intracellular Signaling And Regulatory Pathways R-HSA-9755779	7/13	2.69601e-08	1.49404e-07	6.82564	0	0	38.9679	679.168	YWHAE	YWHAQ	YWHAB	AKT1	YWHAZ	YWHAG	YWHAH
Intracellular Signaling By Second Messengers R-HSA-9006925	29/306	3.35237e-08	1.84814e-07	6.73326	0	0	3.58373	61.6796	GSK3B	CAMK2D	PSMD11	PSMD13	PDGFA	PSMA7	PSMB6	PSMD9	PSMB7	PSMB4	PSMB5	PSMD4	PSMB2	PPP2R1A	PSMD5	PSMB3	PSMD3	PSMB1	AKT1	PTPN11	PSMA6	PSMA1	VAPA	PSMA2	PSMC4	PSMC2	PSME1	PSME2	LAMTOR1
Pyruvate Metabolism And Citric Acid (TCA) Cycle R-HSA-71406	12/54	4.14257e-08	2.27201e-07	6.64359	0	0	9.60813	163.332	CS	LDHB	LDHA	MDH2	GLO1	IDH2	SUCLG1	HAGH	PDHB	ACO2	SDHA	SDHB
Glycolysis R-HSA-70171	13/69	9.17602e-08	4.99144e-07	6.30177	0	0	7.81453	126.627	TPI1	PKLR	ENO1	ENO2	ENO3	PKM	GNPDA1	GNPDA2	PPP2R1A	PGK1	ALDOC	ALDOB	PFKM
TP53 Regulates Metabolic Genes R-HSA-5628897	14/81	9.19476e-08	4.99144e-07	6.30177	0	0	7.04223	114.099	YWHAE	TIGAR	YWHAB	YWHAZ	COX6B1	PRDX2	PRDX5	GNPDA1	YWHAQ	PRDX1	AKT1	LAMTOR1	YWHAG	YWHAH
Activation Of BAD And Translocation To Mitochondria R-HSA-111447	7/15	9.60382e-08	5.18704e-07	6.28508	0	0	29.2229	472.199	YWHAE	YWHAQ	YWHAB	AKT1	YWHAZ	YWHAG	YWHAH
HSP90 Chaperone Cycle For Steroid Hormone Receptors (SHR) In Presence Of Ligand R-HSA-3371497	10/38	1.00578e-07	5.40482e-07	6.26722	0	0	11.9773	192.982	STIP1	HSP90AA1	DYNC1LI2	HSP90AB1	CAPZB	DCTN1	PTGES3	CAPZA1	CAPZA2	DYNLL1
RHO GTPase Effectors R-HSA-195258	26/269	1.16556e-07	6.23193e-07	6.20538	0	0	3.64947	58.2635	YWHAE	ROCK1	YWHAB	ROCK2	ARPC1B	ARPC1A	ACTG1	PPP1CB	CDC42	YWHAQ	PPP2R1A	FLNA	YWHAG	YWHAH	ACTR3	ACTR2	ARPC5	DYNLL1	YWHAZ	DYNC1LI2	MYL6	RPS27	ARPC2	ARPC3	PFN1	PAFAH1B1
Biological Oxidations R-HSA-211859	23/218	1.2964e-07	6.89683e-07	6.16135	0	0	4.01172	63.6199	GSTM4	GSTM2	NQO2	GSTM1	AHCY	HSP90AB1	GSTP1	PTGES3	EPHX1	AKR1A1	ABHD14B	ADH7	COMT	ADH5	UGDH	AKR7A2	GCLC	CYB5R3	UGP2	ESD	VDAC2	BPNT1	CBR3
Asparagine N-linked Glycosylation R-HSA-446203	26/282	2.953e-07	1.56318e-06	5.80599	0	0	3.4618	52.0491	ARF3	VCP	SEC23A	CMAS	B4GALT1	DCTN1	USO1	NAPG	SCFD1	CAPZB	GMDS	AMDHD2	NANS	YKT6	SPTBN2	PDIA3	SEC24B	DYNLL1	SPTB	DYNC1LI2	SEC23IP	NAGK	CAPZA1	CAPZA2	CALR	SEC24C
ER To Golgi Anterograde Transport R-HSA-199977	17/133	3.80036e-07	2.00177e-06	5.69858	0	0	4.95247	73.2124	ARF3	SEC23A	SEC24B	DCTN1	USO1	DYNLL1	SPTB	NAPG	DYNC1LI2	SCFD1	SEC23IP	CAPZB	CAPZA1	CAPZA2	YKT6	SEC24C	SPTBN2
Detoxification Of Reactive Oxygen Species R-HSA-3299685	9/34	4.19705e-07	2.19983e-06	5.65761	0	0	12.0541	176.999	ERO1A	PRDX3	PRDX2	PRDX5	GSTP1	PRDX1	P4HB	SOD3	SOD1
RHO GTPases Activate WASPs And WAVEs R-HSA-5663213	9/36	7.14795e-07	3.72814e-06	5.42851	0	0	11.16	157.929	CDC42	ACTR3	ACTR2	ARPC2	ARPC3	ARPC1B	ARPC1A	ARPC5	ACTG1
Platelet Degranulation R-HSA-114608	16/125	8.18177e-07	4.24654e-06	5.37196	0	0	4.95362	69.4308	LGALS3BP	CAP1	WDR1	ACTN1	STXBP2	ANXA5	FN1	PDGFA	ACTN4	TUBA4A	SOD1	FLNA	TAGLN2	PFN1	PPIA	VCL
Chk1/Chk2(Cds1) Mediated Inactivation Of Cyclin B:Cdk1 Complex R-HSA-75035	6/13	9.05889e-07	4.67896e-06	5.32985	0	0	28.5788	397.655	YWHAE	YWHAQ	YWHAB	YWHAZ	YWHAG	YWHAH
Association Of TriC/CCT With Target Proteins During Biosynthesis R-HSA-390471	9/38	1.17443e-06	6.03666e-06	5.2192	0	0	10.3893	141.863	CCT3	CCT6A	CCT2	TCP1	CCT8	CCT7	CCT5	CCT6B	CCT4
Response To Elevated Platelet Cytosolic Ca2+ R-HSA-76005	16/130	1.39315e-06	7.1265e-06	5.14712	0	0	4.73512	63.8482	LGALS3BP	CAP1	WDR1	ACTN1	STXBP2	ANXA5	FN1	PDGFA	ACTN4	TUBA4A	SOD1	FLNA	TAGLN2	PFN1	PPIA	VCL
Citric Acid Cycle (TCA Cycle) R-HSA-71403	7/21	1.4879e-06	7.57474e-06	5.12063	0	0	16.6936	223.998	CS	MDH2	IDH2	SUCLG1	ACO2	SDHA	SDHB
Regulation Of Actin Dynamics For Phagocytic Cup Formation R-HSA-2029482	11/62	1.68497e-06	8.52408e-06	5.06935	0	0	7.23727	96.2105	ACTR3	CDC42	ACTR2	HSP90AA1	HSP90AB1	ARPC2	ARPC3	ARPC1B	ARPC1A	ARPC5	ACTG1
Transport To Golgi And Subsequent Modification R-HSA-948021	18/164	1.6904e-06	8.52408e-06	5.06935	0	0	4.16712	55.3834	ARF3	SEC23A	SEC24B	B4GALT1	DCTN1	USO1	DYNLL1	SPTB	NAPG	DYNC1LI2	SCFD1	SEC23IP	CAPZB	CAPZA1	CAPZA2	YKT6	SEC24C	SPTBN2
Activation Of BH3-only Proteins R-HSA-114452	8/30	1.75839e-06	8.8251e-06	5.05428	0	0	12.1567	161.09	YWHAE	YWHAQ	YWHAB	AKT1	DYNLL1	YWHAZ	YWHAG	YWHAH
Sealing Of Nuclear Envelope (NE) By ESCRT-III R-HSA-9668328	8/31	2.30929e-06	1.15356e-05	4.93796	0	0	11.6276	150.909	TUBA1C	TUBB6	TUBB2B	TUBA1A	TUBB2A	TUBB3	TUBB4B	TUBA4A
EPH-Ephrin Signaling R-HSA-2682334	13/91	2.52023e-06	1.25305e-05	4.90203	0	0	5.60406	72.2428	ACTR3	ACTR2	ROCK1	ROCK2	ARPC1B	ARPC1A	CLTC	ARPC5	ACTG1	CDC42	MYL6	ARPC2	ARPC3
RHOBTB1 GTPase Cycle R-HSA-9013422	7/23	2.98037e-06	1.47493e-05	4.83123	0	0	14.6054	185.832	CCT2	ROCK1	ROCK2	CUL3	VIM	CCT7	DBN1
COPI-mediated Anterograde Transport R-HSA-6807878	12/80	3.62861e-06	1.78743e-05	4.74777	0	0	5.92647	74.2389	ARF3	DYNC1LI2	CAPZB	DCTN1	CAPZA1	USO1	CAPZA2	DYNLL1	SPTB	YKT6	NAPG	SPTBN2
Cell-extracellular Matrix Interactions R-HSA-446353	6/16	3.92015e-06	1.92214e-05	4.71622	0	0	20.0021	249.013	ACTN1	FLNA	PARVA	PARVB	RSU1	FERMT2
COPI-independent Golgi-to-ER Retrograde Traffic R-HSA-6811436	8/34	4.91714e-06	2.39993e-05	4.6198	0	0	10.2844	125.703	DYNC1LI2	CAPZB	DCTN1	CAPZA1	CAPZA2	DYNLL1	PAFAH1B2	PAFAH1B1
Transport Of Small Molecules R-HSA-382551	43/706	5.75172e-06	2.79444e-05	4.5537	0	0	2.23119	26.9216	ATP6V1A	AHCYL2	VCP	CAMK2D	PSMD11	PSMD13	CLTC	HDLBP	ARL2	ATP1A2	PSMA7	PSMB6	ALAD	PSMD9	PSMB7	PSMB4	PSMB5	PSMD4	PSMB2	PSMD5	PSMB3	PSMD3	PSMB1	APOD	BPNT1	SKP1	ATP6V0A1	ABCF1	GLRX3	CP	EIF2S1	PSMA6	PSMA1	PSMC4	PSMA2	GNB2	PSMC2	GNB1	PSME1	ATP6V1B2	PSME2
Platelet Activation, Signaling And Aggregation R-HSA-76002	22/254	6.63769e-06	3.21023e-05	4.49346	0	0	3.21342	38.3127	CAP1	LGALS3BP	WDR1	ACTN1	STXBP2	ANXA5	FN1	PDGFA	PTPN11	ACTN4	YWHAZ	TUBA4A	SOD1	CDC42	GNB2	GNB1	AKT1	FLNA	TAGLN2	PFN1	PPIA	VCL
SARS-CoV-2 Modulates Host Translation Machinery R-HSA-9754678	9/47	7.75544e-06	3.73384e-05	4.42784	0	0	7.92501	93.2545	RPS9	RPS27	RPS27L	RPS3A	RPSA	RPS20	RPS2	RPS11	RPS23
Regulation Of PLK1 Activity At G2/M Transition R-HSA-2565942	12/87	8.86217e-06	4.24746e-05	4.37187	0	0	5.37139	62.4892	YWHAE	PPP1CB	HSP90AA1	TUBA1A	PPP2R1A	DCTN1	DYNLL1	TUBB4B	YWHAG	TUBA4A	SKP1	PAFAH1B1
MHC Class II Antigen Presentation R-HSA-2132295	13/104	1.13486e-05	5.41477e-05	4.26642	0	0	4.80025	54.6576	SEC23A	SEC24B	DCTN1	CLTC	DYNLL1	DYNC1LI2	CAPZB	CAPZA1	CAPZA2	SEC24C	AP1M1	SPTBN2	CTSB
Regulation Of Localization Of FOXO Transcription Factors R-HSA-9614399	5/12	1.44086e-05	6.84409e-05	4.16468	0	0	23.7748	265.034	YWHAQ	YWHAB	AKT1	YWHAZ	YWHAG
Phase II - Conjugation Of Compounds R-HSA-156580	13/107	1.55074e-05	7.33327e-05	4.1347	0	0	4.64633	51.4543	GSTM4	GSTM2	GSTM1	AHCY	GSTP1	AKR1A1	ABHD14B	COMT	UGDH	GCLC	UGP2	ESD	BPNT1
HSF1 Activation R-HSA-3371511	7/29	1.6276e-05	7.66267e-05	4.11562	0	0	10.6188	117.081	YWHAE	EEF1A1	VCP	HSP90AA1	HSP90AB1	PTGES3	SERPINH1
RHO GTPase Cycle R-HSA-9012999	30/441	1.99947e-05	9.37197e-05	4.02817	0	0	2.48555	26.8937	VCP	HSP90AB1	ROCK1	ROCK2	CUL3	CLTC	ACTG1	CDC42	STIP1	SCFD1	CAPZB	ARHGDIA	ARHGDIB	ANKFY1	CKB	CCT7	YKT6	CCT2	HSP90AA1	USP9X	MCAM	SWAP70	ACTN1	SCRIB	CCT6A	ACTC1	LAMTOR1	VIM	FERMT2	DBN1
Intrinsic Pathway For Apoptosis R-HSA-109606	9/55	2.93611e-05	0.00013642	3.86512	0	0	6.54404	68.2926	YWHAE	CASP8	YWHAQ	YWHAB	AKT1	DYNLL1	YWHAZ	YWHAG	YWHAH
Signaling By ALK Fusions And Activated Point Mutants R-HSA-9725370	9/55	2.93611e-05	0.00013642	3.86512	0	0	6.54404	68.2926	EEF1G	PPFIBP1	ATIC	DCTN1	CLTC	FN1	MSN	VCL	SKP1
Loss Of Nlp From Mitotic Centrosomes R-HSA-380259	10/69	3.19113e-05	0.000147624	3.83084	0	0	5.67503	58.7511	YWHAE	HSP90AA1	TUBA1A	PPP2R1A	DCTN1	DYNLL1	TUBB4B	YWHAG	TUBA4A	PAFAH1B1
Cilium Assembly R-HSA-5617833	17/186	3.69894e-05	0.000170375	3.76859	0	0	3.38999	34.5945	YWHAE	CCT3	CCT2	HSP90AA1	DCTN1	SEPTIN2	DYNLL1	TUBB4B	TUBA4A	TUBA1A	PPP2R1A	TCP1	CCT8	YWHAG	CCT5	PAFAH1B1	CCT4
BBSome-mediated Cargo-Targeting To Cilium R-HSA-5620922	6/23	4.14555e-05	0.000190123	3.72096	0	0	11.7617	118.686	CCT3	CCT2	TCP1	CCT8	CCT5	CCT4
Hemostasis R-HSA-109582	35/576	4.49067e-05	0.000205068	3.6881	0	0	2.2077	22.1011	LGALS3BP	SERPINE2	WDR1	STXBP2	PDGFA	AK3	CDC42	CAPZB	PPP2R1A	PLAU	AKT1	FLNA	ITGAV	PRKG1	CAP1	ANXA2	ACTN1	ANXA5	FN1	PTPN11	ACTN4	YWHAZ	TUBA4A	SOD1	EHD1	CAPZA1	GNB2	CAPZA2	GNB1	TAGLN2	VPS45	CD47	PFN1	PPIA	VCL
AURKA Activation By TPX2 R-HSA-8854518	10/72	4.65045e-05	0.000211456	3.67478	0	0	5.3996	53.8662	YWHAE	HSP90AA1	TUBA1A	PPP2R1A	DCTN1	DYNLL1	TUBB4B	YWHAG	TUBA4A	PAFAH1B1
Regulation Of Cytoskeletal Remodeling And Cell Spreading By IPP Complex Components R-HSA-446388	4/8	4.71135e-05	0.000213314	3.67098	0	0	33.2329	331.097	ACTN1	PARVA	PARVB	RSU1
Fcgamma Receptor (FCGR) Dependent Phagocytosis R-HSA-2029480	11/87	4.78332e-05	0.000215655	3.66624	0	0	4.85031	48.2499	ACTR3	CDC42	ACTR2	HSP90AA1	HSP90AB1	ARPC2	ARPC3	ARPC1B	ARPC1A	ARPC5	ACTG1
Aggrephagy R-HSA-9646399	6/24	5.39069e-05	0.000240996	3.61799	0	0	11.1077	109.169	HSP90AA1	VCP	DYNC1LI2	PARK7	UBE2V1	DYNLL1
Glycogen Metabolism R-HSA-8982491	6/24	5.39069e-05	0.000240996	3.61799	0	0	11.1077	109.169	PYGB	GYS1	UGP2	AGL	GBE1	PGM1
FCGR3A-mediated Phagocytosis R-HSA-9664422	9/60	5.99168e-05	0.000266742	3.57391	0	0	5.90094	57.3723	ACTR3	CDC42	ACTR2	ARPC2	ARPC3	ARPC1B	ARPC1A	ARPC5	ACTG1
Nuclear Envelope (NE) Reassembly R-HSA-2995410	10/75	6.64412e-05	0.000294556	3.53083	0	0	5.14959	49.5349	TUBA1C	TUBB6	TUBB2B	TUBA1A	TUBB2A	PPP2R1A	TUBB3	TUBB4B	TUBA4A	KPNB1
Glutathione Conjugation R-HSA-156590	7/36	7.28211e-05	0.000320172	3.49462	0	0	8.05276	76.7227	GSTM4	GSTM2	GCLC	GSTM1	GSTP1	ESD	AKR1A1
RHOH GTPase Cycle R-HSA-9013407	7/36	7.28211e-05	0.000320172	3.49462	0	0	8.05276	76.7227	VCP	ROCK1	ROCK2	ARHGDIA	ARHGDIB	LAMTOR1	DBN1
Clathrin-mediated Endocytosis R-HSA-8856828	14/142	7.83343e-05	0.000342994	3.46471	0	0	3.67454	34.7411	ACTR3	ACTR2	ARPC1A	CLTC	M6PR	ARPC5	GAPVD1	COPS3	NECAP2	VAMP7	NECAP1	ARPC2	BIN1	ARPC3
Recruitment Of NuMA To Mitotic Centrosomes R-HSA-380320	10/80	0.000115736	0.000504687	3.29698	0	0	4.78052	43.3316	YWHAE	HSP90AA1	TUBA1A	PPP2R1A	DCTN1	DYNLL1	TUBB4B	YWHAG	TUBA4A	PAFAH1B1
Apoptotic Execution Phase R-HSA-75153	8/52	0.000128004	0.000555903	3.255	0	0	6.07147	54.4213	TJP1	CASP8	GSN	FNTA	ROCK1	VIM	DNM1L	KPNB1
Centrosome Maturation R-HSA-380287	10/81	0.000128619	0.000556302	3.25469	0	0	4.71295	42.2217	YWHAE	HSP90AA1	TUBA1A	PPP2R1A	DCTN1	DYNLL1	TUBB4B	YWHAG	TUBA4A	PAFAH1B1
Anchoring Of Basal Body To Plasma Membrane R-HSA-5620912	11/97	0.000130433	0.000561866	3.25037	0	0	4.28411	38.3198	YWHAE	HSP90AA1	TUBA1A	PPP2R1A	DCTN1	SEPTIN2	DYNLL1	TUBB4B	TUBA4A	YWHAG	PAFAH1B1
Cellular Response To Heat Stress R-HSA-3371556	11/99	0.000156791	0.000672683	3.17219	0	0	4.18631	36.6746	EEF1A1	YWHAE	GSK3B	VCP	HSP90AA1	CAMK2D	HSP90AB1	HSPA4	ST13	PTGES3	SERPINH1
Carboxyterminal Post-Translational Modifications Of Tubulin R-HSA-8955332	7/41	0.000172704	0.00073798	3.13196	0	0	6.86676	59.4931	TUBA1C	TUBB6	TUBB2B	TUBA1A	TUBB2A	TUBB3	TUBB4B
Organelle Biogenesis And Maintenance R-HSA-1852241	20/275	0.000197334	0.000839853	3.0758	0	0	2.64526	22.5657	CCT3	YWHAE	CCT2	HSP90AA1	SEPTIN2	DCTN1	IDH2	IMMT	DYNLL1	TUBB4B	TUBA4A	TUBA1A	PPP2R1A	TCP1	ATP5PO	CCT8	CCT5	YWHAG	PAFAH1B1	CCT4
SARS-CoV-2 Activates/Modulates Innate And Adaptive Immune Responses R-HSA-9705671	12/121	0.000236764	0.00100365	2.99842	0	0	3.68941	30.8008	HSP90AA1	SEC23A	SEC24B	HSP90AB1	STAT1	CNBP	ISG15	PTPN11	MASP1	UBE2V1	SEC24C	RIGI
Formation Of Xylulose-5-Phosphate R-HSA-5661270	3/5	0.00024189	0.00102131	2.99084	0	0	49.7692	414.43	DCXR	AKR1A1	SORD
Deregulated CDK5 Triggers Neurodegenerative Pathways In Alzheimers Disease Models R-HSA-8862803	5/21	0.000297197	0.00124987	2.90313	0	0	10.3967	84.4324	YWHAE	PRDX2	CAPNS1	PRDX1	CAPN2
Citric Acid (TCA) Cycle And Respiratory Electron Transport R-HSA-1428517	14/163	0.000336253	0.00140856	2.85123	0	0	3.15322	25.2183	MDH2	GLO1	IDH2	PDHB	SDHA	SDHB	COX6B1	CS	LDHB	LDHA	ATP5PO	SUCLG1	ACO2	HAGH
Autophagy R-HSA-9612973	12/128	0.000398749	0.0016638	2.7789	0	0	3.46552	27.1252	EEF1A1	ATG3	GABARAPL2	DYNC1LI2	VCP	HSP90AA1	HSP90AB1	PARK7	UBE2V1	LAMTOR1	DYNLL1	ATG7
Glycogen Synthesis R-HSA-3322077	4/13	0.000427884	0.00177839	2.74997	0	0	14.7664	114.538	GYS1	UGP2	GBE1	PGM1
RHO GTPases Activate PKNs R-HSA-5625740	8/62	0.000444729	0.00183408	2.73658	0	0	4.94457	38.1624	YWHAE	PPP1CB	MYL6	YWHAQ	YWHAB	YWHAZ	YWHAG	YWHAH
Signaling By BRAF And RAF1 Fusions R-HSA-6802952	8/62	0.000444729	0.00183408	2.73658	0	0	4.94457	38.1624	CAMK2D	MPRIP	YWHAB	FN1	PEBP1	ATG7	SND1	VCL
Oncogenic MAPK Signaling R-HSA-6802957	9/78	0.000462927	0.00190175	2.72085	0	0	4.35751	33.4567	PPP1CB	CAMK2D	MPRIP	YWHAB	FN1	PEBP1	ATG7	SND1	VCL
Uptake And Function Of Diphtheria Toxin R-HSA-5336415	3/6	0.000473199	0.00193648	2.71299	0	0	33.1778	254.009	HSP90AA1	HSP90AB1	EEF2
Semaphorin Interactions R-HSA-373755	8/64	0.000553076	0.00225469	2.64691	0	0	4.76749	35.7562	GSK3B	HSP90AA1	MYL6	HSP90AB1	ROCK1	ROCK2	DPYSL2	CRMP1
Defective Intrinsic Pathway For Apoptosis R-HSA-9734009	5/24	0.000577126	0.00234375	2.63009	0	0	8.75372	65.2805	YWHAE	PRDX2	CAPNS1	PRDX1	CAPN2
Pentose Phosphate Pathway R-HSA-71336	4/14	0.000585165	0.00236736	2.62574	0	0	13.289	98.9185	PGM2	PHGDH	PGLS	TKT
L1CAM Interactions R-HSA-373760	10/99	0.000666057	0.00268441	2.57115	0	0	3.75627	27.4739	LYPLA2	DLG1	DPYSL2	RDX	CLTC	MSN	ITGAV	EZR	SPTB	SPTBN2
COPII-mediated Vesicle Transport R-HSA-204005	8/66	0.00068183	0.00273761	2.56263	0	0	4.60262	33.5564	SEC23A	SCFD1	SEC24B	SEC23IP	USO1	YKT6	SEC24C	NAPG
Translocation Of SLC2A4 (GLUT4) To Plasma Membrane R-HSA-1445148	7/51	0.000690258	0.00276103	2.55893	0	0	5.3034	38.6005	YWHAE	YWHAQ	YWHAB	AKT1	YWHAZ	YWHAG	YWHAH
Apoptotic Cleavage Of Cellular Proteins R-HSA-111465	6/38	0.000779837	0.00310766	2.50757	0	0	6.24356	44.6815	TJP1	CASP8	GSN	ROCK1	FNTA	VIM
ChREBP Activates Metabolic Gene Expression R-HSA-163765	3/7	0.000810012	0.00320391	2.49432	0	0	24.8821	177.122	ACLY	PKLR	FASN
Fructose Metabolism R-HSA-5652084	3/7	0.000810012	0.00320391	2.49432	0	0	24.8821	177.122	SORD	AKR1B1	ALDOB
Sulfur Amino Acid Metabolism R-HSA-1614635	5/26	0.000850879	0.00335309	2.47455	0	0	7.91922	55.9829	MTAP	AHCY	GOT2	CSAD	ENOPH1
Intra-Golgi And Retrograde Golgi-to-ER Traffic R-HSA-6811442	14/181	0.000956093	0.00375381	2.42553	0	0	2.81072	19.542	ARF3	DCTN1	M6PR	DYNLL1	NAPG	DYNC1LI2	AKR1B10	CAPZB	CAPZA1	CAPZA2	VPS45	YKT6	PAFAH1B2	PAFAH1B1
Antigen Presentation: Folding, Assembly, Peptide Loading Of Class I MHC R-HSA-983170	5/28	0.00121117	0.00472044	2.32602	0	0	7.22985	48.5569	PDIA3	SEC23A	SEC24B	CALR	SEC24C
Recycling Pathway Of L1 R-HSA-437239	5/28	0.00121117	0.00472044	2.32602	0	0	7.22985	48.5569	DPYSL2	CLTC	RDX	MSN	EZR
Interferon Alpha/Beta Signaling R-HSA-909733	8/72	0.00121862	0.00473216	2.32494	0	0	4.16983	27.9797	IFITM3	BST2	STAT1	ISG15	PTPN11	GBP2	ABCE1	KPNB1
Protein Methylation R-HSA-8876725	4/17	0.00129705	0.00501842	2.29943	0	0	10.2208	67.9441	EEF1A1	VCP	RPS2	EEF2
tRNA Aminoacylation R-HSA-379724	6/42	0.00134185	0.00517291	2.28627	0	0	5.54868	36.6974	GARS1	PPA2	IARS2	FARSA	DTD1	DARS1
Smooth Muscle Contraction R-HSA-445355	6/43	0.00152129	0.0058435	2.23333	0	0	5.39844	35.0261	MYL6	ANXA1	ANXA2	CALD1	ANXA6	VCL
Sensory Processing Of Sound R-HSA-9659379	8/75	0.001591	0.0060893	2.21543	0	0	3.9825	25.6608	GSN	CAPZB	CTBP2	CAPZA1	RDX	CAPZA2	MSN	EZR
Iron Uptake And Transport R-HSA-917937	7/59	0.0016621	0.00633863	2.198	0	0	4.48563	28.7066	ALAD	ATP6V1A	GLRX3	ATP6V1B2	CP	SKP1	ATP6V0A1
Golgi-to-ER Retrograde Transport R-HSA-8856688	10/112	0.00172443	0.00655284	2.18357	0	0	3.27532	20.8404	ARF3	DYNC1LI2	CAPZB	DCTN1	CAPZA1	CAPZA2	DYNLL1	PAFAH1B2	NAPG	PAFAH1B1
OAS Antiviral Response R-HSA-8983711	3/9	0.00186022	0.00704367	2.1522	0	0	16.5863	104.279	FLNA	ABCE1	RIGI
Pyruvate Metabolism R-HSA-70268	5/31	0.00194746	0.00734785	2.13384	0	0	6.39464	39.9104	LDHB	LDHA	GLO1	PDHB	HAGH
Macroautophagy R-HSA-1632852	10/114	0.0019687	0.00740176	2.13066	0	0	3.212	20.012	ATG3	GABARAPL2	DYNC1LI2	VCP	HSP90AA1	PARK7	UBE2V1	LAMTOR1	DYNLL1	ATG7
RHO GTPases Activate ROCKs R-HSA-5627117	4/19	0.00201608	0.0075532	2.12187	0	0	8.85708	54.9723	PPP1CB	MYL6	ROCK1	ROCK2
Potential Therapeutics For SARS R-HSA-9679191	9/97	0.00222043	0.0082896	2.08147	0	0	3.41333	20.8556	HSP90AA1	HSP90AB1	FNTA	ROCK1	ROCK2	CUL3	PTGES3	ATP1A2	COMT
Chaperone Mediated Autophagy R-HSA-9613829	4/20	0.0024621	0.0091597	2.03812	0	0	8.30308	49.8745	EEF1A1	HSP90AA1	HSP90AB1	PARK7
Lysosome Vesicle Biogenesis R-HSA-432720	5/34	0.0029667	0.01094	1.96098	0	0	5.73224	33.3634	VAMP7	CLTC	M6PR	AP1M1	TXNDC5
Mitochondrial tRNA Aminoacylation R-HSA-379726	4/21	0.00297149	0.01094	1.96098	0	0	7.81426	45.4688	GARS1	PPA2	IARS2	DTD1
RHO GTPases Activate PAKs R-HSA-5627123	4/21	0.00297149	0.01094	1.96098	0	0	7.81426	45.4688	CDC42	PPP1CB	MYL6	FLNA
Cargo Trafficking To Periciliary Membrane R-HSA-5620920	6/50	0.00333549	0.0122378	1.9123	0	0	4.53796	25.8806	CCT3	CCT2	TCP1	CCT8	CCT5	CCT4
Sensory Processing Of Sound By Inner Hair Cells Of Cochlea R-HSA-9662360	7/67	0.00346515	0.0126698	1.89723	0	0	3.88594	22.0139	CAPZB	CTBP2	CAPZA1	RDX	CAPZA2	MSN	EZR
Mitotic Prometaphase R-HSA-68877	13/186	0.00349442	0.0127331	1.89507	0	0	2.51427	14.2222	YWHAE	NEK9	HSP90AA1	DCTN1	DYNLL1	TUBB4B	TUBA4A	DYNC1LI2	RPS27	TUBA1A	PPP2R1A	YWHAG	PAFAH1B1
Phase I - Functionalization Of Compounds R-HSA-211945	9/104	0.00356534	0.0129472	1.88782	0	0	3.16068	17.8151	NQO2	CYB5R3	HSP90AB1	PTGES3	EPHX1	VDAC2	ADH7	ADH5	CBR3
HSF1-dependent Transactivation R-HSA-3371571	5/36	0.00383051	0.0138628	1.85815	0	0	5.36187	29.8375	CAMK2D	HSP90AA1	HSP90AB1	PTGES3	SERPINH1
Post-translational Protein Phosphorylation R-HSA-8957275	9/106	0.00404808	0.0146005	1.83563	0	0	3.09519	17.053	PPP3CA	RCN1	LGALS1	FN1	IGFBP7	P4HB	PDIA6	CP	HSP90B1
Interleukin-4 And Interleukin-13 Signaling R-HSA-6785807	9/107	0.00430786	0.015485	1.81009	0	0	3.06345	16.6875	HSP90AA1	ANXA1	STAT1	LONP1	FN1	LIF	AKT1	VIM	HSP90B1
Caspase-mediated Cleavage Of Cytoskeletal Proteins R-HSA-264870	3/12	0.0045615	0.0163415	1.78671	0	0	11.0558	59.5921	CASP8	GSN	VIM
trans-Golgi Network Vesicle Budding R-HSA-199992	7/71	0.00479361	0.0171154	1.76661	0	0	3.64232	19.4517	TPD52	VAMP7	NECAP1	CLTC	M6PR	AP1M1	TXNDC5
Golgi Associated Vesicle Biogenesis R-HSA-432722	6/55	0.00538031	0.0190822	1.71937	0	0	4.07385	21.2859	TPD52	VAMP7	NECAP1	CLTC	AP1M1	TXNDC5
Regulation Of Cholesterol Biosynthesis By SREBP (SREBF) R-HSA-1655829	6/55	0.00538031	0.0190822	1.71937	0	0	4.07385	21.2859	SEC23A	SEC24B	HMGCS1	FASN	SEC24C	KPNB1
Advanced Glycosylation Endproduct Receptor Signaling R-HSA-879415	3/13	0.00580158	0.0203726	1.69095	0	0	9.94974	51.2374	LGALS3	CAPZA1	CAPZA2
Dissolution Of Fibrin Clot R-HSA-75205	3/13	0.00580158	0.0203726	1.69095	0	0	9.94974	51.2374	ANXA2	SERPINE2	PLAU
Glutamate And Glutamine Metabolism R-HSA-8964539	3/13	0.00580158	0.0203726	1.69095	0	0	9.94974	51.2374	OAT	GOT2	PYCR3
Attenuation Phase R-HSA-3371568	4/26	0.00661007	0.0231352	1.63573	0	0	6.03674	30.2994	HSP90AA1	HSP90AB1	PTGES3	SERPINH1
Paradoxical Activation Of RAF Signaling By Kinase Inactive BRAF R-HSA-6802955	5/41	0.00675349	0.0235597	1.62783	0	0	4.61597	23.0692	CAMK2D	YWHAB	FN1	PEBP1	VCL
Glycogen Breakdown (Glycogenolysis) R-HSA-70221	3/14	0.00722425	0.0250378	1.6014	0	0	9.04476	44.5935	PYGB	AGL	PGM1
Heme Biosynthesis R-HSA-189451	3/14	0.00722425	0.0250378	1.6014	0	0	9.04476	44.5935	ALAD	UROD	CPOX
G2/M DNA Damage Checkpoint R-HSA-69473	7/77	0.0074611	0.0257747	1.58881	0	0	3.32909	16.306	YWHAE	YWHAQ	YWHAB	UBE2V2	YWHAZ	YWHAG	YWHAH
FasL/ CD95L Signaling R-HSA-75157	2/5	0.00813452	0.0280101	1.55269	0	0	22.0808	106.245	CASP8	FASN
Downstream Signal Transduction R-HSA-186763	4/28	0.00864426	0.0296693	1.52769	0	0	5.53311	26.287	STAT1	PDGFA	PTPN11	CRKL
EPHA-mediated Growth Cone Collapse R-HSA-3928663	3/15	0.00883544	0.0301311	1.52098	0	0	8.2906	39.2061	MYL6	ROCK1	ROCK2
Synthesis Of Prostaglandins (PG) And Thromboxanes (TX) R-HSA-2162123	3/15	0.00883544	0.0301311	1.52098	0	0	8.2906	39.2061	CBR1	PTGES3	PTGR2
Selective Autophagy R-HSA-9663891	6/61	0.00889496	0.0302372	1.51946	0	0	3.6283	17.1338	HSP90AA1	DYNC1LI2	VCP	PARK7	UBE2V1	DYNLL1
Cell-Cell Communication R-HSA-1500931	9/120	0.00900757	0.0305225	1.51538	0	0	2.70284	12.7296	ACTN1	FLNA	PARVA	PTPN11	ACTN4	RSU1	PARVB	CD47	FERMT2
Regulation Of Necroptotic Cell Death R-HSA-5675482	4/29	0.00979878	0.0330981	1.4802	0	0	5.31151	24.5684	HSP90AA1	CASP8	MLKL	FASN
Regulation Of IGF Transport And Uptake By IGFBPs R-HSA-381426	9/123	0.0105006	0.0353566	1.45153	0	0	2.63131	11.9891	PPP3CA	RCN1	LGALS1	FN1	IGFBP7	P4HB	PDIA6	CP	HSP90B1
CRMPs In Sema3A Signaling R-HSA-399956	3/16	0.0106401	0.0356008	1.44854	0	0	7.65247	34.7661	GSK3B	DPYSL2	CRMP1
Rap1 Signaling R-HSA-392517	3/16	0.0106401	0.0356008	1.44854	0	0	7.65247	34.7661	YWHAB	YWHAZ	PRKG1
Antiviral Mechanism By IFN-stimulated Genes R-HSA-1169410	7/83	0.0110933	0.0370009	1.43179	0	0	3.06531	13.7982	EIF4A2	STAT1	FLNA	ISG15	ABCE1	KPNB1	RIGI
Methionine Salvage Pathway R-HSA-1237112	2/6	0.0119652	0.0395371	1.40299	0	0	16.5597	73.2893	MTAP	ENOPH1
Microbial Modulation Of RIPK1-mediated Regulated Necrosis R-HSA-9686347	2/6	0.0119652	0.0395371	1.40299	0	0	16.5597	73.2893	CASP8	MLKL
Scavenging By Class F Receptors R-HSA-3000484	2/6	0.0119652	0.0395371	1.40299	0	0	16.5597	73.2893	HSP90AA1	CALR
RIPK1-mediated Regulated Necrosis R-HSA-5213460	4/31	0.0123972	0.0408379	1.38894	0	0	4.91755	21.5895	HSP90AA1	CASP8	MLKL	FASN
G-protein Beta:Gamma Signaling R-HSA-397795	4/32	0.0138464	0.0453309	1.34361	0	0	4.74168	20.2931	CDC42	GNB2	GNB1	AKT1
RAF Activation R-HSA-5673000	4/32	0.0138464	0.0453309	1.34361	0	0	4.74168	20.2931	PPP1CB	CAMK2D	YWHAB	PPP2R1A
Diseases Of Carbohydrate Metabolism R-HSA-5663084	4/33	0.0153987	0.0499519	1.30145	0	0	4.57794	19.1059	GYS1	GBE1	DCXR	ALDOB
Signaling By WNT In Cancer R-HSA-4791275	4/33	0.0153987	0.0499519	1.30145	0	0	4.57794	19.1059	GSK3B	CTBP2	CTBP1	PPP2R1A
Signaling By High-Kinase Activity BRAF Mutants R-HSA-6802948	4/33	0.0153987	0.0499519	1.30145	0	0	4.57794	19.1059	YWHAB	FN1	PEBP1	VCL
Interferon Signaling R-HSA-913531	12/200	0.0155128	0.050169	1.29956	0	0	2.13032	8.87511	EIF4A2	IFITM3	BST2	CAMK2D	STAT1	FLNA	ISG15	PTPN11	GBP2	ABCE1	KPNB1	RIGI
Aryl Hydrocarbon Receptor Signaling R-HSA-8937144	2/7	0.0164273	0.0529655	1.27601	0	0	13.2471	54.4298	HSP90AB1	PTGES3
Metabolism Of Cofactors R-HSA-8978934	3/19	0.0172502	0.0551177	1.25871	0	0	6.21667	25.2392	HSP90AA1	IDH1	AKT1
Nuclear Events Stimulated By ALK Signaling In Cancer R-HSA-9725371	3/19	0.0172502	0.0551177	1.25871	0	0	6.21667	25.2392	CLTC	FN1	SKP1
Scavenging By Class A Receptors R-HSA-3000480	3/19	0.0172502	0.0551177	1.25871	0	0	6.21667	25.2392	CALR	MASP1	HSP90B1
Diseases Of Programmed Cell Death R-HSA-9645723	6/71	0.0179769	0.057233	1.24235	0	0	3.06852	12.3314	YWHAE	PRDX2	CASP8	CAPNS1	PRDX1	CAPN2
RHOD GTPase Cycle R-HSA-9013405	5/52	0.0180198	0.057233	1.24235	0	0	3.53363	14.1921	CAPZB	ACTN1	MCAM	ANKFY1	DBN1
RAC3 GTPase Cycle R-HSA-9013423	7/93	0.0197534	0.0621496	1.20656	0	0	2.70748	10.6253	CDC42	SWAP70	MCAM	ARHGDIB	LAMTOR1	YKT6	FERMT2
VEGFA-VEGFR2 Pathway R-HSA-4420097	7/93	0.0197534	0.0621496	1.20656	0	0	2.70748	10.6253	CDC42	HSP90AA1	ROCK1	ROCK2	AXL	AKT1	ITGAV
G Beta:Gamma Signaling Thru CDC42 R-HSA-8964616	3/20	0.0198598	0.0621496	1.20656	0	0	5.85068	22.9291	CDC42	GNB2	GNB1
Sema4D Induced Cell Migration And Growth-Cone Collapse R-HSA-416572	3/20	0.0198598	0.0621496	1.20656	0	0	5.85068	22.9291	MYL6	ROCK1	ROCK2
Signaling By Hippo R-HSA-2028269	3/20	0.0198598	0.0621496	1.20656	0	0	5.85068	22.9291	YWHAE	TJP1	YWHAB
Gain-of-function MRAS Complexes Activate RAF Signaling R-HSA-9726842	2/8	0.0214805	0.0666333	1.17631	0	0	11.0387	42.3953	PPP1CB	YWHAB
Recycling Of eIF2:GDP R-HSA-72731	2/8	0.0214805	0.0666333	1.17631	0	0	11.0387	42.3953	EIF2B5	EIF2S1
Synthesis Of UDP-N-acetyl-glucosamine R-HSA-446210	2/8	0.0214805	0.0666333	1.17631	0	0	11.0387	42.3953	NAGK	AMDHD2
RHOG GTPase Cycle R-HSA-9013408	6/74	0.0216192	0.0668686	1.17478	0	0	2.93269	11.2444	CDC42	ARHGDIA	MCAM	ARHGDIB	LAMTOR1	YKT6
Metabolism Of Nucleotides R-HSA-15869	7/95	0.0219296	0.0676321	1.16985	0	0	2.64567	10.1063	NT5C	ATIC	CMPK1	AK2	AMPD2	HPRT1	NUDT5
CTLA4 Inhibitory Signaling R-HSA-389513	3/21	0.0226746	0.0693415	1.15901	0	0	5.52536	20.9218	PPP2R1A	AKT1	PTPN11
Negative Regulation Of NMDA Receptor-Mediated Neuronal Transmission R-HSA-9617324	3/21	0.0226746	0.0693415	1.15901	0	0	5.52536	20.9218	CAMK2D	DLG1	PPM1F
MAP2K And MAPK Activation R-HSA-5674135	4/37	0.0226794	0.0693415	1.15901	0	0	4.02221	15.2293	YWHAB	FN1	PEBP1	VCL
Protein Localization R-HSA-9609507	10/164	0.0233803	0.0712798	1.14703	0	0	2.16353	8.12591	BAG6	CS	FIS1	PITRM1	VAPA	USP9X	IDH1	TIMM13	ACO2	CROT
RHO GTPases Activate Formins R-HSA-5663220	8/119	0.024318	0.0738301	1.13177	0	0	2.39838	8.91369	CDC42	DYNC1LI2	RPS27	PPP2R1A	PFN1	DYNLL1	ACTG1	PAFAH1B1
Generic Transcription Pathway R-HSA-212436	47/1190	0.0243556	0.0738301	1.13177	0	0	1.38857	5.15854	YWHAE	GSK3B	CAMK2D	PSMD11	PSMD13	YWHAB	PSMA7	PSMB6	PSMD9	PRDX2	PSMB7	LGALS3	PRDX5	PSMB4	PSMB5	PSMD4	PSMB2	YWHAQ	PSMD5	PSMB3	PPP2R1A	PRDX1	PSMD3	PSMB1	AKT1	CCN2	YWHAG	SKP1	YWHAH	TIGAR	USP9X	STAT1	ACTL6A	PTPN11	YWHAZ	COX6B1	TJP1	PSMA6	GNPDA1	PSMA1	PSMC4
Signaling By RAF1 Mutants R-HSA-9656223	4/38	0.0247757	0.0748901	1.12558	0	0	3.90371	14.4355	CAMK2D	YWHAB	FN1	VCL
Response Of Mtb To Phagocytosis R-HSA-9637690	3/22	0.0256945	0.0774475	1.11099	0	0	5.23428	19.1652	PGK1	ENO1	KPNB1
ATF6 (ATF6-alpha) Activates Chaperone Genes R-HSA-381183	2/9	0.0270863	0.0807277	1.09298	0	0	9.46124	34.143	CALR	HSP90B1
Calcineurin Activates NFAT R-HSA-2025928	2/9	0.0270863	0.0807277	1.09298	0	0	9.46124	34.143	PPP3CA	PPIA
GP1b-IX-V Activation Signaling R-HSA-430116	2/9	0.0270863	0.0807277	1.09298	0	0	9.46124	34.143	FLNA	YWHAZ
Serine Biosynthesis R-HSA-977347	2/9	0.0270863	0.0807277	1.09298	0	0	9.46124	34.143	PSAT1	PHGDH
Signaling By VEGF R-HSA-194138	7/102	0.0308428	0.0916668	1.03779	0	0	2.44984	8.52264	CDC42	HSP90AA1	ROCK1	ROCK2	AXL	AKT1	ITGAV
Binding And Uptake Of Ligands By Scavenger Receptors R-HSA-2173782	4/41	0.0317469	0.0940912	1.02645	0	0	3.58663	12.3737	HSP90AA1	CALR	MASP1	HSP90B1
Cytosolic tRNA Aminoacylation R-HSA-379716	3/24	0.0323475	0.0948147	1.02312	0	0	4.73529	16.2478	GARS1	FARSA	DARS1
DARPP-32 Events R-HSA-180024	3/24	0.0323475	0.0948147	1.02312	0	0	4.73529	16.2478	PPP3CA	PPP2R1A	PPP1CA
Interleukin-6 Family Signaling R-HSA-6783589	3/24	0.0323475	0.0948147	1.02312	0	0	4.73529	16.2478	STAT1	LIF	PTPN11
Sema4D In Semaphorin Signaling R-HSA-400685	3/24	0.0323475	0.0948147	1.02312	0	0	4.73529	16.2478	MYL6	ROCK1	ROCK2
Creatine Metabolism R-HSA-71288	2/10	0.0332079	0.0965389	1.0153	0	0	8.27816	28.1869	CKM	CKB
STAT5 Activation Downstream Of FLT3 ITD Mutants R-HSA-9702518	2/10	0.0332079	0.0965389	1.0153	0	0	8.27816	28.1869	LONP1	PTPN11
Tetrahydrobiopterin (BH4) Synthesis, Recycling, Salvage And Regulation R-HSA-1474151	2/10	0.0332079	0.0965389	1.0153	0	0	8.27816	28.1869	HSP90AA1	AKT1
Ca2+ Pathway R-HSA-4086398	5/61	0.0333479	0.0966817	1.01466	0	0	2.96435	10.081	GNAO1	PPP3CA	GNB2	GNB1	PRKG1
Integration Of Energy Metabolism R-HSA-163685	7/105	0.0353136	0.102102	0.990964	0	0	2.37448	7.93904	ACLY	PKLR	PPP2R1A	FASN	GNB2	GNB1	TKT
G Beta:Gamma Signaling Thru PI3Kgamma R-HSA-392451	3/25	0.035978	0.103741	0.984048	0	0	4.51981	15.0277	GNB2	GNB1	AKT1
Synthesis Of Substrates In N-glycan Biosythesis R-HSA-446219	5/63	0.037591	0.108099	0.966176	0	0	2.86183	9.38965	CMAS	NAGK	GMDS	AMDHD2	NANS
Infection With Mycobacterium Tuberculosis R-HSA-9635486	3/26	0.0398086	0.111469	0.952846	0	0	4.32308	13.9362	PGK1	ENO1	KPNB1
Insulin Receptor Recycling R-HSA-77387	3/26	0.0398086	0.111469	0.952846	0	0	4.32308	13.9362	ATP6V1A	ATP6V1B2	ATP6V0A1
ATF6 (ATF6-alpha) Activates Chaperones R-HSA-381033	2/11	0.0398104	0.111469	0.952846	0	0	7.35798	23.7194	CALR	HSP90B1
CASP8 Activity Is Inhibited R-HSA-5218900	2/11	0.0398104	0.111469	0.952846	0	0	7.35798	23.7194	CASP8	FASN
Dimerization Of Procaspase-8 R-HSA-69416	2/11	0.0398104	0.111469	0.952846	0	0	7.35798	23.7194	CASP8	FASN
Ethanol Oxidation R-HSA-71384	2/11	0.0398104	0.111469	0.952846	0	0	7.35798	23.7194	ADH7	ADH5
Interleukin-6 Signaling R-HSA-1059683	2/11	0.0398104	0.111469	0.952846	0	0	7.35798	23.7194	STAT1	PTPN11
Phenylalanine And Tyrosine Metabolism R-HSA-8963691	2/11	0.0398104	0.111469	0.952846	0	0	7.35798	23.7194	QDPR	FAH
SARS-CoV-2 Modulates Autophagy R-HSA-9754560	2/11	0.0398104	0.111469	0.952846	0	0	7.35798	23.7194	VPS33A	VPS45
eNOS Activation R-HSA-203615	2/11	0.0398104	0.111469	0.952846	0	0	7.35798	23.7194	HSP90AA1	AKT1
Cell Junction Organization R-HSA-446728	6/86	0.041066	0.114683	0.940501	0	0	2.49124	7.95346	ACTN1	FLNA	PARVA	RSU1	PARVB	FERMT2
FOXO-mediated Transcription R-HSA-9614085	5/65	0.0421501	0.117402	0.930323	0	0	2.76615	8.75907	YWHAQ	YWHAB	AKT1	YWHAZ	YWHAG
Opioid Signaling R-HSA-111885	6/88	0.0451154	0.125334	0.901932	0	0	2.43022	7.53013	PPP3CA	CAMK2D	PPP2R1A	GNB2	GNB1	PPP1CA
ALK Mutants Bind TKIs R-HSA-9700645	2/12	0.0468602	0.129169	0.888842	0	0	6.62184	20.2667	CLTC	FN1
Frs2-mediated Activation R-HSA-170968	2/12	0.0468602	0.129169	0.888842	0	0	6.62184	20.2667	YWHAB	CRKL
PECAM1 Interactions R-HSA-210990	2/12	0.0468602	0.129169	0.888842	0	0	6.62184	20.2667	ITGAV	PTPN11
RAB GEFs Exchange GTP For GDP On RABs R-HSA-8876198	6/89	0.0472301	0.129518	0.887671	0	0	2.40082	7.32904	YWHAE	GDI1	GDI2	AKT1	RAB27A	GAPVD1
Unfolded Protein Response (UPR) R-HSA-381119	6/89	0.0472301	0.129518	0.887671	0	0	2.40082	7.32904	MYDGF	DCTN1	CALR	PDIA6	EIF2S1	HSP90B1
Metabolism Of Porphyrins R-HSA-189445	3/28	0.04806	0.131454	0.881225	0	0	3.97682	12.0709	ALAD	UROD	CPOX
DNA Damage Bypass R-HSA-73893	4/48	0.0520638	0.142041	0.847587	0	0	3.01494	8.91002	VCP	NPLOC4	ISG15	CUL4B
Activation Of Kainate Receptors Upon Glutamate Binding R-HSA-451326	3/29	0.0524747	0.142069	0.847501	0	0	3.82367	11.27	DLG1	GNB2	GNB1
Downregulation Of ERBB2 Signaling R-HSA-8863795	3/29	0.0524747	0.142069	0.847501	0	0	3.82367	11.27	HSP90AA1	CUL5	AKT1
Uptake And Actions Of Bacterial Toxins R-HSA-5339562	3/29	0.0524747	0.142069	0.847501	0	0	3.82367	11.27	HSP90AA1	HSP90AB1	EEF2
Degradation Of Cysteine And Homocysteine R-HSA-1614558	2/13	0.0543254	0.144868	0.839029	0	0	6.01955	17.5335	GOT2	CSAD
ERKs Are Inactivated R-HSA-202670	2/13	0.0543254	0.144868	0.839029	0	0	6.01955	17.5335	DUSP3	PPP2R1A
NF-kB Activation Thru FADD/RIP-1 Pathway Mediated By Caspase-8 And -10 R-HSA-933543	2/13	0.0543254	0.144868	0.839029	0	0	6.01955	17.5335	CASP8	RIGI
Purine Salvage R-HSA-74217	2/13	0.0543254	0.144868	0.839029	0	0	6.01955	17.5335	AMPD2	HPRT1
Signal Regulatory Protein Family Interactions R-HSA-391160	2/13	0.0543254	0.144868	0.839029	0	0	6.01955	17.5335	PTPN11	CD47
Trafficking And Processing Of Endosomal TLR R-HSA-1679131	2/13	0.0543254	0.144868	0.839029	0	0	6.01955	17.5335	HSP90B1	CTSB
Netrin-1 Signaling R-HSA-373752	4/49	0.0554296	0.147443	0.831376	0	0	2.94779	8.52691	CDC42	PITPNA	PTPN11	EZR
Signaling By CSF3 (G-CSF) R-HSA-9674555	3/30	0.0570776	0.151071	0.820819	0	0	3.68186	10.5424	CUL5	STAT1	PTPN11
Synthesis Of Active Ubiquitin: Roles Of E1 And E2 Enzymes R-HSA-8866652	3/30	0.0570776	0.151071	0.820819	0	0	3.68186	10.5424	USP9X	UBA1	UBE2L3
Transcriptional Regulation By TP53 R-HSA-3700989	16/354	0.059812	0.157916	0.801575	0	0	1.57852	4.44597	YWHAE	TIGAR	YWHAB	YWHAZ	COX6B1	PRDX2	PRDX5	GNPDA1	YWHAQ	PPP2R1A	PRDX1	FASN	AKT1	LAMTOR1	YWHAG	YWHAH
Transferrin Endocytosis And Recycling R-HSA-917977	3/31	0.0618648	0.160961	0.79328	0	0	3.55018	9.87946	ATP6V1A	ATP6V1B2	ATP6V0A1
Leishmania Infection R-HSA-9658195	12/247	0.0619891	0.160961	0.79328	0	0	1.70009	4.7276	ACTR3	CDC42	ACTR2	HSP90AB1	ARPC2	ARPC3	ARPC1B	GNB2	ARPC1A	GNB1	ARPC5	ACTG1
AKT Phosphorylates Targets In Cytosol R-HSA-198323	2/14	0.0621756	0.160961	0.79328	0	0	5.51763	15.3268	GSK3B	AKT1
APC Truncation Mutants Have Impaired AXIN Binding R-HSA-5467337	2/14	0.0621756	0.160961	0.79328	0	0	5.51763	15.3268	GSK3B	PPP2R1A
Methylation R-HSA-156581	2/14	0.0621756	0.160961	0.79328	0	0	5.51763	15.3268	AHCY	COMT
Prolonged ERK Activation Events R-HSA-169893	2/14	0.0621756	0.160961	0.79328	0	0	5.51763	15.3268	YWHAB	CRKL
Regulation Of IFNG Signaling R-HSA-877312	2/14	0.0621756	0.160961	0.79328	0	0	5.51763	15.3268	STAT1	PTPN11
Repression Of WNT Target Genes R-HSA-4641265	2/14	0.0621756	0.160961	0.79328	0	0	5.51763	15.3268	CTBP2	CTBP1
Muscle Contraction R-HSA-397014	10/196	0.0646587	0.166983	0.777329	0	0	1.78833	4.89758	TMOD1	MYL6	CAMK2D	ANXA1	ANXA2	CALD1	ANXA6	ATP1A2	VIM	VCL
Signaling By PDGF R-HSA-186797	4/52	0.0662113	0.170489	0.768305	0	0	2.76313	7.50163	STAT1	PDGFA	PTPN11	CRKL
EML4 And NUDC In Mitotic Spindle Formation R-HSA-9648025	6/97	0.0663367	0.170489	0.768305	0	0	2.18885	5.93838	NEK9	DYNC1LI2	RPS27	PPP2R1A	DYNLL1	PAFAH1B1
Cargo Concentration In ER R-HSA-5694530	3/32	0.0668322	0.171348	0.766121	0	0	3.42759	9.27357	SEC23A	SEC24B	SEC24C
Rab Regulation Of Trafficking R-HSA-9007101	7/122	0.0686386	0.175533	0.755642	0	0	2.02169	5.4159	YWHAE	GABARAPL2	GDI1	GDI2	AKT1	RAB27A	GAPVD1
RHOA GTPase Cycle R-HSA-8980692	8/147	0.0689488	0.175533	0.755642	0	0	1.91248	5.11472	SCFD1	ACTC1	ROCK1	ROCK2	ARHGDIA	MCAM	ARHGDIB	YKT6
RNA Polymerase II Transcription R-HSA-73857	48/1312	0.0689593	0.175533	0.755642	0	0	1.27623	3.41295	YWHAE	GSK3B	CAMK2D	PSMD11	PSMD13	YWHAB	PSMA7	PSMB6	PSMD9	PRDX2	PSMB7	LGALS3	PRDX5	PSMB4	PSMB5	PSMD4	PSMB2	YWHAQ	PSMD5	PSMB3	PPP2R1A	PRDX1	PSMD3	PSMB1	AKT1	RPRD1B	CCN2	YWHAG	SKP1	YWHAH	TIGAR	USP9X	STAT1	ACTL6A	PTPN11	YWHAZ	COX6B1	TJP1	PSMA6	GNPDA1	PSMA1
ISG15 Antiviral Mechanism R-HSA-1169408	5/75	0.0697544	0.175789	0.755008	0	0	2.36976	6.31014	EIF4A2	STAT1	ISG15	KPNB1	RIGI
Fatty Acid Metabolism R-HSA-8978868	9/173	0.0700233	0.175789	0.755008	0	0	1.82434	4.85079	ACLY	CBR1	ACADL	FASN	PTGES3	DBI	LTA4H	CROT	PTGR2
Sensory Processing Of Sound By Outer Hair Cells Of Cochlea R-HSA-9662361	4/53	0.0700302	0.175789	0.755008	0	0	2.7066	7.19638	GSN	RDX	MSN	EZR
CTNNB1 S33 Mutants Not Phosphorylated R-HSA-5358747	2/15	0.0703818	0.175789	0.755008	0	0	5.09294	13.5157	GSK3B	PPP2R1A
Glycogen Storage Diseases R-HSA-3229121	2/15	0.0703818	0.175789	0.755008	0	0	5.09294	13.5157	GYS1	GBE1
Metabolism Of Nitric Oxide: NOS3 Activation And Regulation R-HSA-202131	2/15	0.0703818	0.175789	0.755008	0	0	5.09294	13.5157	HSP90AA1	AKT1
Prolactin Receptor Signaling R-HSA-1170546	2/15	0.0703818	0.175789	0.755008	0	0	5.09294	13.5157	PTPN11	SKP1
Signaling By FLT3 ITD And TKD Mutants R-HSA-9703648	2/15	0.0703818	0.175789	0.755008	0	0	5.09294	13.5157	LONP1	PTPN11
Protein Ubiquitination R-HSA-8852135	5/76	0.072955	0.181789	0.740431	0	0	2.33626	6.11614	VCP	USP9X	UBE2V2	UBA1	UBE2L3
Biosynthesis Of N-glycan Precursor (Dolichol LLO) And Transfer To Protein R-HSA-446193	5/77	0.0762345	0.189518	0.722351	0	0	2.3037	5.92958	CMAS	NAGK	GMDS	AMDHD2	NANS
Caspase Activation Via Death Receptors In Presence Of Ligand R-HSA-140534	2/16	0.0789163	0.194819	0.710369	0	0	4.72891	12.0084	CASP8	FASN
Sema3A PAK Dependent Axon Repulsion R-HSA-399954	2/16	0.0789163	0.194819	0.710369	0	0	4.72891	12.0084	HSP90AA1	HSP90AB1
Spry Regulation Of FGF Signaling R-HSA-1295596	2/16	0.0789163	0.194819	0.710369	0	0	4.72891	12.0084	PPP2R1A	PTPN11
N-glycan Trimming In ER And Calnexin/Calreticulin Cycle R-HSA-532668	3/35	0.0827718	0.203864	0.69066	0	0	3.10577	7.73854	PDIA3	VCP	CALR
Cargo Recognition For Clathrin-Mediated Endocytosis R-HSA-8856825	6/104	0.0862594	0.211242	0.675219	0	0	2.03177	4.97864	COPS3	NECAP2	VAMP7	NECAP1	CLTC	M6PR
Regulated Necrosis R-HSA-5218859	4/57	0.0863982	0.211242	0.675219	0	0	2.50181	6.1264	HSP90AA1	CASP8	MLKL	FASN
Beta-catenin Phosphorylation Cascade R-HSA-196299	2/17	0.0877528	0.211242	0.675219	0	0	4.41342	10.7389	GSK3B	PPP2R1A
Biosynthesis Of DHA-derived SPMs R-HSA-9018677	2/17	0.0877528	0.211242	0.675219	0	0	4.41342	10.7389	GSTM4	LTA4H
Butyrate Response Factor 1 Binds And Destabilizes mRNA R-HSA-450385	2/17	0.0877528	0.211242	0.675219	0	0	4.41342	10.7389	YWHAB	AKT1
KSRP (KHSRP) Binds And Destabilizes mRNA R-HSA-450604	2/17	0.0877528	0.211242	0.675219	0	0	4.41342	10.7389	AKT1	YWHAZ
Platelet Sensitization By LDL R-HSA-432142	2/17	0.0877528	0.211242	0.675219	0	0	4.41342	10.7389	PPP2R1A	PTPN11
Purine Catabolism R-HSA-74259	2/17	0.0877528	0.211242	0.675219	0	0	4.41342	10.7389	NT5C	NUDT5
Signaling By Cytosolic FGFR1 Fusion Mutants R-HSA-1839117	2/17	0.0877528	0.211242	0.675219	0	0	4.41342	10.7389	STAT1	LRRFIP1
Synthesis Of PIPs At Golgi Membrane R-HSA-1660514	2/17	0.0877528	0.211242	0.675219	0	0	4.41342	10.7389	ARF3	VAC14
ROS And RNS Production In Phagocytes R-HSA-1222556	3/36	0.0884152	0.212356	0.672935	0	0	3.0115	7.30503	ATP6V1A	ATP6V1B2	ATP6V0A1
DDX58/IFIH1-mediated Induction Of Interferon-Alpha/Beta R-HSA-168928	5/81	0.0901317	0.215506	0.666541	0	0	2.182	5.25094	HSP90AA1	HSP90AB1	CASP8	ISG15	RIGI
Regulation Of HSF1-mediated Heat Shock Response R-HSA-3371453	5/81	0.0901317	0.215506	0.666541	0	0	2.182	5.25094	YWHAE	GSK3B	HSPA4	ST13	SERPINH1
DNA Damage Recognition In GG-NER R-HSA-5696394	3/37	0.0942154	0.224262	0.649244	0	0	2.92278	6.9041	COPS3	ACTL6A	CUL4B
RHOV GTPase Cycle R-HSA-9013424	3/37	0.0942154	0.224262	0.649244	0	0	2.92278	6.9041	CDC42	USP9X	CLTC
Arachidonic Acid Metabolism R-HSA-2142753	4/59	0.0952172	0.226141	0.645621	0	0	2.41059	5.66872	CBR1	PTGES3	LTA4H	PTGR2
MyD88-independent TLR4 Cascade R-HSA-166166	6/107	0.0957005	0.226783	0.64439	0	0	1.97111	4.62528	CASP8	DUSP3	PPP2R1A	PTPN11	UBE2V1	SKP1
Signaling By Receptor Tyrosine Kinases R-HSA-9006934	20/496	0.0968077	0.228527	0.641062	0	0	1.40076	3.27081	ATP6V1A	TIA1	HSP90AA1	DUSP3	CUL5	ROCK1	STAT1	ROCK2	YWHAB	CLTC	PDGFA	PTPN11	CRKL	CDC42	PPP2R1A	AXL	ATP6V1B2	AKT1	ITGAV	ATP6V0A1
G Beta:Gamma Signaling Thru BTK R-HSA-8964315	2/18	0.0968664	0.228527	0.641062	0	0	4.13737	9.65838	GNB2	GNB1
Platelet Homeostasis R-HSA-418346	5/83	0.0975387	0.229604	0.63902	0	0	2.12583	4.94788	PPP2R1A	GNB2	GNB1	PTPN11	PRKG1
Metabolism Of Vitamins And Cofactors R-HSA-196854	9/186	0.0988206	0.232108	0.634309	0	0	1.68921	3.90958	HSP90AA1	CYB5R3	AKR1B10	NAXE	MTHFD1L	IDH1	FASN	NAMPT	AKT1
Toll-like Receptor Cascades R-HSA-168898	8/162	0.105778	0.243155	0.614117	0	0	1.72485	3.87473	CASP8	DUSP3	PPP2R1A	PTPN11	UBE2V1	SKP1	HSP90B1	CTSB
Biosynthesis Of Specialized Proresolving Mediators (SPMs) R-HSA-9018678	2/19	0.106233	0.243155	0.614117	0	0	3.8938	8.73036	GSTM4	LTA4H
Initiation Of Nuclear Envelope (NE) Reformation R-HSA-2995383	2/19	0.106233	0.243155	0.614117	0	0	3.8938	8.73036	PPP2R1A	KPNB1
Nicotinamide Salvaging R-HSA-197264	2/19	0.106233	0.243155	0.614117	0	0	3.8938	8.73036	NAXE	NAMPT
Prostacyclin Signaling Thru Prostacyclin Receptor R-HSA-392851	2/19	0.106233	0.243155	0.614117	0	0	3.8938	8.73036	GNB2	GNB1
RAS Processing R-HSA-9648002	2/19	0.106233	0.243155	0.614117	0	0	3.8938	8.73036	FNTA	ARL2
RHO GTPases Activate CIT R-HSA-5625900	2/19	0.106233	0.243155	0.614117	0	0	3.8938	8.73036	PPP1CB	MYL6
Ras Activation Upon Ca2+ Influx Thru NMDA Receptor R-HSA-442982	2/19	0.106233	0.243155	0.614117	0	0	3.8938	8.73036	CAMK2D	DLG1
Translesion Synthesis By POLH R-HSA-110320	2/19	0.106233	0.243155	0.614117	0	0	3.8938	8.73036	VCP	NPLOC4
Ovarian Tumor Domain Proteases R-HSA-5689896	3/39	0.106266	0.243155	0.614117	0	0	2.76011	6.18765	VCP	OTUB1	RIGI
RHOU GTPase Cycle R-HSA-9013420	3/39	0.106266	0.243155	0.614117	0	0	2.76011	6.18765	CDC42	USP9X	CLTC
Translesion Synthesis By Y Family DNA Polymerases Bypasses Lesions On DNA Template R-HSA-110313	3/39	0.106266	0.243155	0.614117	0	0	2.76011	6.18765	VCP	NPLOC4	ISG15
Factors Involved In Megakaryocyte Development And Platelet Production R-HSA-983231	7/136	0.106666	0.243546	0.613418	0	0	1.80097	4.03067	EHD1	CDC42	CAPZB	CAPZA1	CAPZA2	AK3	VPS45
MAP Kinase Activation R-HSA-450294	4/62	0.109201	0.2488	0.604149	0	0	2.28555	5.06149	DUSP3	PPP2R1A	UBE2V1	SKP1
RAC2 GTPase Cycle R-HSA-9013404	5/87	0.113238	0.257447	0.589312	0	0	2.02171	4.40382	CDC42	ARHGDIA	SWAP70	MCAM	LAMTOR1
Diseases Of Metabolism R-HSA-5668914	11/247	0.113559	0.257626	0.589011	0	0	1.54904	3.36984	GYS1	GCLC	AHCY	B4GALT1	ADAMTS1	GBE1	IDH1	DCXR	HPRT1	ALDOB	PGM1
G Beta:Gamma Signaling Thru PLC Beta R-HSA-418217	2/20	0.11583	0.261108	0.583179	0	0	3.67728	7.92687	GNB2	GNB1
Regulation Of Gene Expression In Beta Cells R-HSA-210745	2/20	0.11583	0.261108	0.583179	0	0	3.67728	7.92687	PKLR	AKT1
Syndecan Interactions R-HSA-3000170	2/20	0.11583	0.261108	0.583179	0	0	3.67728	7.92687	ACTN1	ITGAV
MTOR Signaling R-HSA-165159	3/41	0.118881	0.266294	0.574638	0	0	2.61457	5.56807	YWHAB	AKT1	LAMTOR1
Negative Regulation Of MAPK Pathway R-HSA-5675221	3/41	0.118881	0.266294	0.574638	0	0	2.61457	5.56807	YWHAB	PPP2R1A	PEBP1
Non-integrin membrane-ECM Interactions R-HSA-3000171	3/41	0.118881	0.266294	0.574638	0	0	2.61457	5.56807	ACTN1	PDGFA	ITGAV
Mitochondrial Protein Import R-HSA-1268020	4/65	0.124044	0.275622	0.559687	0	0	2.1728	4.53491	CS	PITRM1	TIMM13	ACO2
Deactivation Of Beta-Catenin Transactivating Complex R-HSA-3769402	3/42	0.125388	0.275622	0.559687	0	0	2.5474	5.28929	CTBP1	AKT1	YWHAZ
Intra-Golgi Traffic R-HSA-6811438	3/42	0.125388	0.275622	0.559687	0	0	2.5474	5.28929	VPS45	YKT6	NAPG
RHOF GTPase Cycle R-HSA-9035034	3/42	0.125388	0.275622	0.559687	0	0	2.5474	5.28929	CAPZB	ACTN1	MCAM
RND3 GTPase Cycle R-HSA-9696264	3/42	0.125388	0.275622	0.559687	0	0	2.5474	5.28929	ROCK1	SCRIB	CKB
Azathioprine ADME R-HSA-9748787	2/21	0.125636	0.275622	0.559687	0	0	3.48356	7.22619	GSTM1	HPRT1
Branched-chain Amino Acid Catabolism R-HSA-70895	2/21	0.125636	0.275622	0.559687	0	0	3.48356	7.22619	HIBADH	BCAT2
Presynaptic Function Of Kainate Receptors R-HSA-500657	2/21	0.125636	0.275622	0.559687	0	0	3.48356	7.22619	GNB2	GNB1
Synaptic Adhesion-Like Molecules R-HSA-8849932	2/21	0.125636	0.275622	0.559687	0	0	3.48356	7.22619	RTN3	DLG1
Unblocking Of NMDA Receptors, Glutamate Binding And Activation R-HSA-438066	2/21	0.125636	0.275622	0.559687	0	0	3.48356	7.22619	CAMK2D	DLG1
Signaling By TGF-beta Receptor Complex R-HSA-170834	5/91	0.130066	0.284753	0.545531	0	0	1.92728	3.9311	PPP1CB	STAT1	USP9X	ITGAV	PPP1CA
Gene Expression (Transcription) R-HSA-74160	50/1449	0.13351	0.289744	0.537985	0	0	1.19662	2.40949	YWHAE	GSK3B	YWHAB	PSMD9	LGALS3	PSMD4	YWHAQ	PSMD5	PPP2R1A	PSMD3	AKT1	CCN2	YWHAG	SKP1	YWHAH	HSP90AA1	ACTL6A	YWHAZ	TSN	COX6B1	PSMA6	PSMA1	PSMA2	PSME1	PSME2	CAMK2D	PSMD11	PSMD13	PSMA7	PSMB6	PRDX2	PSMB7	PRDX5	PSMB4	PSMB5	PSMB2	PSMB3	PRDX1	PSMB1	RPRD1B	TIGAR
ADP Signaling Thru P2Y Purinoceptor 12 R-HSA-392170	2/22	0.13563	0.289744	0.537985	0	0	3.30922	6.61123	GNB2	GNB1
Cytosolic Sulfonation Of Small Molecules R-HSA-156584	2/22	0.13563	0.289744	0.537985	0	0	3.30922	6.61123	ABHD14B	BPNT1
ERK/MAPK Targets R-HSA-198753	2/22	0.13563	0.289744	0.537985	0	0	3.30922	6.61123	DUSP3	PPP2R1A
Insertion Of Tail-Anchored Proteins Into Endoplasmic Reticulum Membrane R-HSA-9609523	2/22	0.13563	0.289744	0.537985	0	0	3.30922	6.61123	BAG6	VAPA
Nephrin Family Interactions R-HSA-373753	2/22	0.13563	0.289744	0.537985	0	0	3.30922	6.61123	ACTN1	ACTN4
Attachment And Entry R-HSA-9678110	1/5	0.13862	0.289744	0.537985	0	0	8.26576	16.3333	VCP
Beta Oxidation Of lauroyl-CoA To decanoyl-CoA-CoA R-HSA-77310	1/5	0.13862	0.289744	0.537985	0	0	8.26576	16.3333	ACADL
Biosynthesis Of E-series 18(S)-resolvins R-HSA-9018896	1/5	0.13862	0.289744	0.537985	0	0	8.26576	16.3333	LTA4H
Defective RIPK1-mediated Regulated Necrosis R-HSA-9693928	1/5	0.13862	0.289744	0.537985	0	0	8.26576	16.3333	CASP8
FBXW7 Mutants And NOTCH1 In Cancer R-HSA-2644605	1/5	0.13862	0.289744	0.537985	0	0	8.26576	16.3333	SKP1
Ficolins Bind To Repetitive Carbohydrate Structures On Target Cell Surface R-HSA-2855086	1/5	0.13862	0.289744	0.537985	0	0	8.26576	16.3333	MASP1
Fructose Catabolism R-HSA-70350	1/5	0.13862	0.289744	0.537985	0	0	8.26576	16.3333	ALDOB
HDL Clearance R-HSA-8964011	1/5	0.13862	0.289744	0.537985	0	0	8.26576	16.3333	HDLBP
LRR FLII-interacting Protein 1 (LRRFIP1) Activates Type I IFN Production R-HSA-3134973	1/5	0.13862	0.289744	0.537985	0	0	8.26576	16.3333	LRRFIP1
MET Activates PTPN11 R-HSA-8865999	1/5	0.13862	0.289744	0.537985	0	0	8.26576	16.3333	PTPN11
RHOT1 GTPase Cycle R-HSA-9013425	1/5	0.13862	0.289744	0.537985	0	0	8.26576	16.3333	RAP1GDS1
RUNX1 Regulates Expression Of Components Of Tight Junctions R-HSA-8935964	1/5	0.13862	0.289744	0.537985	0	0	8.26576	16.3333	TJP1
SARS-CoV-2 Targets PDZ Proteins In Cell-Cell Junction R-HSA-9705677	1/5	0.13862	0.289744	0.537985	0	0	8.26576	16.3333	TJP1
Tyrosine Catabolism R-HSA-8963684	1/5	0.13862	0.289744	0.537985	0	0	8.26576	16.3333	FAH
vRNP Assembly R-HSA-192905	1/5	0.13862	0.289744	0.537985	0	0	8.26576	16.3333	HSP90AA1
Interleukin-3, Interleukin-5 And GM-CSF Signaling R-HSA-512988	3/44	0.13877	0.289744	0.537985	0	0	2.42289	4.78506	PTPN11	YWHAZ	CRKL
TGF-beta Receptor Signaling Activates SMADs R-HSA-2173789	3/44	0.13877	0.289744	0.537985	0	0	2.42289	4.78506	PPP1CB	ITGAV	PPP1CA
Unattached Kinetochores Signal Amplification Via A MAD2 Inhibitory Signal R-HSA-141444	5/93	0.138881	0.289744	0.537985	0	0	1.88328	3.71786	DYNC1LI2	RPS27	PPP2R1A	DYNLL1	PAFAH1B1
Costimulation By CD28 Family R-HSA-388841	4/68	0.139688	0.290857	0.53632	0	0	2.07063	4.07572	CDC42	PPP2R1A	AKT1	PTPN11
Circadian Clock R-HSA-400253	4/69	0.14507	0.300046	0.522812	0	0	2.03867	3.93573	PPP1CB	NAMPT	SKP1	PPP1CA
Interleukin-17 Signaling R-HSA-448424	4/69	0.14507	0.300046	0.522812	0	0	2.03867	3.93573	DUSP3	PPP2R1A	UBE2V1	SKP1
RHOB GTPase Cycle R-HSA-9013026	4/69	0.14507	0.300046	0.522812	0	0	2.03867	3.93573	ACTC1	ROCK1	ROCK2	MCAM
Long-term Potentiation R-HSA-9620244	2/23	0.145793	0.300046	0.522812	0	0	3.15147	6.06837	CAMK2D	DLG1
Nucleotide Salvage R-HSA-8956321	2/23	0.145793	0.300046	0.522812	0	0	3.15147	6.06837	AMPD2	HPRT1
Triglyceride Catabolism R-HSA-163560	2/23	0.145793	0.300046	0.522812	0	0	3.15147	6.06837	PPP1CB	PPP1CA
Extracellular Matrix Organization R-HSA-1474244	12/291	0.151347	0.310874	0.507416	0	0	1.42869	2.69763	CAPNS1	ADAMTS1	ACTN1	SERPINH1	FN1	CAPN2	PDGFA	ITGAV	CD47	P4HB	PPIB	CTSB
MyD88 Cascade Initiated On Plasma Membrane R-HSA-975871	5/96	0.152578	0.312261	0.505483	0	0	1.82091	3.42346	CASP8	DUSP3	PPP2R1A	UBE2V1	SKP1
XBP1(S) Activates Chaperone Genes R-HSA-381038	3/46	0.152609	0.312261	0.505483	0	0	2.30996	4.34244	MYDGF	DCTN1	PDIA6
RAC1 GTPase Cycle R-HSA-9013149	8/178	0.154896	0.316332	0.499857	0	0	1.56122	2.91168	CDC42	ARHGDIA	SWAP70	MCAM	ARHGDIB	LAMTOR1	YKT6	FERMT2
G-protein Activation R-HSA-202040	2/24	0.156106	0.316979	0.49897	0	0	3.00807	5.58664	GNB2	GNB1
Thromboxane Signaling Thru TP Receptor R-HSA-428930	2/24	0.156106	0.316979	0.49897	0	0	3.00807	5.58664	GNB2	GNB1
mTORC1-mediated Signaling R-HSA-166208	2/24	0.156106	0.316979	0.49897	0	0	3.00807	5.58664	YWHAB	LAMTOR1
APOBEC3G Mediated Resistance To HIV-1 R-HSA-180689	1/6	0.16395	0.323201	0.490527	0	0	6.61227	11.9562	PPIA
Binding And Entry Of HIV Virion R-HSA-173107	1/6	0.16395	0.323201	0.490527	0	0	6.61227	11.9562	PPIA
Biosynthesis Of EPA-derived SPMs R-HSA-9018679	1/6	0.16395	0.323201	0.490527	0	0	6.61227	11.9562	LTA4H
CLEC7A/inflammasome Pathway R-HSA-5660668	1/6	0.16395	0.323201	0.490527	0	0	6.61227	11.9562	CASP8
Choline Catabolism R-HSA-6798163	1/6	0.16395	0.323201	0.490527	0	0	6.61227	11.9562	ALDH7A1
Entry Of Influenza Virion Into Host Cell Via Endocytosis R-HSA-168275	1/6	0.16395	0.323201	0.490527	0	0	6.61227	11.9562	CLTC
Fibronectin Matrix Formation R-HSA-1566977	1/6	0.16395	0.323201	0.490527	0	0	6.61227	11.9562	FN1
GDP-fucose Biosynthesis R-HSA-6787639	1/6	0.16395	0.323201	0.490527	0	0	6.61227	11.9562	GMDS
LDL Remodeling R-HSA-8964041	1/6	0.16395	0.323201	0.490527	0	0	6.61227	11.9562	P4HB
NADE Modulates Death Signaling R-HSA-205025	1/6	0.16395	0.323201	0.490527	0	0	6.61227	11.9562	YWHAE
Phenylalanine Metabolism R-HSA-8964208	1/6	0.16395	0.323201	0.490527	0	0	6.61227	11.9562	QDPR
Pre-NOTCH Processing In Endoplasmic Reticulum R-HSA-1912399	1/6	0.16395	0.323201	0.490527	0	0	6.61227	11.9562	POGLUT1
TLR3-mediated TICAM1-dependent Programmed Cell Death R-HSA-9013957	1/6	0.16395	0.323201	0.490527	0	0	6.61227	11.9562	CASP8
Virus Assembly And Release R-HSA-168268	1/6	0.16395	0.323201	0.490527	0	0	6.61227	11.9562	CALR
Mitochondrial Fatty Acid Beta-Oxidation Of Unsaturated Fatty Acids R-HSA-77288	1/6	0.16395	0.323201	0.490527	0	0	6.61227	11.9562	ACADL
Metabolism Of Steroids R-HSA-8957322	7/153	0.165067	0.323201	0.490527	0	0	1.58987	2.86399	SEC23A	SEC24B	HMGCS1	FASN	AKR1B1	SEC24C	KPNB1
ADP Signaling Thru P2Y Purinoceptor 1 R-HSA-418592	2/25	0.166552	0.323201	0.490527	0	0	2.87713	5.15711	GNB2	GNB1
Assembly And Cell Surface Presentation Of NMDA Receptors R-HSA-9609736	2/25	0.166552	0.323201	0.490527	0	0	2.87713	5.15711	CAMK2D	DLG1
Cyclin A/B1/B2 Associated Events During G2/M Transition R-HSA-69273	2/25	0.166552	0.323201	0.490527	0	0	2.87713	5.15711	PPME1	PPP2R1A
Deadenylation Of mRNA R-HSA-429947	2/25	0.166552	0.323201	0.490527	0	0	2.87713	5.15711	EIF4A2	PAIP1
Glucuronidation R-HSA-156588	2/25	0.166552	0.323201	0.490527	0	0	2.87713	5.15711	UGDH	UGP2
Inactivation Of CSF3 (G-CSF) Signaling R-HSA-9705462	2/25	0.166552	0.323201	0.490527	0	0	2.87713	5.15711	CUL5	STAT1
Regulation Of IFNA/IFNB Signaling R-HSA-912694	2/25	0.166552	0.323201	0.490527	0	0	2.87713	5.15711	STAT1	PTPN11
IRE1alpha Activates Chaperones R-HSA-381070	3/48	0.16686	0.323201	0.490527	0	0	2.20707	3.95197	MYDGF	DCTN1	PDIA6
Retrograde Transport At Trans-Golgi-Network R-HSA-6811440	3/48	0.16686	0.323201	0.490527	0	0	2.20707	3.95197	AKR1B10	M6PR	NAPG
Extra-nuclear Estrogen Signaling R-HSA-9009391	4/73	0.167372	0.323201	0.490527	0	0	1.92009	3.43223	HSP90AA1	GNB2	GNB1	AKT1
RHOC GTPase Cycle R-HSA-9013106	4/73	0.167372	0.323201	0.490527	0	0	1.92009	3.43223	ROCK1	ROCK2	ARHGDIA	MCAM
Signaling By ERBB2 R-HSA-1227986	3/49	0.174127	0.335637	0.47413	0	0	2.15897	3.77382	HSP90AA1	CUL5	AKT1
TRAF6 Mediated Induction Of NFkB And MAP Kinases Upon TLR7/8 Or 9 Activation R-HSA-975138	5/101	0.176584	0.337119	0.472217	0	0	1.72563	2.99217	CASP8	DUSP3	PPP2R1A	UBE2V1	SKP1
Calnexin/calreticulin Cycle R-HSA-901042	2/26	0.177114	0.337119	0.472217	0	0	2.75711	4.77245	PDIA3	CALR
Caspase Activation Via Extrinsic Apoptotic Signaling Pathway R-HSA-5357769	2/26	0.177114	0.337119	0.472217	0	0	2.75711	4.77245	CASP8	FASN
Constitutive Signaling By AKT1 E17K In Cancer R-HSA-5674400	2/26	0.177114	0.337119	0.472217	0	0	2.75711	4.77245	GSK3B	AKT1
Downregulation Of TGF-beta Receptor Signaling R-HSA-2173788	2/26	0.177114	0.337119	0.472217	0	0	2.75711	4.77245	PPP1CB	PPP1CA
Interleukin-20 Family Signaling R-HSA-8854691	2/26	0.177114	0.337119	0.472217	0	0	2.75711	4.77245	STAT1	PTPN11
WNT Ligand Biogenesis And Trafficking R-HSA-3238698	2/26	0.177114	0.337119	0.472217	0	0	2.75711	4.77245	SNX3	VPS29
MyD88 Dependent Cascade Initiated On Endosome R-HSA-975155	5/102	0.181549	0.344942	0.462254	0	0	1.70775	2.91382	CASP8	DUSP3	PPP2R1A	UBE2V1	SKP1
Toll Like Receptor 3 (TLR3) Cascade R-HSA-168164	5/103	0.186565	0.346466	0.460339	0	0	1.69024	2.83787	CASP8	DUSP3	PPP2R1A	UBE2V1	SKP1
Toll Like Receptor 7/8 (TLR7/8) Cascade R-HSA-168181	5/103	0.186565	0.346466	0.460339	0	0	1.69024	2.83787	CASP8	DUSP3	PPP2R1A	UBE2V1	SKP1
CREB1 Phosphorylation Thru NMDA Receptor-Mediated Activation Of RAS Signaling R-HSA-442742	2/27	0.187776	0.346466	0.460339	0	0	2.64669	4.4266	CAMK2D	DLG1
FLT3 Signaling In Disease R-HSA-9682385	2/27	0.187776	0.346466	0.460339	0	0	2.64669	4.4266	LONP1	PTPN11
Gap Junction Trafficking And Regulation R-HSA-157858	2/27	0.187776	0.346466	0.460339	0	0	2.64669	4.4266	TJP1	CLTC
Insulin Processing R-HSA-264876	2/27	0.187776	0.346466	0.460339	0	0	2.64669	4.4266	ERO1A	RAB27A
Integrin Signaling R-HSA-354192	2/27	0.187776	0.346466	0.460339	0	0	2.64669	4.4266	FN1	AKT1
VEGFR2 Mediated Vascular Permeability R-HSA-5218920	2/27	0.187776	0.346466	0.460339	0	0	2.64669	4.4266	HSP90AA1	AKT1
ARMS-mediated Activation R-HSA-170984	1/7	0.188538	0.346466	0.460339	0	0	5.50994	9.1931	YWHAB
Activation Of NIMA Kinases NEK9, NEK6, NEK7 R-HSA-2980767	1/7	0.188538	0.346466	0.460339	0	0	5.50994	9.1931	NEK9
Inactivation Of CDC42 And RAC1 R-HSA-428543	1/7	0.188538	0.346466	0.460339	0	0	5.50994	9.1931	CDC42
NrCAM Interactions R-HSA-447038	1/7	0.188538	0.346466	0.460339	0	0	5.50994	9.1931	DLG1
PP2A-mediated Dephosphorylation Of Key Metabolic Factors R-HSA-163767	1/7	0.188538	0.346466	0.460339	0	0	5.50994	9.1931	PPP2R1A
Phosphate Bond Hydrolysis By NUDT Proteins R-HSA-2393930	1/7	0.188538	0.346466	0.460339	0	0	5.50994	9.1931	NUDT5
RHOT2 GTPase Cycle R-HSA-9013419	1/7	0.188538	0.346466	0.460339	0	0	5.50994	9.1931	RAP1GDS1
RUNX1 Regulates Transcription Of Genes Involved In Differentiation Of Myeloid Cells R-HSA-8939246	1/7	0.188538	0.346466	0.460339	0	0	5.50994	9.1931	LGALS3
STAT5 Activation R-HSA-9645135	1/7	0.188538	0.346466	0.460339	0	0	5.50994	9.1931	PTPN11
Terminal Pathway Of Complement R-HSA-166665	1/7	0.188538	0.346466	0.460339	0	0	5.50994	9.1931	PSMA7
Vitamin C (Ascorbate) Metabolism R-HSA-196836	1/7	0.188538	0.346466	0.460339	0	0	5.50994	9.1931	CYB5R3
Signaling By Insulin Receptor R-HSA-74752	4/77	0.190792	0.350005	0.455925	0	0	1.81451	3.00585	ATP6V1A	ATP6V1B2	PTPN11	ATP6V0A1
Signaling By NTRKs R-HSA-166520	6/132	0.19339	0.35416	0.4508	0	0	1.57797	2.59268	DUSP3	PPP2R1A	YWHAB	CLTC	PTPN11	CRKL
G Alpha (12/13) Signaling Events R-HSA-416482	4/78	0.196803	0.359792	0.443949	0	0	1.78989	2.90956	ROCK1	ROCK2	GNB2	GNB1
Adrenaline,noradrenaline Inhibits Insulin Secretion R-HSA-400042	2/28	0.198524	0.361075	0.442402	0	0	2.54476	4.11449	GNB2	GNB1
Interconversion Of Nucleotide Di- And Triphosphates R-HSA-499943	2/28	0.198524	0.361075	0.442402	0	0	2.54476	4.11449	AK2	CMPK1
Paracetamol ADME R-HSA-9753281	2/28	0.198524	0.361075	0.442402	0	0	2.54476	4.11449	GSTM1	GSTP1
Resolution Of Sister Chromatid Cohesion R-HSA-2500257	5/106	0.201906	0.365976	0.436548	0	0	1.63978	2.62357	DYNC1LI2	RPS27	PPP2R1A	DYNLL1	PAFAH1B1
Toll Like Receptor 9 (TLR9) Cascade R-HSA-168138	5/106	0.201906	0.365976	0.436548	0	0	1.63978	2.62357	CASP8	DUSP3	PPP2R1A	UBE2V1	SKP1
Nucleotide-binding Domain, Leucine Rich Repeat Containing NLR Signaling Pathways R-HSA-168643	3/53	0.204015	0.369169	0.432775	0	0	1.98585	3.15663	HSP90AB1	CASP8	UBE2V1
Activation Of G Protein Gated Potassium Channels R-HSA-1296041	2/29	0.209342	0.36988	0.431939	0	0	2.45039	3.83188	GNB2	GNB1
Budding And Maturation Of HIV Virion R-HSA-162588	2/29	0.209342	0.36988	0.431939	0	0	2.45039	3.83188	VTA1	PPIA
Cristae Formation R-HSA-8949613	2/29	0.209342	0.36988	0.431939	0	0	2.45039	3.83188	ATP5PO	IMMT
Disassembly Of Destruction Complex And Recruitment Of AXIN To Membrane R-HSA-4641262	2/29	0.209342	0.36988	0.431939	0	0	2.45039	3.83188	GSK3B	PPP2R1A
Interaction Between L1 And Ankyrins R-HSA-445095	2/29	0.209342	0.36988	0.431939	0	0	2.45039	3.83188	SPTB	SPTBN2
Myogenesis R-HSA-525793	2/29	0.209342	0.36988	0.431939	0	0	2.45039	3.83188	CDC42	CTNNA2
Negative Regulation Of FGFR3 Signaling R-HSA-5654732	2/29	0.209342	0.36988	0.431939	0	0	2.45039	3.83188	PPP2R1A	PTPN11
RHOJ GTPase Cycle R-HSA-9013409	3/54	0.211665	0.36988	0.431939	0	0	1.94681	3.02291	CDC42	SCRIB	LAMTOR1
Axonal Growth Inhibition (RHOA Activation) R-HSA-193634	1/8	0.212403	0.36988	0.431939	0	0	4.72256	7.31652	ARHGDIA
Cross-presentation Of Particulate Exogenous Antigens (Phagosomes) R-HSA-1236973	1/8	0.212403	0.36988	0.431939	0	0	4.72256	7.31652	ITGAV
Defective B4GALT1 Causes B4GALT1-CDG (CDG-2d) R-HSA-3656244	1/8	0.212403	0.36988	0.431939	0	0	4.72256	7.31652	B4GALT1
Formyl Peptide Receptors Bind Formyl Peptides And Many Other Ligands R-HSA-444473	1/8	0.212403	0.36988	0.431939	0	0	4.72256	7.31652	ANXA1
Lectin Pathway Of Complement Activation R-HSA-166662	1/8	0.212403	0.36988	0.431939	0	0	4.72256	7.31652	MASP1
Metabolism Of Ingested SeMet, Sec, MeSec Into H2Se R-HSA-2408508	1/8	0.212403	0.36988	0.431939	0	0	4.72256	7.31652	AHCY
Miro GTPase Cycle R-HSA-9715370	1/8	0.212403	0.36988	0.431939	0	0	4.72256	7.31652	RAP1GDS1
Myoclonic Epilepsy Of Lafora R-HSA-3785653	1/8	0.212403	0.36988	0.431939	0	0	4.72256	7.31652	GYS1
Netrin Mediated Repulsion Signals R-HSA-418886	1/8	0.212403	0.36988	0.431939	0	0	4.72256	7.31652	PTPN11
RUNX2 Regulates Genes Involved In Cell Migration R-HSA-8941332	1/8	0.212403	0.36988	0.431939	0	0	4.72256	7.31652	AKT1
RUNX3 Regulates YAP1-mediated Transcription R-HSA-8951671	1/8	0.212403	0.36988	0.431939	0	0	4.72256	7.31652	CCN2
Role Of ABL In ROBO-SLIT Signaling R-HSA-428890	1/8	0.212403	0.36988	0.431939	0	0	4.72256	7.31652	CAP1
Synthesis Of diphthamide-EEF2 R-HSA-5358493	1/8	0.212403	0.36988	0.431939	0	0	4.72256	7.31652	EEF2
TRAIL Signaling R-HSA-75158	1/8	0.212403	0.36988	0.431939	0	0	4.72256	7.31652	CASP8
Transport Of Fatty Acids R-HSA-804914	1/8	0.212403	0.36988	0.431939	0	0	4.72256	7.31652	APOD
Amino Acids Regulate mTORC1 R-HSA-9639288	3/55	0.219376	0.380377	0.419786	0	0	1.90927	2.8963	ATP6V1A	ATP6V1B2	LAMTOR1
Complement Cascade R-HSA-166658	3/55	0.219376	0.380377	0.419786	0	0	1.90927	2.8963	CPNE1	MASP1	PSMA7
Endosomal Sorting Complex Required For Transport (ESCRT) R-HSA-917729	2/30	0.220218	0.380377	0.419786	0	0	2.36275	3.57516	VTA1	VPS25
FGFR1 Mutant Receptor Activation R-HSA-1839124	2/30	0.220218	0.380377	0.419786	0	0	2.36275	3.57516	STAT1	LRRFIP1
MAPK Targets/ Nuclear Events Mediated By MAP Kinases R-HSA-450282	2/30	0.220218	0.380377	0.419786	0	0	2.36275	3.57516	DUSP3	PPP2R1A
Global Genome Nucleotide Excision Repair (GG-NER) R-HSA-5696399	4/82	0.221393	0.381786	0.41818	0	0	1.69775	2.5599	COPS3	ACTL6A	UBE2V2	CUL4B
Mitotic Spindle Checkpoint R-HSA-69618	5/110	0.222986	0.383912	0.415769	0	0	1.57698	2.36649	DYNC1LI2	RPS27	PPP2R1A	DYNLL1	PAFAH1B1
E3 Ubiquitin Ligases Ubiquitinate Target Proteins R-HSA-8866654	3/56	0.227144	0.390438	0.408447	0	0	1.87315	2.77633	VCP	UBE2V2	UBE2L3
Toll Like Receptor 4 (TLR4) Cascade R-HSA-166016	6/140	0.230584	0.39102	0.407801	0	0	1.48315	2.17599	CASP8	DUSP3	PPP2R1A	PTPN11	UBE2V1	SKP1
Downregulation Of SMAD2/3:SMAD4 Transcriptional Activity R-HSA-2173795	2/31	0.231139	0.39102	0.407801	0	0	2.28116	3.34129	STAT1	USP9X
Glutamate Binding, Activation Of AMPA Receptors And Synaptic Plasticity R-HSA-399721	2/31	0.231139	0.39102	0.407801	0	0	2.28116	3.34129	CAMK2D	DLG1
Glyoxylate Metabolism And Glycine Degradation R-HSA-389661	2/31	0.231139	0.39102	0.407801	0	0	2.28116	3.34129	GOT2	PDHB
Negative Regulation Of FGFR4 Signaling R-HSA-5654733	2/31	0.231139	0.39102	0.407801	0	0	2.28116	3.34129	PPP2R1A	PTPN11
Nicotinate Metabolism R-HSA-196807	2/31	0.231139	0.39102	0.407801	0	0	2.28116	3.34129	NAXE	NAMPT
MyD88:MAL(TIRAP) Cascade Initiated On Plasma Membrane R-HSA-166058	5/112	0.233767	0.39102	0.407801	0	0	1.54735	2.24896	CASP8	DUSP3	PPP2R1A	UBE2V1	SKP1
Activated NTRK2 Signals Thru FRS2 And FRS3 R-HSA-9028731	1/9	0.235567	0.39102	0.407801	0	0	4.13203	5.97391	PTPN11
Activation Of Ca-permeable Kainate Receptor R-HSA-451308	1/9	0.235567	0.39102	0.407801	0	0	4.13203	5.97391	DLG1
Beta-oxidation Of pristanoyl-CoA R-HSA-389887	1/9	0.235567	0.39102	0.407801	0	0	4.13203	5.97391	CROT
Chylomicron Assembly R-HSA-8963888	1/9	0.235567	0.39102	0.407801	0	0	4.13203	5.97391	P4HB
Formation Of Annular Gap Junctions R-HSA-196025	1/9	0.235567	0.39102	0.407801	0	0	4.13203	5.97391	CLTC
Interleukin-23 Signaling R-HSA-9020933	1/9	0.235567	0.39102	0.407801	0	0	4.13203	5.97391	P4HB
Interleukin-9 Signaling R-HSA-8985947	1/9	0.235567	0.39102	0.407801	0	0	4.13203	5.97391	STAT1
MAPK1 (ERK2) Activation R-HSA-112411	1/9	0.235567	0.39102	0.407801	0	0	4.13203	5.97391	PTPN11
MET Receptor Recycling R-HSA-8875656	1/9	0.235567	0.39102	0.407801	0	0	4.13203	5.97391	CRKL
NR1H2 And NR1H3 Regulate Gene Expression Linked To Lipogenesis R-HSA-9029558	1/9	0.235567	0.39102	0.407801	0	0	4.13203	5.97391	FASN
PTK6 Regulates RTKs And Their Effectors AKT1 And DOK1 R-HSA-8849469	1/9	0.235567	0.39102	0.407801	0	0	4.13203	5.97391	AKT1
Small Interfering RNA (siRNA) Biogenesis R-HSA-426486	1/9	0.235567	0.39102	0.407801	0	0	4.13203	5.97391	TSN
TRAF6 Mediated IRF7 Activation In TLR7/8 Or 9 Signaling R-HSA-975110	1/9	0.235567	0.39102	0.407801	0	0	4.13203	5.97391	UBE2V1
TRIF-mediated Programmed Cell Death R-HSA-2562578	1/9	0.235567	0.39102	0.407801	0	0	4.13203	5.97391	CASP8
p75NTR Regulates Axonogenesis R-HSA-193697	1/9	0.235567	0.39102	0.407801	0	0	4.13203	5.97391	ARHGDIA
Signaling By Nuclear Receptors R-HSA-9006931	10/260	0.236817	0.392482	0.40618	0	0	1.32609	1.91019	HSP90AA1	HSP90AB1	FASN	PTGES3	GNB2	GNB1	AKT1	APOD	PDHB	ADH7
GPVI-mediated Activation Cascade R-HSA-114604	2/32	0.242093	0.398741	0.399309	0	0	2.20501	3.12766	CDC42	PTPN11
Glucagon Signaling In Metabolic Regulation R-HSA-163359	2/32	0.242093	0.398741	0.399309	0	0	2.20501	3.12766	GNB2	GNB1
Inactivation, Recovery And Regulation Of Phototransduction Cascade R-HSA-2514859	2/32	0.242093	0.398741	0.399309	0	0	2.20501	3.12766	FNTA	GNB1
Thrombin Signaling Thru Proteinase Activated Receptors (PARs) R-HSA-456926	2/32	0.242093	0.398741	0.399309	0	0	2.20501	3.12766	GNB2	GNB1
Signaling By NTRK1 (TRKA) R-HSA-187037	5/114	0.244691	0.402398	0.395345	0	0	1.5188	2.1381	DUSP3	PPP2R1A	YWHAB	CLTC	CRKL
Metabolism Of Lipids R-HSA-556833	25/732	0.247502	0.405565	0.39194	0	0	1.17482	1.64044	ARF3	VAC14	SEC23A	PITPNB	AKR1B1	DBI	CROT	PPP1CB	ACADL	OXCT1	ACP6	CPNE1	LTA4H	GSTM4	CBR1	SEC24B	HMGCS1	PTGES3	PTGR2	PPP1CA	ACLY	VAPA	FASN	SEC24C	KPNB1
RHOQ GTPase Cycle R-HSA-9013406	3/59	0.250737	0.405565	0.39194	0	0	1.77253	2.45203	CDC42	SCRIB	LAMTOR1
Glucagon-type Ligand Receptors R-HSA-420092	2/33	0.253068	0.405565	0.39194	0	0	2.13377	2.932	GNB2	GNB1
NOD1/2 Signaling Pathway R-HSA-168638	2/33	0.253068	0.405565	0.39194	0	0	2.13377	2.932	CASP8	UBE2V1
Negative Regulation Of FGFR1 Signaling R-HSA-5654726	2/33	0.253068	0.405565	0.39194	0	0	2.13377	2.932	PPP2R1A	PTPN11
Sialic Acid Metabolism R-HSA-4085001	2/33	0.253068	0.405565	0.39194	0	0	2.13377	2.932	CMAS	NANS
Signal Amplification R-HSA-392518	2/33	0.253068	0.405565	0.39194	0	0	2.13377	2.932	GNB2	GNB1
Signaling To ERKs R-HSA-187687	2/33	0.253068	0.405565	0.39194	0	0	2.13377	2.932	YWHAB	CRKL
Striated Muscle Contraction R-HSA-390522	2/33	0.253068	0.405565	0.39194	0	0	2.13377	2.932	TMOD1	VIM
Phototransduction Cascade R-HSA-2514856	2/33	0.253068	0.405565	0.39194	0	0	2.13377	2.932	FNTA	GNB1
AKT Phosphorylates Targets In Nucleus R-HSA-198693	1/10	0.258052	0.405565	0.39194	0	0	3.67272	4.97505	AKT1
Bicarbonate Transporters R-HSA-425381	1/10	0.258052	0.405565	0.39194	0	0	3.67272	4.97505	AHCYL2
CaMK IV-mediated Phosphorylation Of CREB R-HSA-111932	1/10	0.258052	0.405565	0.39194	0	0	3.67272	4.97505	CAMK2D
Competing Endogenous RNAs (ceRNAs) Regulate PTEN Translation R-HSA-8948700	1/10	0.258052	0.405565	0.39194	0	0	3.67272	4.97505	VAPA
Constitutive Signaling By Overexpressed ERBB2 R-HSA-9634285	1/10	0.258052	0.405565	0.39194	0	0	3.67272	4.97505	HSP90AA1
Gap Junction Degradation R-HSA-190873	1/10	0.258052	0.405565	0.39194	0	0	3.67272	4.97505	CLTC
IRAK1 Recruits IKK Complex R-HSA-937039	1/10	0.258052	0.405565	0.39194	0	0	3.67272	4.97505	UBE2V1
Integration Of Provirus R-HSA-162592	1/10	0.258052	0.405565	0.39194	0	0	3.67272	4.97505	PPIA
Interaction With Cumulus Cells And Zona Pellucida R-HSA-2534343	1/10	0.258052	0.405565	0.39194	0	0	3.67272	4.97505	B4GALT1
Interleukin-21 Signaling R-HSA-9020958	1/10	0.258052	0.405565	0.39194	0	0	3.67272	4.97505	STAT1
Ketone Body Metabolism R-HSA-74182	1/10	0.258052	0.405565	0.39194	0	0	3.67272	4.97505	OXCT1
MAPK3 (ERK1) Activation R-HSA-110056	1/10	0.258052	0.405565	0.39194	0	0	3.67272	4.97505	PTPN11
MASTL Facilitates Mitotic Progression R-HSA-2465910	1/10	0.258052	0.405565	0.39194	0	0	3.67272	4.97505	PPP2R1A
Nef Mediated Downregulation Of MHC Class I Complex Cell Surface Expression R-HSA-164940	1/10	0.258052	0.405565	0.39194	0	0	3.67272	4.97505	AP1M1
Neurotransmitter Clearance R-HSA-112311	1/10	0.258052	0.405565	0.39194	0	0	3.67272	4.97505	COMT
Purine Ribonucleoside Monophosphate Biosynthesis R-HSA-73817	1/10	0.258052	0.405565	0.39194	0	0	3.67272	4.97505	ATIC
RHO GTPases Activate KTN1 R-HSA-5625970	1/10	0.258052	0.405565	0.39194	0	0	3.67272	4.97505	CDC42
RHOBTB3 ATPase Cycle R-HSA-9706019	1/10	0.258052	0.405565	0.39194	0	0	3.67272	4.97505	CUL3
Role Of Second Messengers In Netrin-1 Signaling R-HSA-418890	1/10	0.258052	0.405565	0.39194	0	0	3.67272	4.97505	PITPNA
Urea Cycle R-HSA-70635	1/10	0.258052	0.405565	0.39194	0	0	3.67272	4.97505	ASS1
rRNA Modification In Nucleus And Cytosol R-HSA-6790901	3/60	0.258682	0.405955	0.391522	0	0	1.74134	2.35456	RPS9	DKC1	RPS2
Protein-protein Interactions At Synapses R-HSA-6794362	4/88	0.259635	0.40685	0.390566	0	0	1.57599	2.1252	RTN3	DLG1	PPFIBP1	PDLIM5
CD28 Co-Stimulation R-HSA-389356	2/34	0.264054	0.411956	0.38515	0	0	2.06698	2.75239	CDC42	AKT1
Metabolic Disorders Of Biological Oxidation Enzymes R-HSA-5579029	2/34	0.264054	0.411956	0.38515	0	0	2.06698	2.75239	GCLC	AHCY
Negative Regulation Of FGFR2 Signaling R-HSA-5654727	2/34	0.264054	0.411956	0.38515	0	0	2.06698	2.75239	PPP2R1A	PTPN11
Interferon Gamma Signaling R-HSA-877300	4/89	0.266134	0.414593	0.382378	0	0	1.55737	2.06158	CAMK2D	STAT1	PTPN11	GBP2
Signaling By TGFB Family Members R-HSA-9006936	5/119	0.272548	0.422394	0.374282	0	0	1.45181	1.88726	PPP1CB	STAT1	USP9X	ITGAV	PPP1CA
Collagen Formation R-HSA-1474290	4/90	0.272664	0.422394	0.374282	0	0	1.53918	2.0002	SERPINH1	P4HB	PPIB	CTSB
CDC42 GTPase Cycle R-HSA-9013148	6/149	0.274823	0.422394	0.374282	0	0	1.38916	1.79427	CDC42	ARHGDIA	ARHGDIB	SCRIB	LAMTOR1	YKT6
Inwardly Rectifying K+ Channels R-HSA-1296065	2/35	0.275041	0.422394	0.374282	0	0	2.00424	2.58714	GNB2	GNB1
Negative Regulators Of DDX58/IFIH1 Signaling R-HSA-936440	2/35	0.275041	0.422394	0.374282	0	0	2.00424	2.58714	ISG15	RIGI
Nucleotide Catabolism R-HSA-8956319	2/35	0.275041	0.422394	0.374282	0	0	2.00424	2.58714	NT5C	NUDT5
Plasma Lipoprotein Clearance R-HSA-8964043	2/35	0.275041	0.422394	0.374282	0	0	2.00424	2.58714	CLTC	HDLBP
Activation Of Phototransduction Cascade R-HSA-2485179	1/11	0.279876	0.422394	0.374282	0	0	3.30528	4.20897	GNB1
Apoptotic Cleavage Of Cell Adhesion Proteins R-HSA-351906	1/11	0.279876	0.422394	0.374282	0	0	3.30528	4.20897	TJP1
Aspartate And Asparagine Metabolism R-HSA-8963693	1/11	0.279876	0.422394	0.374282	0	0	3.30528	4.20897	GOT2
CLEC7A (Dectin-1) Induces NFAT Activation R-HSA-5607763	1/11	0.279876	0.422394	0.374282	0	0	3.30528	4.20897	PPP3CA
Interleukin-27 Signaling R-HSA-9020956	1/11	0.279876	0.422394	0.374282	0	0	3.30528	4.20897	STAT1
MET Activates RAP1 And RAC1 R-HSA-8875555	1/11	0.279876	0.422394	0.374282	0	0	3.30528	4.20897	CRKL
NOTCH4 Activation And Transmission Of Signal To Nucleus R-HSA-9013700	1/11	0.279876	0.422394	0.374282	0	0	3.30528	4.20897	YWHAZ
RHO GTPases Activate IQGAPs R-HSA-5626467	1/11	0.279876	0.422394	0.374282	0	0	3.30528	4.20897	CDC42
Regulation Of BACH1 Activity R-HSA-9708530	1/11	0.279876	0.422394	0.374282	0	0	3.30528	4.20897	SKP1
Regulation Of PTEN mRNA Translation R-HSA-8943723	1/11	0.279876	0.422394	0.374282	0	0	3.30528	4.20897	VAPA
Signaling By Leptin R-HSA-2586552	1/11	0.279876	0.422394	0.374282	0	0	3.30528	4.20897	PTPN11
Signaling By PDGFRA Extracellular Domain Mutants R-HSA-9673770	1/11	0.279876	0.422394	0.374282	0	0	3.30528	4.20897	STAT1
Synthesis Of PIPs At Late Endosome Membrane R-HSA-1660517	1/11	0.279876	0.422394	0.374282	0	0	3.30528	4.20897	VAC14
WNT5A-dependent Internalization Of FZD2, FZD5 And ROR2 R-HSA-5140745	1/11	0.279876	0.422394	0.374282	0	0	3.30528	4.20897	CLTC
Mitochondrial Fatty Acid Beta-Oxidation Of Saturated Fatty Acids R-HSA-77286	1/11	0.279876	0.422394	0.374282	0	0	3.30528	4.20897	ACADL
Peroxisomal Protein Import R-HSA-9033241	3/63	0.282697	0.426048	0.370542	0	0	1.65402	2.08965	USP9X	IDH1	CROT
Mitochondrial Fatty Acid Beta-Oxidation R-HSA-77289	2/36	0.286019	0.428626	0.367922	0	0	1.94519	2.43479	ACADL	DBI
Platelet Aggregation (Plug Formation) R-HSA-76009	2/36	0.286019	0.428626	0.367922	0	0	1.94519	2.43479	FN1	AKT1
Regulation Of TP53 Degradation R-HSA-6804757	2/36	0.286019	0.428626	0.367922	0	0	1.94519	2.43479	PPP2R1A	AKT1
Signaling By FGFR1 In Disease R-HSA-5655302	2/36	0.286019	0.428626	0.367922	0	0	1.94519	2.43479	STAT1	LRRFIP1
Metabolism Of Water-Soluble Vitamins And Cofactors R-HSA-196849	5/122	0.289574	0.433342	0.363169	0	0	1.41436	1.75288	CYB5R3	NAXE	MTHFD1L	FASN	NAMPT
FLT3 Signaling R-HSA-9607240	2/37	0.296979	0.440615	0.355941	0	0	1.88952	2.29405	AKT1	PTPN11
Fatty acyl-CoA Biosynthesis R-HSA-75105	2/37	0.296979	0.440615	0.355941	0	0	1.88952	2.29405	ACLY	FASN
Regulation Of TP53 Expression And Degradation R-HSA-6806003	2/37	0.296979	0.440615	0.355941	0	0	1.88952	2.29405	PPP2R1A	AKT1
Triglyceride Metabolism R-HSA-8979227	2/37	0.296979	0.440615	0.355941	0	0	1.88952	2.29405	PPP1CB	PPP1CA
CD28 Dependent Vav1 Pathway R-HSA-389359	1/12	0.301059	0.440615	0.355941	0	0	3.00465	3.60692	CDC42
Cytosolic Iron-Sulfur Cluster Assembly R-HSA-2564830	1/12	0.301059	0.440615	0.355941	0	0	3.00465	3.60692	MMS19
Glutathione Synthesis And Recycling R-HSA-174403	1/12	0.301059	0.440615	0.355941	0	0	3.00465	3.60692	GCLC
Interleukin-35 Signaling R-HSA-8984722	1/12	0.301059	0.440615	0.355941	0	0	3.00465	3.60692	STAT1
Josephin Domain DUBs R-HSA-5689877	1/12	0.301059	0.440615	0.355941	0	0	3.00465	3.60692	VCP
Lysine Catabolism R-HSA-71064	1/12	0.301059	0.440615	0.355941	0	0	3.00465	3.60692	ALDH7A1
Maturation Of Nucleoprotein R-HSA-9683610	1/12	0.301059	0.440615	0.355941	0	0	3.00465	3.60692	GSK3B
Pregnenolone Biosynthesis R-HSA-196108	1/12	0.301059	0.440615	0.355941	0	0	3.00465	3.60692	AKR1B1
Pyrimidine Catabolism R-HSA-73621	1/12	0.301059	0.440615	0.355941	0	0	3.00465	3.60692	NT5C
Regulation Of Glycolysis By Fructose 2,6-Bisphosphate Metabolism R-HSA-9634600	1/12	0.301059	0.440615	0.355941	0	0	3.00465	3.60692	PPP2R1A
TP53 Regulates Transcription Of Death Receptors And Ligands R-HSA-6803211	1/12	0.301059	0.440615	0.355941	0	0	3.00465	3.60692	FASN
Transport Of Nucleosides And Free Purine And Pyrimidine Bases Across Plasma Membrane R-HSA-83936	1/12	0.301059	0.440615	0.355941	0	0	3.00465	3.60692	ARL2
Integrin Cell Surface Interactions R-HSA-216083	3/66	0.306892	0.448534	0.348204	0	0	1.57501	1.8605	FN1	ITGAV	CD47
Collagen Biosynthesis And Modifying Enzymes R-HSA-1650814	3/67	0.314978	0.459721	0.337506	0	0	1.55032	1.79101	SERPINH1	P4HB	PPIB
Signaling By FGFR3 R-HSA-5654741	2/39	0.318813	0.46432	0.333182	0	0	1.7872	2.04303	PPP2R1A	PTPN11
Apoptosis Induced DNA Fragmentation R-HSA-140342	1/13	0.32162	0.46432	0.333182	0	0	2.75412	3.12422	KPNB1
Downregulation Of ERBB2:ERBB3 Signaling R-HSA-1358803	1/13	0.32162	0.46432	0.333182	0	0	2.75412	3.12422	AKT1
Erythropoietin Activates RAS R-HSA-9027284	1/13	0.32162	0.46432	0.333182	0	0	2.75412	3.12422	CRKL
Inhibition Of Replication Initiation Of Damaged DNA By RB1/E2F1 R-HSA-113501	1/13	0.32162	0.46432	0.333182	0	0	2.75412	3.12422	PPP2R1A
Nucleotide Biosynthesis R-HSA-8956320	1/13	0.32162	0.46432	0.333182	0	0	2.75412	3.12422	ATIC
Suppression Of Phagosomal Maturation R-HSA-9637687	1/13	0.32162	0.46432	0.333182	0	0	2.75412	3.12422	KPNB1
TNFR1-induced Proapoptotic Signaling R-HSA-5357786	1/13	0.32162	0.46432	0.333182	0	0	2.75412	3.12422	CASP8
Signaling By FGFR4 R-HSA-5654743	2/40	0.329671	0.475299	0.323034	0	0	1.74008	1.93089	PPP2R1A	PTPN11
Regulation Of Beta-Cell Development R-HSA-186712	2/41	0.340481	0.485881	0.31347	0	0	1.69537	1.82658	PKLR	AKT1
Signaling By Retinoic Acid R-HSA-5362517	2/41	0.340481	0.485881	0.31347	0	0	1.69537	1.82658	PDHB	ADH7
Constitutive Signaling By EGFRvIII R-HSA-5637810	1/14	0.341578	0.485881	0.31347	0	0	2.54213	2.73071	HSP90AA1
Creation Of C4 And C2 Activators R-HSA-166786	1/14	0.341578	0.485881	0.31347	0	0	2.54213	2.73071	MASP1
DCC Mediated Attractive Signaling R-HSA-418885	1/14	0.341578	0.485881	0.31347	0	0	2.54213	2.73071	CDC42
Golgi Cisternae Pericentriolar Stack Reorganization R-HSA-162658	1/14	0.341578	0.485881	0.31347	0	0	2.54213	2.73071	USO1
Regulation Of TP53 Activity Thru Association With Co-factors R-HSA-6804759	1/14	0.341578	0.485881	0.31347	0	0	2.54213	2.73071	AKT1
Response To Metal Ions R-HSA-5660526	1/14	0.341578	0.485881	0.31347	0	0	2.54213	2.73071	CSRP1
Retrograde Neurotrophin Signaling R-HSA-177504	1/14	0.341578	0.485881	0.31347	0	0	2.54213	2.73071	CLTC
Synthesis Of IP2, IP, And Ins In Cytosol R-HSA-1855183	1/14	0.341578	0.485881	0.31347	0	0	2.54213	2.73071	IMPA1
Plasma Lipoprotein Assembly, Remodeling, And Clearance R-HSA-174824	3/71	0.347328	0.493401	0.3068	0	0	1.45882	1.54268	CLTC	HDLBP	P4HB
Activation Of GABAB Receptors R-HSA-991365	2/42	0.351236	0.494332	0.305981	0	0	1.6529	1.72943	GNB2	GNB1
Activation Of Gene Expression By SREBF (SREBP) R-HSA-2426168	2/42	0.351236	0.494332	0.305981	0	0	1.6529	1.72943	HMGCS1	FASN
Formation Of Incision Complex In GG-NER R-HSA-5696395	2/42	0.351236	0.494332	0.305981	0	0	1.6529	1.72943	UBE2V2	CUL4B
Glucagon-like Peptide-1 (GLP1) Regulates Insulin Secretion R-HSA-381676	2/42	0.351236	0.494332	0.305981	0	0	1.6529	1.72943	GNB2	GNB1
NS1 Mediated Effects On Host Pathways R-HSA-168276	2/42	0.351236	0.494332	0.305981	0	0	1.6529	1.72943	ISG15	KPNB1
Signaling By SCF-KIT R-HSA-1433557	2/42	0.351236	0.494332	0.305981	0	0	1.6529	1.72943	STAT1	PTPN11
Vasopressin Regulates Renal Water Homeostasis Via Aquaporins R-HSA-432040	2/42	0.351236	0.494332	0.305981	0	0	1.6529	1.72943	GNB2	GNB1
Signaling By FGFR2 R-HSA-5654738	3/72	0.3554	0.499472	0.301489	0	0	1.43761	1.48722	TIA1	PPP2R1A	PTPN11
Cell Surface Interactions At Vascular Wall R-HSA-202733	5/134	0.359111	0.499472	0.301489	0	0	1.282	1.31292	FN1	ITGAV	PTPN11	CD47	PPIA
Diseases Associated With Glycosylation Precursor Biosynthesis R-HSA-5609975	1/15	0.360949	0.499472	0.301489	0	0	2.36043	2.40532	PGM1
GRB2:SOS Provides Linkage To MAPK Signaling For Integrins R-HSA-354194	1/15	0.360949	0.499472	0.301489	0	0	2.36043	2.40532	FN1
N-Glycan Antennae Elongation R-HSA-975577	1/15	0.360949	0.499472	0.301489	0	0	2.36043	2.40532	B4GALT1
Response Of EIF2AK1 (HRI) To Heme Deficiency R-HSA-9648895	1/15	0.360949	0.499472	0.301489	0	0	2.36043	2.40532	EIF2S1
Signaling By ERBB2 ECD Mutants R-HSA-9665348	1/15	0.360949	0.499472	0.301489	0	0	2.36043	2.40532	HSP90AA1
TRAF3-dependent IRF Activation Pathway R-HSA-918233	1/15	0.360949	0.499472	0.301489	0	0	2.36043	2.40532	RIGI
WNT5A-dependent Internalization Of FZD4 R-HSA-5099900	1/15	0.360949	0.499472	0.301489	0	0	2.36043	2.40532	CLTC
YAP1- And WWTR1 (TAZ)-stimulated Gene Expression R-HSA-2032785	1/15	0.360949	0.499472	0.301489	0	0	2.36043	2.40532	CCN2
cGMP Effects R-HSA-418457	1/15	0.360949	0.499472	0.301489	0	0	2.36043	2.40532	PRKG1
p130Cas Linkage To MAPK Signaling For Integrins R-HSA-372708	1/15	0.360949	0.499472	0.301489	0	0	2.36043	2.40532	FN1
GPER1 Signaling R-HSA-9634597	2/43	0.361929	0.499472	0.301489	0	0	1.6125	1.6388	GNB2	GNB1
SUMOylation Of Transcription Cofactors R-HSA-3899300	2/43	0.361929	0.499472	0.301489	0	0	1.6125	1.6388	CTBP1	PARK7
Transport Of Vitamins, Nucleosides, And Related Molecules R-HSA-425397	2/43	0.361929	0.499472	0.301489	0	0	1.6125	1.6388	ARL2	APOD
Activation Of NMDA Receptors And Postsynaptic Events R-HSA-442755	3/74	0.3715	0.512016	0.290717	0	0	1.39697	1.38328	CAMK2D	DLG1	PPM1F
Interleukin-2 Family Signaling R-HSA-451927	2/44	0.372556	0.512151	0.290602	0	0	1.57403	1.55415	STAT1	LGALS9
PI3K/AKT Signaling In Cancer R-HSA-2219528	4/105	0.372561	0.512151	0.290602	0	0	1.30958	1.29301	GSK3B	AKT1	PDGFA	PTPN11
PI5P, PP2A And IER3 Regulate PI3K/AKT Signaling R-HSA-6811558	4/106	0.379253	0.516035	0.287321	0	0	1.29667	1.25719	PPP2R1A	AKT1	PDGFA	PTPN11
Early Phase Of HIV Life Cycle R-HSA-162594	1/16	0.379751	0.516035	0.287321	0	0	2.20295	2.13299	PPIA
Formation Of ATP By Chemiosmotic Coupling R-HSA-163210	1/16	0.379751	0.516035	0.287321	0	0	2.20295	2.13299	ATP5PO
MAP3K8 (TPL2)-dependent MAPK1/3 Activation R-HSA-5684264	1/16	0.379751	0.516035	0.287321	0	0	2.20295	2.13299	SKP1
Plasma Lipoprotein Assembly R-HSA-8963898	1/16	0.379751	0.516035	0.287321	0	0	2.20295	2.13299	P4HB
Regulation Of Pyruvate Dehydrogenase (PDH) Complex R-HSA-204174	1/16	0.379751	0.516035	0.287321	0	0	2.20295	2.13299	PDHB
Synthesis Of PIPs At Early Endosome Membrane R-HSA-1660516	1/16	0.379751	0.516035	0.287321	0	0	2.20295	2.13299	VAC14
NLRP3 Inflammasome R-HSA-844456	1/16	0.379751	0.516035	0.287321	0	0	2.20295	2.13299	HSP90AB1
VLDLR Internalisation And Degradation R-HSA-8866427	1/16	0.379751	0.516035	0.287321	0	0	2.20295	2.13299	CLTC
Interleukin-10 Signaling R-HSA-6783783	2/45	0.38311	0.518613	0.285157	0	0	1.53734	1.47498	CCL5	LIF
Regulation Of Complement Cascade R-HSA-977606	2/45	0.38311	0.518613	0.285157	0	0	1.53734	1.47498	CPNE1	PSMA7
TAK1-dependent IKK And NF-kappa-B Activation R-HSA-445989	2/45	0.38311	0.518613	0.285157	0	0	1.53734	1.47498	CASP8	UBE2V1
Nucleotide Excision Repair R-HSA-5696398	4/108	0.392615	0.530803	0.275067	0	0	1.2716	1.18885	COPS3	ACTL6A	UBE2V2	CUL4B
NR1H2 And NR1H3-mediated Signaling R-HSA-9024446	2/46	0.393588	0.531443	0.274543	0	0	1.50233	1.40085	FASN	APOD
Activation Of IRF3/IRF7 Mediated By TBK1/IKK Epsilon R-HSA-936964	1/17	0.398001	0.532001	0.274087	0	0	2.06516	1.90264	PTPN11
GAB1 Signalosome R-HSA-180292	1/17	0.398001	0.532001	0.274087	0	0	2.06516	1.90264	PTPN11
IL-6-type Cytokine Receptor Ligand Interactions R-HSA-6788467	1/17	0.398001	0.532001	0.274087	0	0	2.06516	1.90264	LIF
Metabolism Of Folate And Pterines R-HSA-196757	1/17	0.398001	0.532001	0.274087	0	0	2.06516	1.90264	MTHFD1L
Regulation Of RUNX1 Expression And Activity R-HSA-8934593	1/17	0.398001	0.532001	0.274087	0	0	2.06516	1.90264	PTPN11
Tie2 Signaling R-HSA-210993	1/17	0.398001	0.532001	0.274087	0	0	2.06516	1.90264	PTPN11
Tristetraprolin (TTP, ZFP36) Binds And Destabilizes mRNA R-HSA-450513	1/17	0.398001	0.532001	0.274087	0	0	2.06516	1.90264	YWHAB
Vitamin B5 (Pantothenate) Metabolism R-HSA-199220	1/17	0.398001	0.532001	0.274087	0	0	2.06516	1.90264	FASN
Degradation Of Extracellular Matrix R-HSA-1474228	4/109	0.39928	0.533041	0.273239	0	0	1.25943	1.15627	CAPNS1	ADAMTS1	CAPN2	CTSB
Cyclin D Associated Events In G1 R-HSA-69231	2/47	0.403983	0.53797	0.269242	0	0	1.46887	1.33135	PPP2R1A	SKP1
G Alpha (Z) Signaling Events R-HSA-418597	2/47	0.403983	0.53797	0.269242	0	0	1.46887	1.33135	GNB2	GNB1
Assembly Of HIV Virion R-HSA-175474	1/18	0.415715	0.547426	0.261674	0	0	1.94358	1.70599	PPIA
Constitutive Signaling By Ligand-Responsive EGFR Cancer Variants R-HSA-1236382	1/18	0.415715	0.547426	0.261674	0	0	1.94358	1.70599	HSP90AA1
JNK (c-Jun Kinases) Phosphorylation And Activation Mediated By Activated Human TAK1 R-HSA-450321	1/18	0.415715	0.547426	0.261674	0	0	1.94358	1.70599	UBE2V1
LDL Clearance R-HSA-8964038	1/18	0.415715	0.547426	0.261674	0	0	1.94358	1.70599	CLTC
PI-3K cascade:FGFR3 R-HSA-5654710	1/18	0.415715	0.547426	0.261674	0	0	1.94358	1.70599	PTPN11
Pre-NOTCH Processing In Golgi R-HSA-1912420	1/18	0.415715	0.547426	0.261674	0	0	1.94358	1.70599	B4GALT1
Regulation Of NF-kappa B Signaling R-HSA-9758274	1/18	0.415715	0.547426	0.261674	0	0	1.94358	1.70599	CASP8
Regulation Of Signaling By CBL R-HSA-912631	1/18	0.415715	0.547426	0.261674	0	0	1.94358	1.70599	CRKL
Signaling By FLT3 Fusion Proteins R-HSA-9703465	1/18	0.415715	0.547426	0.261674	0	0	1.94358	1.70599	LONP1
Respiratory Electron Transport, ATP Synthesis By Chemiosmotic Coupling, Heat Production By Uncoupling Proteins R-HSA-163200	4/112	0.419193	0.551324	0.258593	0	0	1.22425	1.06439	ATP5PO	SDHA	SDHB	COX6B1
RMTs Methylate Histone Arginines R-HSA-3214858	2/49	0.424513	0.555574	0.255258	0	0	1.40622	1.20486	ACTL6A	RPS2
Signaling By EGFR R-HSA-177929	2/49	0.424513	0.555574	0.255258	0	0	1.40622	1.20486	CDC42	PTPN11
Signaling By FGFR1 R-HSA-5654736	2/49	0.424513	0.555574	0.255258	0	0	1.40622	1.20486	PPP2R1A	PTPN11
mRNA Splicing - Minor Pathway R-HSA-72165	2/49	0.424513	0.555574	0.255258	0	0	1.40622	1.20486	EFTUD2	PRPF8
Negative Regulation Of PI3K/AKT Network R-HSA-199418	4/113	0.425798	0.556571	0.254479	0	0	1.21296	1.03561	PPP2R1A	AKT1	PDGFA	PTPN11
Aflatoxin Activation And Detoxification R-HSA-5423646	1/19	0.432908	0.561725	0.250476	0	0	1.83551	1.53674	AKR7A2
FRS-mediated FGFR3 Signaling R-HSA-5654706	1/19	0.432908	0.561725	0.250476	0	0	1.83551	1.53674	PTPN11
Signaling By KIT In Disease R-HSA-9669938	1/19	0.432908	0.561725	0.250476	0	0	1.83551	1.53674	STAT1
Signaling By PDGFR In Disease R-HSA-9671555	1/19	0.432908	0.561725	0.250476	0	0	1.83551	1.53674	STAT1
TICAM1, RIP1-mediated IKK Complex Recruitment R-HSA-168927	1/19	0.432908	0.561725	0.250476	0	0	1.83551	1.53674	UBE2V1
Activated TAK1 Mediates P38 MAPK Activation R-HSA-450302	1/19	0.432908	0.561725	0.250476	0	0	1.83551	1.53674	UBE2V1
Aquaporin-mediated Transport R-HSA-445717	2/50	0.434639	0.562265	0.250059	0	0	1.37685	1.14724	GNB2	GNB1
Ion Homeostasis R-HSA-5578775	2/50	0.434639	0.562265	0.250059	0	0	1.37685	1.14724	CAMK2D	ATP1A2
PI Metabolism R-HSA-1483255	3/82	0.43491	0.562265	0.250059	0	0	1.25498	1.04492	ARF3	VAC14	PITPNB
Transcriptional Activity Of SMAD2/SMAD3:SMAD4 Heterotrimer R-HSA-2173793	2/51	0.444669	0.574184	0.240949	0	0	1.34868	1.09301	STAT1	USP9X
Class I Peroxisomal Membrane Protein Import R-HSA-9603798	1/20	0.449597	0.57635	0.239314	0	0	1.73881	1.39002	FIS1
Diseases Associated With N-glycosylation Of Proteins R-HSA-3781860	1/20	0.449597	0.57635	0.239314	0	0	1.73881	1.39002	B4GALT1
Nef-mediated Downmodulation Of Cell Surface Receptors By Recruitment To Clathrin Adapters R-HSA-164938	1/20	0.449597	0.57635	0.239314	0	0	1.73881	1.39002	AP1M1
PI-3K cascade:FGFR4 R-HSA-5654720	1/20	0.449597	0.57635	0.239314	0	0	1.73881	1.39002	PTPN11
Receptor-type Tyrosine-Protein Phosphatases R-HSA-388844	1/20	0.449597	0.57635	0.239314	0	0	1.73881	1.39002	PPFIBP1
Signal Transduction By L1 R-HSA-445144	1/20	0.449597	0.57635	0.239314	0	0	1.73881	1.39002	ITGAV
Formation Of TC-NER Pre-Incision Complex R-HSA-6781823	2/52	0.454598	0.581361	0.235554	0	0	1.32164	1.0419	COPS3	CUL4B
SARS-CoV-1 Infection R-HSA-9678108	2/52	0.454598	0.581361	0.235554	0	0	1.32164	1.0419	GSK3B	VCP
Ion Transport By P-type ATPases R-HSA-936837	2/53	0.464425	0.586515	0.231721	0	0	1.29566	0.993711	CAMK2D	ATP1A2
Signaling By FGFR R-HSA-190236	3/86	0.465737	0.586515	0.231721	0	0	1.19425	0.912571	TIA1	PPP2R1A	PTPN11
FRS-mediated FGFR4 Signaling R-HSA-5654712	1/21	0.465795	0.586515	0.231721	0	0	1.65179	1.26198	PTPN11
Inflammasomes R-HSA-622312	1/21	0.465795	0.586515	0.231721	0	0	1.65179	1.26198	HSP90AB1
Initial Triggering Of Complement R-HSA-166663	1/21	0.465795	0.586515	0.231721	0	0	1.65179	1.26198	MASP1
Interleukin-37 Signaling R-HSA-9008059	1/21	0.465795	0.586515	0.231721	0	0	1.65179	1.26198	PTPN11
Intrinsic Pathway Of Fibrin Clot Formation R-HSA-140837	1/21	0.465795	0.586515	0.231721	0	0	1.65179	1.26198	SERPINE2
Nitric Oxide Stimulates Guanylate Cyclase R-HSA-392154	1/21	0.465795	0.586515	0.231721	0	0	1.65179	1.26198	PRKG1
PD-1 Signaling R-HSA-389948	1/21	0.465795	0.586515	0.231721	0	0	1.65179	1.26198	PTPN11
PI-3K cascade:FGFR1 R-HSA-5654689	1/21	0.465795	0.586515	0.231721	0	0	1.65179	1.26198	PTPN11
Signaling By ERBB2 TMD/JMD Mutants R-HSA-9665686	1/21	0.465795	0.586515	0.231721	0	0	1.65179	1.26198	HSP90AA1
Synthesis Of Leukotrienes (LT) And Eoxins (EX) R-HSA-2142691	1/21	0.465795	0.586515	0.231721	0	0	1.65179	1.26198	LTA4H
Synthesis, Secretion, And Inactivation Of Glucagon-like Peptide-1 (GLP-1) R-HSA-381771	1/21	0.465795	0.586515	0.231721	0	0	1.65179	1.26198	GNB1
ESR-mediated Signaling R-HSA-8939211	6/188	0.477487	0.600527	0.221467	0	0	1.08927	0.80521	HSP90AA1	HSP90AB1	GNB2	PTGES3	GNB1	AKT1
Common Pathway Of Fibrin Clot Formation R-HSA-140875	1/22	0.481517	0.601331	0.220887	0	0	1.57305	1.14961	SERPINE2
E2F Mediated Regulation Of DNA Replication R-HSA-113510	1/22	0.481517	0.601331	0.220887	0	0	1.57305	1.14961	PPP2R1A
FRS-mediated FGFR1 Signaling R-HSA-5654693	1/22	0.481517	0.601331	0.220887	0	0	1.57305	1.14961	PTPN11
Laminin Interactions R-HSA-3000157	1/22	0.481517	0.601331	0.220887	0	0	1.57305	1.14961	ITGAV
Mitochondrial Calcium Ion Transport R-HSA-8949215	1/22	0.481517	0.601331	0.220887	0	0	1.57305	1.14961	VDAC2
RA Biosynthesis Pathway R-HSA-5365859	1/22	0.481517	0.601331	0.220887	0	0	1.57305	1.14961	ADH7
Mitochondrial Biogenesis R-HSA-1592230	3/89	0.488361	0.60845	0.215775	0	0	1.15242	0.825936	IDH2	ATP5PO	IMMT
Peptide Hormone Metabolism R-HSA-2980736	3/89	0.488361	0.60845	0.215775	0	0	1.15242	0.825936	ERO1A	GNB1	RAB27A
Deadenylation-dependent mRNA Decay R-HSA-429914	2/56	0.493265	0.61248	0.212908	0	0	1.22349	0.864649	EIF4A2	PAIP1
Respiratory Electron Transport R-HSA-611105	3/90	0.495799	0.61248	0.212908	0	0	1.13911	0.799182	SDHA	SDHB	COX6B1
CD28 Dependent PI3K/Akt Signaling R-HSA-389357	1/23	0.496777	0.61248	0.212908	0	0	1.50147	1.05045	AKT1
IKK Complex Recruitment Mediated By RIP1 R-HSA-937041	1/23	0.496777	0.61248	0.212908	0	0	1.50147	1.05045	UBE2V1
Miscellaneous Transport And Binding Events R-HSA-5223345	1/23	0.496777	0.61248	0.212908	0	0	1.50147	1.05045	BPNT1
PI-3K cascade:FGFR2 R-HSA-5654695	1/23	0.496777	0.61248	0.212908	0	0	1.50147	1.05045	PTPN11
RAF-independent MAPK1/3 Activation R-HSA-112409	1/23	0.496777	0.61248	0.212908	0	0	1.50147	1.05045	PTPN11
Signaling By NTRK2 (TRKB) R-HSA-9006115	1/23	0.496777	0.61248	0.212908	0	0	1.50147	1.05045	PTPN11
Telomere Extension By Telomerase R-HSA-171319	1/23	0.496777	0.61248	0.212908	0	0	1.50147	1.05045	DKC1
NCAM Signaling For Neurite Out-Growth R-HSA-375165	2/57	0.502658	0.619013	0.2083	0	0	1.20118	0.826226	SPTB	SPTBN2
Downstream Signaling Of Activated FGFR3 R-HSA-5654708	1/24	0.511589	0.623517	0.205152	0	0	1.43612	0.962534	PTPN11
Estrogen-dependent Nuclear Events Downstream Of ESR-membrane Signaling R-HSA-9634638	1/24	0.511589	0.623517	0.205152	0	0	1.43612	0.962534	AKT1
FRS-mediated FGFR2 Signaling R-HSA-5654700	1/24	0.511589	0.623517	0.205152	0	0	1.43612	0.962534	PTPN11
Growth Hormone Receptor Signaling R-HSA-982772	1/24	0.511589	0.623517	0.205152	0	0	1.43612	0.962534	STAT1
Incretin Synthesis, Secretion, And Inactivation R-HSA-400508	1/24	0.511589	0.623517	0.205152	0	0	1.43612	0.962534	GNB1
Other Interleukin Signaling R-HSA-449836	1/24	0.511589	0.623517	0.205152	0	0	1.43612	0.962534	STXBP2
Signaling By EGFR In Cancer R-HSA-1643713	1/24	0.511589	0.623517	0.205152	0	0	1.43612	0.962534	HSP90AA1
Signaling By ERBB2 KD Mutants R-HSA-9664565	1/24	0.511589	0.623517	0.205152	0	0	1.43612	0.962534	HSP90AA1
Signaling By Erythropoietin R-HSA-9006335	1/24	0.511589	0.623517	0.205152	0	0	1.43612	0.962534	CRKL
GABA Receptor Activation R-HSA-977443	2/59	0.521102	0.634385	0.197647	0	0	1.15891	0.75539	GNB2	GNB1
Basigin Interactions R-HSA-210991	1/25	0.525965	0.635218	0.197077	0	0	1.37621	0.884241	PPIA
Cell Recruitment (Pro-Inflammatory Response) R-HSA-9664424	1/25	0.525965	0.635218	0.197077	0	0	1.37621	0.884241	HSP90AB1
Fertilization R-HSA-1187000	1/25	0.525965	0.635218	0.197077	0	0	1.37621	0.884241	B4GALT1
Gap Junction Trafficking R-HSA-190828	1/25	0.525965	0.635218	0.197077	0	0	1.37621	0.884241	CLTC
NOTCH3 Intracellular Domain Regulates Transcription R-HSA-9013508	1/25	0.525965	0.635218	0.197077	0	0	1.37621	0.884241	STAT1
Signaling By ERBB2 In Cancer R-HSA-1227990	1/25	0.525965	0.635218	0.197077	0	0	1.37621	0.884241	HSP90AA1
TRAF6 Mediated NF-kB Activation R-HSA-933542	1/25	0.525965	0.635218	0.197077	0	0	1.37621	0.884241	RIGI
Drug ADME R-HSA-9748784	3/95	0.532144	0.641951	0.192498	0	0	1.07692	0.679368	GSTM1	GSTP1	HPRT1
Nuclear Events (Kinase And Transcription Factor Activation) R-HSA-198725	2/61	0.539083	0.645476	0.19012	0	0	1.11951	0.691731	DUSP3	PPP2R1A
Post NMDA Receptor Activation Events R-HSA-438064	2/61	0.539083	0.645476	0.19012	0	0	1.11951	0.691731	CAMK2D	DLG1
Signaling By FGFR In Disease R-HSA-1226099	2/61	0.539083	0.645476	0.19012	0	0	1.11951	0.691731	STAT1	LRRFIP1
Cholesterol Biosynthesis R-HSA-191273	1/26	0.539919	0.645476	0.19012	0	0	1.32109	0.814235	HMGCS1
Downstream Signaling Of Activated FGFR4 R-HSA-5654716	1/26	0.539919	0.645476	0.19012	0	0	1.32109	0.814235	PTPN11
FGFR2 Alternative Splicing R-HSA-6803529	1/26	0.539919	0.645476	0.19012	0	0	1.32109	0.814235	TIA1
Metal Ion SLC Transporters R-HSA-425410	1/26	0.539919	0.645476	0.19012	0	0	1.32109	0.814235	CP
N-glycan Antennae Elongation In medial/trans-Golgi R-HSA-975576	1/26	0.539919	0.645476	0.19012	0	0	1.32109	0.814235	B4GALT1
Visual Phototransduction R-HSA-2187338	3/98	0.55323	0.658708	0.181307	0	0	1.04275	0.617291	AKR1B10	FNTA	GNB1
BMAL1:CLOCK,NPAS2 Activates Circadian Gene Expression R-HSA-1368108	1/27	0.553463	0.658708	0.181307	0	0	1.27021	0.751408	NAMPT
Postmitotic Nuclear Pore Complex (NPC) Reformation R-HSA-9615933	1/27	0.553463	0.658708	0.181307	0	0	1.27021	0.751408	KPNB1
Role Of Nef In HIV-1 Replication And Disease Pathogenesis R-HSA-164952	1/27	0.553463	0.658708	0.181307	0	0	1.27021	0.751408	AP1M1
Signaling By MET R-HSA-6806834	2/63	0.556592	0.661691	0.179345	0	0	1.08269	0.634376	PTPN11	CRKL
Keratan Sulfate Biosynthesis R-HSA-2022854	1/28	0.566609	0.670603	0.173535	0	0	1.22311	0.694829	B4GALT1
MET Promotes Cell Motility R-HSA-8875878	1/28	0.566609	0.670603	0.173535	0	0	1.22311	0.694829	CRKL
Molecules Associated With Elastic Fibres R-HSA-2129379	1/28	0.566609	0.670603	0.173535	0	0	1.22311	0.694829	ITGAV
TRAF6 Mediated IRF7 Activation R-HSA-933541	1/28	0.566609	0.670603	0.173535	0	0	1.22311	0.694829	RIGI
Downstream Signaling Of Activated FGFR2 R-HSA-5654696	1/29	0.579368	0.680406	0.167232	0	0	1.17936	0.643716	PTPN11
EGR2 And SOX10-mediated Initiation Of Schwann Cell Myelination R-HSA-9619665	1/29	0.579368	0.680406	0.167232	0	0	1.17936	0.643716	UTRN
Energy Dependent Regulation Of mTOR By LKB1-AMPK R-HSA-380972	1/29	0.579368	0.680406	0.167232	0	0	1.17936	0.643716	LAMTOR1
FCERI Mediated Ca+2 Mobilization R-HSA-2871809	1/29	0.579368	0.680406	0.167232	0	0	1.17936	0.643716	PPP3CA
PIWI-interacting RNA (piRNA) Biogenesis R-HSA-5601884	1/29	0.579368	0.680406	0.167232	0	0	1.17936	0.643716	HSP90AA1
Peroxisomal Lipid Metabolism R-HSA-390918	1/29	0.579368	0.680406	0.167232	0	0	1.17936	0.643716	CROT
Regulation Of TP53 Activity Thru Acetylation R-HSA-6804758	1/29	0.579368	0.680406	0.167232	0	0	1.17936	0.643716	AKT1
Death Receptor Signaling R-HSA-73887	4/139	0.587078	0.6887	0.16197	0	0	0.978031	0.520897	YWHAE	CASP8	ARHGDIA	FASN
Ion Channel Transport R-HSA-983712	5/175	0.588328	0.689406	0.161525	0	0	0.97074	0.51495	ATP6V1A	CAMK2D	ATP6V1B2	ATP1A2	ATP6V0A1
Downstream Signaling Of Activated FGFR1 R-HSA-5654687	1/30	0.591753	0.691136	0.160436	0	0	1.13864	0.597404	PTPN11
Recognition Of DNA Damage By PCNA-containing Replication Complex R-HSA-110314	1/30	0.591753	0.691136	0.160436	0	0	1.13864	0.597404	CUL4B
Translation Of Structural Proteins R-HSA-9683701	1/30	0.591753	0.691136	0.160436	0	0	1.13864	0.597404	GSK3B
EGFR Downregulation R-HSA-182971	1/31	0.603773	0.702861	0.153131	0	0	1.10062	0.555327	CDC42
Late Endosomal Microautophagy R-HSA-9615710	1/31	0.603773	0.702861	0.153131	0	0	1.10062	0.555327	PARK7
Regulation Of MECP2 Expression And Activity R-HSA-9022692	1/31	0.603773	0.702861	0.153131	0	0	1.10062	0.555327	CAMK2D
Generation Of Second Messenger Molecules R-HSA-202433	1/32	0.615441	0.713321	0.146715	0	0	1.06507	0.517001	ENAH
PERK Regulates Gene Expression R-HSA-381042	1/32	0.615441	0.713321	0.146715	0	0	1.06507	0.517001	EIF2S1
Phase 0 - Rapid Depolarisation R-HSA-5576892	1/32	0.615441	0.713321	0.146715	0	0	1.06507	0.517001	CAMK2D
Termination Of Translesion DNA Synthesis R-HSA-5656169	1/32	0.615441	0.713321	0.146715	0	0	1.06507	0.517001	ISG15
Neurotransmitter Receptors And Postsynaptic Signal Transmission R-HSA-112314	5/182	0.623028	0.72133	0.141866	0	0	0.93201	0.440993	DLG1	CAMK2D	GNB2	GNB1	PPM1F
CaM Pathway R-HSA-111997	1/33	0.626765	0.723295	0.140685	0	0	1.03173	0.482007	CAMK2D
Keratan Sulfate/Keratin Metabolism R-HSA-1638074	1/33	0.626765	0.723295	0.140685	0	0	1.03173	0.482007	B4GALT1
Plasma Lipoprotein Remodeling R-HSA-8963899	1/33	0.626765	0.723295	0.140685	0	0	1.03173	0.482007	P4HB
Nuclear Import Of Rev Protein R-HSA-180746	1/34	0.637756	0.735181	0.133606	0	0	1.00041	0.449985	KPNB1
Mitotic Prophase R-HSA-68875	3/112	0.643734	0.74127	0.130024	0	0	0.908163	0.400018	NEK9	PPP2R1A	USO1
Ca-dependent Events R-HSA-111996	1/35	0.648424	0.742651	0.129215	0	0	0.970939	0.420621	CAMK2D
Metabolism Of Steroid Hormones R-HSA-196071	1/35	0.648424	0.742651	0.129215	0	0	0.970939	0.420621	AKR1B1
RUNX1 Interacts With Co-Factors Whose Precise Effect On RUNX1 Targets Is Not Known R-HSA-8939243	1/35	0.648424	0.742651	0.129215	0	0	0.970939	0.420621	ACTL6A
Regulation Of TNFR1 Signaling R-HSA-5357905	1/35	0.648424	0.742651	0.129215	0	0	0.970939	0.420621	CASP8
Transport Of Ribonucleoproteins Into Host Nucleus R-HSA-168271	1/35	0.648424	0.742651	0.129215	0	0	0.970939	0.420621	KPNB1
NR1H3 And NR1H2 Regulate Gene Expression Linked To Cholesterol Transport And Efflux R-HSA-9029569	1/36	0.658778	0.75289	0.123269	0	0	0.943149	0.39364	APOD
Nuclear Pore Complex (NPC) Disassembly R-HSA-3301854	1/36	0.658778	0.75289	0.123269	0	0	0.943149	0.39364	NEK9
Regulation Of Insulin Secretion R-HSA-422356	2/77	0.665712	0.759183	0.119654	0	0	0.879954	0.358052	GNB2	GNB1
Transcription-Coupled Nucleotide Excision Repair (TC-NER) R-HSA-6781827	2/77	0.665712	0.759183	0.119654	0	0	0.879954	0.358052	COPS3	CUL4B
Defective B3GALTL Causes PpS R-HSA-5083635	1/37	0.668828	0.759481	0.119483	0	0	0.916903	0.368804	ADAMTS1
Early SARS-CoV-2 Infection Events R-HSA-9772572	1/37	0.668828	0.759481	0.119483	0	0	0.916903	0.368804	VCP
Formation Of Fibrin Clot (Clotting Cascade) R-HSA-140877	1/37	0.668828	0.759481	0.119483	0	0	0.916903	0.368804	SERPINE2
Interactions Of Rev With Host Cellular Proteins R-HSA-177243	1/37	0.668828	0.759481	0.119483	0	0	0.916903	0.368804	KPNB1
COPI-dependent Golgi-to-ER Retrograde Traffic R-HSA-6811434	2/78	0.672614	0.761342	0.11842	0	0	0.868331	0.344366	ARF3	NAPG
Constitutive Signaling By Aberrant PI3K In Cancer R-HSA-2219530	2/78	0.672614	0.761342	0.11842	0	0	0.868331	0.344366	PDGFA	PTPN11
Pre-NOTCH Expression And Processing R-HSA-1912422	2/78	0.672614	0.761342	0.11842	0	0	0.868331	0.344366	B4GALT1	POGLUT1
Assembly Of ORC Complex At Origin Of Replication R-HSA-68616	1/38	0.678583	0.766467	0.115506	0	0	0.892076	0.345901	KPNB1
O-glycosylation Of TSR Domain-Containing Proteins R-HSA-5173214	1/38	0.678583	0.766467	0.115506	0	0	0.892076	0.345901	ADAMTS1
Amyloid Fiber Formation R-HSA-977225	2/79	0.6794	0.766576	0.115445	0	0	0.85701	0.331274	GSN	USP9X
Estrogen-dependent Gene Expression R-HSA-9018519	3/119	0.68385	0.77078	0.11307	0	0	0.85305	0.324173	HSP90AA1	HSP90AB1	PTGES3
DAG And IP3 Signaling R-HSA-1489509	1/39	0.68805	0.773058	0.111788	0	0	0.868556	0.324747	CAMK2D
Elastic Fibre Formation R-HSA-1566948	1/39	0.68805	0.773058	0.111788	0	0	0.868556	0.324747	ITGAV
Synthesis Of PA R-HSA-1483166	1/39	0.68805	0.773058	0.111788	0	0	0.868556	0.324747	ACP6
HCMV Infection R-HSA-9609646	3/121	0.694673	0.779676	0.108086	0	0	0.838505	0.305479	DYNC1LI2	DYNLL1	VPS25
Collagen Degradation R-HSA-1442490	1/40	0.69724	0.780087	0.107857	0	0	0.846241	0.305177	CTSB
Diseases Associated With Glycosaminoglycan Metabolism R-HSA-3560782	1/40	0.69724	0.780087	0.107857	0	0	0.846241	0.305177	B4GALT1
RET Signaling R-HSA-8853659	1/40	0.69724	0.780087	0.107857	0	0	0.846241	0.305177	PTPN11
G Alpha (I) Signaling Events R-HSA-418594	8/312	0.701519	0.78405	0.105656	0	0	0.866969	0.307347	PPP3CA	CAMK2D	ANXA1	PPP2R1A	GNB2	CCL5	GNB1	PPP1CA
Dual Incision In GG-NER R-HSA-5696400	1/41	0.706159	0.786757	0.10416	0	0	0.825043	0.287045	CUL4B
Intraflagellar Transport R-HSA-5620924	1/41	0.706159	0.786757	0.10416	0	0	0.825043	0.287045	DYNLL1
Sensory Perception Of Sweet, Bitter, And Umami (Glutamate) Taste R-HSA-9717207	1/41	0.706159	0.786757	0.10416	0	0	0.825043	0.287045	GNB1
Gamma Carboxylation, Hypusine Formation And Arylsulfatase Activation R-HSA-163841	1/42	0.714815	0.794737	0.0997765	0	0	0.804878	0.270223	EEF2
RND1 GTPase Cycle R-HSA-9696273	1/42	0.714815	0.794737	0.0997765	0	0	0.804878	0.270223	STIP1
RND2 GTPase Cycle R-HSA-9696270	1/43	0.723217	0.802402	0.0956082	0	0	0.785674	0.254594	SCRIB
Retinoid Metabolism And Transport R-HSA-975634	1/43	0.723217	0.802402	0.0956082	0	0	0.785674	0.254594	AKR1B10
Glycerophospholipid Biosynthesis R-HSA-1483206	3/127	0.725459	0.80405	0.0947169	0	0	0.797684	0.256017	PITPNB	ACP6	CPNE1
PI3K Cascade R-HSA-109704	1/44	0.731372	0.807241	0.092997	0	0	0.767363	0.240056	PTPN11
Sphingolipid De Novo Biosynthesis R-HSA-1660661	1/44	0.731372	0.807241	0.092997	0	0	0.767363	0.240056	VAPA
TNF Signaling R-HSA-75893	1/44	0.731372	0.807241	0.092997	0	0	0.767363	0.240056	CASP8
TP53 Regulates Transcription Of Cell Death Genes R-HSA-5633008	1/44	0.731372	0.807241	0.092997	0	0	0.767363	0.240056	FASN
Transmission Across Chemical Synapses R-HSA-112315	6/246	0.733591	0.808851	0.0921315	0	0	0.82354	0.255135	DLG1	CAMK2D	GNB2	GNB1	COMT	PPM1F
Phospholipid Metabolism R-HSA-1483257	5/208	0.735542	0.810162	0.091428	0	0	0.81154	0.249263	ARF3	VAC14	PITPNB	ACP6	CPNE1
TBC/RABGAPs R-HSA-8854214	1/45	0.739287	0.813445	0.0896717	0	0	0.749884	0.226517	GABARAPL2
IRS-mediated Signaling R-HSA-112399	1/47	0.754426	0.825832	0.0831082	0	0	0.717206	0.202108	PTPN11
Metabolism Of Fat-Soluble Vitamins R-HSA-6806667	1/47	0.754426	0.825832	0.0831082	0	0	0.717206	0.202108	AKR1B10
PKMTs Methylate Histone Lysines R-HSA-3214841	1/47	0.754426	0.825832	0.0831082	0	0	0.717206	0.202108	SETD3
PLC Beta Mediated Events R-HSA-112043	1/47	0.754426	0.825832	0.0831082	0	0	0.717206	0.202108	CAMK2D
Sensory Perception Of Taste R-HSA-9717189	1/47	0.754426	0.825832	0.0831082	0	0	0.717206	0.202108	GNB1
Class B/2 (Secretin Family Receptors) R-HSA-373080	2/92	0.757499	0.828344	0.0817893	0	0	0.732727	0.203503	GNB2	GNB1
Inositol Phosphate Metabolism R-HSA-1483249	1/48	0.761662	0.831189	0.0803005	0	0	0.70191	0.191096	IMPA1
NOTCH1 Intracellular Domain Regulates Transcription R-HSA-2122947	1/48	0.761662	0.831189	0.0803005	0	0	0.70191	0.191096	SKP1
EPH-ephrin Mediated Repulsion Of Cells R-HSA-3928665	1/49	0.768686	0.837136	0.0772038	0	0	0.687252	0.180797	CLTC
Signaling By NOTCH3 R-HSA-9012852	1/49	0.768686	0.837136	0.0772038	0	0	0.687252	0.180797	STAT1
P75 NTR Receptor-Mediated Signaling R-HSA-193704	2/95	0.773007	0.840981	0.0752137	0	0	0.70898	0.182539	YWHAE	ARHGDIA
Extension Of Telomeres R-HSA-180786	1/50	0.775504	0.842835	0.0742572	0	0	0.673191	0.171154	DKC1
HCMV Early Events R-HSA-9609690	2/96	0.777981	0.844665	0.0733155	0	0	0.701401	0.176089	DYNC1LI2	DYNLL1
IRS-related Events Triggered By IGF1R R-HSA-2428928	1/51	0.78212	0.84743	0.0718963	0	0	0.659693	0.162117	PTPN11
Nonhomologous End-Joining (NHEJ) R-HSA-5693571	1/51	0.78212	0.84743	0.0718963	0	0	0.659693	0.162117	UBE2V2
G-protein Mediated Events R-HSA-112040	1/52	0.788542	0.850922	0.0701103	0	0	0.646725	0.153642	CAMK2D
IGF1R Signaling Cascade R-HSA-2428924	1/52	0.788542	0.850922	0.0701103	0	0	0.646725	0.153642	PTPN11
Signaling By Non-Receptor Tyrosine Kinases R-HSA-9006927	1/52	0.788542	0.850922	0.0701103	0	0	0.646725	0.153642	AKT1
Transcriptional Activation Of Mitochondrial Biogenesis R-HSA-2151201	1/52	0.788542	0.850922	0.0701103	0	0	0.646725	0.153642	IDH2
Insulin Receptor Signaling Cascade R-HSA-74751	1/53	0.794775	0.855046	0.0680103	0	0	0.634255	0.145686	PTPN11
Nuclear Envelope Breakdown R-HSA-2980766	1/53	0.794775	0.855046	0.0680103	0	0	0.634255	0.145686	NEK9
Signaling By Type 1 Insulin-like Growth Factor 1 Receptor (IGF1R) R-HSA-2404192	1/53	0.794775	0.855046	0.0680103	0	0	0.634255	0.145686	PTPN11
Diseases Of Glycosylation R-HSA-3781865	3/143	0.795674	0.855149	0.0679583	0	0	0.705934	0.161352	B4GALT1	ADAMTS1	PGM1
Neuronal System R-HSA-112316	9/386	0.804107	0.86334	0.0638183	0	0	0.78483	0.171111	RTN3	PPFIBP1	DLG1	CAMK2D	GNB2	GNB1	COMT	PDLIM5	PPM1F
Potassium Channels R-HSA-1296071	2/102	0.805862	0.864352	0.0633093	0	0	0.659113	0.142265	GNB2	GNB1
ECM Proteoglycans R-HSA-3000178	1/55	0.806696	0.864376	0.0632975	0	0	0.610701	0.131183	ITGAV
DNA Repair R-HSA-73894	7/310	0.809585	0.866598	0.0621824	0	0	0.759831	0.160502	COPS3	VCP	NPLOC4	ACTL6A	UBE2V2	ISG15	CUL4B
Chemokine Receptors Bind Chemokines R-HSA-380108	1/56	0.812395	0.868732	0.0611141	0	0	0.599566	0.124571	CCL5
Assembly Of Collagen Fibrils And Other Multimeric Structures R-HSA-2022090	1/57	0.817926	0.871145	0.0599097	0	0	0.588829	0.118345	CTSB
Cytoprotection By HMOX1 R-HSA-9707564	1/57	0.817926	0.871145	0.0599097	0	0	0.588829	0.118345	COX6B1
Neurexins And Neuroligins R-HSA-6794361	1/57	0.817926	0.871145	0.0599097	0	0	0.588829	0.118345	PDLIM5
tRNA Processing In Nucleus R-HSA-6784531	1/57	0.817926	0.871145	0.0599097	0	0	0.588829	0.118345	DDX1
Constitutive Signaling By NOTCH1 HD+PEST Domain Mutants R-HSA-2894862	1/58	0.823294	0.87511	0.0579372	0	0	0.578469	0.112478	SKP1
Late SARS-CoV-2 Infection Events R-HSA-9772573	1/58	0.823294	0.87511	0.0579372	0	0	0.578469	0.112478	GSK3B
B-WICH Complex Positively Regulates rRNA Expression R-HSA-5250924	1/59	0.828505	0.879769	0.0556311	0	0	0.568466	0.106947	GSK3B
Gene Silencing By RNA R-HSA-211000	2/108	0.830586	0.881101	0.0549745	0	0	0.621611	0.115386	HSP90AA1	TSN
Recruitment And ATM-mediated Phosphorylation Of Repair And Signal Proteins At DNA Double Strand Breaks R-HSA-5693565	1/60	0.833562	0.882497	0.0542868	0	0	0.558802	0.101729	UBE2V2
Transcriptional Regulation By MECP2 R-HSA-8986944	1/60	0.833562	0.882497	0.0542868	0	0	0.558802	0.101729	CAMK2D
DNA Double Strand Break Response R-HSA-5693606	1/61	0.838469	0.88593	0.0526006	0	0	0.549461	0.0968024	UBE2V2
Regulation Of PTEN Gene Transcription R-HSA-8943724	1/61	0.838469	0.88593	0.0526006	0	0	0.549461	0.0968024	LAMTOR1
RAB Geranylgeranylation R-HSA-8873719	1/62	0.843233	0.890079	0.0505713	0	0	0.540425	0.092149	RAB27A
Cytosolic Sensors Of Pathogen-Associated DNA R-HSA-1834949	1/63	0.847856	0.894072	0.0486273	0	0	0.531681	0.0877509	LRRFIP1
Gap-filling DNA Repair Synthesis And Ligation In TC-NER R-HSA-6782210	1/64	0.852343	0.897914	0.0467652	0	0	0.523215	0.0835919	CUL4B
Cytochrome P450 - Arranged By Substrate Type R-HSA-211897	1/65	0.856698	0.900718	0.045411	0	0	0.515013	0.0796568	VDAC2
Dual Incision In TC-NER R-HSA-6782135	1/65	0.856698	0.900718	0.045411	0	0	0.515013	0.0796568	CUL4B
Diseases Associated With O-glycosylation Of Proteins R-HSA-3906995	1/69	0.872873	0.916818	0.0377167	0	0	0.484618	0.0658911	ADAMTS1
Cardiac Conduction R-HSA-5576891	2/126	0.88861	0.92988	0.031573	0	0	0.530882	0.0626956	CAMK2D	ATP1A2
Cell Death Signaling Via NRAGE, NRIF And NADE R-HSA-204998	1/74	0.890553	0.92988	0.031573	0	0	0.451308	0.0523126	YWHAE
Formation Of Cornified Envelope R-HSA-6809371	1/74	0.890553	0.92988	0.031573	0	0	0.451308	0.0523126	CAPNS1
Positive Epigenetic Regulation Of rRNA Expression R-HSA-5250913	1/74	0.890553	0.92988	0.031573	0	0	0.451308	0.0523126	GSK3B
RNA Polymerase II Transcribes snRNA Genes R-HSA-6807505	1/74	0.890553	0.92988	0.031573	0	0	0.451308	0.0523126	RPRD1B
Signaling By NOTCH1 R-HSA-1980143	1/74	0.890553	0.92988	0.031573	0	0	0.451308	0.0523126	SKP1
ADORA2B Mediated Anti-Inflammatory Cytokine Production R-HSA-9660821	2/131	0.901104	0.939975	0.0268837	0	0	0.510173	0.0531267	GNB2	GNB1
mRNA Splicing - Major Pathway R-HSA-72163	3/181	0.904353	0.94244	0.0257464	0	0	0.554134	0.0557105	EFTUD2	MTREX	PRPF8
Processing Of DNA Double-Strand Break Ends R-HSA-5693607	1/80	0.908558	0.945896	0.0241566	0	0	0.416902	0.0399795	UBE2V2
Senescence-Associated Secretory Phenotype (SASP) R-HSA-2559582	1/81	0.911257	0.947779	0.0232931	0	0	0.41167	0.0382565	IGFBP7
Late Phase Of HIV Life Cycle R-HSA-162599	2/136	0.912281	0.947917	0.0232295	0	0	0.491009	0.045078	VTA1	PPIA
Mitochondrial Translation Elongation R-HSA-5389840	1/82	0.913877	0.948649	0.0228946	0	0	0.406566	0.0366152	GFM1
mRNA Splicing R-HSA-72172	3/189	0.919169	0.953213	0.0208101	0	0	0.53008	0.0446777	EFTUD2	MTREX	PRPF8
Chromatin Modifying Enzymes R-HSA-3247509	4/238	0.922385	0.955616	0.0197166	0	0	0.561351	0.0453531	SETD3	ACTL6A	PADI2	RPS2
Transport Of Bile Salts And Organic Acids, Metal Ions And Amine Compounds R-HSA-425366	1/86	0.923605	0.95595	0.019565	0	0	0.387353	0.0307831	CP
Mitochondrial Translation R-HSA-5368287	1/88	0.92805	0.959617	0.0179023	0	0	0.37841	0.0282556	GFM1
Sphingolipid Metabolism R-HSA-428157	1/89	0.930175	0.960163	0.0176549	0	0	0.37409	0.0270777	VAPA
Peptide Ligand-Binding Receptors R-HSA-375276	3/196	0.930384	0.960163	0.0176549	0	0	0.510668	0.0368488	NLN	ANXA1	CCL5
HCMV Late Events R-HSA-9610379	1/91	0.934238	0.962411	0.0166393	0	0	0.365739	0.0248791	VPS25
SLC-mediated Transmembrane Transport R-HSA-425407	4/247	0.934866	0.962411	0.0166393	0	0	0.540307	0.0363911	AHCYL2	ARL2	APOD	CP
HIV Life Cycle R-HSA-162587	2/149	0.936047	0.962411	0.0166393	0	0	0.447285	0.0295609	VTA1	PPIA
Telomere Maintenance R-HSA-157579	1/92	0.93618	0.962411	0.0166393	0	0	0.361701	0.0238532	DKC1
G Alpha (S) Signaling Events R-HSA-418555	2/153	0.942037	0.967497	0.0143503	0	0	0.435346	0.025995	GNB2	GNB1
Regulation Of TP53 Activity R-HSA-5633007	2/157	0.947491	0.972015	0.0123269	0	0	0.424023	0.0228709	PPP2R1A	AKT1
SLC Transporter Disorders R-HSA-5619102	1/99	0.948263	0.972015	0.0123269	0	0	0.335744	0.0178359	CP
G Alpha (Q) Signaling Events R-HSA-416476	3/212	0.95085	0.973729	0.0115619	0	0	0.471181	0.023747	ANXA1	GNB2	GNB1
GPCR Downstream Signaling R-HSA-388396	12/619	0.954653	0.976235	0.0104454	0	0	0.645421	0.0299521	CDC42	PPP3CA	CAMK2D	ANXA1	ROCK1	ROCK2	PPP2R1A	CCL5	GNB2	GNB1	AKT1	PPP1CA
Transport Of Inorganic Cations/Anions And Amino Acids/Oligopeptides R-HSA-425393	1/104	0.955468	0.976235	0.0104454	0	0	0.319363	0.0145482	AHCYL2
tRNA Processing R-HSA-72306	1/105	0.956784	0.976235	0.0104454	0	0	0.316276	0.0139723	DDX1
Anti-inflammatory Response Favoring Leishmania Infection R-HSA-9662851	2/165	0.956968	0.976235	0.0104454	0	0	0.403044	0.0177282	GNB2	GNB1
HATs Acetylate Histones R-HSA-3214847	1/106	0.958061	0.976415	0.0103656	0	0	0.313247	0.0134206	ACTL6A
O-linked Glycosylation R-HSA-5173105	1/107	0.959301	0.976602	0.0102824	0	0	0.310276	0.0128922	ADAMTS1
SUMO E3 Ligases SUMOylate Target Proteins R-HSA-3108232	2/168	0.960081	0.976602	0.0102824	0	0	0.395699	0.01612	CTBP1	PARK7
SUMOylation R-HSA-2990846	2/174	0.965671	0.979815	0.00885581	0	0	0.381776	0.0133361	CTBP1	PARK7
Reproduction R-HSA-1474165	1/113	0.966006	0.979815	0.00885581	0	0	0.293563	0.0101528	B4GALT1
HDR Thru Homologous Recombination (HRR) Or Single Strand Annealing (SSA) R-HSA-5693567	1/114	0.967011	0.979815	0.00885581	0	0	0.29095	0.00975993	UBE2V2
Epigenetic Regulation Of Gene Expression R-HSA-212165	1/116	0.968933	0.979815	0.00885581	0	0	0.28586	0.00902162	GSK3B
PPARA Activates Gene Expression R-HSA-1989781	1/116	0.968933	0.979815	0.00885581	0	0	0.28586	0.00902162	HMGCS1
Signaling By GPCR R-HSA-372790	13/689	0.969375	0.979815	0.00885581	0	0	0.626622	0.0194902	CAMK2D	ANXA1	ROCK1	ROCK2	PPP1CA	CDC42	NLN	PPP3CA	PPP2R1A	CCL5	GNB2	GNB1	AKT1
Chromosome Maintenance R-HSA-73886	1/118	0.970743	0.979815	0.00885581	0	0	0.280945	0.00834213	DKC1
Regulation Of Lipid Metabolism By PPARalpha R-HSA-400206	1/118	0.970743	0.979815	0.00885581	0	0	0.280945	0.00834213	HMGCS1
Homology Directed Repair R-HSA-5693538	1/119	0.971609	0.979815	0.00885581	0	0	0.278549	0.00802285	UBE2V2
Glycosaminoglycan Metabolism R-HSA-1630316	1/120	0.972448	0.979815	0.00885581	0	0	0.276194	0.00771645	B4GALT1
Sensory Perception R-HSA-9709957	11/616	0.974639	0.980501	0.00855187	0	0	0.592626	0.0152233	GSN	AKR1B10	CTBP2	FNTA	CAPZB	CAPZA1	RDX	CAPZA2	GNB1	MSN	EZR
Processing Of Capped Intron-Containing Pre-mRNA R-HSA-72203	3/242	0.974972	0.980501	0.00855187	0	0	0.411394	0.0104274	EFTUD2	MTREX	PRPF8
DNA Double-Strand Break Repair R-HSA-5693532	1/149	0.988471	0.993138	0.00299048	0	0	0.221741	0.00257135	UBE2V2
Cellular Senescence R-HSA-2559583	1/165	0.992874	0.996621	0.00147008	0	0	0.199942	0.00142988	IGFBP7
Class A/1 (Rhodopsin-like Receptors) R-HSA-373076	3/327	0.996715	0.998986	0.000440676	0	0	0.302121	0.000994135	NLN	ANXA1	CCL5
GPCR Ligand Binding R-HSA-500792	5/458	0.997778	0.998986	0.000440676	0	0	0.358937	0.000798305	NLN	ANXA1	CCL5	GNB2	GNB1
Keratinization R-HSA-6805567	1/208	0.998047	0.998986	0.000440676	0	0	0.158054	0.000308994	CAPNS1
Olfactory Signaling Pathway R-HSA-381753	1/401	0.999991	0.999991	3.96495e-06	0	0	0.080971	7.39235e-07	GNB1
[truncated: 127 more columns]

## Sheet: 2_Downreg shScrTMZ vs shScrDMSO
Term	Overlap	P-value	Adjusted P-value	Old P-value	Old Adjusted P-value	Odds Ratio	Combined Score	Genes
Post-translational Protein Phosphorylation R-HSA-8957275	14/106	1.26904e-13	8.62947e-11	0	0	20.7261	615.468	APP	MBTPS1	ITIH2	IGFBP4	SERPINC1	PCSK9	LAMC1	DNAJC3	CDH2	MGAT4A	SPARCL1	NUCB1	APOE	MFGE8
Regulation Of IGF Transport And Uptake By IGFBPs R-HSA-381426	14/123	1.03194e-12	3.50859e-10	0	0	17.4785	482.4	APP	MBTPS1	ITIH2	IGFBP4	SERPINC1	PCSK9	LAMC1	DNAJC3	CDH2	MGAT4A	SPARCL1	NUCB1	APOE	MFGE8
Glycosaminoglycan Metabolism R-HSA-1630316	9/120	4.97884e-07	0.000112854	0	0	10.6649	154.778	CHPF	CHST12	GPC1	B3GNT2	ST3GAL6	CHSY3	CHST14	CD44	B4GALT5
trans-Golgi Network Vesicle Budding R-HSA-199992	7/71	1.52584e-06	0.000259392	0	0	14.231	190.595	APP	TFRC	SORT1	FTH1	CTSZ	CHMP2A	IGF2R
Post-translational Protein Modification R-HSA-597592	28/1383	4.16954e-06	0.00055228	0	0	2.91602	36.1228	APP	ITIH2	PCNA	SERPINC1	CTSZ	PCSK9	LAMC1	CDH2	OS9	MAN2A1	MGAT5	UBC	DAG1	ST3GAL6	APOE	MBTPS1	IGFBP4	GALNT1	MOGS	SAFB	SUMF1	DNAJC3	MGAT4A	SPARCL1	B3GNT2	NUCB1	MFGE8	B4GALT5
Melanin Biosynthesis R-HSA-5662702	3/5	4.87306e-06	0.00055228	0	0	190.76	2333.33	DCT	TYRP1	TYR
Late SARS-CoV-2 Infection Events R-HSA-9772573	6/58	6.60681e-06	0.000641804	0	0	14.9238	178.003	MAN2A1	MGAT5	GALNT1	MGAT4A	UBC	MOGS
Plasma Lipoprotein Clearance R-HSA-8964043	5/35	7.98221e-06	0.000678488	0	0	21.4405	251.675	SCARB1	NPC2	UBC	PCSK9	APOE
Vesicle-mediated Transport R-HSA-5653656	17/637	1.33011e-05	0.00100498	0	0	3.71146	41.671	SCARB1	APP	TFRC	SORT1	GALNT1	CTSZ	KIF23	IGF2R	RACGAP1	MAN2A1	FTH1	UBC	CHMP2A	APOE	VPS28	SH3GL1	ARF6
SARS-CoV-2 Infection R-HSA-9694516	11/283	1.70151e-05	0.00112279	0	0	5.34725	58.7204	IFNAR2	RPS19	MAN2A1	GPC1	MGAT5	GALNT1	MGAT4A	UBC	CHMP2A	MOGS	SNRPD3
Metabolism Of Carbohydrates R-HSA-71387	11/285	1.81628e-05	0.00112279	0	0	5.30768	57.9393	CHPF	CHST12	GPC1	FUT11	UBC	B3GNT2	ST3GAL6	CHSY3	CHST14	CD44	B4GALT5
Plasma Lipoprotein Assembly, Remodeling, And Clearance R-HSA-174824	6/71	2.14718e-05	0.00112738	0	0	11.9312	128.246	SCARB1	MBTPS1	NPC2	UBC	PCSK9	APOE
Extracellular Matrix Organization R-HSA-1474244	11/291	2.20184e-05	0.00112738	0	0	5.19235	55.6808	MMP14	COL5A3	LOXL3	DAG1	PLOD2	FBLN1	PLOD1	LAMC1	FBLN5	CD44	DDR2
Neutrophil Degranulation R-HSA-6798695	14/468	2.32108e-05	0.00112738	0	0	4.12301	43.9962	CD63	GRN	CTSZ	ATP6AP2	PDAP1	IGF2R	DNAJC3	RAP1A	LAMP1	GM2A	NPC2	FTH1	SIRPA	CD44
Chondroitin Sulfate/Dermatan Sulfate Metabolism R-HSA-1793185	5/50	4.73265e-05	0.00213207	0	0	14.2828	142.235	CHPF	CHST12	GPC1	CHSY3	CHST14
N-glycan Antennae Elongation In medial/trans-Golgi R-HSA-975576	4/26	5.01664e-05	0.00213207	0	0	23.2481	230.16	MAN2A1	MGAT5	MGAT4A	B4GALT5
Metabolism Of Proteins R-HSA-392499	31/1890	7.64363e-05	0.00295549	0	0	2.34267	22.2063	APP	ITIH2	PCNA	SERPINC1	CTSZ	PCSK9	LAMC1	RPS19	CDH2	OS9	MAN2A1	MGAT5	UBC	DAG1	ST3GAL6	APOE	MBTPS1	IGFBP4	GALNT1	ATP6AP2	MOGS	SAFB	SUMF1	DNAJC3	MGAT4A	SPARCL1	CPE	B3GNT2	NUCB1	MFGE8	B4GALT5
Budding And Maturation Of HIV Virion R-HSA-162588	4/29	7.82335e-05	0.00295549	0	0	20.4552	193.421	PDCD6IP	UBC	CHMP2A	VPS28
Membrane Trafficking R-HSA-199991	15/599	8.97839e-05	0.00321332	0	0	3.43482	32.0061	APP	TFRC	SORT1	GALNT1	CTSZ	KIF23	IGF2R	RACGAP1	MAN2A1	FTH1	UBC	CHMP2A	VPS28	SH3GL1	ARF6
Signaling By MET R-HSA-6806834	5/63	0.000144489	0.00491262	0	0	11.0742	97.9217	RAP1A	UBC	LAMC1	SH3GL1	ARF6
SARS-CoV Infections R-HSA-9679506	11/369	0.000184124	0.00596211	0	0	4.04486	34.7854	IFNAR2	RPS19	MAN2A1	GPC1	MGAT5	GALNT1	MGAT4A	UBC	CHMP2A	MOGS	SNRPD3
N-Glycan Antennae Elongation R-HSA-975577	3/15	0.000209124	0.00646382	0	0	31.7772	269.235	MGAT4A	MGAT5	B4GALT5
Asparagine N-linked Glycosylation R-HSA-446203	9/282	0.000437003	0.0129201	0	0	4.30066	33.2681	OS9	MAN2A1	MGAT5	MGAT4A	UBC	CTSZ	MOGS	ST3GAL6	B4GALT5
Chondroitin Sulfate Biosynthesis R-HSA-2022870	3/20	0.000508887	0.0144185	0	0	22.4253	170.058	CHPF	CHST12	CHSY3
Hemostasis R-HSA-109582	13/576	0.000713537	0.0194082	0	0	3.04891	22.0902	APP	CD63	SERPINC1	PCDH7	KIF23	SLC3A2	PROCR	RAP1A	RACGAP1	GPC1	SIRPA	FAM3C	CD44
SARS-CoV-1 Infection R-HSA-9678108	4/52	0.00077378	0.0202373	0	0	10.6414	76.2373	GALNT1	UBC	CHMP2A	MOGS
Axon Guidance R-HSA-422475	12/519	0.000929159	0.0232408	0	0	3.11299	21.7325	NRP2	SEMA6A	PLXND1	RPS19	GPC1	CLSTN1	UBC	DAG1	NRCAM	UNC5C	LAMC1	EFNA5
Golgi Associated Vesicle Biogenesis R-HSA-432722	4/55	0.000956975	0.0232408	0	0	10.0139	69.6141	TFRC	SORT1	FTH1	IGF2R
Regulated Necrosis R-HSA-5218859	4/57	0.00109483	0.0256718	0	0	9.63506	65.6837	PDCD6IP	UBC	CHMP2A	STUB1
Iron Uptake And Transport R-HSA-917937	4/59	0.00124604	0.0281833	0	0	9.28375	62.0877	TFRC	ATP6AP1	FTH1	UBC
NrCAM Interactions R-HSA-447038	2/7	0.00128483	0.0281833	0	0	50.5376	336.435	NRP2	NRCAM
Keratan Sulfate Biosynthesis R-HSA-2022854	3/28	0.00139581	0.0290333	0	0	15.2431	100.212	B3GNT2	ST3GAL6	B4GALT5
Nervous System Development R-HSA-9675108	12/545	0.00140897	0.0290333	0	0	2.95715	19.4134	NRP2	SEMA6A	PLXND1	RPS19	GPC1	CLSTN1	UBC	DAG1	NRCAM	UNC5C	LAMC1	EFNA5
Regulation Of Necroptotic Cell Death R-HSA-5675482	3/29	0.00154784	0.0309567	0	0	14.6561	94.8379	PDCD6IP	UBC	STUB1
Endosomal Sorting Complex Required For Transport (ESCRT) R-HSA-917729	3/30	0.00170985	0.0322972	0	0	14.1125	89.9159	UBC	CHMP2A	VPS28
Translation Of Structural Proteins R-HSA-9683701	3/30	0.00170985	0.0322972	0	0	14.1125	89.9159	GALNT1	UBC	MOGS
RIPK1-mediated Regulated Necrosis R-HSA-5213460	3/31	0.00188208	0.0336793	0	0	13.6078	85.3943	PDCD6IP	UBC	STUB1
Late Endosomal Microautophagy R-HSA-9615710	3/31	0.00188208	0.0336793	0	0	13.6078	85.3943	UBC	CHMP2A	VPS28
Signaling By Receptor Tyrosine Kinases R-HSA-9006934	11/496	0.00209747	0.0365712	0	0	2.96623	18.2928	NRP2	RAP1A	ATP6AP1	STMN1	UBC	STUB1	APOE	LAMC1	HNRNPA1	SH3GL1	ARF6
RHOB GTPase Cycle R-HSA-9013026	4/69	0.00222599	0.037451	0	0	7.85151	47.9535	ANLN	TFRC	RACGAP1	PCDH7
Keratan Sulfate/Keratin Metabolism R-HSA-1638074	3/33	0.00225808	0.037451	0	0	12.6994	77.3803	B3GNT2	ST3GAL6	B4GALT5
Lysosome Vesicle Biogenesis R-HSA-432720	3/34	0.00246227	0.0398653	0	0	12.2891	73.8165	APP	CTSZ	CHMP2A
Disease R-HSA-1643685	25/1736	0.00262221	0.04138	0	0	1.97689	11.7501	APP	PMEL	CLSTN1	SLC3A2	LRP6	RAP1A	RPS19	OS9	MAN2A1	GPC1	MGAT5	UBC	DAG1	SNRPD3	CHST14	SH3GL1	IFNAR2	PDCD6IP	FZD7	GALNT1	MOGS	DNAJC3	MGAT4A	CHMP2A	VPS28
N-glycan Trimming In ER And Calnexin/Calreticulin Cycle R-HSA-532668	3/35	0.00267753	0.04138	0	0	11.9044	70.5084	OS9	UBC	MOGS
Metabolism R-HSA-1430728	28/2049	0.00305124	0.0461076	0	0	1.88464	10.9162	CHPF	CLSTN1	FUT11	TYRP1	SLC3A2	RAP1A	RPS19	GM2A	CHST12	GPC1	UBC	ENPP2	NAALAD2	ST3GAL6	CHSY3	CHST14	APOE	PTGDS	CA14	MBTPS1	TYR	SUMF1	MINPP1	DCT	PPT1	B3GNT2	CD44	B4GALT5
mRNA Splicing - Major Pathway R-HSA-72163	6/181	0.00329551	0.0487162	0	0	4.40695	25.1866	FUS	SRSF3	SNRPD3	HNRNPA1	SNRPA	HNRNPA0
Amyloid Fiber Formation R-HSA-977225	4/79	0.00363912	0.0517513	0	0	6.8012	38.1957	APP	UBC	APOE	MFGE8
Elastic Fibre Formation R-HSA-1566948	3/39	0.00365304	0.0517513	0	0	10.5796	59.3748	LOXL3	FBLN1	FBLN5
mRNA Splicing R-HSA-72172	6/189	0.00407169	0.0546818	0	0	4.21258	23.1848	FUS	SRSF3	SNRPD3	HNRNPA1	SNRPA	HNRNPA0
Infectious Disease R-HSA-5663205	16/961	0.00420338	0.0546818	0	0	2.23729	12.2421	IFNAR2	PDCD6IP	FZD7	GALNT1	MOGS	DNAJC3	RPS19	MAN2A1	GPC1	MGAT5	MGAT4A	UBC	CHMP2A	SNRPD3	VPS28	SH3GL1
Binding And Uptake Of Ligands By Scavenger Receptors R-HSA-2173782	3/41	0.00421195	0.0546818	0	0	10.0218	54.8173	SCARB1	FTH1	APOE
Non-integrin membrane-ECM Interactions R-HSA-3000171	3/41	0.00421195	0.0546818	0	0	10.0218	54.8173	DAG1	LAMC1	DDR2
Transport Of Small Molecules R-HSA-382551	13/706	0.00426196	0.0546818	0	0	2.46026	13.4282	SCARB1	MBTPS1	TFRC	ATP6AP1	PCSK9	SLC3A2	SLC1A5	AZGP1	OS9	NPC2	FTH1	UBC	APOE
Cell Surface Interactions At Vascular Wall R-HSA-202733	5/134	0.00437383	0.0550779	0	0	4.96124	26.95	PROCR	GPC1	SIRPA	SLC3A2	CD44
RND2 GTPase Cycle R-HSA-9696270	3/43	0.00482005	0.0595933	0	0	9.51971	50.7874	PLXND1	TFRC	KIF14
Developmental Biology R-HSA-1266738	17/1073	0.00523043	0.0635124	0	0	2.12965	11.1876	NRP2	SEMA6A	PLXND1	CLSTN1	KRT78	UNC5C	KRT76	LAMC1	EFNA5	RPS19	CDH2	GPC1	UBC	BOC	DAG1	NRCAM	PTGDS
Clathrin-mediated Endocytosis R-HSA-8856828	5/142	0.00558155	0.0665869	0	0	4.66964	24.2274	TFRC	UBC	IGF2R	SH3GL1	ARF6
Collagen Formation R-HSA-1474290	4/90	0.00578693	0.0678468	0	0	5.92798	30.5419	COL5A3	LOXL3	PLOD2	PLOD1
InlB-mediated Entry Of Listeria Monocytogenes Into Host Cell R-HSA-8875360	2/15	0.00616146	0.0698299	0	0	19.4297	98.8863	UBC	SH3GL1
Membrane Binding And Targetting Of GAG Proteins R-HSA-174490	2/15	0.00616146	0.0698299	0	0	19.4297	98.8863	UBC	VPS28
RHOA GTPase Cycle R-HSA-8980692	5/147	0.00644608	0.071858	0	0	4.50407	22.7198	ANLN	TFRC	RACGAP1	ATP6AP1	PCDH7
Translesion Synthesis By REV1 R-HSA-110312	2/16	0.00700511	0.0756108	0	0	18.0409	89.5032	PCNA	UBC
VLDLR Internalisation And Degradation R-HSA-8866427	2/16	0.00700511	0.0756108	0	0	18.0409	89.5032	UBC	PCSK9
Translesion Synthesis By POLI R-HSA-5656121	2/17	0.00789795	0.0826247	0	0	16.8374	81.5123	PCNA	UBC
Translesion Synthesis By POLK R-HSA-5655862	2/17	0.00789795	0.0826247	0	0	16.8374	81.5123	PCNA	UBC
Innate Immune System R-HSA-168249	16/1035	0.00838878	0.0858658	0	0	2.06669	9.88056	APP	CD63	GRN	CTSZ	ATP6AP2	PDAP1	IGF2R	DNAJC3	RAP1A	LAMP1	GM2A	NPC2	FTH1	UBC	SIRPA	CD44
Assembly Of HIV Virion R-HSA-175474	2/18	0.00883913	0.0858658	0	0	15.7842	74.6368	UBC	VPS28
LDL Clearance R-HSA-8964038	2/18	0.00883913	0.0858658	0	0	15.7842	74.6368	NPC2	PCSK9
Lewis Blood Group Biosynthesis R-HSA-9037629	2/18	0.00883913	0.0858658	0	0	15.7842	74.6368	FUT11	ST3GAL6
Metabolism Of Angiotensinogen To Angiotensins R-HSA-2022377	2/18	0.00883913	0.0858658	0	0	15.7842	74.6368	ATP6AP2	CTSZ
Cargo Recognition For Clathrin-Mediated Endocytosis R-HSA-8856825	4/104	0.00956352	0.0891057	0	0	5.09445	23.6882	TFRC	UBC	IGF2R	SH3GL1
Other Semaphorin Interactions R-HSA-416700	2/19	0.00982784	0.0891057	0	0	14.855	68.6678	SEMA6A	PLXND1
Scavenging By Class A Receptors R-HSA-3000480	2/19	0.00982784	0.0891057	0	0	14.855	68.6678	FTH1	APOE
Translesion Synthesis By POLH R-HSA-110320	2/19	0.00982784	0.0891057	0	0	14.855	68.6678	PCNA	UBC
Listeria Monocytogenes Entry Into Host Cells R-HSA-8876384	2/19	0.00982784	0.0891057	0	0	14.855	68.6678	UBC	SH3GL1
Transport To Golgi And Subsequent Modification R-HSA-948021	5/164	0.0100852	0.0902359	0	0	4.01903	18.4742	MAN2A1	MGAT5	MGAT4A	CTSZ	B4GALT5
O-linked Glycosylation R-HSA-5173105	4/107	0.0105397	0.0919013	0	0	4.94532	22.5141	GALNT1	DAG1	B3GNT2	B4GALT5
Signaling By ERBB4 R-HSA-1236394	3/57	0.0105416	0.0919013	0	0	7.04665	32.0794	STMN1	UBC	APOE
Regulation Of FZD By Ubiquitination R-HSA-4641263	2/20	0.0108633	0.0935067	0	0	14.029	63.4444	UBC	LRP6
O-linked Glycosylation Of Mucins R-HSA-913709	3/59	0.0115782	0.098415	0	0	6.7943	30.2933	GALNT1	B3GNT2	B4GALT5
ER Quality Control Compartment (ERQC) R-HSA-901032	2/21	0.0119447	0.0990533	0	0	13.29	58.841	OS9	UBC
Negative Regulation Of MET Activity R-HSA-6807004	2/21	0.0119447	0.0990533	0	0	13.29	58.841	UBC	SH3GL1
Processing Of Capped Intron-Containing Pre-mRNA R-HSA-72203	6/242	0.0129959	0.104569	0	0	3.25773	14.1487	FUS	SRSF3	SNRPD3	HNRNPA1	SNRPA	HNRNPA0
Blood Group Systems Biosynthesis R-HSA-9033658	2/22	0.0130712	0.104569	0	0	12.6248	54.7583	FUT11	ST3GAL6
Common Pathway Of Fibrin Clot Formation R-HSA-140875	2/22	0.0130712	0.104569	0	0	12.6248	54.7583	PROCR	SERPINC1
Diseases Of Metabolism R-HSA-5668914	6/247	0.0142484	0.112662	0	0	3.18933	13.5582	PMEL	GPC1	UBC	DAG1	MOGS	CHST14
Intra-Golgi And Retrograde Golgi-to-ER Traffic R-HSA-6811442	5/181	0.014934	0.116725	0	0	3.62769	15.2512	RACGAP1	MAN2A1	GALNT1	KIF23	IGF2R
Collagen Biosynthesis And Modifying Enzymes R-HSA-1650814	3/67	0.016296	0.125924	0	0	5.94261	24.4647	COL5A3	PLOD2	PLOD1
Gap-filling DNA Repair Synthesis And Ligation In GG-NER R-HSA-5696397	2/25	0.0167139	0.127702	0	0	10.9765	44.9103	PCNA	UBC
Metabolism Of RNA R-HSA-8953854	11/666	0.0175881	0.13171	0	0	2.17708	8.79656	RPS19	FUS	UBC	ENPP2	SRSF3	THUMPD1	SNRPD3	HNRNPA1	SNRPA	CD44	HNRNPA0
Platelet Degranulation R-HSA-114608	4/125	0.01775	0.13171	0	0	4.20581	16.9552	APP	CD63	PCDH7	FAM3C
Calnexin/calreticulin Cycle R-HSA-901042	2/26	0.0180133	0.13171	0	0	10.5186	42.2494	OS9	UBC
Downregulation Of TGF-beta Receptor Signaling R-HSA-2173788	2/26	0.0180133	0.13171	0	0	10.5186	42.2494	UBC	STUB1
Immune System R-HSA-168256	24/1943	0.0196821	0.142381	0	0	1.66031	6.52177	IFNAR2	APP	CNTFR	CD63	GRN	CLSTN1	CTSZ	ATP6AP2	PDAP1	KIF23	IFI30	IGF2R	DNAJC3	RAP1A	RAET1E	LAMP1	RACGAP1	GM2A	NPC2	FTH1	UBC	SIRPA	STUB1	CD44
Response To Elevated Platelet Cytosolic Ca2+ R-HSA-76005	4/130	0.0201859	0.143879	0	0	4.03789	15.759	APP	CD63	PCDH7	FAM3C
RHOC GTPase Cycle R-HSA-9013106	3/73	0.0204434	0.143879	0	0	5.43159	21.1294	ANLN	TFRC	RACGAP1
MET Promotes Cell Motility R-HSA-8875878	2/28	0.0207355	0.143879	0	0	9.70848	37.6291	RAP1A	LAMC1
Molecules Associated With Elastic Fibres R-HSA-2129379	2/28	0.0207355	0.143879	0	0	9.70848	37.6291	FBLN1	FBLN5
Adherens Junctions Interactions R-HSA-418990	2/29	0.0221569	0.147712	0	0	9.34843	35.6139	CDH2	CDH19
Downregulation Of ERBB2 Signaling R-HSA-8863795	2/29	0.0221569	0.147712	0	0	9.34843	35.6139	UBC	STUB1
EGR2 And SOX10-mediated Initiation Of Schwann Cell Myelination R-HSA-9619665	2/29	0.0221569	0.147712	0	0	9.34843	35.6139	DAG1	LAMC1
Myogenesis R-HSA-525793	2/29	0.0221569	0.147712	0	0	9.34843	35.6139	CDH2	BOC
Late Phase Of HIV Life Cycle R-HSA-162599	4/136	0.0233686	0.154278	0	0	3.85318	14.4739	PDCD6IP	UBC	CHMP2A	VPS28
Recognition Of DNA Damage By PCNA-containing Replication Complex R-HSA-110314	2/30	0.0236174	0.154421	0	0	9.0141	33.7648	PCNA	UBC
RHO GTPase Cycle R-HSA-9012999	8/441	0.0249524	0.159618	0	0	2.37468	8.76445	ANLN	PLXND1	TFRC	RACGAP1	ATP6AP1	PCDH7	KIF14	SLC1A5
EGFR Downregulation R-HSA-182971	2/31	0.0251163	0.159618	0	0	8.70283	32.0633	UBC	SH3GL1
Transferrin Endocytosis And Recycling R-HSA-917977	2/31	0.0251163	0.159618	0	0	8.70283	32.0633	TFRC	ATP6AP1
Termination Of Translesion DNA Synthesis R-HSA-5656169	2/32	0.0266531	0.166276	0	0	8.41231	30.4934	PCNA	UBC
Nuclear Signaling By ERBB4 R-HSA-1251985	2/32	0.0266531	0.166276	0	0	8.41231	30.4934	STMN1	APOE
Diseases Of Glycosylation R-HSA-3781865	4/143	0.027447	0.169673	0	0	3.65783	13.1517	GPC1	DAG1	MOGS	CHST14
Amino Acid Transport Across Plasma Membrane R-HSA-352230	2/33	0.028227	0.169862	0	0	8.14054	29.0412	SLC3A2	SLC1A5
Plasma Lipoprotein Remodeling R-HSA-8963899	2/33	0.028227	0.169862	0	0	8.14054	29.0412	MBTPS1	APOE
Diseases Of Carbohydrate Metabolism R-HSA-5663084	2/33	0.028227	0.169862	0	0	8.14054	29.0412	PMEL	UBC
HIV Life Cycle R-HSA-162587	4/149	0.031261	0.186469	0	0	3.50541	12.1476	PDCD6IP	UBC	CHMP2A	VPS28
RHOH GTPase Cycle R-HSA-9013407	2/36	0.0331645	0.196103	0	0	7.42113	25.2784	TFRC	SLC1A5
Peptide Hormone Metabolism R-HSA-2980736	3/89	0.0340757	0.199754	0	0	4.41749	14.9274	CTSZ	ATP6AP2	CPE
Early SARS-CoV-2 Infection Events R-HSA-9772572	2/37	0.0348801	0.201004	0	0	7.20874	24.1914	GPC1	CHMP2A
Formation Of Fibrin Clot (Clotting Cascade) R-HSA-140877	2/37	0.0348801	0.201004	0	0	7.20874	24.1914	PROCR	SERPINC1
RAC3 GTPase Cycle R-HSA-9013423	3/93	0.0380636	0.21631	0	0	4.2203	13.794	TFRC	RACGAP1	SLC1A5
Translesion Synthesis By Y Family DNA Polymerases Bypasses Lesions On DNA Template R-HSA-110313	2/39	0.0384119	0.21631	0	0	6.81839	22.2238	PCNA	UBC
Chylomicron Clearance R-HSA-8964026	1/5	0.0391266	0.21631	0	0	31.3877	101.726	APOE
HDL Clearance R-HSA-8964011	1/5	0.0391266	0.21631	0	0	31.3877	101.726	SCARB1
Maturation Of Spike Protein R-HSA-9683686	1/5	0.0391266	0.21631	0	0	31.3877	101.726	MOGS
Diseases Associated With Glycosaminoglycan Metabolism R-HSA-3560782	2/40	0.040227	0.220599	0	0	6.63862	21.3313	GPC1	CHST14
Dual Incision In GG-NER R-HSA-5696400	2/41	0.0420739	0.228882	0	0	6.46807	20.493	PCNA	UBC
RND1 GTPase Cycle R-HSA-9696273	2/42	0.0439521	0.235334	0	0	6.30605	19.7042	TFRC	KIF14
Kinesins R-HSA-983189	2/42	0.0439521	0.235334	0	0	6.30605	19.7042	RACGAP1	KIF23
L1CAM Interactions R-HSA-373760	3/99	0.0444711	0.236253	0	0	3.95533	12.3126	NRP2	NRCAM	LAMC1
Retinoid Metabolism And Transport R-HSA-975634	2/43	0.045861	0.241748	0	0	6.15193	18.9611	GPC1	APOE
PTK6 Promotes HIF1A Stabilization R-HSA-8857538	1/6	0.0467675	0.242762	0	0	25.1089	76.8976	GPNMB
Scavenging By Class B Receptors R-HSA-3000471	1/6	0.0467675	0.242762	0	0	25.1089	76.8976	SCARB1
TGF-beta Receptor Signaling Activates SMADs R-HSA-2173789	2/44	0.0477999	0.246242	0	0	6.00516	18.2601	UBC	STUB1
TAK1-dependent IKK And NF-kappa-B Activation R-HSA-445989	2/45	0.0497684	0.252556	0	0	5.86521	17.5978	APP	UBC
Glycosphingolipid Metabolism R-HSA-1660662	2/45	0.0497684	0.252556	0	0	5.86521	17.5978	GM2A	SUMF1
MHC Class II Antigen Presentation R-HSA-2132295	3/104	0.0501939	0.252829	0	0	3.75857	11.2451	RACGAP1	KIF23	IFI30
Signal Transduction R-HSA-162582	27/2465	0.0518404	0.253127	0	0	1.46009	4.32127	APP	NRP2	PLXND1	TFRC	CLSTN1	KIF14	SLC1A5	LAMC1	CX3CL1	LRP6	RAP1A	RACGAP1	OS9	GPNMB	STMN1	UBC	BOC	ST3GAL6	APOE	HNRNPA1	SH3GL1	ATP6AP1	FZD7	PCDH7	ANLN	STUB1	ARF6
Platelet Activation, Signaling And Aggregation R-HSA-76002	5/254	0.0525241	0.253127	0	0	2.55463	7.52719	APP	CD63	RAP1A	PCDH7	FAM3C
SARS-CoV-2 Modulates Host Translation Machinery R-HSA-9754678	2/47	0.0537914	0.253127	0	0	5.60396	16.3784	RPS19	SNRPD3
Metabolism Of Fat-Soluble Vitamins R-HSA-6806667	2/47	0.0537914	0.253127	0	0	5.60396	16.3784	GPC1	APOE
ARMS-mediated Activation R-HSA-170984	1/7	0.0543479	0.253127	0	0	20.923	60.9351	RAP1A
Signaling By RNF43 Mutants R-HSA-5340588	1/7	0.0543479	0.253127	0	0	20.923	60.9351	LRP6
FLT3 Signaling By CBL Mutants R-HSA-9706377	1/7	0.0543479	0.253127	0	0	20.923	60.9351	UBC
GLI Proteins Bind Promoters Of Hh Responsive Genes To Promote Transcription R-HSA-5635851	1/7	0.0543479	0.253127	0	0	20.923	60.9351	BOC
Insulin-like Growth Factor-2 mRNA Binding Proteins (IGF2BPs/IMPs/VICKZs) Bind RNA R-HSA-428359	1/7	0.0543479	0.253127	0	0	20.923	60.9351	CD44
Modulation By Mtb Of Host Immune System R-HSA-9637628	1/7	0.0543479	0.253127	0	0	20.923	60.9351	UBC
Neurofascin Interactions R-HSA-447043	1/7	0.0543479	0.253127	0	0	20.923	60.9351	NRCAM
DNA Damage Bypass R-HSA-73893	2/48	0.0558448	0.25833	0	0	5.48186	15.8162	PCNA	UBC
Degradation Of Extracellular Matrix R-HSA-1474228	3/109	0.0562569	0.258478	0	0	3.58037	10.3037	MMP14	LAMC1	CD44
Signaling By EGFR R-HSA-177929	2/49	0.0579254	0.260856	0	0	5.36495	15.2826	UBC	SH3GL1
Signaling By ERBB2 R-HSA-1227986	2/49	0.0579254	0.260856	0	0	5.36495	15.2826	UBC	STUB1
Signaling By NOTCH3 R-HSA-9012852	2/49	0.0579254	0.260856	0	0	5.36495	15.2826	PLXND1	UBC
Golgi-to-ER Retrograde Transport R-HSA-8856688	3/112	0.0600544	0.264595	0	0	3.4813	9.79117	RACGAP1	GALNT1	KIF23
CREB3 Factors Activate Genes R-HSA-8874211	1/8	0.0618685	0.264595	0	0	17.9331	49.9032	MBTPS1
Defective CHST14 Causes EDS, Musculocontractural Type R-HSA-3595174	1/8	0.0618685	0.264595	0	0	17.9331	49.9032	CHST14
Formyl Peptide Receptors Bind Formyl Peptides And Many Other Ligands R-HSA-444473	1/8	0.0618685	0.264595	0	0	17.9331	49.9032	APP
InlA-mediated Entry Of Listeria Monocytogenes Into Host Cells R-HSA-8876493	1/8	0.0618685	0.264595	0	0	17.9331	49.9032	UBC
Ligand-receptor Interactions R-HSA-5632681	1/8	0.0618685	0.264595	0	0	17.9331	49.9032	BOC
Myoclonic Epilepsy Of Lafora R-HSA-3785653	1/8	0.0618685	0.264595	0	0	17.9331	49.9032	UBC
Netrin Mediated Repulsion Signals R-HSA-418886	1/8	0.0618685	0.264595	0	0	17.9331	49.9032	UNC5C
Signaling By Non-Receptor Tyrosine Kinases R-HSA-9006927	2/52	0.0643248	0.27338	0	0	5.04229	13.8351	GPNMB	UBC
RHOJ GTPase Cycle R-HSA-9013409	2/54	0.068717	0.278959	0	0	4.84787	12.9814	TFRC	SLC1A5
PTK6 Regulates RTKs And Their Effectors AKT1 And DOK1 R-HSA-8849469	1/9	0.0693296	0.278959	0	0	15.6907	41.8766	UBC
Prevention Of Phagosomal-Lysosomal Fusion R-HSA-9636383	1/9	0.0693296	0.278959	0	0	15.6907	41.8766	UBC
Chylomicron Assembly R-HSA-8963888	1/9	0.0693296	0.278959	0	0	15.6907	41.8766	APOE
Chylomicron Remodeling R-HSA-8963901	1/9	0.0693296	0.278959	0	0	15.6907	41.8766	APOE
Regulation Of PTEN Localization R-HSA-8948747	1/9	0.0693296	0.278959	0	0	15.6907	41.8766	UBC
Downregulation Of ERBB4 Signaling R-HSA-1253288	1/9	0.0693296	0.278959	0	0	15.6907	41.8766	UBC
MET Receptor Recycling R-HSA-8875656	1/9	0.0693296	0.278959	0	0	15.6907	41.8766	ARF6
Maturation Of Protein 3A R-HSA-9683673	1/9	0.0693296	0.278959	0	0	15.6907	41.8766	GALNT1
Cell-Cell Communication R-HSA-1500931	3/120	0.070749	0.279051	0	0	3.24195	8.58667	CDH2	SIRPA	CDH19
ECM Proteoglycans R-HSA-3000178	2/55	0.0709493	0.279051	0	0	4.75616	12.5838	DAG1	LAMC1
Hh Mutants Are Degraded By ERAD R-HSA-5362768	2/55	0.0709493	0.279051	0	0	4.75616	12.5838	OS9	UBC
Metabolism Of Amino Acids And Derivatives R-HSA-71291	6/364	0.0709938	0.279051	0	0	2.13419	5.64527	RPS19	DCT	TYRP1	NAALAD2	SLC3A2	TYR
E3 Ubiquitin Ligases Ubiquitinate Target Proteins R-HSA-8866654	2/56	0.073205	0.286089	0	0	4.66785	12.204	PCNA	UBC
Assembly Of Collagen Fibrils And Other Multimeric Structures R-HSA-2022090	2/57	0.0754837	0.28669	0	0	4.58274	11.8411	COL5A3	LOXL3
Interferon Signaling R-HSA-913531	4/200	0.0756995	0.28669	0	0	2.58657	6.6759	IFNAR2	UBC	IFI30	CD44
Reactions Specific To Complex N-glycan Synthesis Pathway R-HSA-975578	1/10	0.0767317	0.28669	0	0	13.9466	35.8069	MAN2A1
Crosslinking Of Collagen Fibrils R-HSA-2243919	1/10	0.0767317	0.28669	0	0	13.9466	35.8069	LOXL3
SLBP Independent Processing Of Histone Pre-mRNAs R-HSA-111367	1/10	0.0767317	0.28669	0	0	13.9466	35.8069	SNRPD3
HDL Remodeling R-HSA-8964058	1/10	0.0767317	0.28669	0	0	13.9466	35.8069	APOE
HuR (ELAVL1) Binds And Stabilizes mRNA R-HSA-450520	1/10	0.0767317	0.28669	0	0	13.9466	35.8069	ENPP2
IRAK2 Mediated Activation Of TAK1 Complex R-HSA-937042	1/10	0.0767317	0.28669	0	0	13.9466	35.8069	UBC
Hh Mutants Abrogate Ligand Secretion R-HSA-5387390	2/58	0.0777848	0.28838	0	0	4.50068	11.4939	OS9	UBC
RHOQ GTPase Cycle R-HSA-9013406	2/59	0.0801079	0.28838	0	0	4.4215	11.1616	TFRC	SLC1A5
Autophagy R-HSA-9612973	3/128	0.082236	0.28838	0	0	3.03323	7.5775	UBC	CHMP2A	VPS28
Defective CFTR Causes Cystic Fibrosis R-HSA-5678895	2/60	0.0824523	0.28838	0	0	4.34505	10.8432	OS9	UBC
ATF6 (ATF6-alpha) Activates Chaperones R-HSA-381033	1/11	0.0840754	0.28838	0	0	12.5513	31.0775	MBTPS1
Pexophagy R-HSA-9664873	1/11	0.0840754	0.28838	0	0	12.5513	31.0775	UBC
Alpha-protein Kinase 1 Signaling Pathway R-HSA-9645460	1/11	0.0840754	0.28838	0	0	12.5513	31.0775	UBC
Aspartate And Asparagine Metabolism R-HSA-8963693	1/11	0.0840754	0.28838	0	0	12.5513	31.0775	NAALAD2
Regulation Of BACH1 Activity R-HSA-9708530	1/11	0.0840754	0.28838	0	0	12.5513	31.0775	UBC
SLBP Dependent Processing Of Replication-Dependent Histone Pre-mRNAs R-HSA-77588	1/11	0.0840754	0.28838	0	0	12.5513	31.0775	SNRPD3
Dermatan Sulfate Biosynthesis R-HSA-2022923	1/11	0.0840754	0.28838	0	0	12.5513	31.0775	CHST14
Digestion Of Dietary Carbohydrate R-HSA-189085	1/11	0.0840754	0.28838	0	0	12.5513	31.0775	PMEL
TICAM1,TRAF6-dependent Induction Of TAK1 Complex R-HSA-9014325	1/11	0.0840754	0.28838	0	0	12.5513	31.0775	UBC
Uptake And Function Of Anthrax Toxins R-HSA-5210891	1/11	0.0840754	0.28838	0	0	12.5513	31.0775	PDCD6IP
Killing Mechanisms R-HSA-9664420	1/11	0.0840754	0.28838	0	0	12.5513	31.0775	FZD7
MET Activates RAP1 And RAC1 R-HSA-8875555	1/11	0.0840754	0.28838	0	0	12.5513	31.0775	RAP1A
Programmed Cell Death R-HSA-5357801	4/208	0.084576	0.28838	0	0	2.48412	6.13605	PDCD6IP	UBC	CHMP2A	STUB1
Cell-cell Junction Organization R-HSA-421270	2/61	0.0848178	0.28838	0	0	4.27119	10.5381	CDH2	CDH19
Signaling By ROBO Receptors R-HSA-376176	4/209	0.08572	0.289998	0	0	2.47188	6.07259	RPS19	GPC1	UBC	DAG1
Asymmetric Localization Of PCP Proteins R-HSA-4608870	2/62	0.0872037	0.293557	0	0	4.19979	10.2454	FZD7	UBC
Reversible Hydration Of Carbon Dioxide R-HSA-1475029	1/12	0.091361	0.295207	0	0	11.4097	27.3026	CA14
Erythropoietin Activates Phosphoinositide-3-kinase (PI3K) R-HSA-9027276	1/12	0.091361	0.295207	0	0	11.4097	27.3026	CLSTN1
Frs2-mediated Activation R-HSA-170968	1/12	0.091361	0.295207	0	0	11.4097	27.3026	RAP1A
TICAM1-dependent Activation Of IRF3/IRF7 R-HSA-9013973	1/12	0.091361	0.295207	0	0	11.4097	27.3026	UBC
Translation Of Replicase And Assembly Of Replication Transcription Complex R-HSA-9679504	1/12	0.091361	0.295207	0	0	11.4097	27.3026	CHMP2A
Hyaluronan Uptake And Degradation R-HSA-2160916	1/12	0.091361	0.295207	0	0	11.4097	27.3026	CD44
Josephin Domain DUBs R-HSA-5689877	1/12	0.091361	0.295207	0	0	11.4097	27.3026	UBC
Semaphorin Interactions R-HSA-373755	2/64	0.0920352	0.295207	0	0	4.0639	9.69477	SEMA6A	PLXND1
Gap-filling DNA Repair Synthesis And Ligation In TC-NER R-HSA-6782210	2/64	0.0920352	0.295207	0	0	4.0639	9.69477	PCNA	UBC
Hedgehog Ligand Biogenesis R-HSA-5358346	2/64	0.0920352	0.295207	0	0	4.0639	9.69477	OS9	UBC
Signaling By Hedgehog R-HSA-5358351	3/135	0.0929014	0.296529	0	0	2.87136	6.82297	OS9	UBC	BOC
Dual Incision In TC-NER R-HSA-6782135	2/65	0.0944798	0.296529	0	0	3.99919	9.43557	PCNA	UBC
Advanced Glycosylation Endproduct Receptor Signaling R-HSA-879415	1/13	0.098589	0.296529	0	0	10.4583	24.2298	APP
Defective EXT1 Causes Exostoses 1, TRPS2 And CHDS R-HSA-3656253	1/13	0.098589	0.296529	0	0	10.4583	24.2298	GPC1
Downregulation Of ERBB2:ERBB3 Signaling R-HSA-1358803	1/13	0.098589	0.296529	0	0	10.4583	24.2298	UBC
Signal Regulatory Protein Family Interactions R-HSA-391160	1/13	0.098589	0.296529	0	0	10.4583	24.2298	SIRPA
Suppression Of Phagosomal Maturation R-HSA-9637687	1/13	0.098589	0.296529	0	0	10.4583	24.2298	UBC
Activation Of Arylsulfatases R-HSA-1663150	1/13	0.098589	0.296529	0	0	10.4583	24.2298	SUMF1
Glycogen Synthesis R-HSA-3322077	1/13	0.098589	0.296529	0	0	10.4583	24.2298	UBC
Transcriptional Regulation Of Testis Differentiation R-HSA-9690406	1/13	0.098589	0.296529	0	0	10.4583	24.2298	PTGDS
p75NTR Recruits Signaling Complexes R-HSA-209543	1/13	0.098589	0.296529	0	0	10.4583	24.2298	UBC
Mitotic Telophase/Cytokinesis R-HSA-68884	1/13	0.098589	0.296529	0	0	10.4583	24.2298	KIF23
NF-kB Is Activated And Signals Survival R-HSA-209560	1/13	0.098589	0.296529	0	0	10.4583	24.2298	UBC
RNA Polymerase II Transcription Termination R-HSA-73856	2/67	0.0994245	0.296529	0	0	3.87575	8.94661	SRSF3	SNRPD3
Regulation Of PTEN Stability And Activity R-HSA-8948751	2/67	0.0994245	0.296529	0	0	3.87575	8.94661	UBC	STUB1
HDR Thru Homologous Recombination (HRR) R-HSA-5685942	2/67	0.0994245	0.296529	0	0	3.87575	8.94661	PCNA	UBC
Prolonged ERK Activation Events R-HSA-169893	1/14	0.10576	0.307336	0	0	9.65336	21.6871	RAP1A
Removal Of Flap Intermediate R-HSA-69166	1/14	0.10576	0.307336	0	0	9.65336	21.6871	PCNA
Tryptophan Catabolism R-HSA-71240	1/14	0.10576	0.307336	0	0	9.65336	21.6871	SLC3A2
Leading Strand Synthesis R-HSA-69109	1/14	0.10576	0.307336	0	0	9.65336	21.6871	PCNA
Mismatch Repair (MMR) Directed By MSH2:MSH3 (MutSbeta) R-HSA-5358606	1/14	0.10576	0.307336	0	0	9.65336	21.6871	PCNA
Mismatch Repair (MMR) Directed By MSH2:MSH6 (MutSalpha) R-HSA-5358565	1/14	0.10576	0.307336	0	0	9.65336	21.6871	PCNA
HIV Infection R-HSA-162906	4/229	0.110148	0.309493	0	0	2.24986	4.96305	PDCD6IP	UBC	CHMP2A	VPS28
Regulation Of RUNX2 Expression And Activity R-HSA-8939902	2/72	0.112089	0.309493	0	0	3.598	7.87407	UBC	STUB1
Signaling By FGFR2 R-HSA-5654738	2/72	0.112089	0.309493	0	0	3.598	7.87407	UBC	HNRNPA1
Processive Synthesis On Lagging Strand R-HSA-69183	1/15	0.112874	0.309493	0	0	8.96338	19.5535	PCNA
Constitutive Signaling By NOTCH1 HD Domain Mutants R-HSA-2691232	1/15	0.112874	0.309493	0	0	8.96338	19.5535	UBC
Regulation Of Innate Immune Responses To Cytosolic DNA R-HSA-3134975	1/15	0.112874	0.309493	0	0	8.96338	19.5535	UBC
Synthesis Of Prostaglandins (PG) And Thromboxanes (TX) R-HSA-2162123	1/15	0.112874	0.309493	0	0	8.96338	19.5535	PTGDS
GRB2:SOS Provides Linkage To MAPK Signaling For Integrins R-HSA-354194	1/15	0.112874	0.309493	0	0	8.96338	19.5535	RAP1A
Glycogen Storage Diseases R-HSA-3229121	1/15	0.112874	0.309493	0	0	8.96338	19.5535	UBC
IRAK2 Mediated Activation Of TAK1 Complex Upon TLR7/8 Or 9 Stimulation R-HSA-975163	1/15	0.112874	0.309493	0	0	8.96338	19.5535	UBC
p130Cas Linkage To MAPK Signaling For Integrins R-HSA-372708	1/15	0.112874	0.309493	0	0	8.96338	19.5535	RAP1A
Mismatch Repair R-HSA-5358508	1/15	0.112874	0.309493	0	0	8.96338	19.5535	PCNA
Negative Regulation Of FLT3 R-HSA-9706369	1/15	0.112874	0.309493	0	0	8.96338	19.5535	UBC
Negative Regulation Of TCF-dependent Signaling By WNT Ligand Antagonists R-HSA-3772470	1/15	0.112874	0.309493	0	0	8.96338	19.5535	LRP6
Plasma Lipoprotein Assembly R-HSA-8963898	1/16	0.119932	0.3161	0	0	8.3654	17.7416	APOE
Rap1 Signaling R-HSA-392517	1/16	0.119932	0.3161	0	0	8.3654	17.7416	RAP1A
Spry Regulation Of FGF Signaling R-HSA-1295596	1/16	0.119932	0.3161	0	0	8.3654	17.7416	UBC
TGF-beta Receptor Signaling In EMT (Epithelial To Mesenchymal Transition) R-HSA-2173791	1/16	0.119932	0.3161	0	0	8.3654	17.7416	UBC
TRAF6-mediated Induction Of TAK1 Complex Within TLR4 Complex R-HSA-937072	1/16	0.119932	0.3161	0	0	8.3654	17.7416	UBC
NLRP3 Inflammasome R-HSA-844456	1/16	0.119932	0.3161	0	0	8.3654	17.7416	APP
Hyaluronan Metabolism R-HSA-2142845	1/16	0.119932	0.3161	0	0	8.3654	17.7416	CD44
p75NTR Signals Via NF-kB R-HSA-193639	1/16	0.119932	0.3161	0	0	8.3654	17.7416	UBC
MAP3K8 (TPL2)-dependent MAPK1/3 Activation R-HSA-5684264	1/16	0.119932	0.3161	0	0	8.3654	17.7416	UBC
NRIF Signals Cell Death From Nucleus R-HSA-205043	1/16	0.119932	0.3161	0	0	8.3654	17.7416	UBC
Protein Ubiquitination R-HSA-8852135	2/76	0.122506	0.321636	0	0	3.40282	7.14456	PCNA	UBC
ABC Transporter Disorders R-HSA-5619084	2/77	0.125146	0.324493	0	0	3.35728	6.97736	OS9	UBC
Transcription-Coupled Nucleotide Excision Repair (TC-NER) R-HSA-6781827	2/77	0.125146	0.324493	0	0	3.35728	6.97736	PCNA	UBC
Activation Of IRF3/IRF7 Mediated By TBK1/IKK Epsilon R-HSA-936964	1/17	0.126934	0.324493	0	0	7.84217	16.1869	UBC
Removal Of Flap Intermediate From C-strand R-HSA-174437	1/17	0.126934	0.324493	0	0	7.84217	16.1869	PCNA
IL-6-type Cytokine Receptor Ligand Interactions R-HSA-6788467	1/17	0.126934	0.324493	0	0	7.84217	16.1869	CNTFR
Vitamin B5 (Pantothenate) Metabolism R-HSA-199220	1/17	0.126934	0.324493	0	0	7.84217	16.1869	ENPP2
MET Activates PTK2 Signaling R-HSA-8874081	1/17	0.126934	0.324493	0	0	7.84217	16.1869	LAMC1
COPI-dependent Golgi-to-ER Retrograde Traffic R-HSA-6811434	2/78	0.1278	0.325482	0	0	3.31294	6.81569	RACGAP1	KIF23
Activation Of SMO R-HSA-5635838	1/18	0.133881	0.333476	0	0	7.38049	14.8407	BOC
Pre-NOTCH Processing In Golgi R-HSA-1912420	1/18	0.133881	0.333476	0	0	7.38049	14.8407	ST3GAL6
Regulation Of NF-kappa B Signaling R-HSA-9758274	1/18	0.133881	0.333476	0	0	7.38049	14.8407	UBC
Constitutive Signaling By Ligand-Responsive EGFR Cancer Variants R-HSA-1236382	1/18	0.133881	0.333476	0	0	7.38049	14.8407	UBC
Regulation Of Signaling By CBL R-HSA-912631	1/18	0.133881	0.333476	0	0	7.38049	14.8407	CLSTN1
TP53 Regulates Transcription Of Genes Involved In G2 Cell Cycle Arrest R-HSA-6804114	1/18	0.133881	0.333476	0	0	7.38049	14.8407	PCNA
DDX58/IFIH1-mediated Induction Of Interferon-Alpha/Beta R-HSA-168928	2/81	0.135839	0.337119	0	0	3.18665	6.36146	APP	UBC
Global Genome Nucleotide Excision Repair (GG-NER) R-HSA-5696399	2/82	0.138544	0.34066	0	0	3.14666	6.21958	PCNA	UBC
Assembly Of Active LPL And LIPC Lipase Complexes R-HSA-8963889	1/19	0.140773	0.34066	0	0	6.97011	13.6657	MBTPS1
Processive Synthesis On C-strand Of Telomere R-HSA-174414	1/19	0.140773	0.34066	0	0	6.97011	13.6657	PCNA
RHO GTPases Activate CIT R-HSA-5625900	1/19	0.140773	0.34066	0	0	6.97011	13.6657	KIF14
Regulation Of TP53 Activity Thru Methylation R-HSA-6804760	1/19	0.140773	0.34066	0	0	6.97011	13.6657	UBC
TICAM1, RIP1-mediated IKK Complex Recruitment R-HSA-168927	1/19	0.140773	0.34066	0	0	6.97011	13.6657	UBC
Transcription Of E2F Targets Under Negative Control By DREAM Complex R-HSA-1362277	1/19	0.140773	0.34066	0	0	6.97011	13.6657	PCNA
Signaling By Rho GTPases R-HSA-194315	8/644	0.141955	0.342302	0	0	1.59982	3.12324	ANLN	PLXND1	TFRC	RACGAP1	ATP6AP1	PCDH7	KIF14	SLC1A5
Hedgehog On State R-HSA-5632684	2/85	0.146727	0.345845	0	0	3.03246	5.81984	BOC	UBC
Chaperone Mediated Autophagy R-HSA-9613829	1/20	0.14761	0.345845	0	0	6.60293	12.6326	UBC
Receptor-type Tyrosine-Protein Phosphatases R-HSA-388844	1/20	0.14761	0.345845	0	0	6.60293	12.6326	LRRC4B
Defective B3GALT6 Causes EDSP2 And SEMDJL1 R-HSA-4420332	1/20	0.14761	0.345845	0	0	6.60293	12.6326	GPC1
Defective B3GAT3 Causes JDSSDHD R-HSA-3560801	1/20	0.14761	0.345845	0	0	6.60293	12.6326	GPC1
Defective B4GALT7 Causes EDS, Progeroid Type R-HSA-3560783	1/20	0.14761	0.345845	0	0	6.60293	12.6326	GPC1
Diseases Associated With N-glycosylation Of Proteins R-HSA-3781860	1/20	0.14761	0.345845	0	0	6.60293	12.6326	MOGS
Lagging Strand Synthesis R-HSA-69186	1/20	0.14761	0.345845	0	0	6.60293	12.6326	PCNA
Regulation Of Expression Of SLITs And ROBOs R-HSA-9010553	3/167	0.148001	0.345845	0	0	2.30734	4.40825	RPS19	UBC	DAG1
Cell Junction Organization R-HSA-446728	2/86	0.149477	0.346909	0	0	2.99621	5.69463	CDH2	CDH19
Signaling By FGFR R-HSA-190236	2/86	0.149477	0.346909	0	0	2.99621	5.69463	UBC	HNRNPA1
RAC2 GTPase Cycle R-HSA-9013404	2/87	0.152237	0.349024	0	0	2.96081	5.57318	TFRC	RACGAP1
PCNA-Dependent Long Patch Base Excision Repair R-HSA-5651801	1/21	0.154393	0.349024	0	0	6.27247	11.7186	PCNA
Deregulated CDK5 Triggers Neurodegenerative Pathways In Alzheimers Disease Models R-HSA-8862803	1/21	0.154393	0.349024	0	0	6.27247	11.7186	APP
HS-GAG Degradation R-HSA-2024096	1/21	0.154393	0.349024	0	0	6.27247	11.7186	GPC1
Inflammasomes R-HSA-622312	1/21	0.154393	0.349024	0	0	6.27247	11.7186	APP
Intrinsic Pathway Of Fibrin Clot Formation R-HSA-140837	1/21	0.154393	0.349024	0	0	6.27247	11.7186	SERPINC1
NOTCH2 Activation And Transmission Of Signal To Nucleus R-HSA-2979096	1/21	0.154393	0.349024	0	0	6.27247	11.7186	UBC
PCP/CE Pathway R-HSA-4086400	2/88	0.155008	0.349024	0	0	2.92623	5.45532	FZD7	UBC
Regulation Of mRNA Stability By Proteins That Bind AU-rich Elements R-HSA-450531	2/88	0.155008	0.349024	0	0	2.92623	5.45532	UBC	ENPP2
Signaling By Rho GTPases, Miro GTPases And RHOBTB3 R-HSA-9716542	8/660	0.1562	0.350547	0	0	1.55926	2.89495	ANLN	PLXND1	TFRC	RACGAP1	ATP6AP1	PCDH7	KIF14	SLC1A5
Sphingolipid Metabolism R-HSA-428157	2/89	0.157788	0.350639	0	0	2.89245	5.34093	GM2A	SUMF1
Unfolded Protein Response (UPR) R-HSA-381119	2/89	0.157788	0.350639	0	0	2.89245	5.34093	DNAJC3	MBTPS1
Interferon Gamma Signaling R-HSA-877300	2/89	0.157788	0.350639	0	0	2.89245	5.34093	IFI30	CD44
Viral mRNA Translation R-HSA-192823	2/90	0.160577	0.352294	0	0	2.85944	5.22986	DNAJC3	RPS19
PINK1-PRKN Mediated Mitophagy R-HSA-5205685	1/22	0.161123	0.352294	0	0	5.97348	10.9051	UBC
Response Of Mtb To Phagocytosis R-HSA-9637690	1/22	0.161123	0.352294	0	0	5.97348	10.9051	UBC
Insertion Of Tail-Anchored Proteins Into Endoplasmic Reticulum Membrane R-HSA-9609523	1/22	0.161123	0.352294	0	0	5.97348	10.9051	APP
Laminin Interactions R-HSA-3000157	1/22	0.161123	0.352294	0	0	5.97348	10.9051	LAMC1
Signaling By TGF-beta Receptor Complex R-HSA-170834	2/91	0.163376	0.354937	0	0	2.82717	5.12199	UBC	STUB1
HCMV Late Events R-HSA-9610379	2/91	0.163376	0.354937	0	0	2.82717	5.12199	CHMP2A	VPS28
Disorders Of Transmembrane Transporters R-HSA-5619115	3/176	0.165072	0.357481	0	0	2.18631	3.93835	OS9	UBC	SLC3A2
Digestion R-HSA-8935690	1/23	0.167799	0.359948	0	0	5.70167	10.1774	PMEL
IKK Complex Recruitment Mediated By RIP1 R-HSA-937041	1/23	0.167799	0.359948	0	0	5.70167	10.1774	UBC
Miscellaneous Transport And Binding Events R-HSA-5223345	1/23	0.167799	0.359948	0	0	5.70167	10.1774	AZGP1
RAC1 GTPase Cycle R-HSA-9013149	3/178	0.168943	0.361262	0	0	2.1611	3.84285	TFRC	RACGAP1	SLC1A5
APC/C:Cdc20 Mediated Degradation Of Cyclin B R-HSA-174048	1/24	0.174423	0.364946	0	0	5.45349	9.52329	UBC
Aggrephagy R-HSA-9646399	1/24	0.174423	0.364946	0	0	5.45349	9.52329	UBC
Defective Intrinsic Pathway For Apoptosis R-HSA-9734009	1/24	0.174423	0.364946	0	0	5.45349	9.52329	APP
Signaling By EGFR In Cancer R-HSA-1643713	1/24	0.174423	0.364946	0	0	5.45349	9.52329	UBC
Signaling By Erythropoietin R-HSA-9006335	1/24	0.174423	0.364946	0	0	5.45349	9.52329	CLSTN1
Glycogen Metabolism R-HSA-8982491	1/24	0.174423	0.364946	0	0	5.45349	9.52329	UBC
Interleukin-6 Family Signaling R-HSA-6783589	1/24	0.174423	0.364946	0	0	5.45349	9.52329	CNTFR
MyD88 Cascade Initiated On Plasma Membrane R-HSA-975871	2/96	0.177494	0.368491	0	0	2.67611	4.62651	APP	UBC
Polymerase Switching On C-strand Of Telomere R-HSA-174411	1/25	0.180994	0.368491	0	0	5.226	8.93276	PCNA
Basigin Interactions R-HSA-210991	1/25	0.180994	0.368491	0	0	5.226	8.93276	SLC3A2
Regulation Of IFNA/IFNB Signaling R-HSA-912694	1/25	0.180994	0.368491	0	0	5.226	8.93276	IFNAR2
Resolution Of AP Sites Via Multiple-Nucleotide Patch Replacement Pathway R-HSA-110373	1/25	0.180994	0.368491	0	0	5.226	8.93276	PCNA
TRAF6 Mediated NF-kB Activation R-HSA-933542	1/25	0.180994	0.368491	0	0	5.226	8.93276	APP
Inactivation Of CSF3 (G-CSF) Signaling R-HSA-9705462	1/25	0.180994	0.368491	0	0	5.226	8.93276	UBC
NOTCH3 Activation And Transmission Of Signal To Nucleus R-HSA-9013507	1/25	0.180994	0.368491	0	0	5.226	8.93276	UBC
NOTCH3 Intracellular Domain Regulates Transcription R-HSA-9013508	1/25	0.180994	0.368491	0	0	5.226	8.93276	PLXND1
Response Of EIF2AK4 (GCN2) To Amino Acid Deficiency R-HSA-9633012	2/98	0.183194	0.37075	0	0	2.62009	4.44684	RPS19	GCN1
Visual Phototransduction R-HSA-2187338	2/98	0.183194	0.37075	0	0	2.62009	4.44684	GPC1	APOE
Metabolism Of Vitamins And Cofactors R-HSA-196854	3/186	0.184683	0.371747	0	0	2.06578	3.48935	GPC1	ENPP2	APOE
GAG Synthesis Requires Tetrasaccharide Linker Sequence R-HSA-1971475	1/26	0.187513	0.371747	0	0	5.01671	8.39749	GPC1
APC-Cdc20 Mediated Degradation Of Nek2A R-HSA-179409	1/26	0.187513	0.371747	0	0	5.01671	8.39749	UBC
Pyroptosis R-HSA-5620971	1/26	0.187513	0.371747	0	0	5.01671	8.39749	CHMP2A
FGFR2 Alternative Splicing R-HSA-6803529	1/26	0.187513	0.371747	0	0	5.01671	8.39749	HNRNPA1
Infection With Mycobacterium Tuberculosis R-HSA-9635486	1/26	0.187513	0.371747	0	0	5.01671	8.39749	UBC
Insulin Receptor Recycling R-HSA-77387	1/26	0.187513	0.371747	0	0	5.01671	8.39749	ATP6AP1
TRAF6 Mediated Induction Of NFkB And MAP Kinases Upon TLR7/8 Or 9 Activation R-HSA-975138	2/101	0.191794	0.377143	0	0	2.54031	4.1949	APP	UBC
FLT3 Signaling In Disease R-HSA-9682385	1/27	0.193981	0.377143	0	0	4.82352	7.91054	UBC
G0 And Early G1 R-HSA-1538133	1/27	0.193981	0.377143	0	0	4.82352	7.91054	PCNA
Insulin Processing R-HSA-264876	1/27	0.193981	0.377143	0	0	4.82352	7.91054	CPE
Integrin Signaling R-HSA-354192	1/27	0.193981	0.377143	0	0	4.82352	7.91054	RAP1A
Interleukin Receptor SHC Signaling R-HSA-912526	1/27	0.193981	0.377143	0	0	4.82352	7.91054	CLSTN1
ABC-family Proteins Mediated Transport R-HSA-382556	2/102	0.194672	0.377143	0	0	2.51478	4.11527	OS9	UBC
MyD88 Dependent Cascade Initiated On Endosome R-HSA-975155	2/102	0.194672	0.377143	0	0	2.51478	4.11527	APP	UBC
Toll Like Receptor 3 (TLR3) Cascade R-HSA-168164	2/103	0.197557	0.380562	0	0	2.48975	4.03771	APP	UBC
Toll Like Receptor 7/8 (TLR7/8) Cascade R-HSA-168181	2/103	0.197557	0.380562	0	0	2.48975	4.03771	APP	UBC
Digestion And Absorption R-HSA-8963743	1/28	0.200398	0.382875	0	0	4.64463	7.46602	PMEL
Mitophagy R-HSA-5205647	1/28	0.200398	0.382875	0	0	4.64463	7.46602	UBC
Transport Of Inorganic Cations/Anions And Amino Acids/Oligopeptides R-HSA-425393	2/104	0.200446	0.382875	0	0	2.46522	3.96212	SLC3A2	SLC1A5
Peptide Ligand-Binding Receptors R-HSA-375276	3/196	0.204873	0.385203	0	0	1.95775	3.10375	APP	GPNMB	CX3CL1
SARS-CoV-2-host Interactions R-HSA-9705683	3/196	0.204873	0.385203	0	0	1.95775	3.10375	IFNAR2	RPS19	SNRPD3
Toll Like Receptor 9 (TLR9) Cascade R-HSA-168138	2/106	0.20624	0.385203	0	0	2.41756	3.81665	APP	UBC
Processing Of Capped Intronless Pre-mRNA R-HSA-75067	1/29	0.206763	0.385203	0	0	4.47853	7.05897	SNRPD3
Disassembly Of Destruction Complex And Recruitment Of AXIN To Membrane R-HSA-4641262	1/29	0.206763	0.385203	0	0	4.47853	7.05897	LRP6
G1/S-Specific Transcription R-HSA-69205	1/29	0.206763	0.385203	0	0	4.47853	7.05897	PCNA
Uptake And Actions Of Bacterial Toxins R-HSA-5339562	1/29	0.206763	0.385203	0	0	4.47853	7.05897	PDCD6IP
Interaction Between L1 And Ankyrins R-HSA-445095	1/29	0.206763	0.385203	0	0	4.47853	7.05897	NRCAM
Negative Regulation Of FGFR3 Signaling R-HSA-5654732	1/29	0.206763	0.385203	0	0	4.47853	7.05897	UBC
MyD88-independent TLR4 Cascade R-HSA-166166	2/107	0.209144	0.388573	0	0	2.39442	3.74663	APP	UBC
Nucleotide Excision Repair R-HSA-5696398	2/108	0.212052	0.391604	0	0	2.37171	3.67834	PCNA	UBC
Signaling By CSF3 (G-CSF) R-HSA-9674555	1/30	0.213079	0.391604	0	0	4.32388	6.68512	UBC
Synthesis Of Active Ubiquitin: Roles Of E1 And E2 Enzymes R-HSA-8866652	1/30	0.213079	0.391604	0	0	4.32388	6.68512	UBC
HS-GAG Biosynthesis R-HSA-2022928	1/30	0.213079	0.391604	0	0	4.32388	6.68512	GPC1
Signaling By B Cell Receptor (BCR) R-HSA-983705	2/109	0.214964	0.393546	0	0	2.34943	3.61174	CLSTN1	UBC
Signaling By NOTCH R-HSA-157118	3/203	0.219297	0.393546	0	0	1.88856	2.86556	PLXND1	UBC	ST3GAL6
Activated NOTCH1 Transmits Signal To Nucleus R-HSA-2122948	1/31	0.219344	0.393546	0	0	4.17954	6.34083	UBC
Antigen Activates B Cell Receptor Leading To Second Messenger Generation R-HSA-983695	1/31	0.219344	0.393546	0	0	4.17954	6.34083	CLSTN1
DNA Strand Elongation R-HSA-69190	1/31	0.219344	0.393546	0	0	4.17954	6.34083	PCNA
Sealing Of Nuclear Envelope (NE) By ESCRT-III R-HSA-9668328	1/31	0.219344	0.393546	0	0	4.17954	6.34083	CHMP2A
Downregulation Of SMAD2/3:SMAD4 Transcriptional Activity R-HSA-2173795	1/31	0.219344	0.393546	0	0	4.17954	6.34083	UBC
Metalloprotease DUBs R-HSA-5689901	1/31	0.219344	0.393546	0	0	4.17954	6.34083	UBC
Negative Regulation Of FGFR4 Signaling R-HSA-5654733	1/31	0.219344	0.393546	0	0	4.17954	6.34083	UBC
MyD88:MAL(TIRAP) Cascade Initiated On Plasma Membrane R-HSA-166058	2/112	0.223722	0.399934	0	0	2.285	3.42146	APP	UBC
Cargo Concentration In ER R-HSA-5694530	1/32	0.22556	0.399934	0	0	4.04451	6.02296	CTSZ
Signaling By NOTCH2 R-HSA-1980145	1/32	0.22556	0.399934	0	0	4.04451	6.02296	UBC
Adaptive Immune System R-HSA-1280218	8/733	0.228997	0.399934	0	0	1.39692	2.05913	RAP1A	RAET1E	RACGAP1	CLSTN1	UBC	KIF23	STUB1	IFI30
HDR Thru Homologous Recombination (HRR) Or Single Strand Annealing (SSA) R-HSA-5693567	2/114	0.229576	0.399934	0	0	2.24397	3.30205	PCNA	UBC
Interleukin-1 Signaling R-HSA-9020702	2/114	0.229576	0.399934	0	0	2.24397	3.30205	APP	UBC
Macroautophagy R-HSA-1632852	2/114	0.229576	0.399934	0	0	2.24397	3.30205	UBC	CHMP2A
Oncogene Induced Senescence R-HSA-2559585	1/33	0.231727	0.399934	0	0	3.91792	5.72877	UBC
Activation Of Matrix Metalloproteinases R-HSA-1592389	1/33	0.231727	0.399934	0	0	3.91792	5.72877	MMP14
Sialic Acid Metabolism R-HSA-4085001	1/33	0.231727	0.399934	0	0	3.91792	5.72877	ST3GAL6
Signaling By WNT In Cancer R-HSA-4791275	1/33	0.231727	0.399934	0	0	3.91792	5.72877	LRP6
Signaling By High-Kinase Activity BRAF Mutants R-HSA-6802948	1/33	0.231727	0.399934	0	0	3.91792	5.72877	RAP1A
Signaling To ERKs R-HSA-187687	1/33	0.231727	0.399934	0	0	3.91792	5.72877	RAP1A
Telomere C-strand (Lagging Strand) Synthesis R-HSA-174417	1/33	0.231727	0.399934	0	0	3.91792	5.72877	PCNA
Negative Regulation Of FGFR1 Signaling R-HSA-5654726	1/33	0.231727	0.399934	0	0	3.91792	5.72877	UBC
COPI-independent Golgi-to-ER Retrograde Traffic R-HSA-6811436	1/34	0.237844	0.40842	0	0	3.799	5.45589	GALNT1
Negative Regulation Of FGFR2 Signaling R-HSA-5654727	1/34	0.237844	0.40842	0	0	3.799	5.45589	UBC
Regulation Of TNFR1 Signaling R-HSA-5357905	1/35	0.243914	0.413164	0	0	3.68708	5.20225	UBC
Negative Regulators Of DDX58/IFIH1 Signaling R-HSA-936440	1/35	0.243914	0.413164	0	0	3.68708	5.20225	UBC
Signaling By TGFB Family Members R-HSA-9006936	2/119	0.244253	0.413164	0	0	2.14753	3.02706	UBC	STUB1
Synthesis Of DNA R-HSA-69239	2/119	0.244253	0.413164	0	0	2.14753	3.02706	PCNA	UBC
Transcriptional Regulation By RUNX2 R-HSA-8878166	2/119	0.244253	0.413164	0	0	2.14753	3.02706	UBC	STUB1
Homology Directed Repair R-HSA-5693538	2/119	0.244253	0.413164	0	0	2.14753	3.02706	PCNA	UBC
Diseases Of Signal Transduction By Growth Factor Receptors And Second Messengers R-HSA-5663202	5/424	0.248659	0.415873	0	0	1.50497	2.09443	RAP1A	OS9	CLSTN1	UBC	LRP6
Platelet Aggregation (Plug Formation) R-HSA-76009	1/36	0.249935	0.415873	0	0	3.58156	4.96602	RAP1A
Regulation Of TP53 Degradation R-HSA-6804757	1/36	0.249935	0.415873	0	0	3.58156	4.96602	UBC
SMAD2/SMAD3:SMAD4 Heterotrimer Regulates Transcription R-HSA-2173796	1/36	0.249935	0.415873	0	0	3.58156	4.96602	UBC
Transcriptional Regulation By AP-2 (TFAP2) Family Of Transcription Factors R-HSA-8864260	1/36	0.249935	0.415873	0	0	3.58156	4.96602	APOE
NR1H3 And NR1H2 Regulate Gene Expression Linked To Cholesterol Transport And Efflux R-HSA-9029569	1/36	0.249935	0.415873	0	0	3.58156	4.96602	APOE
HCMV Infection R-HSA-9609646	2/121	0.250135	0.415873	0	0	2.11122	2.92563	CHMP2A	VPS28
Regulation Of TP53 Expression And Degradation R-HSA-6806003	1/37	0.255909	0.420334	0	0	3.48189	4.74559	UBC
DNA Damage Recognition In GG-NER R-HSA-5696394	1/37	0.255909	0.420334	0	0	3.48189	4.74559	UBC
FLT3 Signaling R-HSA-9607240	1/37	0.255909	0.420334	0	0	3.48189	4.74559	UBC
Fatty acyl-CoA Biosynthesis R-HSA-75105	1/37	0.255909	0.420334	0	0	3.48189	4.74559	PPT1
MAP2K And MAPK Activation R-HSA-5674135	1/37	0.255909	0.420334	0	0	3.48189	4.74559	RAP1A
Resolution Of Abasic Sites (AP Sites) R-HSA-73933	1/38	0.261836	0.426974	0	0	3.38762	4.53954	PCNA
Signaling By RAF1 Mutants R-HSA-9656223	1/38	0.261836	0.426974	0	0	3.38762	4.53954	RAP1A
Fanconi Anemia Pathway R-HSA-6783310	1/38	0.261836	0.426974	0	0	3.38762	4.53954	UBC
Ovarian Tumor Domain Proteases R-HSA-5689896	1/39	0.267715	0.434478	0	0	3.2983	4.34661	UBC
Signaling By FGFR3 R-HSA-5654741	1/39	0.267715	0.434478	0	0	3.2983	4.34661	UBC
RET Signaling R-HSA-8853659	1/40	0.273548	0.439981	0	0	3.21357	4.16568	CLSTN1
Collagen Degradation R-HSA-1442490	1/40	0.273548	0.439981	0	0	3.21357	4.16568	MMP14
Signaling By FGFR4 R-HSA-5654743	1/40	0.273548	0.439981	0	0	3.21357	4.16568	UBC
G1/S Transition R-HSA-69206	2/129	0.273694	0.439981	0	0	1.97743	2.56224	PCNA	UBC
Paradoxical Activation Of RAF Signaling By Kinase Inactive BRAF R-HSA-6802955	1/41	0.279335	0.446936	0	0	3.13307	3.99574	RAP1A
Negative Regulation Of MAPK Pathway R-HSA-5675221	1/41	0.279335	0.446936	0	0	3.13307	3.99574	UBC
Deactivation Of Beta-Catenin Transactivating Complex R-HSA-3769402	1/42	0.285076	0.450818	0	0	3.0565	3.8359	UBC
Formation Of Incision Complex In GG-NER R-HSA-5696395	1/42	0.285076	0.450818	0	0	3.0565	3.8359	UBC
Gamma Carboxylation, Hypusine Formation And Arylsulfatase Activation R-HSA-163841	1/42	0.285076	0.450818	0	0	3.0565	3.8359	SUMF1
Glucagon-like Peptide-1 (GLP1) Regulates Insulin Secretion R-HSA-381676	1/42	0.285076	0.450818	0	0	3.0565	3.8359	RAP1A
Intra-Golgi Traffic R-HSA-6811438	1/42	0.285076	0.450818	0	0	3.0565	3.8359	MAN2A1
SUMOylation Of Transcription Cofactors R-HSA-3899300	1/43	0.290772	0.458758	0	0	2.98357	3.68536	SAFB
Factors Involved In Megakaryocyte Development And Platelet Production R-HSA-983231	2/136	0.294289	0.46231	0	0	1.87347	2.29161	RACGAP1	KIF23
Collagen Chain Trimerization R-HSA-8948216	1/44	0.296422	0.46231	0	0	2.91404	3.54339	COL5A3
TNF Signaling R-HSA-75893	1/44	0.296422	0.46231	0	0	2.91404	3.54339	UBC
Interleukin-2 Family Signaling R-HSA-451927	1/44	0.296422	0.46231	0	0	2.91404	3.54339	CLSTN1
Interleukin-3, Interleukin-5 And GM-CSF Signaling R-HSA-512988	1/44	0.296422	0.46231	0	0	2.91404	3.54339	CLSTN1
Influenza Viral RNA Transcription And Replication R-HSA-168273	2/137	0.297226	0.462502	0	0	1.8595	2.25606	DNAJC3	RPS19
SUMOylation Of DNA Replication Proteins R-HSA-4615885	1/45	0.302028	0.467834	0	0	2.84767	3.40933	PCNA
TBC/RABGAPs R-HSA-8854214	1/45	0.302028	0.467834	0	0	2.84767	3.40933	ARF6
PTEN Regulation R-HSA-6807070	2/139	0.303094	0.468418	0	0	1.83216	2.18708	UBC	STUB1
Toll Like Receptor 4 (TLR4) Cascade R-HSA-166016	2/140	0.306025	0.471875	0	0	1.81879	2.15361	APP	UBC
XBP1(S) Activates Chaperone Genes R-HSA-381038	1/46	0.307589	0.472146	0	0	2.78425	3.2826	DNAJC3
NR1H2 And NR1H3-mediated Signaling R-HSA-9024446	1/46	0.307589	0.472146	0	0	2.78425	3.2826	APOE
Beta-catenin Independent WNT Signaling R-HSA-3858494	2/142	0.31188	0.477654	0	0	1.79263	2.08866	FZD7	UBC
Cyclin D Associated Events In G1 R-HSA-69231	1/47	0.313107	0.478455	0	0	2.72358	3.16266	UBC
Retrograde Transport At Trans-Golgi-Network R-HSA-6811440	1/48	0.31858	0.482482	0	0	2.6655	3.04901	IGF2R
IRE1alpha Activates Chaperones R-HSA-381070	1/48	0.31858	0.482482	0	0	2.6655	3.04901	DNAJC3
Inositol Phosphate Metabolism R-HSA-1483249	1/48	0.31858	0.482482	0	0	2.6655	3.04901	MINPP1
NOTCH1 Intracellular Domain Regulates Transcription R-HSA-2122947	1/48	0.31858	0.482482	0	0	2.6655	3.04901	UBC
Regulation Of Activated PAK-2p34 By Proteasome Mediated Degradation R-HSA-211733	1/49	0.324011	0.484236	0	0	2.60984	2.94123	UBC
EPH-ephrin Mediated Repulsion Of Cells R-HSA-3928665	1/49	0.324011	0.484236	0	0	2.60984	2.94123	EFNA5
Signaling By FGFR1 R-HSA-5654736	1/49	0.324011	0.484236	0	0	2.60984	2.94123	UBC
TP53 Regulates Transcription Of Cell Cycle Genes R-HSA-6791312	1/49	0.324011	0.484236	0	0	2.60984	2.94123	PCNA
mRNA Splicing - Minor Pathway R-HSA-72165	1/49	0.324011	0.484236	0	0	2.60984	2.94123	SNRPD3
Netrin-1 Signaling R-HSA-373752	1/49	0.324011	0.484236	0	0	2.60984	2.94123	UNC5C
Cytokine Signaling In Immune System R-HSA-1280215	7/702	0.325212	0.484965	0	0	1.26867	1.42507	IFNAR2	APP	CNTFR	CLSTN1	UBC	IFI30	CD44
Mitotic G1 Phase And G1/S Transition R-HSA-453279	2/147	0.326471	0.485778	0	0	1.73038	1.93701	PCNA	UBC
Extension Of Telomeres R-HSA-180786	1/50	0.329398	0.486378	0	0	2.55645	2.8389	PCNA
Formation Of Ternary Complex, And Subsequently, 43S Complex R-HSA-72695	1/50	0.329398	0.486378	0	0	2.55645	2.8389	RPS19
CDC42 GTPase Cycle R-HSA-9013148	2/149	0.332286	0.486378	0	0	1.70666	1.88033	TFRC	RACGAP1
DNA Double-Strand Break Repair R-HSA-5693532	2/149	0.332286	0.486378	0	0	1.70666	1.88033	PCNA	UBC
Autodegradation Of E3 Ubiquitin Ligase COP1 R-HSA-349425	1/51	0.334743	0.486378	0	0	2.50519	2.74166	UBC
Synthesis Of PIPs At Plasma Membrane R-HSA-1660499	1/51	0.334743	0.486378	0	0	2.50519	2.74166	CLSTN1
GSK3B And BTRC:CUL1-mediated-degradation Of NFE2L2 R-HSA-9762114	1/51	0.334743	0.486378	0	0	2.50519	2.74166	UBC
Transcriptional Activity Of SMAD2/SMAD3:SMAD4 Heterotrimer R-HSA-2173793	1/51	0.334743	0.486378	0	0	2.50519	2.74166	UBC
Ubiquitin Mediated Degradation Of Phosphorylated Cdc25A R-HSA-69601	1/51	0.334743	0.486378	0	0	2.50519	2.74166	UBC
Ubiquitin-dependent Degradation Of Cyclin D R-HSA-75815	1/51	0.334743	0.486378	0	0	2.50519	2.74166	UBC
Vpu Mediated Degradation Of CD4 R-HSA-180534	1/51	0.334743	0.486378	0	0	2.50519	2.74166	UBC
RHOD GTPase Cycle R-HSA-9013405	1/52	0.340045	0.489895	0	0	2.45594	2.64917	RACGAP1
Regulation Of Apoptosis R-HSA-169911	1/52	0.340045	0.489895	0	0	2.45594	2.64917	UBC
Formation Of TC-NER Pre-Incision Complex R-HSA-6781823	1/52	0.340045	0.489895	0	0	2.45594	2.64917	UBC
Metabolism Of Non-Coding RNA R-HSA-194441	1/52	0.340045	0.489895	0	0	2.45594	2.64917	SNRPD3
Interleukin-1 Family Signaling R-HSA-446652	2/152	0.340981	0.490204	0	0	1.67227	1.79924	APP	UBC
Cellular Response To Starvation R-HSA-9711097	2/153	0.343872	0.490204	0	0	1.66111	1.77321	RPS19	GCN1
Nucleotide-binding Domain, Leucine Rich Repeat Containing NLR Signaling Pathways R-HSA-168643	1/53	0.345305	0.490204	0	0	2.40859	2.56112	APP
Sensory Processing Of Sound By Outer Hair Cells Of Cochlea R-HSA-9662361	1/53	0.345305	0.490204	0	0	2.40859	2.56112	EPS8
Heparan Sulfate/Heparin (HS-GAG) Metabolism R-HSA-1638091	1/53	0.345305	0.490204	0	0	2.40859	2.56112	GPC1
Vif-mediated Degradation Of APOBEC3G R-HSA-180585	1/53	0.345305	0.490204	0	0	2.40859	2.56112	UBC
Negative Regulation Of NOTCH4 Signaling R-HSA-9604323	1/53	0.345305	0.490204	0	0	2.40859	2.56112	UBC
DNA Replication R-HSA-69306	2/155	0.349642	0.491456	0	0	1.63923	1.72258	PCNA	UBC
AUF1 (hnRNP D0) Binds And Destabilizes mRNA R-HSA-450408	1/54	0.350524	0.491456	0	0	2.36303	2.47723	UBC
Regulation Of RUNX3 Expression And Activity R-HSA-8941858	1/54	0.350524	0.491456	0	0	2.36303	2.47723	UBC
SCF-beta-TrCP Mediated Degradation Of Emi1 R-HSA-174113	1/54	0.350524	0.491456	0	0	2.36303	2.47723	UBC
Degradation Of AXIN R-HSA-4641257	1/54	0.350524	0.491456	0	0	2.36303	2.47723	UBC
FBXL7 Down-Regulates AURKA During Mitotic Entry And In Early Mitosis R-HSA-8854050	1/54	0.350524	0.491456	0	0	2.36303	2.47723	UBC
Influenza Infection R-HSA-168255	2/157	0.355394	0.495649	0	0	1.61792	1.67378	DNAJC3	RPS19
Regulation Of Cholesterol Biosynthesis By SREBP (SREBF) R-HSA-1655829	1/55	0.355701	0.495649	0	0	2.31915	2.39722	MBTPS1
Degradation Of DVL R-HSA-4641258	1/55	0.355701	0.495649	0	0	2.31915	2.39722	UBC
PIP3 Activates AKT Signaling R-HSA-1257604	3/268	0.358984	0.499201	0	0	1.42061	1.45538	CLSTN1	UBC	STUB1
Chemokine Receptors Bind Chemokines R-HSA-380108	1/56	0.360837	0.499734	0	0	2.27687	2.32088	CX3CL1
Stabilization Of P53 R-HSA-69541	1/56	0.360837	0.499734	0	0	2.27687	2.32088	UBC
Ribosomal Scanning And Start Codon Recognition R-HSA-72702	1/57	0.365933	0.504735	0	0	2.2361	2.24796	RPS19
Translation Initiation Complex Formation R-HSA-72649	1/57	0.365933	0.504735	0	0	2.2361	2.24796	RPS19
S Phase R-HSA-69242	2/161	0.366845	0.504969	0	0	1.57689	1.58133	PCNA	UBC
Toll-like Receptor Cascades R-HSA-168898	2/162	0.369696	0.505301	0	0	1.56696	1.55924	APP	UBC
mRNA Activation Upon Binding Of Cap-Binding Complex And eIFs, Subsequent Binding To 43S R-HSA-72662	1/58	0.370988	0.505301	0	0	2.19676	2.17827	RPS19
Constitutive Signaling By NOTCH1 HD+PEST Domain Mutants R-HSA-2894862	1/58	0.370988	0.505301	0	0	2.19676	2.17827	UBC
mRNA 3-End Processing R-HSA-72187	1/58	0.370988	0.505301	0	0	2.19676	2.17827	SRSF3
NIK To Noncanonical NF-kB Signaling R-HSA-5676590	1/58	0.370988	0.505301	0	0	2.19676	2.17827	UBC
Protein Localization R-HSA-9609507	2/164	0.375383	0.505301	0	0	1.54746	1.51621	APP	UBC
Arachidonic Acid Metabolism R-HSA-2142753	1/59	0.376003	0.505301	0	0	2.15877	2.11162	PTGDS
SCF(Skp2)-mediated Degradation Of P27/P21 R-HSA-187577	1/59	0.376003	0.505301	0	0	2.15877	2.11162	UBC
Degradation Of GLI1 By Proteasome R-HSA-5610780	1/59	0.376003	0.505301	0	0	2.15877	2.11162	UBC
Degradation Of GLI2 By Proteasome R-HSA-5610783	1/59	0.376003	0.505301	0	0	2.15877	2.11162	UBC
GLI3 Is Processed To GLI3R By Proteasome R-HSA-5610785	1/59	0.376003	0.505301	0	0	2.15877	2.11162	UBC
Role Of GTSE1 In G2/M Progression After G2 Checkpoint R-HSA-8852276	1/59	0.376003	0.505301	0	0	2.15877	2.11162	UBC
Recruitment And ATM-mediated Phosphorylation Of Repair And Signal Proteins At DNA Double Strand Breaks R-HSA-5693565	1/60	0.380979	0.509972	0	0	2.12208	2.04783	UBC
rRNA Modification In Nucleus And Cytosol R-HSA-6790901	1/60	0.380979	0.509972	0	0	2.12208	2.04783	THUMPD1
DNA Double Strand Break Response R-HSA-5693606	1/61	0.385915	0.513546	0	0	2.0866	1.98674	UBC
Dectin-1 Mediated Noncanonical NF-kB Signaling R-HSA-5607761	1/61	0.385915	0.513546	0	0	2.0866	1.98674	UBC
Selective Autophagy R-HSA-9663891	1/61	0.385915	0.513546	0	0	2.0866	1.98674	UBC
SUMO E3 Ligases SUMOylate Target Proteins R-HSA-3108232	2/168	0.386692	0.513576	0	0	1.50986	1.43456	PCNA	SAFB
Signaling By BRAF And RAF1 Fusions R-HSA-6802952	1/62	0.390812	0.517027	0	0	2.05229	1.92819	RAP1A
MAP Kinase Activation R-HSA-450294	1/62	0.390812	0.517027	0	0	2.05229	1.92819	UBC
Peroxisomal Protein Import R-HSA-9033241	1/63	0.39567	0.519412	0	0	2.01909	1.87205	UBC
Autodegradation Of Cdh1 By Cdh1:APC/C R-HSA-174084	1/63	0.39567	0.519412	0	0	2.01909	1.87205	UBC
Cytosolic Sensors Of Pathogen-Associated DNA R-HSA-1834949	1/63	0.39567	0.519412	0	0	2.01909	1.87205	UBC
Synthesis Of Substrates In N-glycan Biosythesis R-HSA-446219	1/63	0.39567	0.519412	0	0	2.01909	1.87205	ST3GAL6
Oxygen-dependent Proline Hydroxylation Of Hypoxia-inducible Factor Alpha R-HSA-1234176	1/64	0.400489	0.523997	0	0	1.98694	1.81818	UBC
Fatty Acid Metabolism R-HSA-8978868	2/173	0.400704	0.523997	0	0	1.46534	1.3401	PPT1	PTGDS
SUMOylation R-HSA-2990846	2/174	0.403488	0.526626	0	0	1.45675	1.32215	PCNA	SAFB
Regulation Of RAS By GAPs R-HSA-5658442	1/65	0.405271	0.52693	0	0	1.9558	1.76647	UBC
p53-Dependent G1 DNA Damage Response R-HSA-69563	1/65	0.405271	0.52693	0	0	1.9558	1.76647	UBC
Ion Channel Transport R-HSA-983712	2/175	0.406267	0.527217	0	0	1.44825	1.30451	ATP6AP1	UBC
Activation Of NF-kappaB In B Cells R-HSA-1169091	1/66	0.410014	0.529051	0	0	1.92561	1.7168	UBC
COPII-mediated Vesicle Transport R-HSA-204005	1/66	0.410014	0.529051	0	0	1.92561	1.7168	CTSZ
Integrin Cell Surface Interactions R-HSA-216083	1/66	0.410014	0.529051	0	0	1.92561	1.7168	CD44
APC/C:Cdc20 Mediated Degradation Of Securin R-HSA-174154	1/67	0.41472	0.531227	0	0	1.89634	1.66906	UBC
Sensory Processing Of Sound By Inner Hair Cells Of Cochlea R-HSA-9662360	1/67	0.41472	0.531227	0	0	1.89634	1.66906	EPS8
G1/S DNA Damage Checkpoints R-HSA-69615	1/67	0.41472	0.531227	0	0	1.89634	1.66906	UBC
Signaling By WNT R-HSA-195721	3/294	0.414826	0.531227	0	0	1.29196	1.1368	FZD7	UBC	LRP6
Orc1 Removal From Chromatin R-HSA-68949	1/69	0.42402	0.538942	0	0	1.84038	1.57899	UBC
Circadian Clock R-HSA-400253	1/69	0.42402	0.538942	0	0	1.84038	1.57899	UBC
Diseases Associated With O-glycosylation Of Proteins R-HSA-3906995	1/69	0.42402	0.538942	0	0	1.84038	1.57899	DAG1
Interleukin-17 Signaling R-HSA-448424	1/69	0.42402	0.538942	0	0	1.84038	1.57899	UBC
Diseases Of Programmed Cell Death R-HSA-9645723	1/71	0.433174	0.549549	0	0	1.78761	1.49555	APP
Base Excision Repair R-HSA-73884	1/72	0.437696	0.551173	0	0	1.76235	1.4561	PCNA
CDK-mediated Phosphorylation And Removal Of Cdc6 R-HSA-69017	1/72	0.437696	0.551173	0	0	1.76235	1.4561	UBC
Cdc20:Phospho-APC/C Mediated Degradation Of Cyclin A R-HSA-174184	1/72	0.437696	0.551173	0	0	1.76235	1.4561	UBC
Interferon Alpha/Beta Signaling R-HSA-909733	1/72	0.437696	0.551173	0	0	1.76235	1.4561	IFNAR2
Intracellular Signaling By Second Messengers R-HSA-9006925	3/306	0.440111	0.552728	0	0	1.24004	1.01773	CLSTN1	UBC	STUB1
APC/C:Cdh1 Mediated Degradation Of Cdc20 And APC/C:Cdh1 Targets In Late Mitosis/Early G1 R-HSA-174178	1/73	0.442183	0.552728	0	0	1.73778	1.41809	UBC
APC:Cdc20 Mediated Degradation Of Cell Cycle Proteins Before Cycle Checkpoint Satisfied R-HSA-179419	1/73	0.442183	0.552728	0	0	1.73778	1.41809	UBC
Cellular Response To Hypoxia R-HSA-1234174	1/73	0.442183	0.552728	0	0	1.73778	1.41809	UBC
rRNA Processing In Nucleus And Cytosol R-HSA-8868773	2/189	0.444486	0.553207	0	0	1.33887	1.08561	RPS19	THUMPD1
RHOG GTPase Cycle R-HSA-9013408	1/74	0.446633	0.553207	0	0	1.71389	1.38142	TFRC
Cell Death Signaling Via NRAGE, NRIF And NADE R-HSA-204998	1/74	0.446633	0.553207	0	0	1.71389	1.38142	UBC
Signaling By NOTCH1 R-HSA-1980143	1/74	0.446633	0.553207	0	0	1.71389	1.38142	UBC
Transport Of Mature mRNA Derived From An Intron-Containing Transcript R-HSA-159236	1/74	0.446633	0.553207	0	0	1.71389	1.38142	SRSF3
APC/C:Cdc20 Mediated Degradation Of Mitotic Proteins R-HSA-176409	1/75	0.451049	0.554635	0	0	1.69064	1.34605	UBC
Sensory Processing Of Sound R-HSA-9659379	1/75	0.451049	0.554635	0	0	1.69064	1.34605	EPS8
ISG15 Antiviral Mechanism R-HSA-1169408	1/75	0.451049	0.554635	0	0	1.69064	1.34605	UBC
Nuclear Envelope (NE) Reassembly R-HSA-2995410	1/75	0.451049	0.554635	0	0	1.69064	1.34605	CHMP2A
Activation Of APC/C And APC/C:Cdc20 Mediated Degradation Of Mitotic Proteins R-HSA-176814	1/76	0.45543	0.559011	0	0	1.66802	1.31192	UBC
Biosynthesis Of N-glycan Precursor (Dolichol LLO) And Transfer To Protein R-HSA-446193	1/77	0.459775	0.561306	0	0	1.64599	1.27896	ST3GAL6
Regulation Of Insulin Secretion R-HSA-422356	1/77	0.459775	0.561306	0	0	1.64599	1.27896	RAP1A
Signaling By Insulin Receptor R-HSA-74752	1/77	0.459775	0.561306	0	0	1.64599	1.27896	ATP6AP1
Oncogenic MAPK Signaling R-HSA-6802957	1/78	0.464087	0.561529	0	0	1.62453	1.24712	RAP1A
Pre-NOTCH Expression And Processing R-HSA-1912422	1/78	0.464087	0.561529	0	0	1.62453	1.24712	ST3GAL6
Constitutive Signaling By Aberrant PI3K In Cancer R-HSA-2219530	1/78	0.464087	0.561529	0	0	1.62453	1.24712	CLSTN1
FCERI Mediated NF-kB Activation R-HSA-2871837	1/78	0.464087	0.561529	0	0	1.62453	1.24712	UBC
Nuclear Events Mediated By NFE2L2 R-HSA-9759194	1/78	0.464087	0.561529	0	0	1.62453	1.24712	UBC
TCF Dependent Signaling In Response To WNT R-HSA-201681	2/198	0.468331	0.564694	0	0	1.27681	0.968563	UBC	LRP6
Downstream Signaling Events Of B Cell Receptor (BCR) R-HSA-1168372	1/79	0.468364	0.564694	0	0	1.60362	1.21636	UBC
rRNA Processing R-HSA-72312	2/199	0.470943	0.566795	0	0	1.27026	0.956532	RPS19	THUMPD1
Processing Of DNA Double-Strand Break Ends R-HSA-5693607	1/80	0.472607	0.566795	0	0	1.58324	1.18662	UBC
Regulation Of APC/C Activators Between G1/S And Early Anaphase R-HSA-176408	1/80	0.472607	0.566795	0	0	1.58324	1.18662	UBC
Senescence-Associated Secretory Phenotype (SASP) R-HSA-2559582	1/81	0.476817	0.569834	0	0	1.56337	1.15787	UBC
Signaling By NOTCH4 R-HSA-9013694	1/81	0.476817	0.569834	0	0	1.56337	1.15787	UBC
PI Metabolism R-HSA-1483255	1/82	0.480993	0.572811	0	0	1.54399	1.13005	CLSTN1
Cyclin E Associated Events During G1/S Transition R-HSA-69202	1/82	0.480993	0.572811	0	0	1.54399	1.13005	UBC
Class A/1 (Rhodopsin-like Receptors) R-HSA-373076	3/327	0.483312	0.574566	0	0	1.15842	0.842277	APP	GPNMB	CX3CL1
Antiviral Mechanism By IFN-stimulated Genes R-HSA-1169410	1/83	0.485136	0.574726	0	0	1.52508	1.10313	UBC
Transport Of Mature Transcript To Cytoplasm R-HSA-72202	1/83	0.485136	0.574726	0	0	1.52508	1.10313	SRSF3
Signaling By Interleukins R-HSA-449147	4/453	0.487029	0.575964	0	0	1.11456	0.801853	APP	CNTFR	CLSTN1	UBC
Cyclin A:Cdk2-associated Events At S Phase Entry R-HSA-69656	1/84	0.489246	0.576582	0	0	1.50663	1.07708	UBC
Degradation Of Beta-Catenin By Destruction Complex R-HSA-195253	1/84	0.489246	0.576582	0	0	1.50663	1.07708	UBC
Keratinization R-HSA-6805567	2/208	0.494105	0.5813	0	0	1.21421	0.856027	KRT78	KRT76
GPCR Ligand Binding R-HSA-500792	4/458	0.495578	0.582026	0	0	1.102	0.77364	APP	GPNMB	FZD7	CX3CL1
Peptide Chain Elongation R-HSA-156902	1/86	0.497369	0.583123	0	0	1.47103	1.0274	RPS19
APC/C-mediated Degradation Of Cell Cycle Proteins R-HSA-174143	1/87	0.501382	0.585808	0	0	1.45386	1.00372	UBC
Regulation Of PLK1 Activity At G2/M Transition R-HSA-2565942	1/87	0.501382	0.585808	0	0	1.45386	1.00372	UBC
G Alpha (Q) Signaling Events R-HSA-416476	2/212	0.504193	0.588081	0	0	1.19084	0.815482	APP	GPNMB
Protein-protein Interactions At Synapses R-HSA-6794362	1/88	0.505364	0.588437	0	0	1.43707	0.980769	LRRC4B
ER-Phagosome Pathway R-HSA-1236974	1/89	0.509313	0.590521	0	0	1.42067	0.958514	UBC
Regulation Of TP53 Activity Thru Phosphorylation R-HSA-6804756	1/90	0.513232	0.590521	0	0	1.40464	0.936931	UBC
Selenocysteine Synthesis R-HSA-2408557	1/90	0.513232	0.590521	0	0	1.40464	0.936931	RPS19
Eukaryotic Translation Elongation R-HSA-156842	1/90	0.513232	0.590521	0	0	1.40464	0.936931	RPS19
Eukaryotic Translation Termination R-HSA-72764	1/90	0.513232	0.590521	0	0	1.40464	0.936931	RPS19
Switching Of Origins To A Post-Replicative State R-HSA-69052	1/90	0.513232	0.590521	0	0	1.40464	0.936931	UBC
MAPK6/MAPK4 Signaling R-HSA-5687128	1/90	0.513232	0.590521	0	0	1.40464	0.936931	UBC
EPH-Ephrin Signaling R-HSA-2682334	1/91	0.517119	0.593988	0	0	1.38896	0.915994	EFNA5
Class B/2 (Secretin Family Receptors) R-HSA-373080	1/92	0.520976	0.595401	0	0	1.37363	0.895676	FZD7
Telomere Maintenance R-HSA-157579	1/92	0.520976	0.595401	0	0	1.37363	0.895676	PCNA
Nonsense Mediated Decay (NMD) Independent Of Exon Junction Complex (EJC) R-HSA-975956	1/92	0.520976	0.595401	0	0	1.37363	0.895676	RPS19
Oxidative Stress Induced Senescence R-HSA-2559580	1/93	0.524801	0.598767	0	0	1.35863	0.875955	UBC
Metabolism Of Lipids R-HSA-556833	6/732	0.527944	0.60108	0	0	1.03252	0.659536	MBTPS1	GM2A	CLSTN1	PPT1	PTGDS	SUMF1
Downstream TCR Signaling R-HSA-202424	1/94	0.528597	0.60108	0	0	1.34395	0.856807	UBC
Transcriptional Regulation By RUNX3 R-HSA-8878159	1/95	0.532362	0.60234	0	0	1.32959	0.838212	UBC
UCH Proteinases R-HSA-5689603	1/95	0.532362	0.60234	0	0	1.32959	0.838212	UBC
P75 NTR Receptor-Mediated Signaling R-HSA-193704	1/95	0.532362	0.60234	0	0	1.32959	0.838212	UBC
Potential Therapeutics For SARS R-HSA-9679191	1/97	0.539804	0.609745	0	0	1.30175	0.802596	IFNAR2
RUNX1 Regulates Transcription Of Genes Involved In Differentiation Of HSCs R-HSA-8939236	1/98	0.54348	0.610853	0	0	1.28827	0.785538	UBC
Formation Of A Pool Of Free 40S Subunits R-HSA-72689	1/98	0.54348	0.610853	0	0	1.28827	0.785538	RPS19
Hedgehog Off State R-HSA-5610787	1/98	0.54348	0.610853	0	0	1.28827	0.785538	UBC
CLEC7A (Dectin-1) Signaling R-HSA-5607764	1/99	0.547127	0.612927	0	0	1.27506	0.768955	UBC
SLC Transporter Disorders R-HSA-5619102	1/99	0.547127	0.612927	0	0	1.27506	0.768955	SLC3A2
Stimuli-sensing Channels R-HSA-2672351	1/100	0.550745	0.613946	0	0	1.26211	0.75283	UBC
TNFR2 Non-Canonical NF-kB Pathway R-HSA-5668541	1/100	0.550745	0.613946	0	0	1.26211	0.75283	UBC
KEAP1-NFE2L2 Pathway R-HSA-9755511	1/100	0.550745	0.613946	0	0	1.26211	0.75283	UBC
Mitotic Anaphase R-HSA-68882	2/232	0.552654	0.615065	0	0	1.08618	0.64413	UBC	CHMP2A
Mitotic Metaphase And Anaphase R-HSA-2555396	2/233	0.554989	0.616654	0	0	1.08142	0.636751	UBC	CHMP2A
Signaling By VEGF R-HSA-194138	1/102	0.557896	0.618873	0	0	1.237	0.72189	NRP2
Antigen processing-Cross Presentation R-HSA-1236975	1/104	0.564933	0.625659	0	0	1.21285	0.692598	UBC
PI3K/AKT Signaling In Cancer R-HSA-2219528	1/105	0.56841	0.627466	0	0	1.20113	0.678534	CLSTN1
Integration Of Energy Metabolism R-HSA-163685	1/105	0.56841	0.627466	0	0	1.20113	0.678534	RAP1A
PI5P, PP2A And IER3 Regulate PI3K/AKT Signaling R-HSA-6811558	1/106	0.571859	0.63025	0	0	1.18963	0.664841	CLSTN1
SRP-dependent Cotranslational Protein Targeting To Membrane R-HSA-1799339	1/108	0.578676	0.635702	0	0	1.16728	0.638516	RPS19
L13a-mediated Translational Silencing Of Ceruloplasmin Expression R-HSA-156827	1/108	0.578676	0.635702	0	0	1.16728	0.638516	RPS19
GTP Hydrolysis And Joining Of 60S Ribosomal Subunit R-HSA-72706	1/109	0.582044	0.63837	0	0	1.15641	0.625861	RPS19
M Phase R-HSA-68886	3/380	0.584575	0.63997	0	0	0.992859	0.533036	UBC	CHMP2A	KIF23
Assembly Of Pre-Replicative Complex R-HSA-68867	1/110	0.585385	0.63997	0	0	1.14574	0.61353	UBC
SLC-mediated Transmembrane Transport R-HSA-425407	2/247	0.586768	0.640453	0	0	1.0189	0.543202	SLC3A2	SLC1A5
Nonsense Mediated Decay (NMD) Enhanced By Exon Junction Complex (EJC) R-HSA-975957	1/112	0.591987	0.645114	0	0	1.12499	0.589797	RPS19
Negative Regulation Of PI3K/AKT Network R-HSA-199418	1/113	0.595249	0.647631	0	0	1.11488	0.578375	CLSTN1
Selenoamino Acid Metabolism R-HSA-2408522	1/114	0.598485	0.649075	0	0	1.10496	0.567237	RPS19
Signaling By NTRK1 (TRKA) R-HSA-187037	1/114	0.598485	0.649075	0	0	1.10496	0.567237	RAP1A
Cell Cycle, Mitotic R-HSA-69278	4/523	0.600479	0.6502	0	0	0.960756	0.490012	PCNA	UBC	CHMP2A	KIF23
Cap-dependent Translation Initiation R-HSA-72737	1/116	0.60488	0.652887	0	0	1.08564	0.545776	RPS19
TCR Signaling R-HSA-202403	1/116	0.60488	0.652887	0	0	1.08564	0.545776	UBC
Chromosome Maintenance R-HSA-73886	1/118	0.611174	0.658635	0	0	1.06697	0.525347	PCNA
SARS-CoV-2 Activates/Modulates Innate And Adaptive Immune Responses R-HSA-9705671	1/121	0.620429	0.66755	0	0	1.04014	0.496504	IFNAR2
Rab Regulation Of Trafficking R-HSA-9007101	1/122	0.623465	0.6687	0	0	1.03149	0.48734	ARF6
Metabolism Of Water-Soluble Vitamins And Cofactors R-HSA-196849	1/122	0.623465	0.6687	0	0	1.03149	0.48734	ENPP2
Immunoregulatory Interactions Between A Lymphoid And A non-Lymphoid Cell R-HSA-198933	1/123	0.626476	0.670872	0	0	1.02298	0.478391	RAET1E
RAF/MAP Kinase Cascade R-HSA-5673001	2/271	0.637299	0.681373	0	0	0.926858	0.417565	RAP1A	UBC
DNA Replication Pre-Initiation R-HSA-69002	1/127	0.638286	0.681373	0	0	0.990305	0.444616	UBC
Fc Epsilon Receptor (FCERI) Signaling R-HSA-2454202	1/130	0.646899	0.688406	0	0	0.967128	0.421247	UBC
Host Interactions Of HIV Factors R-HSA-162909	1/130	0.646899	0.688406	0	0	0.967128	0.421247	UBC
MAPK1/MAPK3 Signaling R-HSA-5684996	2/277	0.649155	0.689727	0	0	0.906358	0.391623	RAP1A	UBC
Signaling By NTRKs R-HSA-166520	1/132	0.652528	0.692229	0	0	0.952266	0.406524	RAP1A
ER To Golgi Anterograde Transport R-HSA-199977	1/133	0.655309	0.694096	0	0	0.945004	0.399405	CTSZ
Death Receptor Signaling R-HSA-73887	1/139	0.671535	0.710177	0	0	0.903642	0.359821	UBC
C-type Lectin Receptors (CLRs) R-HSA-5621481	1/141	0.676773	0.714605	0	0	0.890642	0.347724	UBC
Cellular Responses To Stress R-HSA-2262752	5/722	0.684279	0.72141	0	0	0.865982	0.328544	DNAJC3	MBTPS1	RPS19	UBC	GCN1
G2/M Checkpoints R-HSA-69481	1/148	0.694461	0.731012	0	0	0.847929	0.309171	UBC
Cellular Responses To Stimuli R-HSA-8953897	5/736	0.70044	0.736166	0	0	0.848775	0.302203	DNAJC3	MBTPS1	RPS19	UBC	GCN1
Antigen Processing: Ubiquitination And Proteasome Degradation R-HSA-983168	2/307	0.703886	0.738646	0	0	0.815955	0.286514	UBC	STUB1
Metabolism Of Steroids R-HSA-8957322	1/153	0.706504	0.740251	0	0	0.819828	0.28483	MBTPS1
DNA Repair R-HSA-73894	2/310	0.708952	0.741673	0	0	0.807883	0.277886	PCNA	UBC
G Alpha (I) Signaling Events R-HSA-418594	2/312	0.712289	0.744019	0	0	0.802589	0.272295	APP	CX3CL1
Regulation Of TP53 Activity R-HSA-5633007	1/157	0.715797	0.746537	0	0	0.798645	0.267034	UBC
MAPK Family Signaling Cascades R-HSA-5683057	2/318	0.722111	0.751968	0	0	0.787108	0.256264	RAP1A	UBC
Cellular Senescence R-HSA-2559583	1/165	0.733516	0.762677	0	0	0.759378	0.235336	UBC
Separation Of Sister Chromatids R-HSA-2467813	1/170	0.744028	0.772426	0	0	0.736724	0.217832	UBC
Apoptosis R-HSA-109581	1/178	0.759996	0.787801	0	0	0.70314	0.192971	UBC
Major Pathway Of rRNA Processing In Nucleolus And Cytosol R-HSA-6791226	1/179	0.761921	0.788594	0	0	0.699154	0.190108	RPS19
Cellular Response To Chemical Stress R-HSA-9711123	1/182	0.767605	0.79095	0	0	0.687461	0.181819	UBC
G2/M Transition R-HSA-69275	1/182	0.767605	0.79095	0	0	0.687461	0.181819	UBC
Cell Cycle R-HSA-1640170	4/654	0.767687	0.79095	0	0	0.761926	0.201433	PCNA	UBC	CHMP2A	KIF23
Mitotic G2-G2/M Phases R-HSA-453274	1/184	0.771319	0.79349	0	0	0.679878	0.176532	UBC
Transcriptional Regulation By TP53 R-HSA-3700989	2/354	0.775284	0.796365	0	0	0.705305	0.179518	PCNA	UBC
Ub-specific Processing Proteases R-HSA-5689880	1/201	0.800599	0.821127	0	0	0.621551	0.13823	UBC
Signaling By GPCR R-HSA-372790	4/689	0.801817	0.821137	0	0	0.721676	0.159401	APP	GPNMB	FZD7	CX3CL1
Transcriptional Regulation By RUNX1 R-HSA-8878171	1/204	0.805365	0.822566	0	0	0.612272	0.132532	UBC
Class I MHC Mediated Antigen Processing And Presentation R-HSA-983169	2/378	0.805631	0.822566	0	0	0.659473	0.142531	UBC	STUB1
Phospholipid Metabolism R-HSA-1483257	1/208	0.811544	0.827361	0	0	0.600318	0.125357	CLSTN1
Neddylation R-HSA-8951664	1/237	0.850874	0.86616	0	0	0.525772	0.0849074	UBC
Leishmania Infection R-HSA-9658195	1/247	0.862449	0.87663	0	0	0.504142	0.0746025	FZD7
Sensory Perception R-HSA-9709957	3/616	0.871462	0.884469	0	0	0.603212	0.0829915	EPS8	GPC1	APOE
GPCR Downstream Signaling R-HSA-388396	3/619	0.873572	0.885289	0	0	0.600181	0.0811233	APP	GPNMB	CX3CL1
Signaling By Nuclear Receptors R-HSA-9006931	1/260	0.876172	0.886602	0	0	0.47852	0.0632572	APOE
RHO GTPase Effectors R-HSA-195258	1/269	0.884866	0.89407	0	0	0.462238	0.0565405	KIF14
Cell Cycle Checkpoints R-HSA-69620	1/271	0.886714	0.894608	0	0	0.458767	0.0551588	UBC
Deubiquitination R-HSA-5688426	1/279	0.893816	0.900437	0	0	0.445383	0.0499964	UBC
Translation R-HSA-72766	1/281	0.895522	0.900821	0	0	0.442156	0.0487914	RPS19
RNA Polymerase II Transcription R-HSA-73857	6/1312	0.953559	0.957785	0	0	0.556556	0.0264664	PCNA	UBC	SRSF3	STUB1	SNRPD3	APOE
Neuronal System R-HSA-112316	1/386	0.955447	0.958266	0	0	0.319842	0.014577	LRRC4B
Gene Expression (Transcription) R-HSA-74160	6/1449	0.976891	0.978329	0	0	0.499993	0.0116901	PCNA	UBC	SRSF3	STUB1	SNRPD3	APOE
Generic Transcription Pathway R-HSA-212436	4/1190	0.987022	0.987022	0	0	0.405919	0.00530231	PCNA	UBC	STUB1	APOE
