# Supplementary material for: Mitofusin 1 silencing decreases the senescent associated secretory phenotype, promotes immune cell recruitment and delays melanoma tumor growth after chemotherapy
Source: Sci Rep. 2024 Jan 9;14:909. doi: 10.1038/s41598-024-51427-7 (PMC10776601; doi:10.1038/s41598-024-51427-7)
Supplement: Supplementary file 7 — Supplementary Dataset S4A. [file 41598_2024_51427_MOESM7_ESM.xlsx]

## Sheet: Guide
Supplementary Dataset 4A: Statistically differential proteins, ShMfn1 TMZ vs ShMfn1 DMSO
Sheet	Description
1	Statistically differential proteins shMfn1 DMSO vs shMfn1 TMZ
2	List of proteins increased in shMfn1 TMZ with respect to shMfn1 DMSO
3	List of proteins increased in shMfn1 DMSO with respect to shMfn1 TMZ
4	List of corresponding genes obtained with Uniprot for proteins in sheet 2
5	List of corresponding genes obteined with Uniprot for proteins in sheet 3

## Sheet: 1_shMfn1 DMSO vs shMfn1 TMZ
Statistically differential proteins shMfn1 DMSO vs shMfn1 TMZ
Venn diagram: proteins exclusively detected in shMfn1 DMSO
Protein ID	ΣNormalized XIC	Description
P43275	0.00139551	Histone H1.1 OS=Mus musculus OX=10090 GN=Hist1h1a PE=1 SV=2
A0A1W2P8C6	0.00126614	Tetraspanin (Fragment) OS=Mus musculus OX=10090 GN=Cd63 PE=1 SV=1
O88745	0.0006905	Scrapie-responsive protein 1 OS=Mus musculus OX=10090 GN=Scrg1 PE=2 SV=1
Q642K5	0.000559446	40S ribosomal protein S30 OS=Mus musculus OX=10090 GN=Fau PE=1 SV=1; Additional IDs concatenated into MaxParsimony group: A0A494BBA8, A0A494B9Z0, P62862
P67984	0.000505873	60S ribosomal protein L22 OS=Mus musculus OX=10090 GN=Rpl22 PE=1 SV=2
G5E911	0.000497935	DNA segment, Chr 6, Wayne State University 176, expressed, isoform CRA_f OS=Mus musculus OX=10090 GN=Fam3c PE=1 SV=1; Additional IDs concatenated into MaxParsimony group: Q91VU0, G3X9I1, E9Q6F0
Q8K003	0.000467197	Translation machinery-associated protein 7 OS=Mus musculus OX=10090 GN=Tma7 PE=3 SV=1
Q62093	0.000383993	Serine/arginine-rich splicing factor 2 OS=Mus musculus OX=10090 GN=Srsf2 PE=1 SV=4
Q3UHX2	0.000323201	28 kDa heat- and acid-stable phosphoprotein OS=Mus musculus OX=10090 GN=Pdap1 PE=1 SV=1
O08747	0.000225984	Netrin receptor UNC5C OS=Mus musculus OX=10090 GN=Unc5c PE=1 SV=1; Additional IDs concatenated into MaxParsimony group: E9PVI4
Q00623	0.000107721	Apolipoprotein A-I OS=Mus musculus OX=10090 GN=Apoa1 PE=1 SV=2
P53690	0.000102025	Matrix metalloproteinase-14 OS=Mus musculus OX=10090 GN=Mmp14 PE=2 SV=3; Additional IDs concatenated into MaxParsimony group: A0A286YED2
P54227	9.85711e-05	Stathmin OS=Mus musculus OX=10090 GN=Stmn1 PE=1 SV=2; Additional IDs concatenated into MaxParsimony group: D3Z5N2, D3Z1Z8
Q91Z50	8.73335e-05	Flap endonuclease 1 OS=Mus musculus OX=10090 GN=Fen1 PE=1 SV=1; Additional IDs concatenated into MaxParsimony group: P39749
Q61187	8.67001e-05	Tumor susceptibility gene 101 protein OS=Mus musculus OX=10090 GN=Tsg101 PE=1 SV=2; Additional IDs concatenated into MaxParsimony group: A0A1B0GS09, A0A1B0GS10, D3Z0S9, A0A1B0GRX2
Q8CCX5	6.8821e-05	Keratin-like protein KRT222 OS=Mus musculus OX=10090 GN=Krt222 PE=2 SV=1
J3QPZ8	6.36995e-05	Eukaryotic translation initiation factor 1 (Fragment) OS=Mus musculus OX=10090 GN=Eif1 PE=4 SV=1
E9QN31	3.52014e-05	Probable 28S rRNA (cytosine-C(5))-methyltransferase OS=Mus musculus OX=10090 GN=Nop2 PE=1 SV=1
P0C192	1.98431e-05	Leucine-rich repeat-containing protein 4B OS=Mus musculus OX=10090 GN=Lrrc4b PE=1 SV=1; Additional IDs concatenated into MaxParsimony group: D3Z2D1, D3YZP3
Q792F9	1.49883e-05	Alpha-4 integrin OS=Mus musculus OX=10090 GN=Itga4 PE=1 SV=1
Venn diagram: proteins exclusively detected in shMfn1 TMZ
Protein ID	ΣNormalized XIC	Description
Q8K2H2	0.0159027	Deubiquitinase OTUD6B OS=Mus musculus OX=10090 GN=Otud6b PE=1 SV=1
V9GXK0	0.0119573	Predicted gene 12117 OS=Mus musculus OX=10090 GN=Gm12117 PE=4 SV=1
P48774	0.00177392	Glutathione S-transferase Mu 5 OS=Mus musculus OX=10090 GN=Gstm5 PE=1 SV=1
A0A0J9YUJ8	0.00144026	Gelsolin (Fragment) OS=Mus musculus OX=10090 GN=Gsn PE=1 SV=1
P51910	0.00111754	Apolipoprotein D OS=Mus musculus OX=10090 GN=Apod PE=1 SV=1
P16460	0.000968887	Argininosuccinate synthase OS=Mus musculus OX=10090 GN=Ass1 PE=1 SV=1
E9QAF2	0.000924938	ATP-binding cassette, sub-family A (ABC1), member 16 OS=Mus musculus OX=10090 GN=Abca16 PE=4 SV=1
P50543	0.000859594	Protein S100-A11 OS=Mus musculus OX=10090 GN=S100a11 PE=1 SV=1
Q8R180	0.000850331	ERO1-like protein alpha OS=Mus musculus OX=10090 GN=Ero1a PE=1 SV=2; Additional IDs concatenated into MaxParsimony group: A0A2I3BPM1, A0A1Y7VNF4, A0A1Y7VJM4, Q8R2E9
P41105	0.000686836	60S ribosomal protein L28 OS=Mus musculus OX=10090 GN=Rpl28 PE=1 SV=2
O09164	0.00058623	Extracellular superoxide dismutase [Cu-Zn] OS=Mus musculus OX=10090 GN=Sod3 PE=1 SV=1
Q9WTU6	0.000545205	Mitogen-activated protein kinase 9 OS=Mus musculus OX=10090 GN=Mapk9 PE=1 SV=2
P07310	0.000535069	Creatine kinase M-type OS=Mus musculus OX=10090 GN=Ckm PE=1 SV=1
P55065	0.000504216	Phospholipid transfer protein OS=Mus musculus OX=10090 GN=Pltp PE=1 SV=1; Additional IDs concatenated into MaxParsimony group: A2A5K2, A2A5K4, A2A5K3
P62774	0.000499828	Myotrophin OS=Mus musculus OX=10090 GN=Mtpn PE=1 SV=2
E0CXN5	0.000485474	Glycerol-3-phosphate dehydrogenase [NAD(+)] OS=Mus musculus OX=10090 GN=Gpd1 PE=1 SV=1
O08997	0.000465794	Copper transport protein ATOX1 OS=Mus musculus OX=10090 GN=Atox1 PE=1 SV=1
P45377	0.000462921	Aldose reductase-related protein 2 OS=Mus musculus OX=10090 GN=Akr1b8 PE=1 SV=2
Q9R0Q6	0.000445423	Actin-related protein 2/3 complex subunit 1A OS=Mus musculus OX=10090 GN=Arpc1a PE=1 SV=1
Q9ERG0	0.000403213	LIM domain and actin-binding protein 1 OS=Mus musculus OX=10090 GN=Lima1 PE=1 SV=3
Q8BYK6	0.000398093	YTH domain-containing family protein 3 OS=Mus musculus OX=10090 GN=Ythdf3 PE=1 SV=2; Additional IDs concatenated into MaxParsimony group: A2AWN8, P59326
O70400	0.000353129	PDZ and LIM domain protein 1 OS=Mus musculus OX=10090 GN=Pdlim1 PE=1 SV=4; Additional IDs concatenated into MaxParsimony group: S4R1V0
E9Q8S8	0.000308258	Hexokinase-3 OS=Mus musculus OX=10090 GN=Hk3 PE=1 SV=1
Q9CRC9	0.000293467	Glucosamine-6-phosphate isomerase 2 OS=Mus musculus OX=10090 GN=Gnpda2 PE=1 SV=1
Q9CYR0	0.000275332	Single-stranded DNA-binding protein, mitochondrial OS=Mus musculus OX=10090 GN=Ssbp1 PE=1 SV=1; Additional IDs concatenated into MaxParsimony group: Q8R2K3
Q91YT7	0.000273837	YTH domain-containing family protein 2 OS=Mus musculus OX=10090 GN=Ythdf2 PE=1 SV=1
P08207	0.000267406	Protein S100-A10 OS=Mus musculus OX=10090 GN=S100a10 PE=1 SV=2
Q91VW3	0.000266319	SH3 domain-binding glutamic acid-rich-like protein 3 OS=Mus musculus OX=10090 GN=Sh3bgrl3 PE=1 SV=1
P42125	0.000261059	Enoyl-CoA delta isomerase 1, mitochondrial OS=Mus musculus OX=10090 GN=Eci1 PE=1 SV=2; Additional IDs concatenated into MaxParsimony group: A0A452J8A5, A0A3Q4EC00
Q9DCT5	0.00025936	Stromal cell-derived factor 2 OS=Mus musculus OX=10090 GN=Sdf2 PE=1 SV=1
Q9Z0Y1	0.000253825	Dynactin subunit 3 OS=Mus musculus OX=10090 GN=Dctn3 PE=1 SV=2
Q9WV55	0.000252502	Vesicle-associated membrane protein-associated protein A OS=Mus musculus OX=10090 GN=Vapa PE=1 SV=2; Additional IDs concatenated into MaxParsimony group: A0A3B2W837
D3YVA2	0.000244861	Neurocalcin-delta (Fragment) OS=Mus musculus OX=10090 GN=Ncald PE=1 SV=2
P17563	0.000222714	Methanethiol oxidase OS=Mus musculus OX=10090 GN=Selenbp1 PE=1 SV=2
A2AC16	0.000214192	Dicarbonyl L-xylulose reductase, isoform CRA_a OS=Mus musculus OX=10090 GN=Dcxr PE=1 SV=1
P12032	0.000212547	Metalloproteinase inhibitor 1 OS=Mus musculus OX=10090 GN=Timp1 PE=1 SV=2
Q9D6R2	0.000207779	Isocitrate dehydrogenase [NAD] subunit alpha, mitochondrial OS=Mus musculus OX=10090 GN=Idh3a PE=1 SV=1
D3Z0S1	0.000207759	Annexin (Fragment) OS=Mus musculus OX=10090 GN=Anxa4 PE=1 SV=1
Q9WTL7	0.000200607	Acyl-protein thioesterase 2 OS=Mus musculus OX=10090 GN=Lypla2 PE=1 SV=1
Q9D379	0.000197615	Epoxide hydrolase 1 OS=Mus musculus OX=10090 GN=Ephx1 PE=1 SV=2; Additional IDs concatenated into MaxParsimony group: E9PWK1, F6YTS6, D3Z4M3
P56391	0.000192855	Cytochrome c oxidase subunit 6B1 OS=Mus musculus OX=10090 GN=Cox6b1 PE=1 SV=2; Additional IDs concatenated into MaxParsimony group: A0A140LIU3
Q61335	0.000188706	B-cell receptor-associated protein 31 OS=Mus musculus OX=10090 GN=Bcap31 PE=1 SV=4
Q3TVK3	0.000186785	Aspartyl aminopeptidase OS=Mus musculus OX=10090 GN=Dnpep PE=1 SV=1; Additional IDs concatenated into MaxParsimony group: Q9Z2W0, Q8BPW9, A0A087WSE6, A0A087WS31, A0A087WRC1, A0A087WNX3, A0A087WSU0
Q9DAU1	0.000183616	Protein canopy homolog 3 OS=Mus musculus OX=10090 GN=Cnpy3 PE=1 SV=1; Additional IDs concatenated into MaxParsimony group: B0V2V1
Q6ZWQ9	0.000182668	MCG5400 OS=Mus musculus OX=10090 GN=Myl12a PE=1 SV=1
P35564	0.000180995	Calnexin OS=Mus musculus OX=10090 GN=Canx PE=1 SV=1
Q9Z247	0.000172013	Peptidyl-prolyl cis-trans isomerase FKBP9 OS=Mus musculus OX=10090 GN=Fkbp9 PE=1 SV=1
P12382	0.000170368	ATP-dependent 6-phosphofructokinase, liver type OS=Mus musculus OX=10090 GN=Pfkl PE=1 SV=4; Additional IDs concatenated into MaxParsimony group: Q8C605, A0A2R8VHA5
Q9DBC7	0.000166079	cAMP-dependent protein kinase type I-alpha regulatory subunit OS=Mus musculus OX=10090 GN=Prkar1a PE=1 SV=3; Additional IDs concatenated into MaxParsimony group: P12849, D3Z0V6, D3Z068, A2AI69, D3Z4L4
P29758	0.000163794	Ornithine aminotransferase, mitochondrial OS=Mus musculus OX=10090 GN=Oat PE=1 SV=1
Z4YN97	0.00015847	Adenylate kinase isoenzyme 1 (Fragment) OS=Mus musculus OX=10090 GN=Ak1 PE=1 SV=1
Q3ULB1	0.000158429	Testin OS=Mus musculus OX=10090 GN=Tes PE=1 SV=1
Q6IRU5	0.000152078	Clathrin light chain B OS=Mus musculus OX=10090 GN=Cltb PE=1 SV=1; Additional IDs concatenated into MaxParsimony group: F7BHJ0
Q64437	0.000151051	All-trans-retinol dehydrogenase [NAD(+)] ADH7 OS=Mus musculus OX=10090 GN=Adh7 PE=2 SV=2
Q61581	0.000149694	Insulin-like growth factor-binding protein 7 OS=Mus musculus OX=10090 GN=Igfbp7 PE=1 SV=3
O08749	0.000149423	Dihydrolipoyl dehydrogenase, mitochondrial OS=Mus musculus OX=10090 GN=Dld PE=1 SV=2
Q9WUA3	0.000149369	ATP-dependent 6-phosphofructokinase, platelet type OS=Mus musculus OX=10090 GN=Pfkp PE=1 SV=1
Q9EQK5	0.000148875	Major vault protein OS=Mus musculus OX=10090 GN=Mvp PE=1 SV=4
Q60932	0.000146218	Voltage-dependent anion-selective channel protein 1 OS=Mus musculus OX=10090 GN=Vdac1 PE=1 SV=3; Additional IDs concatenated into MaxParsimony group: F2Z471
Q923D2	0.000145642	Flavin reductase (NADPH) OS=Mus musculus OX=10090 GN=Blvrb PE=1 SV=3; Additional IDs concatenated into MaxParsimony group: A0A0U1RPU7
Q9DCW4	0.000145442	Electron transfer flavoprotein subunit beta OS=Mus musculus OX=10090 GN=Etfb PE=1 SV=3; Additional IDs concatenated into MaxParsimony group: A0A0N4SVE0, A0A0U1RNP5, A0A0U1RNR3, A0A0N4SWE9, A0A0U1RNK9, A0A0U1RQB4
P14824	0.000140845	Annexin A6 OS=Mus musculus OX=10090 GN=Anxa6 PE=1 SV=3
P55258	0.000140572	Ras-related protein Rab-8A OS=Mus musculus OX=10090 GN=Rab8a PE=1 SV=2
Q99LC5	0.000133878	Electron transfer flavoprotein subunit alpha, mitochondrial OS=Mus musculus OX=10090 GN=Etfa PE=1 SV=2
Q8BFS6	0.000133508	Serine/threonine-protein phosphatase CPPED1 OS=Mus musculus OX=10090 GN=Cpped1 PE=1 SV=1; Additional IDs concatenated into MaxParsimony group: D3Z7F7
Q8BP40	0.000132919	Lysophosphatidic acid phosphatase type 6 OS=Mus musculus OX=10090 GN=Acp6 PE=1 SV=1
P62748	0.000131901	Hippocalcin-like protein 1 OS=Mus musculus OX=10090 GN=Hpcal1 PE=1 SV=2
Q99JR5	0.000131055	Tubulointerstitial nephritis antigen-like OS=Mus musculus OX=10090 GN=Tinagl1 PE=1 SV=1; Additional IDs concatenated into MaxParsimony group: H3BJ97
P09056	0.000126742	Leukemia inhibitory factor OS=Mus musculus OX=10090 GN=Lif PE=1 SV=1
Q6P5E4	0.000122366	UDP-glucose:glycoprotein glucosyltransferase 1 OS=Mus musculus OX=10090 GN=Uggt1 PE=1 SV=4; Additional IDs concatenated into MaxParsimony group: G3UYG7, G3UZU8
Q8C159	0.000120918	Tetratricopeptide repeat protein 22 OS=Mus musculus OX=10090 GN=Ttc22 PE=2 SV=1
P47857	0.000120042	ATP-dependent 6-phosphofructokinase, muscle type OS=Mus musculus OX=10090 GN=Pfkm PE=1 SV=3
P35585	0.000119155	AP-1 complex subunit mu-1 OS=Mus musculus OX=10090 GN=Ap1m1 PE=1 SV=3; Additional IDs concatenated into MaxParsimony group: D3YZ71, S4R1Q4
A0A0A6YX18	0.000116173	V-type proton ATPase subunit H OS=Mus musculus OX=10090 GN=Atp6v1h PE=1 SV=1
O55013	0.000114799	Trafficking protein particle complex subunit 3 OS=Mus musculus OX=10090 GN=Trappc3 PE=1 SV=1
Q9QXT0	0.000111759	Protein canopy homolog 2 OS=Mus musculus OX=10090 GN=Cnpy2 PE=1 SV=1; Additional IDs concatenated into MaxParsimony group: A0A1W2P729
Q9JK53	0.000110629	Prolargin OS=Mus musculus OX=10090 GN=Prelp PE=1 SV=2
Q8BWT1	0.000108908	3-ketoacyl-CoA thiolase, mitochondrial OS=Mus musculus OX=10090 GN=Acaa2 PE=1 SV=3
P29268	0.000108707	CCN family member 2 OS=Mus musculus OX=10090 GN=Ccn2 PE=2 SV=3; Additional IDs concatenated into MaxParsimony group: H3BJW0, H3BK14
Q8R1Q8	0.000108241	Cytoplasmic dynein 1 light intermediate chain 1 OS=Mus musculus OX=10090 GN=Dync1li1 PE=1 SV=1
A0A0G2JFP4	0.000105709	Ferric-chelate reductase 1 OS=Mus musculus OX=10090 GN=Frrs1 PE=1 SV=1
P20060	0.000104953	Beta-hexosaminidase subunit beta OS=Mus musculus OX=10090 GN=Hexb PE=1 SV=2
Q9CQ10	0.000103868	Charged multivesicular body protein 3 OS=Mus musculus OX=10090 GN=Chmp3 PE=1 SV=3; Additional IDs concatenated into MaxParsimony group: A0A0N4SVS3
P46460	0.00010384	Vesicle-fusing ATPase OS=Mus musculus OX=10090 GN=Nsf PE=1 SV=2; Additional IDs concatenated into MaxParsimony group: G3UX86
P68181	0.000101272	cAMP-dependent protein kinase catalytic subunit beta OS=Mus musculus OX=10090 GN=Prkacb PE=1 SV=2
Q9Z0E6	9.96815e-05	Guanylate-binding protein 2 OS=Mus musculus OX=10090 GN=Gbp2 PE=1 SV=1; Additional IDs concatenated into MaxParsimony group: Q01514, E9Q2N7
Q4KML4	9.88761e-05	Costars family protein ABRACL OS=Mus musculus OX=10090 GN=Abracl PE=1 SV=1
P09671	9.66916e-05	Superoxide dismutase [Mn], mitochondrial OS=Mus musculus OX=10090 GN=Sod2 PE=1 SV=3; Additional IDs concatenated into MaxParsimony group: A0A3B2WBF0
Q3UH59	9.66228e-05	Myosin-10 OS=Mus musculus OX=10090 GN=Myh10 PE=1 SV=1
A0A0A6YW77	9.60962e-05	Neutrophil gelatinase-associated lipocalin (Fragment) OS=Mus musculus OX=10090 GN=Lcn2 PE=1 SV=1; Additional IDs concatenated into MaxParsimony group: P11672
Q8C7E4	9.55559e-05	Ribonuclease 4 OS=Mus musculus OX=10090 GN=Rnase4 PE=1 SV=1; Additional IDs concatenated into MaxParsimony group: Q9JJH1
O55135	9.20282e-05	Eukaryotic translation initiation factor 6 OS=Mus musculus OX=10090 GN=Eif6 PE=1 SV=2; Additional IDs concatenated into MaxParsimony group: B1AZQ4, D6RJJ3, D6RG53
O08529	8.93426e-05	Calpain-2 catalytic subunit OS=Mus musculus OX=10090 GN=Capn2 PE=1 SV=4
Q05186	8.78171e-05	Reticulocalbin-1 OS=Mus musculus OX=10090 GN=Rcn1 PE=1 SV=1
Q8BYB9	8.73662e-05	Protein O-glucosyltransferase 1 OS=Mus musculus OX=10090 GN=Poglut1 PE=1 SV=2
Q9QWR8	8.6691e-05	Alpha-N-acetylgalactosaminidase OS=Mus musculus OX=10090 GN=Naga PE=1 SV=2
Q9CQ92	8.60251e-05	Mitochondrial fission 1 protein OS=Mus musculus OX=10090 GN=Fis1 PE=1 SV=1; Additional IDs concatenated into MaxParsimony group: G3X9U9
A0A286YCR8	8.53995e-05	Voltage-dependent anion-selective channel protein 2 (Fragment) OS=Mus musculus OX=10090 GN=Vdac2 PE=1 SV=1
Q99P72	8.52625e-05	Reticulon-4 OS=Mus musculus OX=10090 GN=Rtn4 PE=1 SV=2
P32020	8.44412e-05	Non-specific lipid-transfer protein OS=Mus musculus OX=10090 GN=Scp2 PE=1 SV=3
P51855	7.92046e-05	Glutathione synthetase OS=Mus musculus OX=10090 GN=Gss PE=1 SV=1; Additional IDs concatenated into MaxParsimony group: Q3UEE2, A2AQN7, H3BKH4, A2AQN9
Q99KR3	7.90942e-05	Endoribonuclease LACTB2 OS=Mus musculus OX=10090 GN=Lactb2 PE=1 SV=1
Q9ESP1	7.83784e-05	Stromal cell-derived factor 2-like protein 1 OS=Mus musculus OX=10090 GN=Sdf2l1 PE=1 SV=2
Q9WVE8	7.78843e-05	Protein kinase C and casein kinase substrate in neurons protein 2 OS=Mus musculus OX=10090 GN=Pacsin2 PE=1 SV=1; Additional IDs concatenated into MaxParsimony group: A0A2R8W6S4, Q3UP40, A0A2R8W750, A0A338P6P7
A0A0R4J1C2	7.59952e-05	Calpain small subunit 1 OS=Mus musculus OX=10090 GN=Capns1 PE=1 SV=1
Q8BZA9	7.46937e-05	Fructose-2,6-bisphosphatase TIGAR OS=Mus musculus OX=10090 GN=Tigar PE=1 SV=1
O55042	7.46145e-05	Alpha-synuclein OS=Mus musculus OX=10090 GN=Snca PE=1 SV=2
Q8BVU5	7.42677e-05	ADP-ribose pyrophosphatase, mitochondrial OS=Mus musculus OX=10090 GN=Nudt9 PE=1 SV=1; Additional IDs concatenated into MaxParsimony group: A2AH27, Reverse_D3YZE5
A0A0R4J0R1	7.40783e-05	Vesicle-associated membrane protein 8 OS=Mus musculus OX=10090 GN=Vamp8 PE=1 SV=1
Q9Z222	7.33703e-05	N-acetyllactosaminide beta-1,3-N-acetylglucosaminyltransferase 2 OS=Mus musculus OX=10090 GN=B3GNT2 PE=1 SV=3
Q9DCN2	7.12237e-05	NADH-cytochrome b5 reductase 3 OS=Mus musculus OX=10090 GN=Cyb5r3 PE=1 SV=3
A0A0R4J0J8	6.99141e-05	Cytospin-A OS=Mus musculus OX=10090 GN=Specc1l PE=1 SV=1
Q7TSV4	6.98535e-05	Phosphoglucomutase-2 OS=Mus musculus OX=10090 GN=Pgm2 PE=1 SV=1; Additional IDs concatenated into MaxParsimony group: A0A0G2JG04
Q8R1F1	6.87581e-05	Protein Niban 2 OS=Mus musculus OX=10090 GN=Niban2 PE=1 SV=2
Q9JJ00	6.83411e-05	Phospholipid scramblase 1 OS=Mus musculus OX=10090 GN=Plscr1 PE=1 SV=1
Q8BHA3	6.83354e-05	D-aminoacyl-tRNA deacylase 2 OS=Mus musculus OX=10090 GN=Dtd2 PE=1 SV=1
P24668	6.69296e-05	Cation-dependent mannose-6-phosphate receptor OS=Mus musculus OX=10090 GN=M6pr PE=1 SV=1
Q9Z0X1	6.64178e-05	Apoptosis-inducing factor 1, mitochondrial OS=Mus musculus OX=10090 GN=Aifm1 PE=1 SV=1; Additional IDs concatenated into MaxParsimony group: B1AU25
Q9D1P4	6.61594e-05	Cysteine and histidine-rich domain-containing protein 1 OS=Mus musculus OX=10090 GN=Chordc1 PE=1 SV=1; Additional IDs concatenated into MaxParsimony group: A0A1L1STZ1, A0A1L1SU22, A0A1L1SSG7, A0A1L1STQ1
Q9CR00	6.56368e-05	26S proteasome non-ATPase regulatory subunit 9 OS=Mus musculus OX=10090 GN=Psmd9 PE=1 SV=1; Additional IDs concatenated into MaxParsimony group: A0A0G2JGN6
Q9DB16	6.54656e-05	Calcium-binding protein 39-like OS=Mus musculus OX=10090 GN=Cab39l PE=1 SV=3
O08573	6.52916e-05	Galectin-9 OS=Mus musculus OX=10090 GN=Lgals9 PE=1 SV=1; Additional IDs concatenated into MaxParsimony group: G3X9T7, B1AQR8
Q8CGA0	6.48998e-05	Protein phosphatase 1F OS=Mus musculus OX=10090 GN=Ppm1f PE=1 SV=1
P47941	6.47613e-05	Crk-like protein OS=Mus musculus OX=10090 GN=Crkl PE=1 SV=2; Additional IDs concatenated into MaxParsimony group: A0A338P675
M9MMK0	6.36173e-05	Semaphorin-3B OS=Mus musculus OX=10090 GN=Sema3b PE=1 SV=1; Additional IDs concatenated into MaxParsimony group: Q62177, M0QWQ7, A0A0A6YW56, A0A0A6YWW1, A0A0A6YWM9, A0A0A6YXC1
P47738	6.35839e-05	Aldehyde dehydrogenase, mitochondrial OS=Mus musculus OX=10090 GN=Aldh2 PE=1 SV=1; Additional IDs concatenated into MaxParsimony group: A0A0G2JEU1, A0A0G2JFQ0, A0A0G2JF60, D3YYF3
O09172	6.30155e-05	Glutamate--cysteine ligase regulatory subunit OS=Mus musculus OX=10090 GN=Gclm PE=1 SV=1; Additional IDs concatenated into MaxParsimony group: H3BJA3, F6VNW5, A0A0G2JDI4
Q8QZT1	6.26316e-05	Acetyl-CoA acetyltransferase, mitochondrial OS=Mus musculus OX=10090 GN=Acat1 PE=1 SV=1
Q62384	6.23739e-05	Zinc finger protein ZPR1 OS=Mus musculus OX=10090 GN=Zpr1 PE=1 SV=1
P70280	6.21763e-05	Vesicle-associated membrane protein 7 OS=Mus musculus OX=10090 GN=Vamp7 PE=1 SV=1
Q99LP6	6.17108e-05	GrpE protein homolog 1, mitochondrial OS=Mus musculus OX=10090 GN=Grpel1 PE=1 SV=1
A0A0R4J2B2	6.15688e-05	BTB/POZ domain-containing protein KCTD12 OS=Mus musculus OX=10090 GN=Kctd12 PE=1 SV=1; Additional IDs concatenated into MaxParsimony group: Q6WVG3
P06869	6.12558e-05	Urokinase-type plasminogen activator OS=Mus musculus OX=10090 GN=Plau PE=1 SV=1
Q3UE37	5.9591e-05	Ubiquitin-conjugating enzyme E2 Z OS=Mus musculus OX=10090 GN=Ube2z PE=1 SV=2
A0A087WSR2	5.83994e-05	Protein ABHD14B (Fragment) OS=Mus musculus OX=10090 GN=Abhd14b PE=1 SV=1
Q99LB6	5.80827e-05	Methionine adenosyltransferase 2 subunit beta OS=Mus musculus OX=10090 GN=Mat2b PE=1 SV=1; Additional IDs concatenated into MaxParsimony group: E0CYU5
Q3TNX8	5.75441e-05	A disintegrin and metalloproteinase with thrombospondin motifs 4 OS=Mus musculus OX=10090 GN=Adamts4 PE=1 SV=1
P35235	5.72301e-05	Tyrosine-protein phosphatase non-receptor type 11 OS=Mus musculus OX=10090 GN=Ptpn11 PE=1 SV=2
A0A0R4J0Q5	5.47907e-05	Lamin-B2 OS=Mus musculus OX=10090 GN=Lmnb2 PE=1 SV=1
Q80UW2	5.43164e-05	F-box only protein 2 OS=Mus musculus OX=10090 GN=Fbxo2 PE=1 SV=1
D3Z4B2	5.32411e-05	Gamma-soluble NSF attachment protein (Fragment) OS=Mus musculus OX=10090 GN=Napg PE=1 SV=1; Additional IDs concatenated into MaxParsimony group: Q9CWZ7, A0A494BA20, A0A494BAE3
A0A1Y7VMA0	5.31239e-05	Ribosyldihydronicotinamide dehydrogenase [quinone] (Fragment) OS=Mus musculus OX=10090 GN=Nqo2 PE=1 SV=1
Q9D662	5.29936e-05	Protein transport protein Sec23B OS=Mus musculus OX=10090 GN=Sec23b PE=1 SV=1; Additional IDs concatenated into MaxParsimony group: E9Q1S3, A2ANA0
F7AI87	5.2439e-05	26S proteasome non-ATPase regulatory subunit 4 (Fragment) OS=Mus musculus OX=10090 GN=Psmd4 PE=1 SV=1
O35129	5.18184e-05	Prohibitin-2 OS=Mus musculus OX=10090 GN=Phb2 PE=1 SV=1; Additional IDs concatenated into MaxParsimony group: F6QPR1, F6Q8V7
Q9ES97	5.17946e-05	Reticulon-3 OS=Mus musculus OX=10090 GN=Rtn3 PE=1 SV=2
Q8CBB7	5.15847e-05	AP-1 complex subunit gamma OS=Mus musculus OX=10090 GN=Ap1g1 PE=1 SV=1; Additional IDs concatenated into MaxParsimony group: P22892
Q9D1J1	5.13689e-05	Adaptin ear-binding coat-associated protein 2 OS=Mus musculus OX=10090 GN=Necap2 PE=1 SV=1
Q6PEB6	4.83417e-05	MOB-like protein phocein OS=Mus musculus OX=10090 GN=Mob4 PE=1 SV=1; Additional IDs concatenated into MaxParsimony group: E0CXA9, E0CYJ0, G8JL35
P35505	4.75466e-05	Fumarylacetoacetase OS=Mus musculus OX=10090 GN=Fah PE=1 SV=2; Additional IDs concatenated into MaxParsimony group: D3Z2R9
O70475	4.74935e-05	UDP-glucose 6-dehydrogenase OS=Mus musculus OX=10090 GN=Ugdh PE=1 SV=1
Q8BFW7	4.7448e-05	Lipoma-preferred partner homolog OS=Mus musculus OX=10090 GN=Lpp PE=1 SV=1
Q3UHT7	4.74374e-05	ERC protein 2 OS=Mus musculus OX=10090 GN=Erc2 PE=1 SV=1
Q05D44	4.68635e-05	Eukaryotic translation initiation factor 5B OS=Mus musculus OX=10090 GN=Eif5b PE=1 SV=2
B2KGR2	4.63549e-05	Glutathione S-transferase LANCL1 (Fragment) OS=Mus musculus OX=10090 GN=Lancl1 PE=1 SV=1
Q8CIN4	4.63084e-05	Serine/threonine-protein kinase PAK 2 OS=Mus musculus OX=10090 GN=Pak2 PE=1 SV=1
F8WI90	4.58811e-05	Tyrosine-protein kinase OS=Mus musculus OX=10090 GN=Src PE=1 SV=1
Q9DAV6	4.54994e-05	R86 OS=Mus musculus OX=10090 GN=Serpinb9b PE=1 SV=1; Additional IDs concatenated into MaxParsimony group: O08797
Q9WUM5	4.45911e-05	Succinate--CoA ligase [ADP/GDP-forming] subunit alpha, mitochondrial OS=Mus musculus OX=10090 GN=Suclg1 PE=1 SV=4
B7ZN28	4.43919e-05	Papilin OS=Mus musculus OX=10090 GN=Papln PE=1 SV=1
Q8BYW9	4.3493e-05	EGF domain-specific O-linked N-acetylglucosamine transferase OS=Mus musculus OX=10090 GN=Eogt PE=1 SV=1
Q9ERE7	4.19337e-05	LRP chaperone MESD OS=Mus musculus OX=10090 GN=Mesd PE=1 SV=1
P70460	4.12282e-05	Vasodilator-stimulated phosphoprotein OS=Mus musculus OX=10090 GN=Vasp PE=1 SV=4
Q99J77	4.10096e-05	Sialic acid synthase OS=Mus musculus OX=10090 GN=Nans PE=1 SV=1
Q8BFR5	4.0958e-05	Elongation factor Tu, mitochondrial OS=Mus musculus OX=10090 GN=Tufm PE=1 SV=1; Additional IDs concatenated into MaxParsimony group: A0A0U1RNQ6
Q3UHJ0	4.08707e-05	AP2-associated protein kinase 1 OS=Mus musculus OX=10090 GN=Aak1 PE=1 SV=2
O08539	4.02156e-05	Myc box-dependent-interacting protein 1 OS=Mus musculus OX=10090 GN=Bin1 PE=1 SV=1; Additional IDs concatenated into MaxParsimony group: Q6P1B9, A0A3Q4EBK4, A0A3Q4EBR8
Q8K0C9	3.84585e-05	GDP-mannose 4,6 dehydratase OS=Mus musculus OX=10090 GN=Gmds PE=1 SV=1
P59017	3.84446e-05	Bcl-2-like protein 13 OS=Mus musculus OX=10090 GN=Bcl2l13 PE=1 SV=2; Additional IDs concatenated into MaxParsimony group: A0A0N4SW63, A0A0N4SW24
P0C605	3.83206e-05	cGMP-dependent protein kinase 1 OS=Mus musculus OX=10090 GN=Prkg1 PE=1 SV=1
F7D3P8	3.80384e-05	ATP synthase, H+-transporting, mitochondrial F1 complex, O subunit (Fragment) OS=Mus musculus OX=10090 GN=Atp5o PE=1 SV=8
Q91YZ2	3.78931e-05	C-terminal binding protein 2, isoform CRA_b OS=Mus musculus OX=10090 GN=Ctbp2 PE=1 SV=1
Q99L13	3.77e-05	3-hydroxyisobutyrate dehydrogenase, mitochondrial OS=Mus musculus OX=10090 GN=Hibadh PE=1 SV=1
G3X9Q0	3.61247e-05	Muscleblind-like 1 (Drosophila), isoform CRA_a OS=Mus musculus OX=10090 GN=Mbnl1 PE=1 SV=1
A0A140LHK2	3.57927e-05	Ras-related protein Rab-38 OS=Mus musculus OX=10090 GN=Rab38 PE=1 SV=1
Q61239	3.57532e-05	Protein farnesyltransferase/geranylgeranyltransferase type-1 subunit alpha OS=Mus musculus OX=10090 GN=Fnta PE=1 SV=1
Q99KR8	3.56995e-05	Plasma alpha-L-fucosidase OS=Mus musculus OX=10090 GN=Fuca2 PE=1 SV=1
P61222	3.48967e-05	ATP-binding cassette sub-family E member 1 OS=Mus musculus OX=10090 GN=Abce1 PE=1 SV=1
P61967	3.44356e-05	AP-1 complex subunit sigma-1A OS=Mus musculus OX=10090 GN=Ap1s1 PE=1 SV=1
Q8BM88	3.43257e-05	Cathepsin O OS=Mus musculus OX=10090 GN=Ctso PE=2 SV=1
P70335	3.40303e-05	Rho-associated protein kinase 1 OS=Mus musculus OX=10090 GN=Rock1 PE=1 SV=1
Q8C878	3.33976e-05	NEDD8-activating enzyme E1 catalytic subunit OS=Mus musculus OX=10090 GN=Uba3 PE=1 SV=2; Additional IDs concatenated into MaxParsimony group: Q3TL72
Q8BPG6	3.30364e-05	Inactive C-alpha-formylglycine-generating enzyme 2 OS=Mus musculus OX=10090 GN=Sumf2 PE=1 SV=2; Additional IDs concatenated into MaxParsimony group: A0A0J9YUF6, A0A0J9YUK9
G3X8R2	3.2652e-05	Steroid receptor RNA activator 1 (Fragment) OS=Mus musculus OX=10090 GN=Sra1 PE=1 SV=1
Q8VDQ1	3.26274e-05	Prostaglandin reductase 2 OS=Mus musculus OX=10090 GN=Ptgr2 PE=1 SV=2; Additional IDs concatenated into MaxParsimony group: Q3TXN1
P60670	3.23828e-05	Nuclear protein localization protein 4 homolog OS=Mus musculus OX=10090 GN=Nploc4 PE=1 SV=3
O08746	3.1203e-05	Matrilin-2 OS=Mus musculus OX=10090 GN=Matn2 PE=2 SV=2
Q9R059	3.10992e-05	Four and a half LIM domains protein 3 OS=Mus musculus OX=10090 GN=Fhl3 PE=1 SV=2; Additional IDs concatenated into MaxParsimony group: F2Z455
Q8BH69	3.03479e-05	Selenide, water dikinase 1 OS=Mus musculus OX=10090 GN=Sephs1 PE=1 SV=1
Q64339	2.95863e-05	Ubiquitin-like protein ISG15 OS=Mus musculus OX=10090 GN=Isg15 PE=1 SV=4
Q6PGJ3	2.95113e-05	L1 cell adhesion molecule OS=Mus musculus OX=10090 GN=L1cam PE=1 SV=1; Additional IDs concatenated into MaxParsimony group: A2AFG8, A2AFG7, P11627, B7ZCD3
Q6P9R2	2.89506e-05	Serine/threonine-protein kinase OSR1 OS=Mus musculus OX=10090 GN=Oxsr1 PE=1 SV=1
Q8K2B3	2.88285e-05	Succinate dehydrogenase [ubiquinone] flavoprotein subunit, mitochondrial OS=Mus musculus OX=10090 GN=Sdha PE=1 SV=1
Q99MI1	2.86481e-05	ELKS/Rab6-interacting/CAST family member 1 OS=Mus musculus OX=10090 GN=Erc1 PE=1 SV=1; Additional IDs concatenated into MaxParsimony group: F8VPM7, V9GXP8, V9GXF0, V9GXH3, V9GWT6, V9GX53
Q8BH86	2.80935e-05	D-glutamate cyclase, mitochondrial OS=Mus musculus OX=10090 GN=Dglucy PE=1 SV=1
Q3TYX3	2.80644e-05	SET and MYND domain-containing protein 5 OS=Mus musculus OX=10090 GN=Smyd5 PE=1 SV=2
E9QNA7	2.80136e-05	Sorbin and SH3 domain-containing protein 1 OS=Mus musculus OX=10090 GN=Sorbs1 PE=1 SV=1
Reverse_A0A0R4J113	2.68736e-05
P10518	2.56959e-05	Delta-aminolevulinic acid dehydratase OS=Mus musculus OX=10090 GN=Alad PE=1 SV=1
Q9CXA2	2.52416e-05	Trans-L-3-hydroxyproline dehydratase OS=Mus musculus OX=10090 GN=L3hypdh PE=1 SV=1
F7AA26	2.44248e-05	Paralemmin A kinase anchor protein (Fragment) OS=Mus musculus OX=10090 GN=Pakap PE=1 SV=1; Additional IDs concatenated into MaxParsimony group: A2API8, O54931
G3UY62	2.43189e-05	Transcriptional coactivator YAP1 OS=Mus musculus OX=10090 GN=Yap1 PE=1 SV=1
Q3UPI1	2.40529e-05	Golgi-associated kinase 1B OS=Mus musculus OX=10090 GN=GaskbB PE=2 SV=1
E9QKQ9	2.39371e-05	Protein enabled homolog OS=Mus musculus OX=10090 GN=Enah PE=1 SV=1
P27612	2.38367e-05	Phospholipase A-2-activating protein OS=Mus musculus OX=10090 GN=Plaa PE=1 SV=4; Additional IDs concatenated into MaxParsimony group: F7D1R5
E9Q6R3	2.35423e-05	Vesicle-trafficking protein SEC22b OS=Mus musculus OX=10090 GN=Sec22b PE=1 SV=1
P21278	2.33783e-05	Guanine nucleotide-binding protein subunit alpha-11 OS=Mus musculus OX=10090 GN=Gna11 PE=1 SV=1; Additional IDs concatenated into MaxParsimony group: P21279, P30677
Q91V89	2.31541e-05	Serine/threonine-protein phosphatase 2A 56 kDa regulatory subunit OS=Mus musculus OX=10090 GN=Ppp2r5d PE=1 SV=1
E9Q1V9	2.28745e-05	Calcium/calmodulin-dependent protein kinase type II subunit delta OS=Mus musculus OX=10090 GN=Camk2d PE=1 SV=2
Q8BTZ7	2.262e-05	Mannose-1-phosphate guanyltransferase beta OS=Mus musculus OX=10090 GN=Gmppb PE=1 SV=1
Q8C0C7	2.22719e-05	Phenylalanine--tRNA ligase alpha subunit OS=Mus musculus OX=10090 GN=Farsa PE=1 SV=1; Additional IDs concatenated into MaxParsimony group: E9PWY9
P21279	2.16583e-05	Guanine nucleotide-binding protein G(q) subunit alpha OS=Mus musculus OX=10090 GN=Gnaq PE=1 SV=4
P32507	2.16294e-05	Nectin-2 OS=Mus musculus OX=10090 GN=Nectin2 PE=1 SV=2
P51660	2.13356e-05	Peroxisomal multifunctional enzyme type 2 OS=Mus musculus OX=10090 GN=Hsd17b4 PE=1 SV=3
P59279	2.12128e-05	Ras-related protein Rab-2B OS=Mus musculus OX=10090 GN=Rab2b PE=1 SV=1; Additional IDs concatenated into MaxParsimony group: P53994, Q3TEG7, S4R232, A0A1D5RMH1
Q8JZZ5	1.99324e-05	Phosphatidylinositol transfer protein beta isoform OS=Mus musculus OX=10090 GN=Pitpnb PE=1 SV=1; Additional IDs concatenated into MaxParsimony group: P53811
Q91Y74	1.9716e-05	CMP-N-acetylneuraminate-beta-galactosamide-alpha-2,3-sialyltransferase 4 OS=Mus musculus OX=10090 GN=St3gal4 PE=1 SV=1
Q3UDC3	1.95058e-05	Target of Myb protein 1 OS=Mus musculus OX=10090 GN=Tom1 PE=1 SV=1; Additional IDs concatenated into MaxParsimony group: O88746, A0A1D5RM45
P14901	1.92916e-05	Heme oxygenase 1 OS=Mus musculus OX=10090 GN=Hmox1 PE=1 SV=1
Q9ERG2	1.90718e-05	Striatin-3 OS=Mus musculus OX=10090 GN=Strn3 PE=1 SV=1; Additional IDs concatenated into MaxParsimony group: B2RQS1
Q8BUU7	1.89464e-05	N-acetylgalactosamine kinase OS=Mus musculus OX=10090 GN=Galk2 PE=1 SV=1
Q8CGF7	1.88837e-05	Transcription elongation regulator 1 OS=Mus musculus OX=10090 GN=Tcerg1 PE=1 SV=2
Q3TUA9	1.87134e-05	Protein O-mannose kinase OS=Mus musculus OX=10090 GN=Pomk PE=1 SV=2
Q8CC35	1.83465e-05	Synaptopodin OS=Mus musculus OX=10090 GN=Synpo PE=1 SV=2
Q8C5G6	1.78644e-05	Toll-interacting protein OS=Mus musculus OX=10090 GN=Tollip PE=1 SV=1
Q6P2B1	1.7811e-05	Transportin-3 OS=Mus musculus OX=10090 GN=Tnpo3 PE=1 SV=1; Additional IDs concatenated into MaxParsimony group: F6TDZ2
Q8CG76	1.71587e-05	Aflatoxin B1 aldehyde reductase member 2 OS=Mus musculus OX=10090 GN=Akr7a2 PE=1 SV=3
A0A0R4J0G6	1.71149e-05	Glutaminyl-peptide cyclotransferase OS=Mus musculus OX=10090 GN=Qpct PE=1 SV=1; Additional IDs concatenated into MaxParsimony group: Q9CYK2
P47811	1.71147e-05	Mitogen-activated protein kinase 14 OS=Mus musculus OX=10090 GN=Mapk14 PE=1 SV=3; Additional IDs concatenated into MaxParsimony group: A0A3B2WB60, B2KF35
F8VPK5	1.6965e-05	Rho-associated protein kinase OS=Mus musculus OX=10090 GN=Rock2 PE=1 SV=1
Q8VEB4	1.64543e-05	Group XV phospholipase A2 OS=Mus musculus OX=10090 GN=Pla2g15 PE=1 SV=1; Additional IDs concatenated into MaxParsimony group: A0A1D5RLZ5
P47856	1.64109e-05	Glutamine--fructose-6-phosphate aminotransferase [isomerizing] 1 OS=Mus musculus OX=10090 GN=Gfpt1 PE=1 SV=3
Q8K298	1.62788e-05	Anillin OS=Mus musculus OX=10090 GN=Anln PE=1 SV=2
Q9ESX5	1.59327e-05	H/ACA ribonucleoprotein complex subunit DKC1 OS=Mus musculus OX=10090 GN=Dkc1 PE=1 SV=4; Additional IDs concatenated into MaxParsimony group: B7ZCL7, F6S1S5
Q9Z0G0	1.58605e-05	PDZ domain-containing protein GIPC1 OS=Mus musculus OX=10090 GN=Gipc1 PE=1 SV=1
A0A087WQT6	1.55988e-05	Caspase-8 OS=Mus musculus OX=10090 GN=Casp8 PE=1 SV=1; Additional IDs concatenated into MaxParsimony group: O89110
A0A1D5RMC1	1.53197e-05	Cytoplasmic dynein 1 light intermediate chain 2 (Fragment) OS=Mus musculus OX=10090 GN=Dync1li2 PE=1 SV=1
P36552	1.53167e-05	Oxygen-dependent coproporphyrinogen-III oxidase, mitochondrial OS=Mus musculus OX=10090 GN=Cpox PE=1 SV=2
Q8R5L1	1.52879e-05	Complement component 1 Q subcomponent-binding protein, mitochondrial OS=Mus musculus OX=10090 GN=C1qbp PE=1 SV=1; Additional IDs concatenated into MaxParsimony group: O35658
Q01405	1.48873e-05	Protein transport protein Sec23A OS=Mus musculus OX=10090 GN=Sec23a PE=1 SV=2
Q9Z1Z0	1.46399e-05	General vesicular transport factor p115 OS=Mus musculus OX=10090 GN=Uso1 PE=1 SV=2
A0A286YDI8	1.38991e-05	Sec24-related gene family, member C (S. cerevisiae) OS=Mus musculus OX=10090 GN=Sec24c PE=1 SV=1
P51174	1.3683e-05	Long-chain specific acyl-CoA dehydrogenase, mitochondrial OS=Mus musculus OX=10090 GN=Acadl PE=1 SV=2; Additional IDs concatenated into MaxParsimony group: A0A0R4J083
Q61730	1.35496e-05	Interleukin-1 receptor accessory protein OS=Mus musculus OX=10090 GN=Il1rap PE=1 SV=1
P28271	1.30344e-05	Cytoplasmic aconitate hydratase OS=Mus musculus OX=10090 GN=Aco1 PE=1 SV=3
Q921U7	1.2332e-05	Calpastatin OS=Mus musculus OX=10090 GN=Cast PE=1 SV=1
E9QB01	1.23016e-05	Neural cell adhesion molecule 1 OS=Mus musculus OX=10090 GN=Ncam1 PE=1 SV=2
Q61739	1.20062e-05	Integrin alpha-6 OS=Mus musculus OX=10090 GN=Itga6 PE=1 SV=3; Additional IDs concatenated into MaxParsimony group: F6VSK8
A0A338P7B2	1.15661e-05	Scavenger receptor class F member 2 OS=Mus musculus OX=10090 GN=Scarf2 PE=1 SV=1
Q9CPX6	1.11462e-05	Ubiquitin-like-conjugating enzyme ATG3 OS=Mus musculus OX=10090 GN=Atg3 PE=1 SV=1
Q9JLV5	1.09057e-05	Cullin-3 OS=Mus musculus OX=10090 GN=Cul3 PE=1 SV=1; Additional IDs concatenated into MaxParsimony group: E9Q4T8
Reverse_Q76LL6	1.08669e-05
Q6P542	1.0716e-05	ATP-binding cassette sub-family F member 1 OS=Mus musculus OX=10090 GN=Abcf1 PE=1 SV=1
P23249	1.06387e-05	Putative helicase MOV-10 OS=Mus musculus OX=10090 GN=Mov10 PE=1 SV=2
Q8BYA0	1.03874e-05	Tubulin-specific chaperone D OS=Mus musculus OX=10090 GN=Tbcd PE=1 SV=1
A0A494B9F0	1.03119e-05	E3 ubiquitin-protein ligase OS=Mus musculus OX=10090 GN=Nedd4l PE=1 SV=1
Q9D0M1	1.01775e-05	Phosphoribosyl pyrophosphate synthase-associated protein 1 OS=Mus musculus OX=10090 GN=Prpsap1 PE=1 SV=1
Q99JY0	1.0025e-05	Trifunctional enzyme subunit beta, mitochondrial OS=Mus musculus OX=10090 GN=Hadhb PE=1 SV=1; Additional IDs concatenated into MaxParsimony group: D3YXU1
Q9JM58	9.93369e-06	Cytokine receptor-like factor 1 OS=Mus musculus OX=10090 GN=Crlf1 PE=1 SV=1
Q99KC8	8.57706e-06	von Willebrand factor A domain-containing protein 5A OS=Mus musculus OX=10090 GN=Vwa5a PE=1 SV=2
E9PV12	8.55888e-06	Cullin-5 OS=Mus musculus OX=10090 GN=Cul5 PE=1 SV=1
A2AQP0	8.55586e-06	Myosin-7B OS=Mus musculus OX=10090 GN=Myh7b PE=3 SV=1
Q3UYV9	8.40468e-06	Nuclear cap-binding protein subunit 1 OS=Mus musculus OX=10090 GN=Ncbp1 PE=1 SV=2
Q6PAM1	8.20706e-06	Alpha-taxilin OS=Mus musculus OX=10090 GN=Txlna PE=1 SV=1
Q68FF6	8.01769e-06	ARF GTPase-activating protein GIT1 OS=Mus musculus OX=10090 GN=Git1 PE=1 SV=1; Additional IDs concatenated into MaxParsimony group: Q5F258
E9Q616	7.916e-06	AHNAK nucleoprotein (desmoyokin) OS=Mus musculus OX=10090 GN=Ahnak PE=1 SV=1
A2A432	7.54742e-06	Cullin-4B OS=Mus musculus OX=10090 GN=Cul4b PE=1 SV=1
Q9CZT5	7.35439e-06	Vasorin OS=Mus musculus OX=10090 GN=Vasn PE=2 SV=2
P14873	6.93163e-06	Microtubule-associated protein 1B OS=Mus musculus OX=10090 GN=Map1b PE=1 SV=2
F6ZHD8	6.88516e-06	1,4-alpha-glucan-branching enzyme OS=Mus musculus OX=10090 GN=Gbe1 PE=1 SV=2
Q6PE80	6.81752e-06	Axl protein OS=Mus musculus OX=10090 GN=Axl PE=1 SV=1
Q91VH2	6.74931e-06	Sorting nexin-9 OS=Mus musculus OX=10090 GN=Snx9 PE=1 SV=1
A0A1D5RLY6	6.60093e-06	Microtubule-associated protein 1S OS=Mus musculus OX=10090 GN=Map1s PE=1 SV=1
Q6PB44	6.13555e-06	Tyrosine-protein phosphatase non-receptor type 23 OS=Mus musculus OX=10090 GN=Ptpn23 PE=1 SV=2
P97494	6.05706e-06	Glutamate--cysteine ligase catalytic subunit OS=Mus musculus OX=10090 GN=Gclc PE=1 SV=4
Q8C129	5.53655e-06	Leucyl-cystinyl aminopeptidase OS=Mus musculus OX=10090 GN=Lnpep PE=1 SV=1
Q6Y685	5.34246e-06	Transforming acidic coiled-coil-containing protein 1 OS=Mus musculus OX=10090 GN=Tacc1 PE=1 SV=1
Q6P5H2	5.19527e-06	Nestin OS=Mus musculus OX=10090 GN=Nes PE=1 SV=1
F6ZDS4	5.14998e-06	Nucleoprotein TPR OS=Mus musculus OX=10090 GN=Tpr PE=1 SV=1; Additional IDs concatenated into MaxParsimony group: Q7M739
Q5SWU9	5.00337e-06	Acetyl-CoA carboxylase 1 OS=Mus musculus OX=10090 GN=Acaca PE=1 SV=1
Q64337	4.86728e-06	Sequestosome-1 OS=Mus musculus OX=10090 GN=Sqstm1 PE=1 SV=1; Additional IDs concatenated into MaxParsimony group: F6VD69
Q8C0D5	4.76786e-06	Elongation factor-like GTPase 1 OS=Mus musculus OX=10090 GN=Efl1 PE=1 SV=1
S4R2J9	4.13266e-06	Protein PRRC2C OS=Mus musculus OX=10090 GN=Prrc2c PE=1 SV=1
F6RND9	4.03803e-06	Myosin phosphatase Rho-interacting protein (Fragment) OS=Mus musculus OX=10090 GN=Mprip PE=1 SV=1
Q8BVG4	3.93613e-06	Dipeptidyl peptidase 9 OS=Mus musculus OX=10090 GN=Dpp9 PE=1 SV=2
Q8K1R7	3.7147e-06	Serine/threonine-protein kinase Nek9 OS=Mus musculus OX=10090 GN=Nek9 PE=1 SV=2
A0A087WQ95	3.70788e-06	CLIP-associating protein 1 OS=Mus musculus OX=10090 GN=Clasp1 PE=1 SV=2
E9QAI5	3.49521e-06	CAD protein OS=Mus musculus OX=10090 GN=Cad PE=1 SV=1
Q9CQF9	3.07126e-06	Prenylcysteine oxidase OS=Mus musculus OX=10090 GN=Pcyox1 PE=1 SV=1
P58871	1.98597e-06	182 kDa tankyrase-1-binding protein OS=Mus musculus OX=10090 GN=Tnks1bp1 PE=1 SV=2
Proteins detected in both conditions with statistically significant different levels
#PatternLab's TFold analyzer
#F-stringency :0.04,
Protein ID	pValue	Average Normalized XIC (ShMfn1 TMZ)	Average Normalized XIC (ShMfn1 DMSO)	fold shMn1 TMZ/shMfn1 DMSO	Description
#Identifications satisfied both, the automatic fold and statistical criteria. (Blue dots)
P16110	0.01095	0.00126772	1.51743e-05	83.5439	Galectin-3 OS=Mus musculus OX=10090 GN=Lgals3 PE=1 SV=3; Additional IDs concatenated into MaxParsimony group: Q8C253
Q8VCQ8	0.0256916	0.000251792	3.31977e-06	75.8463	Caldesmon 1 OS=Mus musculus OX=10090 GN=Cald1 PE=1 SV=1
P13020	0.00023541	0.000330611	7.73897e-06	42.7203	Gelsolin OS=Mus musculus OX=10090 GN=Gsn PE=1 SV=3; Additional IDs concatenated into MaxParsimony group: A0A0J9YUQ8
Q7TQE2	0.000857055	0.000316947	9.24326e-06	34.2895	Zyx protein OS=Mus musculus OX=10090 GN=Zyx PE=1 SV=1
Q07235	0.000203313	0.00100607	3.11125e-05	32.3366	Glia-derived nexin OS=Mus musculus OX=10090 GN=Serpine2 PE=1 SV=2; Additional IDs concatenated into MaxParsimony group: A0A087WQ70, A0A087WQM1
Q62009	4.70312e-05	0.000324935	1.12459e-05	28.8936	Periostin OS=Mus musculus OX=10090 GN=Postn PE=1 SV=2
P14211	0.0146221	0.00149144	6.22853e-05	23.9453	Calreticulin OS=Mus musculus OX=10090 GN=Calr PE=1 SV=1
Q64727	2.75983e-05	0.000335355	1.62608e-05	20.6236	Vinculin OS=Mus musculus OX=10090 GN=Vcl PE=1 SV=4
Q3TML0	0.00250182	0.000465342	2.41694e-05	19.2534	Protein disulfide-isomerase A6 OS=Mus musculus OX=10090 GN=Pdia6 PE=1 SV=1
P19324	0.00674361	0.000423227	2.51491e-05	16.8287	Serpin H1 OS=Mus musculus OX=10090 GN=Serpinh1 PE=1 SV=3; Additional IDs concatenated into MaxParsimony group: A0A140LHR4
Q62433	0.000518472	0.000283576	1.6958e-05	16.7223	Protein NDRG1 OS=Mus musculus OX=10090 GN=Ndrg1 PE=1 SV=1
P30882	1e-05	0.000847808	5.46884e-05	15.5025	C-C motif chemokine 5 OS=Mus musculus OX=10090 GN=Ccl5 PE=1 SV=2
H3BJL6	1.23126e-05	0.000383974	2.55232e-05	15.0441	S-formylglutathione hydrolase OS=Mus musculus OX=10090 GN=Esd PE=1 SV=1
Q9WTP7	0.00690009	0.000236747	1.7131e-05	13.8198	GTP:AMP phosphotransferase AK3, mitochondrial OS=Mus musculus OX=10090 GN=Ak3 PE=1 SV=3; Additional IDs concatenated into MaxParsimony group: F6RP11
P52760	0.00887639	0.000389322	2.84053e-05	13.706	2-iminobutanoate/2-iminopropanoate deaminase OS=Mus musculus OX=10090 GN=Rida PE=1 SV=3
Q9JKR6	0.00232121	0.000408925	3.21771e-05	12.7086	Hypoxia up-regulated protein 1 OS=Mus musculus OX=10090 GN=Hyou1 PE=1 SV=1
P08003	0.000284557	0.000675252	5.91081e-05	11.424	Protein disulfide-isomerase A4 OS=Mus musculus OX=10090 GN=Pdia4 PE=1 SV=3; Additional IDs concatenated into MaxParsimony group: A0A0R4J0Z1
B7ZNJ1	0.00037693	0.000964278	8.90969e-05	10.8228	Fibronectin OS=Mus musculus OX=10090 GN=Fn1 PE=1 SV=1
P09103	0.000952937	0.00176706	0.000167721	10.5357	Protein disulfide-isomerase OS=Mus musculus OX=10090 GN=P4hb PE=1 SV=2; Additional IDs concatenated into MaxParsimony group: E9Q8G8
Q61508	0.0023334	0.00134417	0.000129194	10.4043	Extracellular matrix protein 1 OS=Mus musculus OX=10090 GN=Ecm1 PE=1 SV=2; Additional IDs concatenated into MaxParsimony group: F8WI14, D3Z038, D3YV64, D3Z0U9, D3YV22, D3Z772
A0A087WR50	0.0004136	0.00096246	9.44342e-05	10.1918	Fibronectin OS=Mus musculus OX=10090 GN=Fn1 PE=1 SV=1
P10107	0.0327036	0.00093018	9.64141e-05	9.64776	Annexin A1 OS=Mus musculus OX=10090 GN=Anxa1 PE=1 SV=2; Additional IDs concatenated into MaxParsimony group: A0A494BBD8
Q60854	1e-05	0.000426657	4.82134e-05	8.84934	Serpin B6 OS=Mus musculus OX=10090 GN=Serpinb6 PE=1 SV=1
P07356	0.000185326	0.000747231	9.14085e-05	8.17463	Annexin A2 OS=Mus musculus OX=10090 GN=Anxa2 PE=1 SV=2; Additional IDs concatenated into MaxParsimony group: B0V2N7, B0V2N5, B0V2N8
Q91YI0	0.00238879	0.000265755	3.25752e-05	8.1582	Argininosuccinate lyase OS=Mus musculus OX=10090 GN=Asl PE=1 SV=1; Additional IDs concatenated into MaxParsimony group: E0CY49, E0CYV3
P28474	0.00214078	0.000218215	2.95829e-05	7.37641	Alcohol dehydrogenase class-3 OS=Mus musculus OX=10090 GN=Adh5 PE=1 SV=3; Additional IDs concatenated into MaxParsimony group: A0A0G2JGS3
P57759	0.000195898	0.000308214	4.2332e-05	7.28088	Endoplasmic reticulum resident protein 29 OS=Mus musculus OX=10090 GN=Erp29 PE=1 SV=2; Additional IDs concatenated into MaxParsimony group: D6RG87, F8WIM7, F8WJI4
O88958	0.000164875	0.00036639	5.07029e-05	7.22622	Glucosamine-6-phosphate isomerase 1 OS=Mus musculus OX=10090 GN=Gnpda1 PE=1 SV=3; Additional IDs concatenated into MaxParsimony group: A0A494B9X2, A0A494BB68, D3Z0R5
Q8K157	3.39276e-05	0.000317242	4.56217e-05	6.95375	Aldose 1-epimerase OS=Mus musculus OX=10090 GN=Galm PE=1 SV=1
Q9WVA4	0.00428969	0.00055233	7.95142e-05	6.94631	Transgelin-2 OS=Mus musculus OX=10090 GN=Tagln2 PE=1 SV=4
P17515	0.000680975	0.000634404	9.14619e-05	6.93626	C-X-C motif chemokine 10 OS=Mus musculus OX=10090 GN=Cxcl10 PE=1 SV=1; Additional IDs concatenated into MaxParsimony group: D3YW23
P62814	0.00393497	0.00024881	3.62908e-05	6.856	V-type proton ATPase subunit B, brain isoform OS=Mus musculus OX=10090 GN=Atp6v1b2 PE=1 SV=1; Additional IDs concatenated into MaxParsimony group: Q91YH6
D3Z772	0.0104358	0.000714632	0.000104726	6.8238	Extracellular matrix protein 1 (Fragment) OS=Mus musculus OX=10090 GN=Ecm1 PE=1 SV=8
Q8K183	3.27784e-05	0.000202391	2.98301e-05	6.78478	Pyridoxal kinase OS=Mus musculus OX=10090 GN=Pdxk PE=1 SV=1
Q00612	0.000305328	0.000740819	0.000110827	6.68448	Glucose-6-phosphate 1-dehydrogenase X OS=Mus musculus OX=10090 GN=G6pdx PE=1 SV=3; Additional IDs concatenated into MaxParsimony group: A3KG36, G3UWD6, P97324
Q62426	0.00697139	0.000555132	8.73778e-05	6.35324	Cystatin-B OS=Mus musculus OX=10090 GN=Cstb PE=1 SV=1
F6WHQ7	7.64357e-05	0.00218413	0.000351782	6.20876	Glutathione S-transferase Mu 1 (Fragment) OS=Mus musculus OX=10090 GN=Gstm1 PE=1 SV=1
P27546	0.00124873	0.00028936	4.73717e-05	6.10829	Microtubule-associated protein 4 OS=Mus musculus OX=10090 GN=Map4 PE=1 SV=3; Additional IDs concatenated into MaxParsimony group: A0A0G2JFH2, E9PZ43, A0A0G2JDN7, A0A140T8T5, A0A0G2JG35, A0A0G2JFT4, A0A0G2JDY5, A0A0G2JFK3
P48036	4.26106e-05	0.00145945	0.000239138	6.10297	Annexin A5 OS=Mus musculus OX=10090 GN=Anxa5 PE=1 SV=1; Additional IDs concatenated into MaxParsimony group: A0A0G2JGQ0
A0A1C7CYV0	1.79814e-05	0.000286063	4.69445e-05	6.09363	Plastin-3 (Fragment) OS=Mus musculus OX=10090 GN=Pls3 PE=1 SV=1
P50516	0.00413791	0.000235176	3.98391e-05	5.90313	V-type proton ATPase catalytic subunit A OS=Mus musculus OX=10090 GN=Atp6v1a PE=1 SV=2; Additional IDs concatenated into MaxParsimony group: D3Z1B9
Q3TWV4	0.0348467	0.00020369	3.45641e-05	5.89311	AP-2 complex subunit mu OS=Mus musculus OX=10090 GN=Ap2m1 PE=1 SV=1
E9PZD8	5.31854e-05	0.00114037	0.00019358	5.89093	Ceruloplasmin OS=Mus musculus OX=10090 GN=Cp PE=1 SV=1
O54782	0.000417335	0.000191612	3.377e-05	5.67405	Epididymis-specific alpha-mannosidase OS=Mus musculus OX=10090 GN=Man2b2 PE=1 SV=2; Additional IDs concatenated into MaxParsimony group: F6TMZ3
P26039	0.00341266	0.00020647	3.67686e-05	5.61539	Talin-1 OS=Mus musculus OX=10090 GN=Tln1 PE=1 SV=2; Additional IDs concatenated into MaxParsimony group: F6SX70, A0A1L1SQ51, E9PUM4, A0A1L1SRI1, Q8CDM9, A0A1L1SQP9
P15626	0.00076288	0.00190957	0.000340372	5.61026	Glutathione S-transferase Mu 2 OS=Mus musculus OX=10090 GN=Gstm2 PE=1 SV=2
Q8R2Y2	1e-05	0.000611148	0.000109464	5.58307	Cell surface glycoprotein MUC18 OS=Mus musculus OX=10090 GN=Mcam PE=1 SV=1; Additional IDs concatenated into MaxParsimony group: A0A1L1SQC5, F7ATH5
P10649	0.000155152	0.00265493	0.00047681	5.56811	Glutathione S-transferase Mu 1 OS=Mus musculus OX=10090 GN=Gstm1 PE=1 SV=2
Q61792	0.000978503	0.000447021	8.43435e-05	5.30001	LIM and SH3 domain protein 1 OS=Mus musculus OX=10090 GN=Lasp1 PE=1 SV=1; Additional IDs concatenated into MaxParsimony group: A2A6H0, A2A6G9, A2A6G8, A2A6G7, A2A6G6, E9Q0N6, A2A6G5, A2A6H1
Q5RKN9	0.00136785	0.000499882	9.43176e-05	5.29999	F-actin-capping protein subunit alpha OS=Mus musculus OX=10090 GN=Capza1 PE=1 SV=1
P97324	0.000343828	0.000252871	5.07317e-05	4.98447	Glucose-6-phosphate 1-dehydrogenase 2 OS=Mus musculus OX=10090 GN=G6pd2 PE=1 SV=3
Q64433	0.000654926	0.000513498	0.00010315	4.97819	10 kDa heat shock protein, mitochondrial OS=Mus musculus OX=10090 GN=Hspe1 PE=1 SV=2; Additional IDs concatenated into MaxParsimony group: Q9JI95
P97315	0.00045689	0.000876558	0.000177322	4.94332	Cysteine and glycine-rich protein 1 OS=Mus musculus OX=10090 GN=Csrp1 PE=1 SV=3
Q9DAW9	0.00444921	0.00077246	0.000157125	4.9162	Calponin-3 OS=Mus musculus OX=10090 GN=Cnn3 PE=1 SV=1; Additional IDs concatenated into MaxParsimony group: A0A0G2JDV8, A0A0G2JFI6
Q9DCT8	0.00498909	0.00070066	0.000144514	4.8484	Cysteine-rich protein 2 OS=Mus musculus OX=10090 GN=Crip2 PE=1 SV=1
D3Z7R6	0.012251	0.000209352	4.35144e-05	4.81111	Calponin OS=Mus musculus OX=10090 GN=Cnn2 PE=1 SV=1
P47754	0.00132184	0.00057142	0.000120716	4.73358	F-actin-capping protein subunit alpha-2 OS=Mus musculus OX=10090 GN=Capza2 PE=1 SV=3; Additional IDs concatenated into MaxParsimony group: Q5RKN9, D6RCW7, A0A0N4SVM0
Q9WV32	0.00198288	0.000557799	0.000118003	4.72701	Actin-related protein 2/3 complex subunit 1B OS=Mus musculus OX=10090 GN=Arpc1b PE=1 SV=4
B2KF55	0.0274493	0.00134284	0.00028574	4.69951	Ubiquitin-conjugating enzyme E2 variant 2 OS=Mus musculus OX=10090 GN=Ube2v2 PE=1 SV=1
Q64442	0.00197167	0.000240198	5.19179e-05	4.6265	Sorbitol dehydrogenase OS=Mus musculus OX=10090 GN=Sord PE=1 SV=3
Q924B0	0.0110697	0.000404552	8.83044e-05	4.58134	Inositol-1-monophosphatase OS=Mus musculus OX=10090 GN=Impa1 PE=1 SV=1; Additional IDs concatenated into MaxParsimony group: O55023, Q80ZJ2
P27773	2.19687e-05	0.00510105	0.00115365	4.42168	Protein disulfide-isomerase A3 OS=Mus musculus OX=10090 GN=Pdia3 PE=1 SV=2; Additional IDs concatenated into MaxParsimony group: F6Q404
P48962	0.0296012	0.000400796	9.15238e-05	4.37914	ADP/ATP translocase 1 OS=Mus musculus OX=10090 GN=Slc25a4 PE=1 SV=4
Q9CZY3	5.67929e-05	0.00103922	0.000246343	4.21858	Ubiquitin-conjugating enzyme E2 variant 1 OS=Mus musculus OX=10090 GN=Ube2v1 PE=1 SV=1
P56480	0.0336055	0.000200056	4.77455e-05	4.19005	ATP synthase subunit beta, mitochondrial OS=Mus musculus OX=10090 GN=Atp5f1b PE=1 SV=2
Q04447	0.000347408	0.00297601	0.000713092	4.17338	Creatine kinase B-type OS=Mus musculus OX=10090 GN=Ckb PE=1 SV=1
Q9CYA0	0.0107258	0.000183746	4.41276e-05	4.16397	Protein disulfide isomerase Creld2 OS=Mus musculus OX=10090 GN=Creld2 PE=1 SV=1
A2AMW0	0.00804415	0.000702399	0.000169384	4.14679	F-actin-capping protein subunit beta OS=Mus musculus OX=10090 GN=Capzb PE=1 SV=1
P62821	0.0132518	0.00021872	5.50113e-05	3.97592	Ras-related protein Rab-1A OS=Mus musculus OX=10090 GN=Rab1A PE=1 SV=3; Additional IDs concatenated into MaxParsimony group: Q5SW88, Q5SW87, Q5SW86
P50518	0.00701381	0.000271736	6.86461e-05	3.9585	V-type proton ATPase subunit E 1 OS=Mus musculus OX=10090 GN=Atp6v1e1 PE=1 SV=2; Additional IDs concatenated into MaxParsimony group: A0A0N4SW07
A0A0N4SVS6	0.0261389	0.000322879	8.2318e-05	3.92234	Cellular nucleic acid-binding protein OS=Mus musculus OX=10090 GN=Cnbp PE=1 SV=1
P19157	0.00230717	0.00216281	0.000553888	3.90479	Glutathione S-transferase P 1 OS=Mus musculus OX=10090 GN=Gstp1 PE=1 SV=2; Additional IDs concatenated into MaxParsimony group: A0A494BAW2, A0A494B908, P46425, A0A494BAM8, A0A494BAU3, A0A494BAS3
Q8BFR4	0.00870739	0.000311696	8.00094e-05	3.89574	N-acetylglucosamine-6-sulfatase OS=Mus musculus OX=10090 GN=Gns PE=1 SV=1; Additional IDs concatenated into MaxParsimony group: A0A1W2P8D3
Q91ZJ5	0.00240874	0.00141162	0.000363336	3.88516	UTP--glucose-1-phosphate uridylyltransferase OS=Mus musculus OX=10090 GN=Ugp2 PE=1 SV=3
P08113	0.0079417	0.00103324	0.000270946	3.81347	Endoplasmin OS=Mus musculus OX=10090 GN=Hsp90b1 PE=1 SV=2
B7FAU9	0.00233885	0.000527592	0.000138871	3.79914	Filamin, alpha OS=Mus musculus OX=10090 GN=Flna PE=1 SV=1
Q61881	0.00530584	0.000180629	4.75934e-05	3.79526	DNA replication licensing factor MCM7 OS=Mus musculus OX=10090 GN=Mcm7 PE=1 SV=1; Additional IDs concatenated into MaxParsimony group: D3Z6N3
P97857	0.00114527	0.000201263	5.32339e-05	3.78073	A disintegrin and metalloproteinase with thrombospondin motifs 1 OS=Mus musculus OX=10090 GN=Adamts1 PE=1 SV=4; Additional IDs concatenated into MaxParsimony group: E9PY08
Q68FD5	0.00780625	0.000333605	8.84261e-05	3.7727	Clathrin heavy chain 1 OS=Mus musculus OX=10090 GN=Cltc PE=1 SV=3; Additional IDs concatenated into MaxParsimony group: Q5SXR6, F6Z1R4
Q9CQM9	0.0368391	0.00022551	6.20656e-05	3.63342	Glutaredoxin-3 OS=Mus musculus OX=10090 GN=Glrx3 PE=1 SV=1; Additional IDs concatenated into MaxParsimony group: A0A1B0GS58, A0A1B0GT04
Q78ZM0	0.00121124	0.000300657	8.33265e-05	3.60818	Sorting nexin 3, isoform CRA_b OS=Mus musculus OX=10090 GN=Snx3 PE=1 SV=1
Q64191	0.0181814	0.000229104	6.3655e-05	3.59916	N(4)-(beta-N-acetylglucosaminyl)-L-asparaginase OS=Mus musculus OX=10090 GN=Aga PE=1 SV=1
Q9D1B1	0.00158997	0.00445673	0.00123833	3.59898	Cystatin E/M OS=Mus musculus OX=10090 GN=Cst6 PE=1 SV=1; Additional IDs concatenated into MaxParsimony group: A0A494BAF5
P05202	0.000262918	0.00107489	0.000298988	3.59508	Aspartate aminotransferase, mitochondrial OS=Mus musculus OX=10090 GN=Got2 PE=1 SV=1
Q9CVB6	0.0010215	0.000596864	0.0001689	3.53382	Actin-related protein 2/3 complex subunit 2 OS=Mus musculus OX=10090 GN=Arpc2 PE=1 SV=3; Additional IDs concatenated into MaxParsimony group: D3YXG6, A0A087WRT2
P63038	0.0223765	0.00043141	0.000122149	3.53185	60 kDa heat shock protein, mitochondrial OS=Mus musculus OX=10090 GN=Hspd1 PE=1 SV=1
Q9Z1Q5	0.000165694	0.000618168	0.00017572	3.51791	Chloride intracellular channel protein 1 OS=Mus musculus OX=10090 GN=Clic1 PE=1 SV=3; Additional IDs concatenated into MaxParsimony group: Q9WV32, Q8BXK9, F6VVE6, Q8BHB9, F6THG2, E0CY42
P51881	0.0214503	0.000357261	0.000101561	3.51771	ADP/ATP translocase 2 OS=Mus musculus OX=10090 GN=Slc25a5 PE=1 SV=3; Additional IDs concatenated into MaxParsimony group: P48962, Q3V132
P40124	0.00929272	0.000475204	0.000135764	3.50021	Adenylyl cyclase-associated protein 1 OS=Mus musculus OX=10090 GN=Cap1 PE=1 SV=4; Additional IDs concatenated into MaxParsimony group: B1ARS0, Q9CYT6, A0A286YCS6
A0A1L1SVK0	0.0104736	0.000184924	5.35055e-05	3.45616	Platelet-activating factor acetylhydrolase IB subunit beta (Fragment) OS=Mus musculus OX=10090 GN=Pafah1b2 PE=1 SV=1
Q7TPR4	0.000486984	0.000917142	0.000273783	3.34988	Alpha-actinin-1 OS=Mus musculus OX=10090 GN=Actn1 PE=1 SV=1
P48758	0.00342275	0.000475677	0.000143235	3.32096	Carbonyl reductase [NADPH] 1 OS=Mus musculus OX=10090 GN=Cbr1 PE=1 SV=3
A2AIM4	0.00589237	0.00452893	0.00137217	3.30057	Tropomyosin beta chain OS=Mus musculus OX=10090 GN=Tpm2 PE=1 SV=1
Q08761	0.000193935	0.000242851	7.43755e-05	3.26521	Vitamin K-dependent protein S OS=Mus musculus OX=10090 GN=Pros1 PE=2 SV=1
Q8BSH3	0.0040482	0.00620519	0.00190873	3.25095	Tropomyosin alpha-1 chain OS=Mus musculus OX=10090 GN=Tpm1 PE=1 SV=1
P42208	0.0263882	0.00069645	0.000215058	3.23843	Septin-2 OS=Mus musculus OX=10090 GN=Septin2 PE=1 SV=2
Q8VDN2	0.0111205	0.000252952	7.83367e-05	3.22903	Sodium/potassium-transporting ATPase subunit alpha-1 OS=Mus musculus OX=10090 GN=Atp1a1 PE=1 SV=1; Additional IDs concatenated into MaxParsimony group: Q8VCE0, A0A0G2JGX4, Q6PIE5, Q6PIC6, D3YYN7, E9QNX7, Q64436, Q91WH7
O88342	0.000439346	0.00136206	0.000428817	3.17633	WD repeat-containing protein 1 OS=Mus musculus OX=10090 GN=Wdr1 PE=1 SV=3; Additional IDs concatenated into MaxParsimony group: A0A0J9YU05
P57780	0.00173813	0.00139962	0.000440946	3.17412	Alpha-actinin-4 OS=Mus musculus OX=10090 GN=Actn4 PE=1 SV=1
Q61599	0.0323668	0.000499978	0.000158072	3.16298	Rho GDP-dissociation inhibitor 2 OS=Mus musculus OX=10090 GN=Arhgdib PE=1 SV=3; Additional IDs concatenated into MaxParsimony group: A0A0N4SVH4
A0A1W2P6F6	0.00291712	0.000578813	0.0001893	3.05765	Myosin light polypeptide 6 OS=Mus musculus OX=10090 GN=Myl6 PE=1 SV=1
Q9D0F9	0.000302466	0.000461919	0.000152997	3.01914	Phosphoglucomutase-1 OS=Mus musculus OX=10090 GN=Pgm1 PE=1 SV=4; Additional IDs concatenated into MaxParsimony group: A2CEK3
Q922B2	0.0219757	0.000313131	0.000104544	2.99521	Aspartate--tRNA ligase, cytoplasmic OS=Mus musculus OX=10090 GN=Dars PE=1 SV=2; Additional IDs concatenated into MaxParsimony group: Q8BJY7
G5E8R2	0.00682736	0.00633023	0.00212186	2.98334	Tropomyosin 1, alpha, isoform CRA_k OS=Mus musculus OX=10090 GN=Tpm1 PE=1 SV=1
A0A0R4J1P2	0.00416619	0.00512735	0.00172196	2.97762	Tropomyosin alpha-3 chain OS=Mus musculus OX=10090 GN=Tpm3 PE=1 SV=1
P24527	0.00271933	0.000258179	8.67793e-05	2.97513	Leukotriene A-4 hydrolase OS=Mus musculus OX=10090 GN=Lta4h PE=1 SV=4
Q9R062	1.52682e-05	0.000284902	9.68027e-05	2.94312	Glycogenin-1 OS=Mus musculus OX=10090 GN=Gyg1 PE=1 SV=3
Q99JY9	0.00085654	0.000691203	0.000235154	2.93936	Actin-related protein 3 OS=Mus musculus OX=10090 GN=Actr3 PE=1 SV=3; Additional IDs concatenated into MaxParsimony group: A0A087WRA1, Q641P0, A0A087WQ14, A0A087WP86, A0A087WS98, A0A087WQ83, A0A087WPR6
Q9R0P5	0.0128268	0.00141129	0.000481057	2.93373	Destrin OS=Mus musculus OX=10090 GN=Dstn PE=1 SV=3
P16045	0.000220172	0.00567198	0.00195323	2.9039	Galectin-1 OS=Mus musculus OX=10090 GN=Lgals1 PE=1 SV=3
E9Q7Q3	0.00502669	0.0064131	0.00221268	2.89835	Tropomyosin alpha-3 chain OS=Mus musculus OX=10090 GN=Tpm3 PE=1 SV=1
Q9DCD0	0.000171157	0.00109441	0.000384149	2.84892	6-phosphogluconate dehydrogenase, decarboxylating OS=Mus musculus OX=10090 GN=Pgd PE=1 SV=3
D3Z2H9	0.00582767	0.00661198	0.0023234	2.84582	Tropomyosin 3, related sequence 7 OS=Mus musculus OX=10090 GN=Tpm3-rs7 PE=3 SV=1
P50396	0.000197033	0.000698424	0.000249769	2.79628	Rab GDP dissociation inhibitor alpha OS=Mus musculus OX=10090 GN=Gdi1 PE=1 SV=3
Q62465	0.000396287	0.00204556	0.000735177	2.7824	Synaptic vesicle membrane protein VAT-1 homolog OS=Mus musculus OX=10090 GN=Vat1 PE=1 SV=3
Q8K354	0.00487609	0.000475359	0.00017173	2.76807	Carbonyl reductase [NADPH] 3 OS=Mus musculus OX=10090 GN=Cbr3 PE=1 SV=1; Additional IDs concatenated into MaxParsimony group: A0A338P797, A0A338P684
P10605	0.000577709	0.00375873	0.00138013	2.72346	Cathepsin B OS=Mus musculus OX=10090 GN=Ctsb PE=1 SV=2
O88990	0.00173436	0.000246614	9.06265e-05	2.72122	Alpha-actinin-3 OS=Mus musculus OX=10090 GN=Actn3 PE=2 SV=1
Q02053	0.00389446	0.000501563	0.000185783	2.69973	Ubiquitin-like modifier-activating enzyme 1 OS=Mus musculus OX=10090 GN=Uba1 PE=1 SV=1; Additional IDs concatenated into MaxParsimony group: P31254
Q6GT24	0.00363017	0.00119492	0.000444515	2.68813	Peroxiredoxin-6 OS=Mus musculus OX=10090 GN=Prdx6 PE=1 SV=1
Q9CPV4	0.00384274	0.000376771	0.000141366	2.66522	Glyoxalase domain-containing protein 4 OS=Mus musculus OX=10090 GN=Glod4 PE=1 SV=1; Additional IDs concatenated into MaxParsimony group: E9Q197, F6ZTG3, E9Q2R6, E9Q055
P12265	0.00139129	0.00048639	0.000183502	2.65059	Beta-glucuronidase OS=Mus musculus OX=10090 GN=Gusb PE=1 SV=2; Additional IDs concatenated into MaxParsimony group: Q99KJ6, D3YY48
P08249	7.49245e-05	0.00236745	0.000896171	2.64174	Malate dehydrogenase, mitochondrial OS=Mus musculus OX=10090 GN=Mdh2 PE=1 SV=3; Additional IDs concatenated into MaxParsimony group: A0A0G2JF23, A0A0G2JGY4
Q9CPT4	0.00333317	0.00106252	0.000402953	2.63683	Myeloid-derived growth factor OS=Mus musculus OX=10090 GN=Mydgf PE=1 SV=1
P29416	0.015339	0.0002708	0.000105121	2.57608	Beta-hexosaminidase subunit alpha OS=Mus musculus OX=10090 GN=Hexa PE=1 SV=2
Q8BVI4	0.00471792	0.000309902	0.000120405	2.57383	Dihydropteridine reductase OS=Mus musculus OX=10090 GN=Qdpr PE=1 SV=2; Additional IDs concatenated into MaxParsimony group: A0A0G2JGJ1, D3YWR7, D3Z1A1, A0A0G2JGY0
Q3TMX5	0.0148062	0.00116979	0.00045654	2.56228	Arginine-rich, mutated in early stage tumors, isoform CRA_b OS=Mus musculus OX=10090 GN=Manf PE=1 SV=1; Additional IDs concatenated into MaxParsimony group: Q80ZP8, Q9CXI5, F6T4L3, F6USD5
P16125	0.00281387	0.00337608	0.00132261	2.55259	L-lactate dehydrogenase B chain OS=Mus musculus OX=10090 GN=Ldhb PE=1 SV=2
P68372	0.00954658	0.00411317	0.00166954	2.46366	Tubulin beta-4B chain OS=Mus musculus OX=10090 GN=Tubb4b PE=1 SV=1
P14869	0.00805817	0.000695459	0.000283006	2.4574	60S acidic ribosomal protein P0 OS=Mus musculus OX=10090 GN=Rplp0 PE=1 SV=3; Additional IDs concatenated into MaxParsimony group: S4R1N1, D3YVM5
Q4VWZ5	0.00355011	0.000743824	0.000303931	2.44735	Acyl-CoA-binding protein OS=Mus musculus OX=10090 GN=Dbi PE=1 SV=1; Additional IDs concatenated into MaxParsimony group: P31786, D3Z563
Q6IRU2	0.0149054	0.00278113	0.00114069	2.4381	Tropomyosin alpha-4 chain OS=Mus musculus OX=10090 GN=Tpm4 PE=1 SV=3
P26041	0.000327078	0.00369844	0.00152433	2.42627	Moesin OS=Mus musculus OX=10090 GN=Msn PE=1 SV=3; Additional IDs concatenated into MaxParsimony group: Q7TSG6, Q5EBJ4
P20152	0.000221036	0.0057665	0.00238516	2.41766	Vimentin OS=Mus musculus OX=10090 GN=Vim PE=1 SV=3
Q9DBD0	0.0117641	0.000223203	9.23712e-05	2.41637	Inhibitor of carbonic anhydrase OS=Mus musculus OX=10090 GN=Ica PE=1 SV=1
Q9Z0N1	0.0322598	0.000254134	0.000105677	2.40483	Eukaryotic translation initiation factor 2 subunit 3, X-linked OS=Mus musculus OX=10090 GN=Eif2s3x PE=1 SV=2
P45376	0.00164141	0.00197179	0.00082235	2.39775	Aldo-keto reductase family 1 member B1 OS=Mus musculus OX=10090 GN=Akr1b1 PE=1 SV=3; Additional IDs concatenated into MaxParsimony group: D3YVJ7
Q9QYB1	9.74238e-05	0.000403142	0.000168305	2.3953	Chloride intracellular channel protein 4 OS=Mus musculus OX=10090 GN=Clic4 PE=1 SV=3
Q7TMM9	0.012584	0.00328062	0.00137004	2.39455	Tubulin beta-2A chain OS=Mus musculus OX=10090 GN=Tubb2a PE=1 SV=1
P63260	0.00556808	0.0474362	0.019913	2.38217	Actin, cytoplasmic 2 OS=Mus musculus OX=10090 GN=Actg1 PE=1 SV=1
O09061	0.0147426	0.000449779	0.000188883	2.38126	Proteasome subunit beta type-1 OS=Mus musculus OX=10090 GN=Psmb1 PE=1 SV=1; Additional IDs concatenated into MaxParsimony group: A0A338P7C0, A0A338P7F1
Q8BFZ3	0.00644612	0.0191123	0.00813106	2.35053	Beta-actin-like protein 2 OS=Mus musculus OX=10090 GN=Actbl2 PE=1 SV=1
P97370	0.00927994	0.000323025	0.000138001	2.34075	Sodium/potassium-transporting ATPase subunit beta-3 OS=Mus musculus OX=10090 GN=Atp1b3 PE=1 SV=1
P61161	0.00170262	0.000536131	0.00022918	2.33935	Actin-related protein 2 OS=Mus musculus OX=10090 GN=Actr2 PE=1 SV=1
Q76MZ3	0.0126522	0.000671237	0.00028719	2.33725	Serine/threonine-protein phosphatase 2A 65 kDa regulatory subunit A alpha isoform OS=Mus musculus OX=10090 GN=Ppp2r1a PE=1 SV=3; Additional IDs concatenated into MaxParsimony group: G3UWS4, H3BKU1, Q3TTF6, H3BLE7, Q7TNP2, H3BLQ0, G3UWL2
Q922F4	0.0197831	0.00165636	0.000710623	2.33085	Tubulin beta-6 chain OS=Mus musculus OX=10090 GN=Tubb6 PE=1 SV=1
Q6ZWY3	0.0385417	0.000390391	0.000168231	2.32056	40S ribosomal protein S27-like OS=Mus musculus OX=10090 GN=Rps27l PE=1 SV=3
P26043	0.000481061	0.00172619	0.000743996	2.32016	Radixin OS=Mus musculus OX=10090 GN=Rdx PE=1 SV=3
O88325	0.00506794	0.000377224	0.000164339	2.2954	Alpha-N-acetylglucosaminidase OS=Mus musculus OX=10090 GN=Naglu PE=1 SV=1
P26040	0.000831202	0.00131058	0.000571535	2.29309	Ezrin OS=Mus musculus OX=10090 GN=Ezr PE=1 SV=3
P62962	0.00451563	0.00599035	0.00263163	2.27629	Profilin-1 OS=Mus musculus OX=10090 GN=Pfn1 PE=1 SV=2; Additional IDs concatenated into MaxParsimony group: Q5SX49, J3QMC2
P99024	0.0149478	0.00452882	0.00199141	2.27418	Tubulin beta-5 chain OS=Mus musculus OX=10090 GN=Tubb5 PE=1 SV=1; Additional IDs concatenated into MaxParsimony group: Q7TMM9, Q9CWF2, Q9D6F9, Q922F4, A2AQ07, A0A1D5RM76, G3UZR1
A0A0A0MQF6	0.00771093	0.0183628	0.00816372	2.24932	Glyceraldehyde-3-phosphate dehydrogenase OS=Mus musculus OX=10090 GN=Gapdh PE=1 SV=1
P68033	0.00788609	0.0348488	0.0155981	2.23417	Actin, alpha cardiac muscle 1 OS=Mus musculus OX=10090 GN=Actc1 PE=1 SV=1
P46638	0.00013155	0.000456221	0.000204955	2.22596	Ras-related protein Rab-11B OS=Mus musculus OX=10090 GN=Rab11b PE=1 SV=3; Additional IDs concatenated into MaxParsimony group: P62492, F8WGS1, E9Q3P9, G3UY29, G3UZD3, G3UZL4, Q9WTL2, D3YYB3, F6R2Z5, E9PZB2
A0A1D5RLD8	0.00797404	0.018773	0.00844585	2.22275	Glyceraldehyde-3-phosphate dehydrogenase OS=Mus musculus OX=10090 GN=Gm10358 PE=1 SV=1
Q64105	0.0103049	0.000438509	0.000197769	2.21728	Sepiapterin reductase OS=Mus musculus OX=10090 GN=Spr PE=1 SV=1
P98064	0.00155258	0.000487972	0.000222167	2.19642	Mannan-binding lectin serine protease 1 OS=Mus musculus OX=10090 GN=Masp1 PE=1 SV=2; Additional IDs concatenated into MaxParsimony group: A0A2R8VHR3, E9Q6C2, Q8CG14, E0CZE7
Q91XH5	0.0109393	0.000431201	0.000196562	2.19372	Sepiapterin reductase OS=Mus musculus OX=10090 GN=Spr PE=1 SV=1; Additional IDs concatenated into MaxParsimony group: Q64105, G3UXX3, G3UZ79
Q9CQ60	0.0232791	0.000428813	0.000196103	2.18667	6-phosphogluconolactonase OS=Mus musculus OX=10090 GN=Pgls PE=1 SV=1; Additional IDs concatenated into MaxParsimony group: Q8CBG6, F6X8L5, D3Z4X1
Q07797	0.000647545	0.00470056	0.00215138	2.1849	Galectin-3-binding protein OS=Mus musculus OX=10090 GN=Lgals3bp PE=1 SV=1; Additional IDs concatenated into MaxParsimony group: E9Q5X5, F6VRP8
O09159	0.00457219	0.000208964	9.68454e-05	2.15771	Lysosomal alpha-mannosidase OS=Mus musculus OX=10090 GN=Man2b1 PE=1 SV=4
P15532	0.0136062	0.00601684	0.0028049	2.14512	Nucleoside diphosphate kinase A OS=Mus musculus OX=10090 GN=Nme1 PE=1 SV=1
Q8BHN3	0.00513391	0.000487808	0.00022926	2.12775	Neutral alpha-glucosidase AB OS=Mus musculus OX=10090 GN=Ganab PE=1 SV=1; Additional IDs concatenated into MaxParsimony group: E9PWA7, Q3TX55
Q61171	0.00110101	0.00211359	0.00100183	2.10973	Peroxiredoxin-2 OS=Mus musculus OX=10090 GN=Prdx2 PE=1 SV=3; Additional IDs concatenated into MaxParsimony group: D3Z4A4
Q9R1P0	0.0217949	0.000778966	0.00037051	2.10241	Proteasome subunit alpha type-4 OS=Mus musculus OX=10090 GN=Psma4 PE=1 SV=1; Additional IDs concatenated into MaxParsimony group: E9PW69, E9Q0X0
E9PZF0	0.0131908	0.00415998	0.00198588	2.09478	Nucleoside diphosphate kinase OS=Mus musculus OX=10090 GN=Gm20390 PE=3 SV=1; Additional IDs concatenated into MaxParsimony group: Q5NC80, Q5NC79
P60766	0.0202	0.000181947	8.72588e-05	2.08514	Cell division control protein 42 homolog OS=Mus musculus OX=10090 GN=Cdc42 PE=1 SV=2
P08228	0.0143185	0.0018941	0.000909665	2.0822	Superoxide dismutase [Cu-Zn] OS=Mus musculus OX=10090 GN=Sod1 PE=1 SV=2
O35608	0.000797377	0.000607738	0.000294589	2.063	Angiopoietin-2 OS=Mus musculus OX=10090 GN=Angpt2 PE=2 SV=2
Q9ERD7	0.020379	0.00235168	0.00114098	2.0611	Tubulin beta-3 chain OS=Mus musculus OX=10090 GN=Tubb3 PE=1 SV=1
Q9CPW4	0.0367948	0.000742951	0.000360822	2.05905	Actin-related protein 2/3 complex subunit 5 OS=Mus musculus OX=10090 GN=Arpc5 PE=1 SV=3; Additional IDs concatenated into MaxParsimony group: Q3UA72
P70195	0.0244711	0.000232939	0.000113665	2.04934	Proteasome subunit beta type-7 OS=Mus musculus OX=10090 GN=Psmb7 PE=1 SV=1
Q9JII6	0.000850642	0.000706932	0.000347138	2.03646	Aldo-keto reductase family 1 member A1 OS=Mus musculus OX=10090 GN=Akr1a1 PE=1 SV=3; Additional IDs concatenated into MaxParsimony group: B1AXW3
A0A338P7E5	0.0395057	0.000847222	0.000418505	2.0244	Ubiquitin-conjugating enzyme E2 L3 OS=Mus musculus OX=10090 GN=Ube2l3 PE=1 SV=1
O08553	0.031041	0.000340204	0.000168486	2.01918	Dihydropyrimidinase-related protein 2 OS=Mus musculus OX=10090 GN=Dpysl2 PE=1 SV=2; Additional IDs concatenated into MaxParsimony group: Q6P1J1, P97427, E9PWE8, Q62188, Q3TT92, Q71H75
Q921I1	4.21478e-05	0.00475485	0.00237113	2.00531	Serotransferrin OS=Mus musculus OX=10090 GN=Tf PE=1 SV=1; Additional IDs concatenated into MaxParsimony group: F7BAE9, F7CJN9, D3YYR8, E9Q2Q7, E9Q939, Q9DBD0, D3YY36
P00493	0.0194117	0.000537683	0.000269504	1.99508	Hypoxanthine-guanine phosphoribosyltransferase OS=Mus musculus OX=10090 GN=Hprt1 PE=1 SV=3
E9QKR0	0.0189195	0.000263368	0.000132369	1.98965	Guanine nucleotide-binding protein G(I)/G(S)/G(T) subunit beta-2 OS=Mus musculus OX=10090 GN=Gnb2 PE=1 SV=1
O08795	0.0027626	0.000310737	0.000156638	1.9838	Glucosidase 2 subunit beta OS=Mus musculus OX=10090 GN=Prkcsh PE=1 SV=1
P68373	0.0074334	0.00392897	0.00198981	1.97455	Tubulin alpha-1C chain OS=Mus musculus OX=10090 GN=Tuba1c PE=1 SV=1
P62874	0.0237214	0.00032478	0.000164838	1.9703	Guanine nucleotide-binding protein G(I)/G(S)/G(T) subunit beta-1 OS=Mus musculus OX=10090 GN=Gnb1 PE=1 SV=3; Additional IDs concatenated into MaxParsimony group: E9QKR0, P62880, D3YZX3, H3BKR2, D3Z1M1, D3Z1T4, H3BLF7, P29387, Q61011, E9PWM7
P20029	0.00445279	0.0028139	0.00143864	1.95594	Endoplasmic reticulum chaperone BiP OS=Mus musculus OX=10090 GN=Hspa5 PE=1 SV=3
Q9CWJ9	0.0105373	0.000533971	0.000274086	1.94819	Bifunctional purine biosynthesis protein PURH OS=Mus musculus OX=10090 GN=Atic PE=1 SV=2
Q8CAY6	0.018401	0.000180751	9.31957e-05	1.93948	Acetyl-CoA acetyltransferase, cytosolic OS=Mus musculus OX=10090 GN=Acat2 PE=1 SV=2; Additional IDs concatenated into MaxParsimony group: Q80X81, G3XA25, A0A3B2WAL8
A0A0A0MQA5	0.00888881	0.00246398	0.00127245	1.9364	Tubulin alpha chain (Fragment) OS=Mus musculus OX=10090 GN=Tuba4a PE=1 SV=1
P70168	0.00636968	0.000296621	0.000155941	1.90214	Importin subunit beta-1 OS=Mus musculus OX=10090 GN=Kpnb1 PE=1 SV=2
Q9CQ65	0.00710662	0.000451926	0.000240106	1.8822	S-methyl-5'-thioadenosine phosphorylase OS=Mus musculus OX=10090 GN=Mtap PE=1 SV=1
P05214	0.00793051	0.00312339	0.00166479	1.87614	Tubulin alpha-3 chain OS=Mus musculus OX=10090 GN=Tuba3a PE=1 SV=1
Q9DBJ1	0.0131223	0.00414735	0.00222189	1.86658	Phosphoglycerate mutase 1 OS=Mus musculus OX=10090 GN=Pgam1 PE=1 SV=3; Additional IDs concatenated into MaxParsimony group: O70250
P06745	0.00483693	0.00130198	0.00071517	1.82051	Glucose-6-phosphate isomerase OS=Mus musculus OX=10090 GN=Gpi PE=1 SV=4; Additional IDs concatenated into MaxParsimony group: A0A0U1RQ18, A0A0U1RP97, A0A0U1RQ72
Q9QUR6	0.0205968	0.000444783	0.000244496	1.81918	Prolyl endopeptidase OS=Mus musculus OX=10090 GN=Prep PE=1 SV=1
P24369	0.00649652	0.00615067	0.00339114	1.81375	Peptidyl-prolyl cis-trans isomerase B OS=Mus musculus OX=10090 GN=Ppib PE=1 SV=2
Q9CQI6	0.0013845	0.00165367	0.00094011	1.75902	Coactosin-like protein OS=Mus musculus OX=10090 GN=Cotl1 PE=1 SV=3; Additional IDs concatenated into MaxParsimony group: A0A1D5RLP1
Q99PT1	0.00394444	0.00303989	0.00173044	1.75672	Rho GDP-dissociation inhibitor 1 OS=Mus musculus OX=10090 GN=Arhgdia PE=1 SV=3
P52480	0.00903275	0.0123454	0.00706179	1.7482	Pyruvate kinase PKM OS=Mus musculus OX=10090 GN=Pkm PE=1 SV=4; Additional IDs concatenated into MaxParsimony group: A0A1L1SU37, A0A1L1SQV8, A0A1L1STV8, A0A1L1SSN6, A0A1L1SUV0, A0A1L1ST52, G3X925, P53657, E9Q509, A0A1L1SVH2
P05201	0.00183341	0.000664175	0.000380401	1.74599	Aspartate aminotransferase, cytoplasmic OS=Mus musculus OX=10090 GN=Got1 PE=1 SV=3; Additional IDs concatenated into MaxParsimony group: F7ALS6
Q61598	0.0136521	0.0010745	0.000616093	1.74405	Rab GDP dissociation inhibitor beta OS=Mus musculus OX=10090 GN=Gdi2 PE=1 SV=1; Additional IDs concatenated into MaxParsimony group: A0A1Y7VL99, D6RI86, A0A1Y7VLG4
Q9CPU0	0.0209354	0.000511397	0.000293363	1.74322	Lactoylglutathione lyase OS=Mus musculus OX=10090 GN=Glo1 PE=1 SV=3; Additional IDs concatenated into MaxParsimony group: A0A494BBE7, A0A494BAF7, A0A494B970
P62858	0.0364526	0.00048344	0.000283866	1.70305	40S ribosomal protein S28 OS=Mus musculus OX=10090 GN=Rps28 PE=1 SV=1; Additional IDs concatenated into MaxParsimony group: G3UYV7
Q3TW96	0.0358745	0.000532544	0.000313348	1.69953	UDP-N-acetylhexosamine pyrophosphorylase-like protein 1 OS=Mus musculus OX=10090 GN=Uap1l1 PE=1 SV=1; Additional IDs concatenated into MaxParsimony group: Q91YN5, Q3UHZ7, A0A0R4J085, A0A0R4J1F6
Q80UG5	0.0216113	0.000267701	0.0001581	1.69324	Septin-9 OS=Mus musculus OX=10090 GN=Septin9 PE=1 SV=1; Additional IDs concatenated into MaxParsimony group: A2A6U3, E9Q3V6, D3Z3C0, D3YYB1, F6WYM0, A2A6U5, D3Z1S1, F6UKN5, D3YZU7, D3YV76
P35979	0.0080374	0.0011579	0.000698454	1.65781	60S ribosomal protein L12 OS=Mus musculus OX=10090 GN=Rpl12 PE=1 SV=2
O89023	0.00202712	0.000350227	0.000211351	1.65708	Tripeptidyl-peptidase 1 OS=Mus musculus OX=10090 GN=Tpp1 PE=1 SV=2
O88531	0.000533476	0.000277633	0.000170603	1.62736	Palmitoyl-protein thioesterase 1 OS=Mus musculus OX=10090 GN=Ppt1 PE=1 SV=2; Additional IDs concatenated into MaxParsimony group: B1B0P9, B1B0P8
P14152	0.000498689	0.00141283	0.000872373	1.61952	Malate dehydrogenase, cytoplasmic OS=Mus musculus OX=10090 GN=Mdh1 PE=1 SV=3; Additional IDs concatenated into MaxParsimony group: B1ATQ3
P35700	0.0025889	0.0175867	0.0108674	1.61829	Peroxiredoxin-1 OS=Mus musculus OX=10090 GN=Prdx1 PE=1 SV=1; Additional IDs concatenated into MaxParsimony group: B1AXW6, B1AXW5, B1AXW4, B1AZS9
P51150	0.0102823	0.000322466	0.000199517	1.61623	Ras-related protein Rab-7a OS=Mus musculus OX=10090 GN=Rab7a PE=1 SV=2; Additional IDs concatenated into MaxParsimony group: A0A0N4SVG9, A0A0N4SVR6
P10639	0.0235295	0.000748131	0.000463092	1.61551	Thioredoxin OS=Mus musculus OX=10090 GN=Txn PE=1 SV=3
Q99LX0	0.000777561	0.00150592	0.000949852	1.58542	Protein/nucleic acid deglycase DJ-1 OS=Mus musculus OX=10090 GN=Park7 PE=1 SV=1; Additional IDs concatenated into MaxParsimony group: A2A813, A2A815, A2A816, A2A817
P05064	0.000147541	0.00979373	0.0063125	1.55148	Fructose-bisphosphate aldolase A OS=Mus musculus OX=10090 GN=Aldoa PE=1 SV=2; Additional IDs concatenated into MaxParsimony group: A6ZI44, A6ZI46, Q9CPQ9, D3YWI1, A0A0U1RPN8, D3Z510, A0A0U1RPT5, D3YV98, A6ZI47, Q91Y97
P18761	0.0162678	0.000445689	0.000288387	1.54546	Carbonic anhydrase 6 OS=Mus musculus OX=10090 GN=Ca6 PE=1 SV=3; Additional IDs concatenated into MaxParsimony group: B1ARR4
G3X925	0.00413101	0.00204379	0.00132623	1.54105	Pyruvate kinase OS=Mus musculus OX=10090 GN=Pklr PE=1 SV=1
O70435	0.000472301	0.000998196	0.000650386	1.53478	Proteasome subunit alpha type-3 OS=Mus musculus OX=10090 GN=Psma3 PE=1 SV=3; Additional IDs concatenated into MaxParsimony group: E0CX62, E0CYL6, F8WH02, E0CZ34
Q9Z0S1	0.0219733	0.000658145	0.000429607	1.53197	3'(2'),5'-bisphosphate nucleotidase 1 OS=Mus musculus OX=10090 GN=Bpnt1 PE=1 SV=2
P59999	0.031229	0.0014636	0.000958596	1.52682	Actin-related protein 2/3 complex subunit 4 OS=Mus musculus OX=10090 GN=Arpc4 PE=1 SV=3
P09411	0.0178844	0.00784315	0.00516395	1.51883	Phosphoglycerate kinase 1 OS=Mus musculus OX=10090 GN=Pgk1 PE=1 SV=4; Additional IDs concatenated into MaxParsimony group: S4R2M7, P09041
P18242	0.0236779	0.00350409	0.00231755	1.51198	Cathepsin D OS=Mus musculus OX=10090 GN=Ctsd PE=1 SV=1; Additional IDs concatenated into MaxParsimony group: F8WIR1, F6Y6L6, A0A1B0GT66
P05063	0.000855406	0.00211724	0.00140527	1.50664	Fructose-bisphosphate aldolase C OS=Mus musculus OX=10090 GN=Aldoc PE=1 SV=4
P09041	0.0157867	0.00242219	0.00161724	1.49773	Phosphoglycerate kinase 2 OS=Mus musculus OX=10090 GN=Pgk2 PE=1 SV=4
P30412	0.0286392	0.00568769	0.00380211	1.49593	Peptidyl-prolyl cis-trans isomerase C OS=Mus musculus OX=10090 GN=Ppic PE=1 SV=1
Q61166	0.0111211	0.000615808	0.000413585	1.48895	Microtubule-associated protein RP/EB family member 1 OS=Mus musculus OX=10090 GN=Mapre1 PE=1 SV=3
O55234	0.00731103	0.000690518	0.00046997	1.46928	Proteasome subunit beta type-5 OS=Mus musculus OX=10090 GN=Psmb5 PE=1 SV=3; Additional IDs concatenated into MaxParsimony group: Q8BTY5
Q60692	0.0151042	0.000439931	0.000304496	1.44479	Proteasome subunit beta type-6 OS=Mus musculus OX=10090 GN=Psmb6 PE=1 SV=3
P17742	0.0199571	0.0193045	0.0135417	1.42556	Peptidyl-prolyl cis-trans isomerase A OS=Mus musculus OX=10090 GN=Ppia PE=1 SV=2; Additional IDs concatenated into MaxParsimony group: A0A1L1SST0, Q9D868, A2BGI8, V9GXC1, V9GX31, Q9ERU9, Q99KR7, A2BGI9
A2BGI8	0.0137813	0.00744888	0.00530851	1.4032	Peptidyl-prolyl cis-trans isomerase (Fragment) OS=Mus musculus OX=10090 GN=Ppih PE=1 SV=1
P21550	0.00997033	0.00272241	0.00194778	1.3977	Beta-enolase OS=Mus musculus OX=10090 GN=Eno3 PE=1 SV=3
Q564E2	0.000147013	0.00946473	0.00677597	1.39681	L-lactate dehydrogenase OS=Mus musculus OX=10090 GN=Ldha PE=1 SV=1
A6ZI47	0.000495725	0.00630876	0.00451784	1.39641	Fructose-bisphosphate aldolase OS=Mus musculus OX=10090 GN=Aldoart2 PE=1 SV=1
P25785	0.00702888	0.00180976	0.00131464	1.37663	Metalloproteinase inhibitor 2 OS=Mus musculus OX=10090 GN=Timp2 PE=1 SV=2
P40142	0.00976241	0.00129748	0.000956068	1.3571	Transketolase OS=Mus musculus OX=10090 GN=Tkt PE=1 SV=1; Additional IDs concatenated into MaxParsimony group: A0A286YE28, A0A0R4J2A3, Q9D4D4
Q00493	0.00541775	0.00728905	0.00556608	1.30955	Carboxypeptidase E OS=Mus musculus OX=10090 GN=Cpe PE=1 SV=2
P62827	0.0149706	0.00112652	0.00164146	0.68629	GTP-binding nuclear protein Ran OS=Mus musculus OX=10090 GN=Ran PE=1 SV=3; Additional IDs concatenated into MaxParsimony group: Q14AA6, Q61820
P62983	0.00701458	0.00420557	0.00615479	0.6833	Ubiquitin-40S ribosomal protein S27a OS=Mus musculus OX=10090 GN=Rps27a PE=1 SV=2; Additional IDs concatenated into MaxParsimony group: P0CG50, P0CG49, Q5SX22, E9QNP0, E9Q5F6, E9Q4P0, P62984, E9Q9J0, A0A0A6YW67, contaminant_UBIQUITIN08
Q14AA6	0.00760953	0.00103951	0.00157094	0.661715	GTP-binding nuclear protein Ran OS=Mus musculus OX=10090 GN=1700009N14Rik PE=2 SV=1
O70251	0.029533	0.000609712	0.000940751	0.648112	Elongation factor 1-beta OS=Mus musculus OX=10090 GN=Eef1b PE=1 SV=5; Additional IDs concatenated into MaxParsimony group: A0A087WS46, G3UZ47, G3UX43, M0QWH8, M0QWK5
Q3TMX0	0.00107032	0.00100261	0.00155235	0.64587	MCG4375, isoform CRA_b OS=Mus musculus OX=10090 GN=Sdcbp PE=1 SV=1
P48428	0.0100421	0.000415568	0.00065728	0.632254	Tubulin-specific chaperone A OS=Mus musculus OX=10090 GN=Tbca PE=1 SV=3; Additional IDs concatenated into MaxParsimony group: A0A1Y7VJ48
Q9Z2X1	0.0359418	0.000178399	0.000295892	0.602921	Heterogeneous nuclear ribonucleoprotein F OS=Mus musculus OX=10090 GN=Hnrnpf PE=1 SV=3; Additional IDs concatenated into MaxParsimony group: O35737, J3QM80, P70333, J3QMT0
Q91V55	0.00109316	0.000497339	0.000872425	0.570065	40S ribosomal protein S5 OS=Mus musculus OX=10090 GN=Rps5 PE=1 SV=1; Additional IDs concatenated into MaxParsimony group: P97461, D3Z1S8, D3YYM6
Q9WVH9	0.0034255	0.000509767	0.000916333	0.556312	Fibulin-5 OS=Mus musculus OX=10090 GN=Fbln5 PE=1 SV=1
P14131	0.0233027	0.00127201	0.00234247	0.543022	40S ribosomal protein S16 OS=Mus musculus OX=10090 GN=Rps16 PE=1 SV=4
Q8CI94	0.0225986	0.00014614	0.000270411	0.540437	Glycogen phosphorylase, brain form OS=Mus musculus OX=10090 GN=Pygb PE=1 SV=3
P63028	0.0241632	0.00028297	0.000531532	0.532367	Translationally-controlled tumor protein OS=Mus musculus OX=10090 GN=Tpt1 PE=1 SV=1; Additional IDs concatenated into MaxParsimony group: D3YU75
O35381	0.0016492	0.000387187	0.000742799	0.521254	Acidic leucine-rich nuclear phosphoprotein 32 family member A OS=Mus musculus OX=10090 GN=Anp32a PE=1 SV=1; Additional IDs concatenated into MaxParsimony group: D3Z7M9, D3YYE1, F6UFG6, Q64G17
G3UYP0	0.0108937	0.000145701	0.000301624	0.483053	SUMO-conjugating enzyme UBC9 (Fragment) OS=Mus musculus OX=10090 GN=Ube2i PE=1 SV=1
Q64152	0.00175437	0.000144935	0.00030402	0.476729	Transcription factor BTF3 OS=Mus musculus OX=10090 GN=Btf3 PE=1 SV=3
Q9QZF2	0.0265644	0.00173663	0.00369586	0.469886	Glypican-1 OS=Mus musculus OX=10090 GN=Gpc1 PE=1 SV=1
P62264	0.0122011	0.00028433	0.000606214	0.469027	40S ribosomal protein S14 OS=Mus musculus OX=10090 GN=Rps14 PE=1 SV=3; Additional IDs concatenated into MaxParsimony group: D3Z7I1, D3YVF4
Q08879	0.00132845	0.000651897	0.00141521	0.460637	Fibulin-1 OS=Mus musculus OX=10090 GN=Fbln1 PE=1 SV=2
A0A0J9YUZ4	0.0109832	0.00139287	0.00302473	0.460495	High mobility group protein B1 (Fragment) OS=Mus musculus OX=10090 GN=Hmgb1 PE=1 SV=1
Q6IFX2	0.0245163	0.00104741	0.00230627	0.454156	Keratin, type I cytoskeletal 42 OS=Mus musculus OX=10090 GN=Krt42 PE=1 SV=1
A0A2R8VHP3	0.00859578	0.000239454	0.00053589	0.446834	Predicted pseudogene 5478 OS=Mus musculus OX=10090 GN=Gm5478 PE=1 SV=1
Q9ESY9	0.0319332	0.000103667	0.000235742	0.439746	Gamma-interferon-inducible lysosomal thiol reductase OS=Mus musculus OX=10090 GN=Ifi30 PE=1 SV=3
G3UYZ1	1.46078e-05	0.000385622	0.000879535	0.438438	Immunoglobulin superfamily member 8 OS=Mus musculus OX=10090 GN=Igsf8 PE=1 SV=1
P15116	0.0247679	0.000105635	0.000244786	0.431538	Cadherin-2 OS=Mus musculus OX=10090 GN=Cdh2 PE=1 SV=2; Additional IDs concatenated into MaxParsimony group: D3YYT0
O09114	0.0102982	0.0604885	0.140207	0.431422	Prostaglandin-H2 D-isomerase OS=Mus musculus OX=10090 GN=Ptgds PE=1 SV=1; Additional IDs concatenated into MaxParsimony group: H7BWZ9, Q8BL99, A0A087WQ48, P10493, A0A0B4J1N8
P30681	0.0341883	0.000631366	0.00147703	0.427456	High mobility group protein B2 OS=Mus musculus OX=10090 GN=Hmgb2 PE=1 SV=3
P62317	0.0139705	0.000237696	0.000562703	0.422419	Small nuclear ribonucleoprotein Sm D2 OS=Mus musculus OX=10090 GN=Snrpd2 PE=1 SV=1
Q9CZB2	0.00709126	0.000643477	0.00155329	0.414266	Melanocyte protein PMEL OS=Mus musculus OX=10090 GN=Pmel PE=2 SV=1; Additional IDs concatenated into MaxParsimony group: Q60696, A0A1W2P7B8, A0A1W2P7H5
Q9JI58	0.0107878	0.000244971	0.000594193	0.412274	Retinoic acid early-inducible protein 1-delta OS=Mus musculus OX=10090 GN=Raet1d PE=1 SV=1; Additional IDs concatenated into MaxParsimony group: O08603, O08602, Reverse_Q6NS60, O08604, Q9CZQ6
P17918	0.00509385	0.0007981	0.00197668	0.403757	Proliferating cell nuclear antigen OS=Mus musculus OX=10090 GN=Pcna PE=1 SV=2
A0A0B4J1N8	0.0390477	0.00446447	0.0112396	0.39721	Protein dopey-1 (Fragment) OS=Mus musculus OX=10090 GN=Dop1a PE=1 SV=5
P08226	0.000925298	0.0100163	0.026059	0.38437	Apolipoprotein E OS=Mus musculus OX=10090 GN=Apoe PE=1 SV=2; Additional IDs concatenated into MaxParsimony group: G3UWN5, A0A1B0GX15, G3UZM8
P38647	0.00869499	0.000226288	0.000706002	0.32052	Stress-70 protein, mitochondrial OS=Mus musculus OX=10090 GN=Hspa9 PE=1 SV=3
Q8R4G6	0.00303424	0.000273524	0.000860237	0.317963	Alpha-1,6-mannosylglycoprotein 6-beta-N-acetylglucosaminyltransferase A OS=Mus musculus OX=10090 GN=Mgat5 PE=1 SV=1; Additional IDs concatenated into MaxParsimony group: Q8BIS8
P62301	0.00143466	0.000228971	0.000720944	0.317599	40S ribosomal protein S13 OS=Mus musculus OX=10090 GN=Rps13 PE=1 SV=2; Additional IDs concatenated into MaxParsimony group: Q921R2, A0A0U1RQ71
Q9EPL2	0.00439833	6.70976e-05	0.000216005	0.310629	Calsyntenin-1 OS=Mus musculus OX=10090 GN=Clstn1 PE=1 SV=1
Q62351	0.000221018	0.000188031	0.000627173	0.299807	Transferrin receptor protein 1 OS=Mus musculus OX=10090 GN=Tfrc PE=1 SV=1; Additional IDs concatenated into MaxParsimony group: Q8C872
Q9EST5	0.00144027	0.000105842	0.000368032	0.28759	Acidic leucine-rich nuclear phosphoprotein 32 family member B OS=Mus musculus OX=10090 GN=Anp32b PE=1 SV=1
Q9CZX8	0.00202154	0.000836538	0.00307312	0.272211	40S ribosomal protein S19 OS=Mus musculus OX=10090 GN=Rps19 PE=1 SV=3; Additional IDs concatenated into MaxParsimony group: D3Z722, D3Z5R8, D3YUG3, D3YUT3, S4R223
Q9QUN9	0.00531091	0.000122633	0.000497237	0.24663	Dickkopf-related protein 3 OS=Mus musculus OX=10090 GN=Dkk3 PE=2 SV=1
P47879	0.0040014	0.000717439	0.00299326	0.239685	Insulin-like growth factor-binding protein 4 OS=Mus musculus OX=10090 GN=Igfbp4 PE=1 SV=2; Additional IDs concatenated into MaxParsimony group: H3BLB7, H3BJT2
P84228	0.00186021	0.00554456	0.0232531	0.238444	Histone H3.2 OS=Mus musculus OX=10090 GN=Hist1h3b PE=1 SV=2
P61255	0.00808406	0.000208859	0.000887553	0.23532	60S ribosomal protein L26 OS=Mus musculus OX=10090 GN=Rpl26 PE=1 SV=1; Additional IDs concatenated into MaxParsimony group: B1ARA3, B1ARA5
P62082	0.0272476	0.000139245	0.000675597	0.206107	40S ribosomal protein S7 OS=Mus musculus OX=10090 GN=Rps7 PE=2 SV=1
Q64478	0.000265775	0.00433039	0.0212301	0.203974	Histone H2B type 1-H OS=Mus musculus OX=10090 GN=Hist1h2bh PE=1 SV=3
Q9CPX4	0.00461304	0.000539035	0.00276428	0.195	Ferritin OS=Mus musculus OX=10090 GN=Ftl1 PE=1 SV=1; Additional IDs concatenated into MaxParsimony group: A0A1B0GR60, P29391, P49945, A0A1B0GRH4, A0A1Y7VNT9
P07147	0.00319215	0.00172626	0.0093082	0.185456	5,6-dihydroxyindole-2-carboxylic acid oxidase OS=Mus musculus OX=10090 GN=Tyrp1 PE=1 SV=1; Additional IDs concatenated into MaxParsimony group: A2ADJ4, A2ADJ6
Q8CGP0	0.00138596	0.00242092	0.0134923	0.179429	Histone H2B type 3-B OS=Mus musculus OX=10090 GN=Hist3h2bb PE=1 SV=3
P62852	0.0067909	0.000262554	0.00150305	0.174681	40S ribosomal protein S25 OS=Mus musculus OX=10090 GN=Rps25 PE=1 SV=1; Additional IDs concatenated into MaxParsimony group: A0A1L1SQA8
P62855	0.00601993	6.97663e-05	0.000431809	0.161568	40S ribosomal protein S26 OS=Mus musculus OX=10090 GN=Rps26 PE=1 SV=3
Q9WVT6	1e-05	6.54676e-05	0.000406073	0.161221	Carbonic anhydrase 14 OS=Mus musculus OX=10090 GN=Ca14 PE=1 SV=1
P09528	0.00279453	4.43021e-05	0.000277045	0.15991	Ferritin heavy chain OS=Mus musculus OX=10090 GN=Fth1 PE=1 SV=2; Additional IDs concatenated into MaxParsimony group: A0A494BA92, A0A494B9D4, A0A494BAP3
P62806	0.00356979	0.00298142	0.0212546	0.140272	Histone H4 OS=Mus musculus OX=10090 GN=Hist1h4a PE=1 SV=2
Q8R029	0.000174394	0.00085291	0.0063719	0.133855	Histone H2A OS=Mus musculus OX=10090 GN=H2afv PE=2 SV=1
C0HKE7	0.000898039	0.00202994	0.015663	0.129601	Histone H2A type 1-N OS=Mus musculus OX=10090 GN=Hist1h2an PE=1 SV=1
Q64523	0.000967982	0.00203553	0.0157925	0.128892	Histone H2A type 2-C OS=Mus musculus OX=10090 GN=Hist2h2ac PE=1 SV=3
P29812	0.000979181	0.000426165	0.004513	0.0944306	L-dopachrome tautomerase OS=Mus musculus OX=10090 GN=Dct PE=1 SV=2
P15864	0.00217343	9.86097e-05	0.00124828	0.0789965	Histone H1.2 OS=Mus musculus OX=10090 GN=Hist1h1c PE=1 SV=2
P43274	0.0120262	4.01155e-05	0.00073176	0.0548206	Histone H1.4 OS=Mus musculus OX=10090 GN=Hist1h1e PE=1 SV=2
Q9R1E6	0.00205526	1.05775e-05	0.000601028	0.017599	Ectonucleotide pyrophosphatase/phosphodiesterase family member 2 OS=Mus musculus OX=10090 GN=Enpp2 PE=1 SV=3; Additional IDs concatenated into MaxParsimony group: G3UXY9, A0A2I3BR60
#These identifications were filtered out by the L-stringency and so deserve further experimentation to verify if they are indeed differentially expressed
Q99KI0	0.00200557	0.000117238	6.67984e-06	17.551	Aconitate hydratase, mitochondrial OS=Mus musculus OX=10090 GN=Aco2 PE=1 SV=1
P06801	0.0024229	9.85649e-05	5.6542e-06	17.4322	NADP-dependent malic enzyme OS=Mus musculus OX=10090 GN=Me1 PE=1 SV=2; Additional IDs concatenated into MaxParsimony group: Q3TQP6
D9J2Z9	0.0169697	5.88895e-05	4.17469e-06	14.1063	ENH isoform 1b OS=Mus musculus OX=10090 GN=Pdlim5 PE=1 SV=1
Q91W90	0.0347064	0.00010993	7.89268e-06	13.928	Thioredoxin domain-containing protein 5 OS=Mus musculus OX=10090 GN=Txndc5 PE=1 SV=2; Additional IDs concatenated into MaxParsimony group: E9PXX7, A0A0R4J1Y7
Q9D0K2	0.00116199	0.000134829	9.77621e-06	13.7916	Succinyl-CoA:3-ketoacid coenzyme A transferase 1, mitochondrial OS=Mus musculus OX=10090 GN=Oxct1 PE=1 SV=1; Additional IDs concatenated into MaxParsimony group: Q3UJQ9
Q8R422	0.0116532	6.80921e-05	5.20895e-06	13.0721	CD109 antigen OS=Mus musculus OX=10090 GN=Cd109 PE=1 SV=1
Q99LJ1	0.00414153	0.000130692	1.06946e-05	12.2204	Tissue alpha-L-fucosidase OS=Mus musculus OX=10090 GN=Fuca1 PE=1 SV=1
Q9EQP2	0.0388138	0.000138289	1.19841e-05	11.5393	EH domain-containing protein 4 OS=Mus musculus OX=10090 GN=Ehd4 PE=1 SV=1
A0A0R4J0K2	0.0384556	1.45375e-05	1.27723e-06	11.382	Cytoskeleton-associated protein 5 OS=Mus musculus OX=10090 GN=Ckap5 PE=1 SV=1
Q8R146	0.00769006	6.28919e-05	5.52974e-06	11.3734	Acylamino-acid-releasing enzyme OS=Mus musculus OX=10090 GN=Apeh PE=1 SV=3; Additional IDs concatenated into MaxParsimony group: A0A0R4J107, A0A0A6YXV0
P97807	0.000193121	0.000120596	1.17966e-05	10.2229	Fumarate hydratase, mitochondrial OS=Mus musculus OX=10090 GN=Fh PE=1 SV=3
Q8CG16	0.00779777	9.86916e-05	1.02169e-05	9.65966	Complement C1r-A subcomponent OS=Mus musculus OX=10090 GN=C1ra PE=1 SV=1
Q9JHU4	0.0284899	6.30343e-05	7.31542e-06	8.61664	Cytoplasmic dynein 1 heavy chain 1 OS=Mus musculus OX=10090 GN=Dync1h1 PE=1 SV=2
Q7TNG5	0.0248197	2.79814e-05	3.26377e-06	8.57334	Echinoderm microtubule-associated protein-like 2 OS=Mus musculus OX=10090 GN=Eml2 PE=1 SV=1
Q3V0K9	0.0102929	6.75993e-05	8.31832e-06	8.12656	Plastin-1 OS=Mus musculus OX=10090 GN=Pls1 PE=1 SV=1
P23780	0.00013683	0.00016153	2.03125e-05	7.95226	Beta-galactosidase OS=Mus musculus OX=10090 GN=Glb1 PE=1 SV=1
Q6NSR8	0.0163596	1.91302e-05	2.43355e-06	7.86101	Probable aminopeptidase NPEPL1 OS=Mus musculus OX=10090 GN=Npepl1 PE=1 SV=1; Additional IDs concatenated into MaxParsimony group: F6T2H5
Q9D1A2	0.0284597	4.51087e-05	6.05495e-06	7.4499	Cytosolic non-specific dipeptidase OS=Mus musculus OX=10090 GN=Cndp2 PE=1 SV=1
P98063	0.0400155	5.24066e-05	7.1e-06	7.38121	Bone morphogenetic protein 1 OS=Mus musculus OX=10090 GN=Bmp1 PE=1 SV=2
P70441	0.0257378	0.000124046	1.74654e-05	7.10239	Na(+)/H(+) exchange regulatory cofactor NHE-RF1 OS=Mus musculus OX=10090 GN=Slc9a3r1 PE=1 SV=3
P42669	0.0246776	0.000117586	1.66758e-05	7.0513	Transcriptional activator protein Pur-alpha OS=Mus musculus OX=10090 GN=Pura PE=1 SV=1
Q9CPY7	0.0021782	0.000115585	1.65222e-05	6.99571	Cytosol aminopeptidase OS=Mus musculus OX=10090 GN=Lap3 PE=1 SV=3; Additional IDs concatenated into MaxParsimony group: A0A0G2JEM7
G5E895	0.0131362	0.000157567	2.49008e-05	6.32777	Aldo-keto reductase family 1, member B10 (aldose reductase) OS=Mus musculus OX=10090 GN=Akr1b10 PE=1 SV=1; Additional IDs concatenated into MaxParsimony group: D3Z494
Q61768	0.00577085	0.000103962	1.6599e-05	6.26314	Kinesin-1 heavy chain OS=Mus musculus OX=10090 GN=Kif5b PE=1 SV=3; Additional IDs concatenated into MaxParsimony group: P28738, P33175, E9QAK5
P61202	0.00696821	0.000128729	2.09262e-05	6.15158	COP9 signalosome complex subunit 2 OS=Mus musculus OX=10090 GN=Cops2 PE=1 SV=1; Additional IDs concatenated into MaxParsimony group: A2AQE4
P97372	0.0302018	0.000125673	2.16407e-05	5.80727	Proteasome activator complex subunit 2 OS=Mus musculus OX=10090 GN=Psme2 PE=1 SV=4; Additional IDs concatenated into MaxParsimony group: G3X9V0, E0CZ90
Q11011	0.00925149	8.58715e-05	1.52477e-05	5.63176	Puromycin-sensitive aminopeptidase OS=Mus musculus OX=10090 GN=Npepps PE=1 SV=2; Additional IDs concatenated into MaxParsimony group: E9Q039, F6QYF8, E9Q6F4
Q62418	0.000105536	0.000136106	2.42313e-05	5.61694	Drebrin-like protein OS=Mus musculus OX=10090 GN=Dbnl PE=1 SV=2
Q64514	0.0085219	8.04287e-05	1.44689e-05	5.55874	Tripeptidyl-peptidase 2 OS=Mus musculus OX=10090 GN=Tpp2 PE=1 SV=3; Additional IDs concatenated into MaxParsimony group: A0A087WRC0, A0A087WQR6, Q05DJ9
Q9CZU6	0.0125602	0.000127133	2.34312e-05	5.4258	Citrate synthase, mitochondrial OS=Mus musculus OX=10090 GN=Cs PE=1 SV=1; Additional IDs concatenated into MaxParsimony group: Q80X68
Q9CZC8	0.00138597	8.58558e-05	1.58818e-05	5.40592	Secernin-1 OS=Mus musculus OX=10090 GN=Scrn1 PE=1 SV=1; Additional IDs concatenated into MaxParsimony group: A0A0N4SWD0
P51863	0.0313309	2.59754e-05	5.31216e-06	4.88979	V-type proton ATPase subunit d 1 OS=Mus musculus OX=10090 GN=Atp6v0d1 PE=1 SV=2
E9PYB0	0.0167757	1.85302e-05	3.85839e-06	4.80257	AHNAK nucleoprotein 2 (Fragment) OS=Mus musculus OX=10090 GN=Ahnak2 PE=1 SV=8; Additional IDs concatenated into MaxParsimony group: F7DBB3, F7CVJ5
O35864	0.00272549	9.06245e-05	1.89366e-05	4.78569	COP9 signalosome complex subunit 5 OS=Mus musculus OX=10090 GN=Cops5 PE=1 SV=3; Additional IDs concatenated into MaxParsimony group: A0A087WQA8
P16546	0.00187355	0.000113602	2.37442e-05	4.78439	Spectrin alpha chain, non-erythrocytic 1 OS=Mus musculus OX=10090 GN=Sptan1 PE=1 SV=4; Additional IDs concatenated into MaxParsimony group: A3KGU9, E9Q447, A3KGU7, A3KGU5
Q9DB05	0.00145189	0.000171656	3.62685e-05	4.73291	Alpha-soluble NSF attachment protein OS=Mus musculus OX=10090 GN=Napa PE=1 SV=1
P62141	0.0284635	0.000142435	3.02077e-05	4.71519	Serine/threonine-protein phosphatase PP1-beta catalytic subunit OS=Mus musculus OX=10090 GN=Ppp1cb PE=1 SV=3
A3KGU9	0.00167192	0.00011073	2.34971e-05	4.71252	Spectrin alpha chain, non-erythrocytic 1 OS=Mus musculus OX=10090 GN=Sptan1 PE=1 SV=2
A2AH25	0.00540388	3.49084e-05	7.52676e-06	4.63791	Rho GTPase-activating protein 1 OS=Mus musculus OX=10090 GN=Arhgap1 PE=1 SV=1
A0A1L1SQ51	0.0098802	3.80096e-05	8.27479e-06	4.59343	Talin-2 OS=Mus musculus OX=10090 GN=Tln2 PE=1 SV=1
Q9DBG3	0.0218059	0.000109836	2.45781e-05	4.46885	AP-2 complex subunit beta OS=Mus musculus OX=10090 GN=Ap2b1 PE=1 SV=1; Additional IDs concatenated into MaxParsimony group: O35643, H3BIY9, Q5SVG5, H3BKM0
Q5SVG4	0.00424578	9.22282e-05	2.09824e-05	4.39551	AP complex subunit beta OS=Mus musculus OX=10090 GN=Ap1b1 PE=1 SV=1
Q60598	0.00678873	7.99142e-05	1.83473e-05	4.35565	Src substrate cortactin OS=Mus musculus OX=10090 GN=Cttn PE=1 SV=2; Additional IDs concatenated into MaxParsimony group: Q921L6
Q9JKF1	0.0121554	9.60595e-05	2.23342e-05	4.30101	Ras GTPase-activating-like protein IQGAP1 OS=Mus musculus OX=10090 GN=Iqgap1 PE=1 SV=2
P62196	0.0377187	7.29067e-05	1.78726e-05	4.07924	26S proteasome regulatory subunit 8 OS=Mus musculus OX=10090 GN=Psmc5 PE=1 SV=1; Additional IDs concatenated into MaxParsimony group: Q8K1K2
Q3THS6	0.00307629	6.18071e-05	1.52928e-05	4.04159	S-adenosylmethionine synthase isoform type-2 OS=Mus musculus OX=10090 GN=Mat2a PE=1 SV=2; Additional IDs concatenated into MaxParsimony group: A0A0U1RNK6, A0A0U1RNT6
O09131	0.0325113	8.85939e-05	2.20726e-05	4.01376	Glutathione S-transferase omega-1 OS=Mus musculus OX=10090 GN=Gsto1 PE=1 SV=2; Additional IDs concatenated into MaxParsimony group: A0A494BAB1, Q8K2Q2, A0A494BB82, A0A494BAY2, D3Z1Q9, A0A494B9X6
P02469	0.00536448	0.000147866	3.71887e-05	3.9761	Laminin subunit beta-1 OS=Mus musculus OX=10090 GN=Lamb1 PE=1 SV=3; Additional IDs concatenated into MaxParsimony group: E9QN70
Q9ET22	0.000168358	0.000117244	3.03195e-05	3.86696	Dipeptidyl peptidase 2 OS=Mus musculus OX=10090 GN=Dpp7 PE=1 SV=2
Q61233	0.00150072	0.000108394	2.84849e-05	3.80532	Plastin-2 OS=Mus musculus OX=10090 GN=Lcp1 PE=1 SV=4
P63005	0.0245591	0.000151999	4.01858e-05	3.78241	Platelet-activating factor acetylhydrolase IB subunit alpha OS=Mus musculus OX=10090 GN=Pafah1b1 PE=1 SV=2
Q64010	0.0109412	6.91855e-05	1.86974e-05	3.70027	Adapter molecule crk OS=Mus musculus OX=10090 GN=Crk PE=1 SV=1; Additional IDs concatenated into MaxParsimony group: Q5ND50, Q8JZR2, F7D232, Q3TQV3
Q99J09	0.00270311	1.68019e-05	4.71867e-06	3.56073	Methylosome protein 50 OS=Mus musculus OX=10090 GN=Wdr77 PE=1 SV=1
Q9DBH5	0.0382146	9.63879e-05	2.73749e-05	3.52103	Vesicular integral-membrane protein VIP36 OS=Mus musculus OX=10090 GN=Lman2 PE=1 SV=2
Q80X90	0.0147376	5.41245e-05	1.55579e-05	3.4789	Filamin-B OS=Mus musculus OX=10090 GN=Flnb PE=1 SV=3
Q3UZG4	0.00792778	8.04315e-05	2.32105e-05	3.4653	Aminoacyl tRNA synthase complex-interacting multifunctional protein 1 OS=Mus musculus OX=10090 GN=Aimp1 PE=1 SV=1; Additional IDs concatenated into MaxParsimony group: P31230, A0A0G2JDW6, A0A0G2JDV0, A0A0G2JEU9, A0A0G2JDH0
P52293	0.0122523	8.86974e-05	2.6238e-05	3.38049	Importin subunit alpha-1 OS=Mus musculus OX=10090 GN=Kpna2 PE=1 SV=2
F8WHL2	0.0182737	5.19283e-05	1.53712e-05	3.37828	Coatomer subunit alpha OS=Mus musculus OX=10090 GN=Copa PE=1 SV=1
Q8CG14	1.51523e-05	0.000111125	3.31267e-05	3.35454	Complement C1s-A subcomponent OS=Mus musculus OX=10090 GN=C1sa PE=2 SV=2
P07141	0.0371395	0.000171927	5.19662e-05	3.30844	Macrophage colony-stimulating factor 1 OS=Mus musculus OX=10090 GN=Csf1 PE=1 SV=2; Additional IDs concatenated into MaxParsimony group: F6RNW8, D3Z090, D3YTW1
A0A2R8VI39	0.00154876	7.62023e-05	2.34007e-05	3.25641	GDP-L-fucose synthase OS=Mus musculus OX=10090 GN=Tsta3 PE=1 SV=1; Additional IDs concatenated into MaxParsimony group: A0A2R8W6P6, P23591, A0A2R8VKL9
Q9D2V7	0.0103856	2.55783e-05	8.05607e-06	3.17504	Coronin-7 OS=Mus musculus OX=10090 GN=Coro7 PE=1 SV=2
Q921M7	0.0387678	8.00739e-05	2.54509e-05	3.14621	Protein FAM49B OS=Mus musculus OX=10090 GN=Fam49b PE=1 SV=1; Additional IDs concatenated into MaxParsimony group: A0A2I3BRN5
D3Z7X7	0.00348594	0.000154567	4.93263e-05	3.13355	Tumor protein D52 (Fragment) OS=Mus musculus OX=10090 GN=Tpd52 PE=1 SV=1
B7ZC46	0.0273244	6.67659e-05	2.14617e-05	3.11094	Septin 8 OS=Mus musculus OX=10090 GN=Sept8 PE=1 SV=1
A0A498WGK2	0.0108274	0.000139677	4.5133e-05	3.0948	Asparagine--tRNA ligase, cytoplasmic OS=Mus musculus OX=10090 GN=Nars PE=1 SV=1
Q9R0N0	0.0171971	6.85675e-05	2.25676e-05	3.03832	Galactokinase OS=Mus musculus OX=10090 GN=Galk1 PE=1 SV=2
Q9EQH3	0.0367187	8.88846e-05	2.93364e-05	3.02984	Vacuolar protein sorting-associated protein 35 OS=Mus musculus OX=10090 GN=Vps35 PE=1 SV=1
P62192	0.0314519	0.000176428	5.89297e-05	2.99387	26S proteasome regulatory subunit 4 OS=Mus musculus OX=10090 GN=Psmc1 PE=1 SV=1
Q3ULJ0	0.000466755	3.73623e-05	1.25444e-05	2.97841	Glycerol-3-phosphate dehydrogenase 1-like protein OS=Mus musculus OX=10090 GN=Gpd1l PE=1 SV=2
P61027	0.0350858	3.86716e-05	1.30884e-05	2.95464	Ras-related protein Rab-10 OS=Mus musculus OX=10090 GN=Rab10 PE=1 SV=1
A2AE27	0.0300251	2.95761e-05	1.01043e-05	2.92707	AMP deaminase OS=Mus musculus OX=10090 GN=Ampd2 PE=1 SV=1; Additional IDs concatenated into MaxParsimony group: Q9DBT5
Q9Z1Q9	0.0295475	0.000107747	3.95667e-05	2.72316	Valine--tRNA ligase OS=Mus musculus OX=10090 GN=Vars PE=1 SV=1; Additional IDs concatenated into MaxParsimony group: G3UY93, G3UZ22, G3UYW2
Q80YQ1	0.00818572	2.48353e-05	9.18195e-06	2.70479	Thrombospondin-1 OS=Mus musculus OX=10090 GN=Thbs1 PE=1 SV=1; Additional IDs concatenated into MaxParsimony group: P35441
P46061	0.0393923	0.000106049	3.94673e-05	2.68702	Ran GTPase-activating protein 1 OS=Mus musculus OX=10090 GN=Rangap1 PE=1 SV=2; Additional IDs concatenated into MaxParsimony group: A0A2R8VHK9
P46664	0.0288646	2.0829e-05	7.94482e-06	2.62171	Adenylosuccinate synthetase isozyme 2 OS=Mus musculus OX=10090 GN=Adss PE=1 SV=2
Q6P8X1	0.0359105	3.50113e-05	1.34701e-05	2.59918	Sorting nexin-6 OS=Mus musculus OX=10090 GN=Snx6 PE=1 SV=2; Additional IDs concatenated into MaxParsimony group: A0A1W2P701
Q8CGC7	0.021891	7.76903e-05	3.00822e-05	2.5826	Bifunctional glutamate/proline--tRNA ligase OS=Mus musculus OX=10090 GN=Eprs PE=1 SV=4
O55029	0.0161206	4.73337e-05	1.83559e-05	2.57866	Coatomer subunit beta' OS=Mus musculus OX=10090 GN=Copb2 PE=1 SV=2
Q9QYJ0	0.0125348	9.3165e-05	3.65437e-05	2.54941	DnaJ homolog subfamily A member 2 OS=Mus musculus OX=10090 GN=Dnaja2 PE=1 SV=1
A0A1B0GS13	0.00669415	4.81927e-05	1.89073e-05	2.54889	Apoptosis regulator BAX (Fragment) OS=Mus musculus OX=10090 GN=Bax PE=1 SV=1
Q9D0I9	0.0280055	0.00012119	4.78977e-05	2.53018	Arginine--tRNA ligase, cytoplasmic OS=Mus musculus OX=10090 GN=Rars PE=1 SV=2
Q9DBG5	0.00167258	8.5248e-05	3.39266e-05	2.51272	Perilipin-3 OS=Mus musculus OX=10090 GN=Plin3 PE=1 SV=1; Additional IDs concatenated into MaxParsimony group: A0A3B2WCW2
P82343	0.00118746	4.86329e-05	1.95635e-05	2.4859	N-acylglucosamine 2-epimerase OS=Mus musculus OX=10090 GN=Renbp PE=1 SV=3; Additional IDs concatenated into MaxParsimony group: D6RHA2
Q99KK7	0.0114072	3.72766e-05	1.50175e-05	2.48221	Dipeptidyl peptidase 3 OS=Mus musculus OX=10090 GN=Dpp3 PE=1 SV=2; Additional IDs concatenated into MaxParsimony group: A0A494BBC1, A0A494BBB3, A0A494B918, A0A494BA16
P40336	0.0184829	8.65552e-05	3.54307e-05	2.44294	Vacuolar protein sorting-associated protein 26A OS=Mus musculus OX=10090 GN=Vps26a PE=1 SV=1
Q9CZ04	0.00940541	5.71032e-05	2.34714e-05	2.43289	COP9 signalosome complex subunit 7a OS=Mus musculus OX=10090 GN=Cops7a PE=1 SV=2; Additional IDs concatenated into MaxParsimony group: D3Z440, D3YVI6, D3Z0S0
P97427	0.0136071	0.000176233	7.24422e-05	2.43274	Dihydropyrimidinase-related protein 1 OS=Mus musculus OX=10090 GN=Crmp1 PE=1 SV=1
Q8VHX6	0.00402503	2.78899e-05	1.14895e-05	2.42742	Filamin-C OS=Mus musculus OX=10090 GN=Flnc PE=1 SV=3
P47791	0.00505232	2.82021e-05	1.16579e-05	2.41913	Glutathione reductase, mitochondrial OS=Mus musculus OX=10090 GN=Gsr PE=1 SV=3
P63085	0.0101872	0.000142048	5.94649e-05	2.38877	Mitogen-activated protein kinase 1 OS=Mus musculus OX=10090 GN=Mapk1 PE=1 SV=3; Additional IDs concatenated into MaxParsimony group: Q63844, D3Z3G6, A0A0U1RPX4, A0A0U1RPZ0
O88952	0.000454377	0.000103527	4.35821e-05	2.37544	Protein lin-7 homolog C OS=Mus musculus OX=10090 GN=Lin7c PE=1 SV=2
Q04519	0.0139889	4.33398e-05	1.8464e-05	2.34726	Sphingomyelin phosphodiesterase OS=Mus musculus OX=10090 GN=Smpd1 PE=1 SV=2
O35226	0.0157855	6.62075e-05	2.82839e-05	2.34082	26S proteasome non-ATPase regulatory subunit 4 OS=Mus musculus OX=10090 GN=Psmd4 PE=1 SV=1
Q9WV54	0.0122878	8.99618e-05	3.99184e-05	2.25364	Acid ceramidase OS=Mus musculus OX=10090 GN=Asah1 PE=1 SV=1
Q3UE92	0.0129277	7.18758e-05	3.2177e-05	2.23376	X-prolyl aminopeptidase (Aminopeptidase P) 1, soluble, isoform CRA_b OS=Mus musculus OX=10090 GN=Xpnpep1 PE=1 SV=1; Additional IDs concatenated into MaxParsimony group: S4R1I3, Q6P1B1, A0A494BBG8
P31938	0.0127559	6.50776e-05	2.92785e-05	2.22271	Dual specificity mitogen-activated protein kinase kinase 1 OS=Mus musculus OX=10090 GN=Map2k1 PE=1 SV=2
Q60631	0.0247819	0.00010821	4.87379e-05	2.22024	Growth factor receptor-bound protein 2 OS=Mus musculus OX=10090 GN=Grb2 PE=1 SV=1; Additional IDs concatenated into MaxParsimony group: B1AT92
P24547	0.00287257	0.00016263	7.3778e-05	2.20431	Inosine-5'-monophosphate dehydrogenase 2 OS=Mus musculus OX=10090 GN=Impdh2 PE=1 SV=2; Additional IDs concatenated into MaxParsimony group: A0A0A6YY72
A0A498WGD8	0.0371278	0.000174731	8.12306e-05	2.15105	Thioredoxin-like protein 1 OS=Mus musculus OX=10090 GN=Txnl1 PE=1 SV=1; Additional IDs concatenated into MaxParsimony group: Q8CDN6, A0A494B955, A0A494BBI1, A0A494BB31
P26883	0.00516239	0.000134918	6.42006e-05	2.10151	Peptidyl-prolyl cis-trans isomerase FKBP1A OS=Mus musculus OX=10090 GN=Fkbp1a PE=1 SV=2
Q3UAM9	0.0102277	8.65379e-05	4.16e-05	2.08023	Endoglin OS=Mus musculus OX=10090 GN=Eng PE=1 SV=1
O88544	0.0199837	0.000148594	7.24237e-05	2.05173	COP9 signalosome complex subunit 4 OS=Mus musculus OX=10090 GN=Cops4 PE=1 SV=1; Additional IDs concatenated into MaxParsimony group: F6QTS1, D3YV99, D3Z1R9
Q6PGH2	0.0135147	7.80481e-05	3.88266e-05	2.01017	Jupiter microtubule associated homolog 2 OS=Mus musculus OX=10090 GN=Jpt2 PE=1 SV=1
Q9D892	0.00893039	0.000151952	7.62916e-05	1.99173	Inosine triphosphate pyrophosphatase OS=Mus musculus OX=10090 GN=Itpa PE=1 SV=2
Q9ER00	0.0402239	0.000111197	5.77446e-05	1.92567	Syntaxin-12 OS=Mus musculus OX=10090 GN=Stx12 PE=1 SV=1
O70439	0.0214479	0.000143407	7.58677e-05	1.89023	Syntaxin-7 OS=Mus musculus OX=10090 GN=Stx7 PE=1 SV=3; Additional IDs concatenated into MaxParsimony group: Q8BH40
Q8BND5	0.00276987	0.000136339	7.22173e-05	1.8879	Sulfhydryl oxidase 1 OS=Mus musculus OX=10090 GN=Qsox1 PE=1 SV=1
Q80X81	0.0215672	0.000174056	9.28722e-05	1.87415	Acetyl-Coenzyme A acetyltransferase 3 OS=Mus musculus OX=10090 GN=Acat3 PE=1 SV=1
P54822	0.0302499	0.000128759	7.04824e-05	1.82683	Adenylosuccinate lyase OS=Mus musculus OX=10090 GN=Adsl PE=1 SV=2; Additional IDs concatenated into MaxParsimony group: E9Q242, E9Q3T7, E9Q0A0
Q60668	0.0385572	0.000116914	6.52665e-05	1.79133	Heterogeneous nuclear ribonucleoprotein D0 OS=Mus musculus OX=10090 GN=Hnrnpd PE=1 SV=2; Additional IDs concatenated into MaxParsimony group: G3X9W0, F6VQH5, Q9Z130, G5E8G0, F6ZV59
Q8R016	0.00604811	0.000134166	7.63659e-05	1.75688	Bleomycin hydrolase OS=Mus musculus OX=10090 GN=Blmh PE=1 SV=1; Additional IDs concatenated into MaxParsimony group: E9PY26, E9Q6V3
P70202	0.0319776	3.82467e-05	2.21131e-05	1.7296	Latexin OS=Mus musculus OX=10090 GN=Lxn PE=1 SV=2
P11859	0.0110276	5.54839e-05	3.5037e-05	1.58358	Angiotensinogen OS=Mus musculus OX=10090 GN=Agt PE=1 SV=1
Q8C266	0.0271103	6.97725e-05	4.4155e-05	1.58017	Ras-related protein Rab-5C OS=Mus musculus OX=10090 GN=Rab5c PE=1 SV=1; Additional IDs concatenated into MaxParsimony group: P35278, P61021, Q9CQD1, A2A5F5, A2A5F6
Q571E4	0.000358451	9.71859e-05	6.50888e-05	1.49313	N-acetylgalactosamine-6-sulfatase OS=Mus musculus OX=10090 GN=Galns PE=1 SV=2; Additional IDs concatenated into MaxParsimony group: Q8CC47
Q9D1E6	0.0360142	3.34388e-05	2.33595e-05	1.43149	Tubulin-folding cofactor B OS=Mus musculus OX=10090 GN=Tbcb PE=1 SV=2
Q9JKV1	0.0128349	4.26385e-05	3.13167e-05	1.36153	Proteasomal ubiquitin receptor ADRM1 OS=Mus musculus OX=10090 GN=Adrm1 PE=1 SV=2; Additional IDs concatenated into MaxParsimony group: A0A0A6YVU8
Q7TQG5	0.00139467	4.59439e-05	6.76594e-05	0.679047	Neogenin OS=Mus musculus OX=10090 GN=Neo1 PE=1 SV=1
Q9JHW2	0.0196423	1.78536e-05	2.67336e-05	0.667835	Omega-amidase NIT2 OS=Mus musculus OX=10090 GN=Nit2 PE=1 SV=1; Additional IDs concatenated into MaxParsimony group: A0A338P6G0, A0A338P7A1
B1AU75	0.0367859	3.23417e-05	5.03514e-05	0.642319	Nuclear autoantigenic sperm protein OS=Mus musculus OX=10090 GN=Nasp PE=1 SV=1
Q07113	0.00984975	2.36156e-05	4.16178e-05	0.567441	Cation-independent mannose-6-phosphate receptor OS=Mus musculus OX=10090 GN=Igf2r PE=1 SV=1
Q61699	0.0279228	5.53795e-05	0.00010077	0.549563	Heat shock protein 105 kDa OS=Mus musculus OX=10090 GN=Hsph1 PE=1 SV=2
Q9QUL3	0.0234903	2.41094e-05	4.44709e-05	0.542139	Group IIE secretory phospholipase A2 OS=Mus musculus OX=10090 GN=Pla2g2e PE=1 SV=1
P83870	0.000757318	4.45052e-05	8.62899e-05	0.515764	PHD finger-like domain-containing protein 5A OS=Mus musculus OX=10090 GN=Phf5a PE=1 SV=1
B2RQY6	0.000974409	5.65829e-05	0.000110822	0.510577	BC035947 protein OS=Mus musculus OX=10090 GN=BC035947 PE=1 SV=1
F8VQL0	0.000434929	3.01866e-05	6.16348e-05	0.489765	Hepatocyte growth factor receptor OS=Mus musculus OX=10090 GN=Met PE=1 SV=1
P07724	0.0316385	3.64631e-05	7.52498e-05	0.484561	Serum albumin OS=Mus musculus OX=10090 GN=Alb PE=1 SV=3
Q3TKX1	0.00289186	6.97753e-05	0.000151581	0.460317	ATPase, H+ transporting, lysosomal accessory protein OS=Mus musculus OX=10090 GN=Atp6ap1 PE=1 SV=1
Q9QZQ1	0.00129738	6.38619e-05	0.000140133	0.455725	Afadin OS=Mus musculus OX=10090 GN=Afdn PE=1 SV=3
P28352	0.0178384	3.18343e-05	7.04107e-05	0.452123	DNA-(apurinic or apyrimidinic site) lyase OS=Mus musculus OX=10090 GN=Apex1 PE=1 SV=2; Additional IDs concatenated into MaxParsimony group: F6QA74, D3Z6R9, D3Z124
P11031	0.00270481	4.96696e-05	0.000109939	0.451794	Activated RNA polymerase II transcriptional coactivator p15 OS=Mus musculus OX=10090 GN=Sub1 PE=1 SV=3
Q6ZWV7	0.026391	7.15271e-05	0.000160014	0.447005	60S ribosomal protein L35 OS=Mus musculus OX=10090 GN=Rpl35 PE=1 SV=1
O35375	0.0327216	2.11126e-05	4.87478e-05	0.433099	Neuropilin-2 OS=Mus musculus OX=10090 GN=Nrp2 PE=1 SV=2
Q8CIF4	0.0147709	1.64182e-05	3.87309e-05	0.423906	Biotinidase OS=Mus musculus OX=10090 GN=Btd PE=1 SV=2
Q91YY2	0.0164115	6.85406e-06	1.69116e-05	0.405288	Beta-1,4-galactosyltransferase 3 OS=Mus musculus OX=10090 GN=B4galt3 PE=1 SV=1
O35286	0.0185068	6.29856e-06	1.56704e-05	0.40194	Pre-mRNA-splicing factor ATP-dependent RNA helicase DHX15 OS=Mus musculus OX=10090 GN=Dhx15 PE=1 SV=2; Additional IDs concatenated into MaxParsimony group: Q497W9, A0A0G2JG10, A0A0G2JGQ5
Q9WUK2	0.0334117	2.55739e-05	6.39706e-05	0.399776	Eukaryotic translation initiation factor 4H OS=Mus musculus OX=10090 GN=Eif4h PE=1 SV=3
Q8BK67	0.00523118	6.81377e-05	0.000172204	0.39568	Protein RCC2 OS=Mus musculus OX=10090 GN=Rcc2 PE=1 SV=1; Additional IDs concatenated into MaxParsimony group: A2AWQ2
P27641	0.0286037	2.95176e-06	7.77015e-06	0.379885	X-ray repair cross-complementing protein 5 OS=Mus musculus OX=10090 GN=Xrcc5 PE=1 SV=4
Q6PHU5	0.00330754	2.43963e-05	6.93001e-05	0.352039	Sortilin OS=Mus musculus OX=10090 GN=Sort1 PE=1 SV=1
S4R1M2	0.00709477	1.57239e-06	4.63946e-06	0.338916	Scaffold attachment factor B1 OS=Mus musculus OX=10090 GN=Safb PE=1 SV=1; Additional IDs concatenated into MaxParsimony group: D3YXK2, Q80YR5
Q921W2	0.0283646	1.08583e-05	3.24474e-05	0.334644	Nucleolysin TIAR OS=Mus musculus OX=10090 GN=Tial1 PE=1 SV=1
O88507	0.00387314	3.70485e-05	0.000129587	0.285896	Ciliary neurotrophic factor receptor subunit alpha OS=Mus musculus OX=10090 GN=Cntfr PE=1 SV=2; Additional IDs concatenated into MaxParsimony group: A2AMR7
Q3UJB0	0.020913	6.4797e-06	2.30953e-05	0.280563	Splicing factor 3b, subunit 2 OS=Mus musculus OX=10090 GN=Sf3b2 PE=1 SV=1; Additional IDs concatenated into MaxParsimony group: A0A494B9S9
Q8QZR4	0.00881939	3.9302e-05	0.000140721	0.27929	Out at first protein homolog OS=Mus musculus OX=10090 GN=Oaf PE=2 SV=1; Additional IDs concatenated into MaxParsimony group: A0A1L1SUK4
Q61001	0.034884	2.08798e-06	7.51868e-06	0.277705	Laminin subunit alpha-5 OS=Mus musculus OX=10090 GN=Lama5 PE=1 SV=4
Q6S5C2	0.0160648	1.19153e-05	4.31144e-05	0.276365	N-acetylglucosamine-1-phosphotransferase subunit gamma OS=Mus musculus OX=10090 GN=Gnptg PE=1 SV=1
P35951	0.00858419	1.16354e-05	4.57934e-05	0.254084	Low-density lipoprotein receptor OS=Mus musculus OX=10090 GN=Ldlr PE=1 SV=2; Additional IDs concatenated into MaxParsimony group: A0A1L1SRE8
Q91VK1	0.00304268	1.69821e-05	7.59952e-05	0.223463	Basic leucine zipper and W2 domain-containing protein 2 OS=Mus musculus OX=10090 GN=Bzw2 PE=1 SV=1
Q8BZ98	0.0325588	3.19516e-05	0.000149223	0.21412	Dynamin-3 OS=Mus musculus OX=10090 GN=Dnm3 PE=1 SV=1
D3YXG0	0.0146192	3.8562e-06	2.07332e-05	0.185991	Hemicentin-1 OS=Mus musculus OX=10090 GN=Hmcn1 PE=1 SV=1
P27046	0.00742131	8.93652e-06	5.06827e-05	0.176323	Alpha-mannosidase 2 OS=Mus musculus OX=10090 GN=Man2a1 PE=1 SV=2
Q8VCG1	0.000481624	2.90083e-05	0.000175487	0.165302	Deoxyuridine triphosphatase OS=Mus musculus OX=10090 GN=Dut PE=1 SV=1; Additional IDs concatenated into MaxParsimony group: Q9CQ43
Q9EPK6	0.000861717	1.01025e-05	7.44018e-05	0.135782	Nucleotide exchange factor SIL1 OS=Mus musculus OX=10090 GN=Sil1 PE=1 SV=2; Additional IDs concatenated into MaxParsimony group: A0A494B9H1, A0A494B9B2, A0A494B9L8
Q61292	0.0295857	6.33385e-06	4.88424e-05	0.129679	Laminin subunit beta-2 OS=Mus musculus OX=10090 GN=Lamb2 PE=1 SV=2; Additional IDs concatenated into MaxParsimony group: A0A0A6YY71, A0A0A6YWI2, A0A0A6YWY6
Q9R0B9	0.00275373	1.51393e-05	0.000141286	0.107153	Procollagen-lysine,2-oxoglutarate 5-dioxygenase 2 OS=Mus musculus OX=10090 GN=Plod2 PE=1 SV=2; Additional IDs concatenated into MaxParsimony group: E9Q718
Q8R105	0.000477784	4.39141e-06	5.80408e-05	0.0756608	Vacuolar protein sorting-associated protein 37C OS=Mus musculus OX=10090 GN=Vps37c PE=1 SV=1

## Sheet: 2_List proteins inc. shMfn1 TMZ
List Tfold increased in shMfn1 TMZ		List Venn exclusively in shMf1 TMZ		Final list Venn+Tfold
Q9QXT0		P16110		Q9QXT0
Q6P5E4		Q8VCQ8		Q6P5E4
P09056		P13020		P09056
P47857		Q7TQE2		P47857
O55135		Q07235		O55135
P16460		Q62009		P16460
P07310		P14211		P07310
Q9ERG0		Q64727		Q9ERG0
F7AI87		Q3TML0		F7AI87
P14824		P19324		P14824
A0A0J9YUJ8		Q62433		A0A0J9YUJ8
E9Q8S8		P30882		E9Q8S8
Q8R180		H3BJL6		Q8R180
P12382		Q9WTP7		P12382
P55065		P52760		P55065
P29758		Q9JKR6		P29758
Q7TSV4		P08003		Q7TSV4
Q3UH59		B7ZNJ1		Q3UH59
P17563		P09103		P17563
A2AQP0		Q61508		A2AQP0
P46460		A0A087WR50		P46460
P28271		P10107		P28271
Q8BYK6		Q60854		Q8BYK6
P35564		P07356		P35564
P35235		Q91YI0		P35235
P10518		P28474		P10518
Q8R1F1		P57759		Q8R1F1
Q3UHJ0		O88958		Q3UHJ0
Q9ES97		Q8K157		Q9ES97
P48774		Q9WVA4		P48774
B7ZN28		P17515		B7ZN28
Q3TVK3		P62814		Q3TVK3
Q9D379		D3Z772		Q9D379
Q8K298		Q8K183		Q8K298
Q9CRC9		Q00612		Q9CRC9
Q9Z0X1		Q62426		Q9Z0X1
Q6PGJ3		F6WHQ7		Q6PGJ3
Q61581		P27546		Q61581
Q6P542		P48036		Q6P542
Q9CXA2		A0A1C7CYV0		Q9CXA2
P47738		P50516		P47738
M9MMK0		Q3TWV4		M9MMK0
P45377		E9PZD8		P45377
Q9DBC7		O54782		Q9DBC7
A0A0A6YX18		P26039		A0A0A6YX18
Q99JY0		P15626		Q99JY0
O08749		Q8R2Y2		O08749
Q9D662		P10649		Q9D662
P51855		Q61792		P51855
P12032		Q5RKN9		P12032
Q8QZT1		P97324		Q8QZT1
Q60932		Q64433		Q60932
O08746		P97315		O08746
Q8BHA3		Q9DAW9		Q8BHA3
Q3TNX8		Q9DCT8		Q3TNX8
Q8VDQ1		D3Z7R6		Q8VDQ1
E0CXN5		P47754		E0CXN5
P59279		Q9WV32		P59279
F8WI90		B2KF55		F8WI90
P27612		Q64442		P27612
Q9WUA3		Q924B0		Q9WUA3
Q8CC35		P27773		Q8CC35
O55013		P48962		O55013
Q80UW2		Q9CZY3		Q80UW2
Q6P2B1		P56480		Q6P2B1
F7D3P8		Q04447		F7D3P8
P20060		Q9CYA0		P20060
O09164		A2AMW0		O09164
O08529		P62821		O08529
P08207		P50518		P08207
Q99LB6		A0A0N4SVS6		Q99LB6
P51910		P19157		P51910
F8VPK5		Q8BFR4		F8VPK5
A0A1Y7VMA0		Q91ZJ5		A0A1Y7VMA0
Q8CBB7		P08113		Q8CBB7
O70400		B7FAU9		O70400
Q99MI1		Q61881		Q99MI1
Q8K0C9		P97857		Q8K0C9
P06869		Q68FD5		P06869
Q9WTU6		Q9CQM9		Q9WTU6
Q3UPI1		Q78ZM0		Q3UPI1
D3Z0S1		Q64191		D3Z0S1
Q3ULB1		Q9D1B1		Q3ULB1
P0C605		P05202		P0C605
P09671		Q9CVB6		P09671
E9Q616		P63038		E9Q616
O55042		Q9Z1Q5		O55042
Q9WVE8		P51881		Q9WVE8
Q8BFS6		P40124		Q8BFS6
Q8BYW9		A0A1L1SVK0		Q8BYW9
Q99KR8		Q7TPR4		Q99KR8
Q8BZA9		P48758		Q8BZA9
Q9DCN2		A2AIM4		Q9DCN2
P14873		Q08761		P14873
Q9CR00		Q8BSH3		Q9CR00
Q99L13		P42208		Q99L13
Q91Y74		Q8VDN2		Q91Y74
P50543		O88342		P50543
Q6P5H2		P57780		Q6P5H2
P62774		Q61599		P62774
Q9R0Q6		A0A1W2P6F6		Q9R0Q6
Q8BH69		Q9D0F9		Q8BH69
P42125		Q922B2		P42125
P59017		G5E8R2		P59017
Q8K2B3		A0A0R4J1P2		Q8K2B3
O08997		P24527		O08997
P56391		Q9R062		P56391
Q9JK53		Q99JY9		Q9JK53
Q9D6R2		Q9R0P5		Q9D6R2
D3Z4B2		P16045		D3Z4B2
Q6ZWQ9		E9Q7Q3		Q6ZWQ9
E9QNA7		Q9DCD0		E9QNA7
Q9CQ92		D3Z2H9		Q9CQ92
Q99P72		P50396		Q99P72
Q99LP6		Q62465		Q99LP6
O09172		Q8K354		O09172
P51660		P10605		P51660
Q9Z247		O88990		Q9Z247
P41105		Q02053		P41105
Q9Z1Z0		Q6GT24		Q9Z1Z0
P60670		Q9CPV4		P60670
E9QKQ9		P12265		E9QKQ9
Q6PB44		P08249		Q6PB44
Q9ERG2		Q9CPT4		Q9ERG2
P32020		P29416		P32020
O08539		Q8BVI4		O08539
Q8BP40		Q3TMX5		Q8BP40
Q62384		P16125		Q62384
P29268		P68372		P29268
Q05186		P14869		Q05186
Q8BFR5		Q4VWZ5		Q8BFR5
F6RND9		Q6IRU2		F6RND9
Q9EQK5		P26041		Q9EQK5
Q9D1P4		P20152		Q9D1P4
Q9CYR0		Q9DBD0		Q9CYR0
Q8CGA0		Q9Z0N1		Q8CGA0
P35505		P45376		P35505
Q99LC5		Q9QYB1		Q99LC5
Q8BYB9		Q7TMM9		Q8BYB9
Q9DAU1		P63260		Q9DAU1
Q8BWT1		O09061		Q8BWT1
Q9QWR8		Q8BFZ3		Q9QWR8
Q64437		P97370		Q64437
Q05D44		P61161		Q05D44
Q91VW3		Q76MZ3		Q91VW3
Q8BFW7		Q922F4		Q8BFW7
Q8C7E4		Q6ZWY3		Q8C7E4
Q9Z0E6		P26043		Q9Z0E6
Q9Z0Y1		O88325		Q9Z0Y1
P35585		P26040		P35585
Q9WTL7		P62962		Q9WTL7
P14901		P99024		P14901
P70280		A0A0A0MQF6		P70280
Q8BTZ7		P68033		Q8BTZ7
Q9WV55		P46638		Q9WV55
A0A0R4J0J8		A0A1D5RLD8		A0A0R4J0J8
Q8BH86		Q64105		Q8BH86
Q8BYA0		P98064		Q8BYA0
P24668		Q91XH5		P24668
Q99JR5		Q9CQ60		Q99JR5
E9Q6R3		Q07797		E9Q6R3
A0A0R4J2B2		O09159		A0A0R4J2B2
Q8R5L1		P15532		Q8R5L1
Q9DCT5		Q8BHN3		Q9DCT5
A2AC16		Q61171		A2AC16
Q9JM58		Q9R1P0		Q9JM58
A0A0G2JFP4		E9PZF0		A0A0G2JFP4
A2A432		P60766		A2A432
A0A087WSR2		P08228		A0A087WSR2
Q8R1Q8		O35608		Q8R1Q8
Q6IRU5		Q9ERD7		Q6IRU5
D3YVA2		Q9CPW4		D3YVA2
Q9DCW4		P70195		Q9DCW4
A0A087WQT6		Q9JII6		A0A087WQT6
Q9D1J1		A0A338P7E5		Q9D1J1
G3UY62		O08553		G3UY62
A0A0R4J0R1		Q921I1		A0A0R4J0R1
Q6PAM1		P00493		Q6PAM1
Q923D2		E9QKR0		Q923D2
A0A087WQ95		O08795		A0A087WQ95
S4R2J9		P68373		S4R2J9
P68181		P62874		P68181
Q3UDC3		P20029		Q3UDC3
Q6Y685		Q9CWJ9		Q6Y685
Q3UE37		Q8CAY6		Q3UE37
P70460		A0A0A0MQA5		P70460
Q91YT7		P70168		Q91YT7
Q8VEB4		Q9CQ65		Q8VEB4
Q9D0M1		P05214		Q9D0M1
Q9WUM5		Q9DBJ1		Q9WUM5
P47941		P06745		P47941
		Q9QUR6		Q6PEB6
Q6PEB6		P24369		Q8C159
Q8C159		Q9CQI6		Q99J77
Q99J77		Q99PT1		P21279
P21279		P52480		E9Q1V9
E9Q1V9		P05201		F7AA26
F7AA26		Q61598		Z4YN97
Z4YN97		Q9CPU0		V9GXK0
V9GXK0		P62858		Q8BVG4
Q8BVG4		Q3TW96		O70475
O70475		Q80UG5		Q3UHT7
Q3UHT7		P35979		P47811
P47811		O89023		Q64339
Q64339		O88531		Q91VH2
Q91VH2		P14152		P70335
P70335		P35700		Q61739
Q61739		P51150		Q01405
Q01405		P10639		Q9CQ10
Q9CQ10		Q99LX0		P61222
P61222		P05064		G3X9Q0
G3X9Q0		P18761		Q9Z0G0
Q9Z0G0		G3X925		Q9JJ00
Q9JJ00		O70435		Q8BVU5
Q8BVU5		Q9Z0S1		Q9Z222
Q9Z222		P59999		P51174
P51174		P09411		P23249
P23249		P18242		Q8BUU7
Q8BUU7		P05063		Q68FF6
Q68FF6		P09041		Q9DB16
Q9DB16		P30412		Q3TUA9
Q3TUA9		Q61166		B2KGR2
B2KGR2		O55234		A0A1D5RLY6
A0A1D5RLY6		Q60692		A0A286YDI8
A0A286YDI8		P17742		Q8C878
Q8C878		A2BGI8		Q91V89
Q91V89		P21550		Q8BPG6
Q8BPG6		Q564E2		Q99KR3
Q99KR3		A6ZI47		Q9ESP1
Q9ESP1		P25785		P47856
P47856		P40142		Q8CIN4
Q8CIN4		Q00493		Q3UYV9
Q3UYV9				F6ZHD8
F6ZHD8				Q9JLV5
Q9JLV5				Q6P9R2
Q6P9R2				G3X8R2
G3X8R2				E9PV12
E9PV12				Q921U7
Q921U7				A0A140LHK2
A0A140LHK2				Q3TYX3
Q3TYX3				Q61730
Q61730				Q8C0C7
Q8C0C7				Q5SWU9
Q5SWU9				P36552
P36552				Q8K1R7
Q8K1R7				Q64337
Q64337				Q9DAV6
Q9DAV6				A0A1D5RMC1
A0A1D5RMC1				O08573
O08573				E9QB01
E9QB01				P61967
P61967				Q8K2H2
Q8K2H2				Q4KML4
Q4KML4				Q8CG76
Q8CG76				Q99KC8
Q99KC8				Q9CQF9
Q9CQF9				E9QAI5
E9QAI5				A0A0R4J1C2
A0A0R4J1C2				F6ZDS4
F6ZDS4				P58871
P58871				P97494
P97494				Q8C5G6
Q8C5G6				Q8BM88
Q8BM88				Q8C0D5
Q8C0D5				A0A0A6YW77
A0A0A6YW77				Q9CZT5
Q9CZT5				A0A338P7B2
A0A338P7B2				A0A0R4J0G6
A0A0R4J0G6				Q9ESX5
Q9ESX5				Q9CPX6
Q9CPX6				Q6PE80
Q6PE80				O35129
O35129				Reverse_Q76LL6
Reverse_Q76LL6				Q9ERE7
Q9ERE7				Q9R059
Q9R059				Q8CGF7
Q8CGF7				Q8JZZ5
Q8JZZ5				Q8C129
Q8C129				P62748
P62748				A0A494B9F0
A0A494B9F0				Q61239
Q61239				A0A0R4J0Q5
A0A0R4J0Q5				P21278
P21278				A0A286YCR8
A0A286YCR8				P32507
P32507				Q91YZ2
Q91YZ2				Q61335
Q61335				E9QAF2
E9QAF2				P55258
P55258				P16110
				Q8VCQ8
				P13020
				Q7TQE2
				Q07235
				Q62009
				P14211
				Q64727
				Q3TML0
				P19324
				Q62433
				P30882
				H3BJL6
				Q9WTP7
				P52760
				Q9JKR6
				P08003
				B7ZNJ1
				P09103
				Q61508
				A0A087WR50
				P10107
				Q60854
				P07356
				Q91YI0
				P28474
				P57759
				O88958
				Q8K157
				Q9WVA4
				P17515
				P62814
				D3Z772
				Q8K183
				Q00612
				Q62426
				F6WHQ7
				P27546
				P48036
				A0A1C7CYV0
				P50516
				Q3TWV4
				E9PZD8
				O54782
				P26039
				P15626
				Q8R2Y2
				P10649
				Q61792
				Q5RKN9
				P97324
				Q64433
				P97315
				Q9DAW9
				Q9DCT8
				D3Z7R6
				P47754
				Q9WV32
				B2KF55
				Q64442
				Q924B0
				P27773
				P48962
				Q9CZY3
				P56480
				Q04447
				Q9CYA0
				A2AMW0
				P62821
				P50518
				A0A0N4SVS6
				P19157
				Q8BFR4
				Q91ZJ5
				P08113
				B7FAU9
				Q61881
				P97857
				Q68FD5
				Q9CQM9
				Q78ZM0
				Q64191
				Q9D1B1
				P05202
				Q9CVB6
				P63038
				Q9Z1Q5
				P51881
				P40124
				A0A1L1SVK0
				Q7TPR4
				P48758
				A2AIM4
				Q08761
				Q8BSH3
				P42208
				Q8VDN2
				O88342
				P57780
				Q61599
				A0A1W2P6F6
				Q9D0F9
				Q922B2
				G5E8R2
				A0A0R4J1P2
				P24527
				Q9R062
				Q99JY9
				Q9R0P5
				P16045
				E9Q7Q3
				Q9DCD0
				D3Z2H9
				P50396
				Q62465
				Q8K354
				P10605
				O88990
				Q02053
				Q6GT24
				Q9CPV4
				P12265
				P08249
				Q9CPT4
				P29416
				Q8BVI4
				Q3TMX5
				P16125
				P68372
				P14869
				Q4VWZ5
				Q6IRU2
				P26041
				P20152
				Q9DBD0
				Q9Z0N1
				P45376
				Q9QYB1
				Q7TMM9
				P63260
				O09061
				Q8BFZ3
				P97370
				P61161
				Q76MZ3
				Q922F4
				Q6ZWY3
				P26043
				O88325
				P26040
				P62962
				P99024
				A0A0A0MQF6
				P68033
				P46638
				A0A1D5RLD8
				Q64105
				P98064
				Q91XH5
				Q9CQ60
				Q07797
				O09159
				P15532
				Q8BHN3
				Q61171
				Q9R1P0
				E9PZF0
				P60766
				P08228
				O35608
				Q9ERD7
				Q9CPW4
				P70195
				Q9JII6
				A0A338P7E5
				O08553
				Q921I1
				P00493
				E9QKR0
				O08795
				P68373
				P62874
				P20029
				Q9CWJ9
				Q8CAY6
				A0A0A0MQA5
				P70168
				Q9CQ65
				P05214
				Q9DBJ1
				P06745
				Q9QUR6
				P24369
				Q9CQI6
				Q99PT1
				P52480
				P05201
				Q61598
				Q9CPU0
				P62858
				Q3TW96
				Q80UG5
				P35979
				O89023
				O88531
				P14152
				P35700
				P51150
				P10639
				Q99LX0
				P05064
				P18761
				G3X925
				O70435
				Q9Z0S1
				P59999
				P09411
				P18242
				P05063
				P09041
				P30412
				Q61166
				O55234
				Q60692
				P17742
				A2BGI8
				P21550
				Q564E2
				A6ZI47
				P25785
				P40142
				Q00493

## Sheet: 3_List proteins inc. shMfn1DMSO
List Tfold increased in shMfn1 DMSO		List Venn exclusively in shMf1 DMSO			Final list Venn+Tfold
Q62093		P62827			Q62093
O08747		P62983			O08747
P0C192		Q14AA6			P0C192
O88745		O70251			O88745
E9QN31		Q3TMX0			E9QN31
P43275		P48428			P43275
G5E911		Q9Z2X1			G5E911
Q792F9		Q91V55			Q792F9
P53690		Q9WVH9			P53690
Q3UHX2		P14131			Q3UHX2
Q61187		Q8CI94			Q61187
P67984		P63028			P67984
Q8CCX5		O35381			Q8CCX5
P54227		G3UYP0			P54227
Q642K5		Q64152			Q642K5
Q8K003		Q9QZF2			Q8K003
J3QPZ8		P62264			J3QPZ8
A0A1W2P8C6		Q08879			A0A1W2P8C6
Q00623		A0A0J9YUZ4			Q00623
Q91Z50		Q6IFX2			Q91Z50
		A0A2R8VHP3			P62827
		Q9ESY9			P62983
		G3UYZ1			Q14AA6
		P15116			O70251
		O09114			Q3TMX0
		P30681			P48428
		P62317			Q9Z2X1
		Q9CZB2			Q91V55
		Q9JI58			Q9WVH9
		P17918			P14131
		A0A0B4J1N8			Q8CI94
		P08226			P63028
		P38647			O35381
		Q8R4G6			G3UYP0
		P62301			Q64152
		Q9EPL2			Q9QZF2
		Q62351			P62264
		Q9EST5			Q08879
		Q9CZX8			A0A0J9YUZ4
		Q9QUN9			Q6IFX2
		P47879			A0A2R8VHP3
		P84228			Q9ESY9
		P61255			G3UYZ1
		P62082			P15116
		Q64478			O09114
		Q9CPX4			P30681
		P07147			P62317
		Q8CGP0			Q9CZB2
		P62852			Q9JI58
		P62855			P17918
		Q9WVT6			A0A0B4J1N8
		P09528			P08226
		P62806			P38647
		Q8R029			Q8R4G6
		C0HKE7			P62301
		Q64523			Q9EPL2
		P29812			Q62351
		P15864			Q9EST5
		P43274			Q9CZX8
		Q9R1E6			Q9QUN9
					P47879
					P84228
					P61255
					P62082
					Q64478
					Q9CPX4
					P07147
					Q8CGP0
					P62852
					P62855
					Q9WVT6
					P09528
					P62806
					Q8R029
					C0HKE7
					Q64523
					P29812
					P15864
					P43274
					Q9R1E6

## Sheet: 4_List genes shMfn1 TMZ 
From	Entry	Entry Name	Protein names	Gene Names (primary)
Q9QXT0	Q9QXT0	CNPY2_MOUSE	Protein canopy homolog 2 (MIR-interacting saposin-like protein) (Putative secreted protein ZSIG9) (Transmembrane protein 4)	Cnpy2
Q6P5E4	Q6P5E4	UGGG1_MOUSE	UDP-glucose:glycoprotein glucosyltransferase 1 (UGT1) (EC 2.4.1.-) (UDP--Glc:glycoprotein glucosyltransferase) (UDP-glucose ceramide glucosyltransferase-like 1)	Uggt1
P09056	P09056	LIF_MOUSE	Leukemia inhibitory factor (LIF) (Differentiation-stimulating factor) (D factor)	Lif
P47857	P47857	PFKAM_MOUSE	ATP-dependent 6-phosphofructokinase, muscle type (ATP-PFK) (PFK-M) (EC 2.7.1.11) (6-phosphofructokinase type A) (Phosphofructo-1-kinase isozyme A) (PFK-A) (Phosphohexokinase)	Pfkm
O55135	O55135	IF6_MOUSE	Eukaryotic translation initiation factor 6 (eIF-6) (B4 integrin interactor) (CAB) (p27(BBP))	Eif6
P16460	P16460	ASSY_MOUSE	Argininosuccinate synthase (EC 6.3.4.5) (Citrulline--aspartate ligase)	Ass1
P07310	P07310	KCRM_MOUSE	Creatine kinase M-type (EC 2.7.3.2) (Creatine kinase M chain) (Creatine phosphokinase M-type) (CPK-M) (M-CK)	Ckm
Q9ERG0	Q9ERG0	LIMA1_MOUSE	LIM domain and actin-binding protein 1 (Epithelial protein lost in neoplasm) (mEPLIN)	Lima1
F7AI87	F7AI87	F7AI87_MOUSE	Proteasome (prosome, macropain) 26S subunit, non-ATPase, 4	Psmd4
P14824	P14824	ANXA6_MOUSE	Annexin A6 (67 kDa calelectrin) (Annexin VI) (Annexin-6) (Calphobindin-II) (CPB-II) (Chromobindin-20) (Lipocortin VI) (Protein III) (p68) (p70)	Anxa6
A0A0J9YUJ8	A0A0J9YUJ8	A0A0J9YUJ8_MOUSE	Gelsolin (ADF) (Actin-depolymerizing factor)	Gsn
E9Q8S8	E9Q8S8	E9Q8S8_MOUSE	hexokinase (EC 2.7.1.1)	Hk3
Q8R180	Q8R180	ERO1A_MOUSE	ERO1-like protein alpha (ERO1-L) (ERO1-L-alpha) (EC 1.8.4.-) (Endoplasmic reticulum oxidoreductase alpha) (Endoplasmic reticulum oxidoreductin-1-like protein) (Oxidoreductin-1-L-alpha)	Ero1a
P12382	P12382	PFKAL_MOUSE	ATP-dependent 6-phosphofructokinase, liver type (ATP-PFK) (PFK-L) (EC 2.7.1.11) (6-phosphofructokinase type B) (Phosphofructo-1-kinase isozyme B) (PFK-B) (Phosphohexokinase)	Pfkl
P55065	P55065	PLTP_MOUSE	Phospholipid transfer protein (Lipid transfer protein II)	Pltp
P29758	P29758	OAT_MOUSE	Ornithine aminotransferase, mitochondrial (EC 2.6.1.13) (Ornithine--oxo-acid aminotransferase)	Oat
Q7TSV4	Q7TSV4	PGM2_MOUSE	Phosphopentomutase (EC 5.4.2.7) (Glucose phosphomutase 2) (Phosphodeoxyribomutase) (Phosphoglucomutase-1) (Phosphoglucomutase-2) (PGM 2) (EC 5.4.2.2)	Pgm2
Q3UH59	Q3UH59	Q3UH59_MOUSE	Myosin, heavy polypeptide 10, non-muscle	Myh10
P17563	P17563	SBP1_MOUSE	Methanethiol oxidase (MTO) (EC 1.8.3.4) (56 kDa selenium-binding protein) (SBP56) (SP56) (Selenium-binding protein 1)	Selenbp1
A2AQP0	A2AQP0	MYH7B_MOUSE	Myosin-7B (Myosin cardiac muscle beta chain) (Myosin heavy chain 7B, cardiac muscle beta isoform)	Myh7b
P46460	P46460	NSF_MOUSE	Vesicle-fusing ATPase (EC 3.6.4.6) (N-ethylmaleimide-sensitive fusion protein) (NEM-sensitive fusion protein) (Suppressor of K(+) transport growth defect 2) (Protein SKD2) (Vesicular-fusion protein NSF)	Nsf
P28271	P28271	ACOHC_MOUSE	Cytoplasmic aconitate hydratase (Aconitase) (EC 4.2.1.3) (Citrate hydro-lyase) (Iron regulatory protein 1) (IRP1) (Iron-responsive element-binding protein 1) (IRE-BP 1)	Aco1
Q8BYK6	Q8BYK6	YTHD3_MOUSE	YTH domain-containing family protein 3	Ythdf3
P35564	P35564	CALX_MOUSE	Calnexin	Canx
P35235	P35235	PTN11_MOUSE	Tyrosine-protein phosphatase non-receptor type 11 (EC 3.1.3.48) (Protein-tyrosine phosphatase SYP) (SH-PTP2) (SHP-2) (Shp2)	Ptpn11
P10518	P10518	HEM2_MOUSE	Delta-aminolevulinic acid dehydratase (ALADH) (EC 4.2.1.24) (Porphobilinogen synthase)	Alad
Q8R1F1	Q8R1F1	NIBA2_MOUSE	Protein Niban 2 (Meg-3) (Niban-like protein 1) (Protein FAM129B)	Niban2
Q3UHJ0	Q3UHJ0	AAK1_MOUSE	AP2-associated protein kinase 1 (EC 2.7.11.1) (Adaptor-associated kinase 1)	Aak1
Q9ES97	Q9ES97	RTN3_MOUSE	Reticulon-3	Rtn3
P48774	P48774	GSTM5_MOUSE	Glutathione S-transferase Mu 5 (EC 2.5.1.18) (Fibrous sheath component 2) (Fsc2) (GST class-mu 5)	Gstm5
B7ZN28	B7ZN28	B7ZN28_MOUSE	Papilin, proteoglycan-like sulfated glycoprotein (Papln protein)	Papln
Q3TVK3	Q3TVK3	Q3TVK3_MOUSE	Aspartyl aminopeptidase (EC 3.4.11.21)	Dnpep
Q9D379	Q9D379	HYEP_MOUSE	Epoxide hydrolase 1 (EC 3.3.2.9) (Epoxide hydratase) (Microsomal epoxide hydrolase) (mEH)	Ephx1
Q8K298	Q8K298	ANLN_MOUSE	Anillin	Anln
Q9CRC9	Q9CRC9	GNPI2_MOUSE	Glucosamine-6-phosphate isomerase 2 (EC 3.5.99.6) (Glucosamine-6-phosphate deaminase 2) (GNPDA 2) (GlcN6P deaminase 2)	Gnpda2
Q9Z0X1	Q9Z0X1	AIFM1_MOUSE	Apoptosis-inducing factor 1, mitochondrial (EC 1.6.99.-) (Programmed cell death protein 8)	Aifm1
Q6PGJ3	Q6PGJ3	Q6PGJ3_MOUSE	L1 cell adhesion molecule	L1cam
Q61581	Q61581	IBP7_MOUSE	Insulin-like growth factor-binding protein 7 (IBP-7) (IGF-binding protein 7) (IGFBP-7) (MAC25 protein)	Igfbp7
Q6P542	Q6P542	ABCF1_MOUSE	ATP-binding cassette sub-family F member 1	Abcf1
Q9CXA2	Q9CXA2	T3HPD_MOUSE	Trans-L-3-hydroxyproline dehydratase (EC 4.2.1.77) (Trans-3-hydroxy-L-proline dehydratase)	L3hypdh
P47738	P47738	ALDH2_MOUSE	Aldehyde dehydrogenase, mitochondrial (EC 1.2.1.3) (AHD-M1) (ALDH class 2) (ALDH-E2) (ALDHI)	Aldh2
M9MMK0	M9MMK0	M9MMK0_MOUSE	Sema domain, immunoglobulin domain (Ig), short basic domain, secreted, (semaphorin) 3B	Sema3b
P45377	P45377	ALD2_MOUSE	Aldose reductase-related protein 2 (AR) (EC 1.1.1.21) (Aldehyde reductase) (Fibroblast growth factor-regulated protein) (Protein FR-1)	Akr1b8
Q9DBC7	Q9DBC7	KAP0_MOUSE	cAMP-dependent protein kinase type I-alpha regulatory subunit [Cleaved into: cAMP-dependent protein kinase type I-alpha regulatory subunit, N-terminally processed]	Prkar1a
A0A0A6YX18	A0A0A6YX18	A0A0A6YX18_MOUSE	V-type proton ATPase subunit H	Atp6v1h
Q99JY0	Q99JY0	ECHB_MOUSE	Trifunctional enzyme subunit beta, mitochondrial (TP-beta) [Includes: 3-ketoacyl-CoA thiolase (EC 2.3.1.155) (EC 2.3.1.16) (Acetyl-CoA acyltransferase) (Beta-ketothiolase)]	Hadhb
O08749	O08749	DLDH_MOUSE	Dihydrolipoyl dehydrogenase, mitochondrial (EC 1.8.1.4) (Dihydrolipoamide dehydrogenase)	Dld
Q9D662	Q9D662	SC23B_MOUSE	Protein transport protein Sec23B (SEC23-related protein B)	Sec23b
P51855	P51855	GSHB_MOUSE	Glutathione synthetase (GSH synthetase) (GSH-S) (EC 6.3.2.3) (Glutathione synthase)	Gss
P12032	P12032	TIMP1_MOUSE	Metalloproteinase inhibitor 1 (Collagenase inhibitor 16C8 fibroblast) (Erythroid-potentiating activity) (EPA) (TPA-S1) (TPA-induced protein) (Tissue inhibitor of metalloproteinases 1) (TIMP-1)	Timp1
Q8QZT1	Q8QZT1	THIL_MOUSE	Acetyl-CoA acetyltransferase, mitochondrial (EC 2.3.1.9) (Acetoacetyl-CoA thiolase)	Acat1
Q60932	Q60932	VDAC1_MOUSE	Voltage-dependent anion-selective channel protein 1 (VDAC-1) (mVDAC1) (Outer mitochondrial membrane protein porin 1) (Plasmalemmal porin) (Voltage-dependent anion-selective channel protein 5) (VDAC-5) (mVDAC5)	Vdac1
O08746	O08746	MATN2_MOUSE	Matrilin-2	Matn2
Q8BHA3	Q8BHA3	DTD2_MOUSE	D-aminoacyl-tRNA deacylase 2 (EC 3.1.1.96) (Animalia-specific tRNA deacylase) (ATD) (D-tyrosyl-tRNA deacylase 2) (L-alanyl-tRNA deacylase)	Dtd2
Q3TNX8	Q3TNX8	Q3TNX8_MOUSE	A disintegrin-like and metallopeptidase (reprolysin type) with thrombospondin type 1 motif, 4	Adamts4
Q8VDQ1	Q8VDQ1	PTGR2_MOUSE	Prostaglandin reductase 2 (PRG-2) (EC 1.3.1.48) (15-oxoprostaglandin 13-reductase) (Zinc-binding alcohol dehydrogenase domain-containing protein 1)	Ptgr2
E0CXN5	E0CXN5	E0CXN5_MOUSE	Glycerol-3-phosphate dehydrogenase [NAD(+)] (EC 1.1.1.8)	Gpd1
P59279	P59279	RAB2B_MOUSE	Ras-related protein Rab-2B (EC 3.6.5.2)	Rab2b
F8WI90	P05480	SRC_MOUSE	Proto-oncogene tyrosine-protein kinase Src (EC 2.7.10.2) (Proto-oncogene c-Src) (pp60c-src) (p60-Src)	Src
P27612	P27612	PLAP_MOUSE	Phospholipase A-2-activating protein (PLA2P) (PLAP)	Plaa
Q9WUA3	Q9WUA3	PFKAP_MOUSE	ATP-dependent 6-phosphofructokinase, platelet type (ATP-PFK) (PFK-P) (EC 2.7.1.11) (6-phosphofructokinase type C) (Phosphofructo-1-kinase isozyme C) (PFK-C) (Phosphohexokinase)	Pfkp
Q8CC35	Q8CC35	SYNPO_MOUSE	Synaptopodin	Synpo
O55013	O55013	TPPC3_MOUSE	Trafficking protein particle complex subunit 3 (BET3 homolog)	Trappc3
Q80UW2	Q80UW2	FBX2_MOUSE	F-box only protein 2	Fbxo2
Q6P2B1	Q6P2B1	TNPO3_MOUSE	Transportin-3	Tnpo3
F7D3P8	F7D3P8	F7D3P8_MOUSE	ATP synthase subunit O, mitochondrial (Oligomycin sensitivity conferral protein)	Atp5o
P20060	P20060	HEXB_MOUSE	Beta-hexosaminidase subunit beta (EC 3.2.1.52) (Beta-N-acetylhexosaminidase subunit beta) (Hexosaminidase subunit B) (N-acetyl-beta-glucosaminidase subunit beta)	Hexb
O09164	O09164	SODE_MOUSE	Extracellular superoxide dismutase [Cu-Zn] (EC-SOD) (EC 1.15.1.1)	Sod3
O08529	O08529	CAN2_MOUSE	Calpain-2 catalytic subunit (EC 3.4.22.53) (80 kDa M-calpain subunit) (CALP80) (Calcium-activated neutral proteinase 2) (CANP 2) (Calpain M-type) (Calpain-2 large subunit) (Millimolar-calpain) (M-calpain)	Capn2
P08207	P08207	S10AA_MOUSE	Protein S100-A10 (Calpactin I light chain) (Calpactin-1 light chain) (Cellular ligand of annexin II) (S100 calcium-binding protein A10) (p10 protein) (p11)	S100a10
Q99LB6	Q99LB6	MAT2B_MOUSE	Methionine adenosyltransferase 2 subunit beta (Methionine adenosyltransferase II beta) (MAT II beta)	Mat2b
P51910	P51910	APOD_MOUSE	Apolipoprotein D (Apo-D) (ApoD)	Apod
F8VPK5	F8VPK5	F8VPK5_MOUSE	Rho-associated protein kinase (EC 2.7.11.1)	Rock2
A0A1Y7VMA0	A0A1Y7VMA0	A0A1Y7VMA0_MOUSE	N-ribosyldihydronicotinamide quinone reductase 2	Nqo2
Q8CBB7	Q8CBB7	Q8CBB7_MOUSE	AP-1 complex subunit gamma	Ap1g1
O70400	O70400	PDLI1_MOUSE	PDZ and LIM domain protein 1 (C-terminal LIM domain protein 1) (Elfin) (LIM domain protein CLP-36)	Pdlim1
Q99MI1	Q99MI1	RB6I2_MOUSE	ELKS/Rab6-interacting/CAST family member 1 (ERC-1) (CAZ-associated structural protein 2) (CAST2) (Rab6-interacting protein 2)	Erc1
Q8K0C9	Q8K0C9	GMDS_MOUSE	GDP-mannose 4,6 dehydratase (EC 4.2.1.47) (GDP-D-mannose dehydratase) (GMD)	Gmds
P06869	P06869	UROK_MOUSE	Urokinase-type plasminogen activator (U-plasminogen activator) (uPA) (EC 3.4.21.73) [Cleaved into: Urokinase-type plasminogen activator long chain A; Urokinase-type plasminogen activator short chain A; Urokinase-type plasminogen activator chain B]	Plau
Q9WTU6	Q9WTU6	MK09_MOUSE	Mitogen-activated protein kinase 9 (MAP kinase 9) (MAPK 9) (EC 2.7.11.24) (Stress-activated protein kinase JNK2) (c-Jun N-terminal kinase 2)	Mapk9
Q3UPI1	Q3UPI1	GAK1B_MOUSE	Golgi-associated kinase 1B (Expressed in nerve and epithelium during development) (Protein FAM198B)	GaskbB
D3Z0S1	D3Z0S1	D3Z0S1_MOUSE	Annexin	Anxa4
Q3ULB1	Q3ULB1	Q3ULB1_MOUSE	Testin	Tes
P0C605	P0C605	KGP1_MOUSE	cGMP-dependent protein kinase 1 (cGK 1) (cGK1) (EC 2.7.11.12) (cGMP-dependent protein kinase I) (cGKI)	Prkg1
P09671	P09671	SODM_MOUSE	Superoxide dismutase [Mn], mitochondrial (EC 1.15.1.1)	Sod2
E9Q616	E9Q616	E9Q616_MOUSE	AHNAK nucleoprotein (desmoyokin)	Ahnak
O55042	O55042	SYUA_MOUSE	Alpha-synuclein (Non-A beta component of AD amyloid) (Non-A4 component of amyloid precursor) (NACP)	Snca
Q9WVE8	Q9WVE8	PACN2_MOUSE	Protein kinase C and casein kinase substrate in neurons protein 2 (Syndapin-2) (Syndapin-II) (SdpII)	Pacsin2
Q8BFS6	Q8BFS6	CPPED_MOUSE	Serine/threonine-protein phosphatase CPPED1 (EC 3.1.3.16) (Calcineurin-like phosphoesterase domain-containing protein 1)	Cpped1
Q8BYW9	Q8BYW9	EOGT_MOUSE	EGF domain-specific O-linked N-acetylglucosamine transferase (EC 2.4.1.255) (Extracellular O-linked N-acetylglucosamine transferase)	Eogt
Q99KR8	Q99KR8	FUCO2_MOUSE	Plasma alpha-L-fucosidase (EC 3.2.1.51) (Alpha-L-fucoside fucohydrolase 2) (Alpha-L-fucosidase 2)	Fuca2
Q8BZA9	Q8BZA9	TIGAR_MOUSE	Fructose-2,6-bisphosphatase TIGAR (EC 3.1.3.46) (TP53-induced glycolysis and apoptosis regulator) (TP53-induced glycolysis regulatory phosphatase)	Tigar
Q9DCN2	Q9DCN2	NB5R3_MOUSE	NADH-cytochrome b5 reductase 3 (B5R) (Cytochrome b5 reductase) (EC 1.6.2.2) (Diaphorase-1)	Cyb5r3
P14873	P14873	MAP1B_MOUSE	Microtubule-associated protein 1B (MAP-1B) (MAP1(X)) (MAP1.2) [Cleaved into: MAP1B heavy chain; MAP1 light chain LC1]	Map1b
Q9CR00	Q9CR00	PSMD9_MOUSE	26S proteasome non-ATPase regulatory subunit 9 (26S proteasome regulatory subunit p27)	Psmd9
Q99L13	Q99L13	3HIDH_MOUSE	3-hydroxyisobutyrate dehydrogenase, mitochondrial (HIBADH) (EC 1.1.1.31)	Hibadh
Q91Y74	Q91Y74	SIA4C_MOUSE	CMP-N-acetylneuraminate-beta-galactosamide-alpha-2,3-sialyltransferase 4 (Alpha 2,3-ST 4) (Beta-galactoside alpha-2,3-sialyltransferase 4) (EC 2.4.3.2) (EC 2.4.3.4) (Alpha 2,3-sialyltransferase IV) (Gal-beta-1,3-GalNAc-alpha-2,3-sialyltransferase) (Gal-beta-1,4-GlcNAc-alpha-2,3-sialyltransferase) (N-acetyllactosaminide alpha-2,3-sialyltransferase) (EC 2.4.3.6) (ST3Gal IV) (ST3GalIV) (Sialyltransf…	St3gal4
P50543	P50543	S10AB_MOUSE	Protein S100-A11 (Calgizzarin) (Endothelial monocyte-activating polypeptide) (EMAP) (Protein S100-C) (S100 calcium-binding protein A11)	S100a11
Q6P5H2	Q6P5H2	NEST_MOUSE	Nestin	Nes
P62774	P62774	MTPN_MOUSE	Myotrophin (Granule cell differentiation protein) (Protein V-1)	Mtpn
Q9R0Q6	Q9R0Q6	ARC1A_MOUSE	Actin-related protein 2/3 complex subunit 1A (SOP2-like protein) (Sid 329)	Arpc1a
Q8BH69	Q8BH69	SPS1_MOUSE	Selenide, water dikinase 1 (EC 2.7.9.3) (Selenium donor protein 1) (Selenophosphate synthase 1)	Sephs1
P42125	P42125	ECI1_MOUSE	Enoyl-CoA delta isomerase 1, mitochondrial (EC 5.3.3.8) (3,2-trans-enoyl-CoA isomerase) (Delta(3),Delta(2)-enoyl-CoA isomerase) (D3,D2-enoyl-CoA isomerase) (Dodecenoyl-CoA isomerase)	Eci1
P59017	P59017	B2L13_MOUSE	Bcl-2-like protein 13 (Bcl2-L-13) (Bcl-rambo) (Protein Mil1)	Bcl2l13
Q8K2B3	Q8K2B3	SDHA_MOUSE	Succinate dehydrogenase [ubiquinone] flavoprotein subunit, mitochondrial (EC 1.3.5.1) (Flavoprotein subunit of complex II) (Fp)	Sdha
O08997	O08997	ATOX1_MOUSE	Copper transport protein ATOX1 (Metal transport protein ATX1)	Atox1
P56391	P56391	CX6B1_MOUSE	Cytochrome c oxidase subunit 6B1 (Cytochrome c oxidase subunit VIb isoform 1) (COX VIb-1)	Cox6b1
Q9JK53	Q9JK53	PRELP_MOUSE	Prolargin (Proline-arginine-rich end leucine-rich repeat protein)	Prelp
Q9D6R2	Q9D6R2	IDH3A_MOUSE	Isocitrate dehydrogenase [NAD] subunit alpha, mitochondrial (EC 1.1.1.41) (Isocitric dehydrogenase subunit alpha) (NAD(+)-specific ICDH subunit alpha)	Idh3a
D3Z4B2	D3Z4B2	D3Z4B2_MOUSE	N-ethylmaleimide sensitive fusion protein attachment protein gamma	Napg
Q6ZWQ9	Q6ZWQ9	Q6ZWQ9_MOUSE	Myosin, light chain 12A, regulatory, non-sarcomeric (Predicted gene, 49909)	Myl12a
E9QNA7	E9QNA7	E9QNA7_MOUSE	Sorbin and SH3 domain containing 1	Sorbs1
Q9CQ92	Q9CQ92	FIS1_MOUSE	Mitochondrial fission 1 protein (FIS1 homolog) (Tetratricopeptide repeat protein 11) (TPR repeat protein 11)	Fis1
Q99P72	Q99P72	RTN4_MOUSE	Reticulon-4 (Neurite outgrowth inhibitor) (Nogo protein)	Rtn4
Q99LP6	Q99LP6	GRPE1_MOUSE	GrpE protein homolog 1, mitochondrial (Mt-GrpE#1)	Grpel1
O09172	O09172	GSH0_MOUSE	Glutamate--cysteine ligase regulatory subunit (GCS light chain) (Gamma-ECS regulatory subunit) (Gamma-glutamylcysteine synthetase regulatory subunit) (Glutamate--cysteine ligase modifier subunit)	Gclm
P51660	P51660	DHB4_MOUSE	Peroxisomal multifunctional enzyme type 2 (MFE-2) (17-beta-hydroxysteroid dehydrogenase 4) (17-beta-HSD 4) (D-bifunctional protein) (DBP) (Multifunctional protein 2) (MFP-2) [Cleaved into: (3R)-hydroxyacyl-CoA dehydrogenase (EC 1.1.1.n12); Enoyl-CoA hydratase 2 (EC 4.2.1.107) (EC 4.2.1.119) (3-alpha,7-alpha,12-alpha-trihydroxy-5-beta-cholest-24-enoyl-CoA hydratase)]	Hsd17b4
Q9Z247	Q9Z247	FKBP9_MOUSE	Peptidyl-prolyl cis-trans isomerase FKBP9 (PPIase FKBP9) (EC 5.2.1.8) (63 kDa FK506-binding protein) (63 kDa FKBP) (FKBP-63) (FK506-binding protein 9) (FKBP-9) (FKBP65RS) (Rotamase)	Fkbp9
P41105	P41105	RL28_MOUSE	60S ribosomal protein L28	Rpl28
Q9Z1Z0	Q9Z1Z0	USO1_MOUSE	General vesicular transport factor p115 (Protein USO1 homolog) (Transcytosis-associated protein) (TAP) (Vesicle-docking protein)	Uso1
P60670	P60670	NPL4_MOUSE	Nuclear protein localization protein 4 homolog (Protein NPL4)	Nploc4
E9QKQ9	E9QKQ9	E9QKQ9_MOUSE	ENAH actin regulator	Enah
Q6PB44	Q6PB44	PTN23_MOUSE	Tyrosine-protein phosphatase non-receptor type 23 (EC 3.1.3.48)	Ptpn23
Q9ERG2	Q9ERG2	STRN3_MOUSE	Striatin-3 (Cell cycle autoantigen SG2NA) (S/G2 antigen)	Strn3
P32020	P32020	SCP2_MOUSE	Sterol carrier protein 2 (SCP-2) (Acetyl-CoA C-myristoyltransferase) (EC 2.3.1.155) (Non-specific lipid-transfer protein) (NSL-TP) (Propanoyl-CoA C-acyltransferase) (EC 2.3.1.176) (SCP-2/3-oxoacyl-CoA thiolase) (SCP-2/thiolase) (EC 2.3.1.16) (SCP-chi) (Sterol carrier protein X) (SCP-X)	Scp2
O08539	O08539	BIN1_MOUSE	Myc box-dependent-interacting protein 1 (Amphiphysin II) (Amphiphysin-like protein) (Bridging integrator 1) (SH3 domain-containing protein 9)	Bin1
Q8BP40	Q8BP40	PPA6_MOUSE	Lysophosphatidic acid phosphatase type 6 (EC 3.1.3.2) (Acid phosphatase 6, lysophosphatidic) (Acid phosphatase-like protein 1) (PACPL1)	Acp6
Q62384	Q62384	ZPR1_MOUSE	Zinc finger protein ZPR1 (Zinc finger protein 259)	Zpr1
P29268	P29268	CCN2_MOUSE	CCN family member 2 (Cellular communication network factor 2) (Connective tissue growth factor) (Hypertrophic chondrocyte-specific protein 24) (Protein FISP-12)	Ccn2
Q05186	Q05186	RCN1_MOUSE	Reticulocalbin-1	Rcn1
Q8BFR5	Q8BFR5	EFTU_MOUSE	Elongation factor Tu, mitochondrial	Tufm
F6RND9	F6RND9	F6RND9_MOUSE	Myosin phosphatase Rho interacting protein	Mprip
Q9EQK5	Q9EQK5	MVP_MOUSE	Major vault protein (MVP)	Mvp
Q9D1P4	Q9D1P4	CHRD1_MOUSE	Cysteine and histidine-rich domain-containing protein 1 (CHORD domain-containing protein 1) (CHORD-containing protein 1) (Chp-1) (Protein morgana)	Chordc1
Q9CYR0	Q9CYR0	SSBP_MOUSE	Single-stranded DNA-binding protein, mitochondrial (Mt-SSB) (MtSSB)	Ssbp1
Q8CGA0	Q8CGA0	PPM1F_MOUSE	Protein phosphatase 1F (EC 3.1.3.16) (Ca(2+)/calmodulin-dependent protein kinase phosphatase) (CaM-kinase phosphatase) (CaMKPase)	Ppm1f
P35505	P35505	FAAA_MOUSE	Fumarylacetoacetase (FAA) (EC 3.7.1.2) (Beta-diketonase) (Fumarylacetoacetate hydrolase)	Fah
Q99LC5	Q99LC5	ETFA_MOUSE	Electron transfer flavoprotein subunit alpha, mitochondrial (Alpha-ETF)	Etfa
Q8BYB9	Q8BYB9	PGLT1_MOUSE	Protein O-glucosyltransferase 1 (EC 2.4.1.376) (CAP10-like 46 kDa protein) (KTEL motif-containing protein 1) (O-glucosyltransferase Rumi homolog) (Rumi) (Protein O-xylosyltransferase POGLUT1) (EC 2.4.2.63) (Wing-shaped neural plate protein) (Wsnp)	Poglut1
Q9DAU1	Q9DAU1	CNPY3_MOUSE	Protein canopy homolog 3 (Protein associated with Tlr4) (Trinucleotide repeat-containing gene 5 protein)	Cnpy3
Q8BWT1	Q8BWT1	THIM_MOUSE	3-ketoacyl-CoA thiolase, mitochondrial (EC 2.3.1.16) (Acetyl-CoA acetyltransferase) (EC 2.3.1.9) (Acetyl-CoA acyltransferase) (Acyl-CoA hydrolase, mitochondrial) (EC 3.1.2.-, EC 3.1.2.1, EC 3.1.2.2) (Beta-ketothiolase) (Mitochondrial 3-oxoacyl-CoA thiolase)	Acaa2
Q9QWR8	Q9QWR8	NAGAB_MOUSE	Alpha-N-acetylgalactosaminidase (EC 3.2.1.49) (Alpha-galactosidase B)	Naga
Q64437	Q64437	ADH7_MOUSE	All-trans-retinol dehydrogenase [NAD(+)] ADH7 (EC 1.1.1.105) (ADH-C2) (Alcohol dehydrogenase 7) (Alcohol dehydrogenase class 4 mu/sigma chain) (EC 1.1.1.1) (Alcohol dehydrogenase class IV mu/sigma chain) (Gastric alcohol dehydrogenase) (Omega-hydroxydecanoate dehydrogenase ADH7) (EC 1.1.1.66) (Retinol dehydrogenase)	Adh7
Q05D44	Q05D44	IF2P_MOUSE	Eukaryotic translation initiation factor 5B (eIF-5B) (EC 3.6.5.3) (Translation initiation factor IF-2)	Eif5b
Q91VW3	Q91VW3	SH3L3_MOUSE	SH3 domain-binding glutamic acid-rich-like protein 3	Sh3bgrl3
Q8BFW7	Q8BFW7	LPP_MOUSE	Lipoma-preferred partner homolog	Lpp
Q8C7E4	Q8C7E4	Q8C7E4_MOUSE	Ribonuclease A b1 (Ribonuclease, RNase A family 4)	Rnase4
Q9Z0E6	Q9Z0E6	GBP2_MOUSE	Guanylate-binding protein 2 (EC 3.6.5.-) (GTP-binding protein 2) (GBP-2) (mGBP-2) (mGBP2) (Guanine nucleotide-binding protein 2) (Interferon-induced guanylate-binding protein 2)	Gbp2
Q9Z0Y1	Q9Z0Y1	DCTN3_MOUSE	Dynactin subunit 3 (Dynactin light chain p24)	Dctn3
P35585	P35585	AP1M1_MOUSE	AP-1 complex subunit mu-1 (AP-mu chain family member mu1A) (Adaptor protein complex AP-1 subunit mu-1) (Adaptor-related protein complex 1 subunit mu-1) (Clathrin assembly protein complex 1 mu-1 medium chain 1) (Clathrin coat assembly protein AP47) (Clathrin coat-associated protein AP47) (Golgi adaptor HA1/AP1 adaptin mu-1 subunit) (Mu-adaptin 1) (Mu1A-adaptin)	Ap1m1
Q9WTL7	Q9WTL7	LYPA2_MOUSE	Acyl-protein thioesterase 2 (APT-2) (EC 3.1.2.-) (Lysophospholipase 2) (Lysophospholipase II) (LPL-II) (LysoPLA II) (mLyso II) (Palmitoyl-protein hydrolase) (EC 3.1.2.22)	Lypla2
P14901	P14901	HMOX1_MOUSE	Heme oxygenase 1 (HO-1) (EC 1.14.14.18) (P32 protein) [Cleaved into: Heme oxygenase 1 soluble form]	Hmox1
P70280	P70280	VAMP7_MOUSE	Vesicle-associated membrane protein 7 (VAMP-7) (Synaptobrevin-like protein 1)	Vamp7
Q8BTZ7	Q8BTZ7	GMPPB_MOUSE	Mannose-1-phosphate guanyltransferase beta (EC 2.7.7.13) (GDP-mannose pyrophosphorylase B) (GTP-mannose-1-phosphate guanylyltransferase beta)	Gmppb
Q9WV55	Q9WV55	VAPA_MOUSE	Vesicle-associated membrane protein-associated protein A (VAMP-A) (VAMP-associated protein A) (VAP-A) (33 kDa VAMP-associated protein) (VAP-33)	Vapa
A0A0R4J0J8	A0A0R4J0J8	A0A0R4J0J8_MOUSE	Cytospin-A	Specc1l
Q8BH86	Q8BH86	GLUCM_MOUSE	D-glutamate cyclase, mitochondrial (EC 4.2.1.48)	Dglucy
Q8BYA0	Q8BYA0	TBCD_MOUSE	Tubulin-specific chaperone D (Beta-tubulin cofactor D) (Tubulin-folding cofactor D)	Tbcd
P24668	P24668	MPRD_MOUSE	Cation-dependent mannose-6-phosphate receptor (CD Man-6-P receptor) (CD-MPR) (46 kDa mannose 6-phosphate receptor) (MPR 46)	M6pr
Q99JR5	Q99JR5	TINAL_MOUSE	Tubulointerstitial nephritis antigen-like (Adrenocortical zonation factor 1) (AZ-1) (Androgen-regulated gene 1 protein) (Tubulointerstitial nephritis antigen-related protein) (TARP)	Tinagl1
E9Q6R3	E9Q6R3	E9Q6R3_MOUSE	SEC22 homolog B, vesicle trafficking protein	Sec22b
A0A0R4J2B2	A0A0R4J2B2	A0A0R4J2B2_MOUSE	Potassium channel tetramerisation domain containing 12	Kctd12
Q8R5L1	Q8R5L1	Q8R5L1_MOUSE	Complement component 1 Q subcomponent-binding protein, mitochondrial	C1qbp
Q9DCT5	Q9DCT5	SDF2_MOUSE	Stromal cell-derived factor 2 (SDF-2)	Sdf2
A2AC16	A2AC16	A2AC16_MOUSE	Dicarbonyl L-xylulose reductase	Dcxr
Q9JM58	Q9JM58	CRLF1_MOUSE	Cytokine receptor-like factor 1 (Cytokine receptor-like molecule 3) (CRLM-3) (Cytokine-like factor 1) (CLF-1) (Novel cytokine receptor 6) (NR6)	Crlf1
A0A0G2JFP4	A0A0G2JFP4	A0A0G2JFP4_MOUSE	Ferric-chelate reductase 1	Frrs1
A2A432	A2A432	CUL4B_MOUSE	Cullin-4B (CUL-4B)	Cul4b
A0A087WSR2	A0A087WSR2	A0A087WSR2_MOUSE	Abhydrolase domain containing 14b	Abhd14b
Q8R1Q8	Q8R1Q8	DC1L1_MOUSE	Cytoplasmic dynein 1 light intermediate chain 1 (Dynein light chain A) (DLC-A) (Dynein light intermediate chain 1, cytosolic)	Dync1li1
Q6IRU5	Q6IRU5	CLCB_MOUSE	Clathrin light chain B (Lcb)	Cltb
D3YVA2	D3YVA2	D3YVA2_MOUSE	Neurocalcin delta	Ncald
Q9DCW4	Q9DCW4	ETFB_MOUSE	Electron transfer flavoprotein subunit beta (Beta-ETF)	Etfb
A0A087WQT6	A0A087WQT6	A0A087WQT6_MOUSE	Caspase 8	Casp8
Q9D1J1	Q9D1J1	NECP2_MOUSE	Adaptin ear-binding coat-associated protein 2 (NECAP endocytosis-associated protein 2) (NECAP-2)	Necap2
G3UY62	G3UY62	G3UY62_MOUSE	Yes-associated protein 1	Yap1
A0A0R4J0R1	A0A0R4J0R1	A0A0R4J0R1_MOUSE	Vesicle-associated membrane protein 8	Vamp8
Q6PAM1	Q6PAM1	TXLNA_MOUSE	Alpha-taxilin	Txlna
Q923D2	Q923D2	BLVRB_MOUSE	Flavin reductase (NADPH) (FR) (EC 1.5.1.30) (Biliverdin reductase B) (BVR-B) (EC 1.3.1.24) (Biliverdin-IX beta-reductase) (NADPH-dependent diaphorase) (NADPH-flavin reductase) (FLR)	Blvrb
A0A087WQ95	A0A087WQ95	A0A087WQ95_MOUSE	CLIP associating protein 1	Clasp1
S4R2J9	S4R2J9	S4R2J9_MOUSE	Proline-rich coiled-coil 2C	Prrc2c
P68181	P68181	KAPCB_MOUSE	cAMP-dependent protein kinase catalytic subunit beta (PKA C-beta) (EC 2.7.11.11)	Prkacb
Q3UDC3	Q3UDC3	Q3UDC3_MOUSE	Target of myb1 trafficking protein	Tom1
Q6Y685	Q6Y685	TACC1_MOUSE	Transforming acidic coiled-coil-containing protein 1	Tacc1
Q3UE37	Q3UE37	UBE2Z_MOUSE	Ubiquitin-conjugating enzyme E2 Z (EC 2.3.2.23) (E2 ubiquitin-conjugating enzyme Z) (Uba6-specific E2 conjugating enzyme 1) (Use1) (Ubiquitin carrier protein Z) (Ubiquitin-protein ligase Z)	Ube2z
P70460	P70460	VASP_MOUSE	Vasodilator-stimulated phosphoprotein (VASP)	Vasp
Q91YT7	Q91YT7	YTHD2_MOUSE	YTH domain-containing family protein 2	Ythdf2
Q8VEB4	Q8VEB4	PAG15_MOUSE	Phospholipase A2 group XV (1-O-acylceramide synthase) (ACS) (LCAT-like lysophospholipase) (LLPL) (EC 3.1.1.5) (Lysophospholipase 3) (Lysosomal phospholipase A and acyltransferase) (EC 2.3.1.-, EC 3.1.1.32, EC 3.1.1.4) (Lysosomal phospholipase A2) (LPLA2)	Pla2g15
Q9D0M1	Q9D0M1	KPRA_MOUSE	Phosphoribosyl pyrophosphate synthase-associated protein 1 (PRPP synthase-associated protein 1) (39 kDa phosphoribosypyrophosphate synthase-associated protein) (PAP39)	Prpsap1
Q9WUM5	Q9WUM5	SUCA_MOUSE	Succinate--CoA ligase [ADP/GDP-forming] subunit alpha, mitochondrial (EC 6.2.1.4) (EC 6.2.1.5) (Succinyl-CoA synthetase subunit alpha) (SCS-alpha)	Suclg1
P47941	P47941	CRKL_MOUSE	Crk-like protein	Crkl
Q6PEB6	Q6PEB6	PHOCN_MOUSE	MOB-like protein phocein (Class II mMOB1) (Mob1 homolog 3) (Mob3) (Mps one binder kinase activator-like 3) (Preimplantation protein 3)	Mob4
Q8C159	Q8C159	TTC22_MOUSE	Tetratricopeptide repeat protein 22 (TPR repeat protein 22)	Ttc22
Q99J77	Q99J77	SIAS_MOUSE	Sialic acid synthase (N-acetylneuraminate-9-phosphate synthase) (EC 2.5.1.57) (N-acetylneuraminic acid phosphate synthase)	Nans
P21279	P21279	GNAQ_MOUSE	Guanine nucleotide-binding protein G(q) subunit alpha (Guanine nucleotide-binding protein alpha-q)	Gnaq
E9Q1V9	E9Q1V9	E9Q1V9_MOUSE	calcium/calmodulin-dependent protein kinase (EC 2.7.11.17)	Camk2d
F7AA26	F7AA26	F7AA26_MOUSE	Paralemmin A kinase anchor protein	Pakap
Z4YN97	Z4YN97	Z4YN97_MOUSE	Adenylate kinase 1	Ak1
Q8BVG4	Q8BVG4	DPP9_MOUSE	Dipeptidyl peptidase 9 (DP9) (EC 3.4.14.5) (Dipeptidyl peptidase IX) (DPP IX) (Dipeptidyl peptidase-like protein 9) (DPLP9)	Dpp9
O70475	O70475	UGDH_MOUSE	UDP-glucose 6-dehydrogenase (UDP-Glc dehydrogenase) (UDP-GlcDH) (UDPGDH) (EC 1.1.1.22)	Ugdh
Q3UHT7	Q3UHT7	Q3UHT7_MOUSE	ELKS/RAB6-interacting/CAST family member 2	Erc2
P47811	P47811	MK14_MOUSE	Mitogen-activated protein kinase 14 (MAP kinase 14) (MAPK 14) (EC 2.7.11.24) (CRK1) (Mitogen-activated protein kinase p38 alpha) (MAP kinase p38 alpha)	Mapk14
Q64339	Q64339	ISG15_MOUSE	Ubiquitin-like protein ISG15 (Interferon-induced 15 kDa protein) (Interferon-induced 17 kDa protein) (IP17) (Ubiquitin cross-reactive protein)	Isg15
Q91VH2	Q91VH2	SNX9_MOUSE	Sorting nexin-9	Snx9
P70335	P70335	ROCK1_MOUSE	Rho-associated protein kinase 1 (EC 2.7.11.1) (Rho-associated, coiled-coil-containing protein kinase 1) (Rho-associated, coiled-coil-containing protein kinase I) (ROCK-I) (p160 ROCK-1) (p160ROCK)	Rock1
Q61739	Q61739	ITA6_MOUSE	Integrin alpha-6 (CD49 antigen-like family member F) (VLA-6) (CD antigen CD49f) [Cleaved into: Integrin alpha-6 heavy chain; Integrin alpha-6 light chain; Processed integrin alpha-6 (Alpha6p)]	Itga6
Q01405	Q01405	SC23A_MOUSE	Protein transport protein Sec23A (SEC23-related protein A)	Sec23a
Q9CQ10	Q9CQ10	CHMP3_MOUSE	Charged multivesicular body protein 3 (Chromatin-modifying protein 3) (Vacuolar protein sorting-associated protein 24)	Chmp3
P61222	P61222	ABCE1_MOUSE	ATP-binding cassette sub-family E member 1 (RNase L inhibitor) (Ribonuclease 4 inhibitor) (RNS4I)	Abce1
G3X9Q0	G3X9Q0	G3X9Q0_MOUSE	Muscleblind like splicing factor 1	Mbnl1
Q9Z0G0	Q9Z0G0	GIPC1_MOUSE	PDZ domain-containing protein GIPC1 (GAIP C-terminus-interacting protein) (RGS-GAIP-interacting protein) (RGS19-interacting protein 1) (SemaF cytoplasmic domain-associated protein 1) (SEMCAP-1) (Synectin)	Gipc1
Q9JJ00	Q9JJ00	PLS1_MOUSE	Phospholipid scramblase 1 (PL scramblase 1) (Ca(2+)-dependent phospholipid scramblase 1) (Mg(2+)-dependent nuclease) (EC 3.1.-.-) (Transplantability-associated protein 1) (NOR1) (TRA1)	Plscr1
Q8BVU5	Q8BVU5	NUDT9_MOUSE	ADP-ribose pyrophosphatase, mitochondrial (EC 3.6.1.13) (ADP-ribose diphosphatase) (ADP-ribose phosphohydrolase) (Adenosine diphosphoribose pyrophosphatase) (ADPR-PPase) (Nucleoside diphosphate-linked moiety X motif 9) (Nudix motif 9)	Nudt9
Q9Z222	Q9Z222	B3GN2_MOUSE	N-acetyllactosaminide beta-1,3-N-acetylglucosaminyltransferase 2 (EC 2.4.1.149) (Beta-1,3-N-acetylglucosaminyltransferase 1) (BGnT-1) (Beta-1,3-Gn-T1) (Beta3Gn-T1) (Beta-1,3-galactosyltransferase 7) (Beta-1,3-GalTase 7) (Beta3Gal-T7) (Beta3GalT7) (b3Gal-T7) (Beta-3-Gx-T7) (UDP-Gal:beta-GlcNAc beta-1,3-galactosyltransferase 7) (UDP-GlcNAc:betaGal beta-1,3-N-acetylglucosaminyltransferase 2) (BGnT-2…	B3GNT2
P51174	P51174	ACADL_MOUSE	Long-chain specific acyl-CoA dehydrogenase, mitochondrial (LCAD) (EC 1.3.8.8)	Acadl
P23249	P23249	MOV10_MOUSE	Putative helicase MOV-10 (EC 3.6.4.13) (Moloney leukemia virus 10 protein)	Mov10
Q8BUU7	Q8BUU7	Q8BUU7_MOUSE	Galactokinase 2	Galk2
Q68FF6	Q68FF6	GIT1_MOUSE	ARF GTPase-activating protein GIT1 (ARF GAP GIT1) (G protein-coupled receptor kinase-interactor 1) (GRK-interacting protein 1)	Git1
Q9DB16	Q9DB16	CB39L_MOUSE	Calcium-binding protein 39-like (MO25beta) (Mo25-like protein)	Cab39l
Q3TUA9	Q3TUA9	SG196_MOUSE	Protein O-mannose kinase (POMK) (EC 2.7.1.183) (Protein kinase-like protein SgK196) (Sugen kinase 196)	Pomk
B2KGR2	B2KGR2	B2KGR2_MOUSE	LanC (bacterial lantibiotic synthetase component C)-like 1	Lancl1
A0A1D5RLY6	A0A1D5RLY6	A0A1D5RLY6_MOUSE	Microtubule-associated protein 1S	Map1s
A0A286YDI8	A0A286YDI8	A0A286YDI8_MOUSE	Sec24 related gene family, member C (S. cerevisiae)	Sec24c
Q8C878	Q8C878	UBA3_MOUSE	NEDD8-activating enzyme E1 catalytic subunit (EC 6.2.1.64) (NEDD8-activating enzyme E1C) (Ubiquitin-activating enzyme E1C) (Ubiquitin-like modifier-activating enzyme 3) (Ubiquitin-activating enzyme 3)	Uba3
Q91V89	Q91V89	Q91V89_MOUSE	Serine/threonine-protein phosphatase 2A 56 kDa regulatory subunit	Ppp2r5d
Q8BPG6	Q8BPG6	SUMF2_MOUSE	Inactive C-alpha-formylglycine-generating enzyme 2 (Sulfatase-modifying factor 2)	Sumf2
Q99KR3	Q99KR3	LACB2_MOUSE	Endoribonuclease LACTB2 (Beta-lactamase-like protein 2) (EC 3.1.27.-)	Lactb2
Q9ESP1	Q9ESP1	SDF2L_MOUSE	Stromal cell-derived factor 2-like protein 1 (SDF2-like protein 1)	Sdf2l1
P47856	P47856	GFPT1_MOUSE	Glutamine--fructose-6-phosphate aminotransferase [isomerizing] 1 (EC 2.6.1.16) (D-fructose-6-phosphate amidotransferase 1) (Glutamine:fructose-6-phosphate amidotransferase 1) (GFAT 1) (GFAT1) (Hexosephosphate aminotransferase 1)	Gfpt1
Q8CIN4	Q8CIN4	PAK2_MOUSE	Serine/threonine-protein kinase PAK 2 (EC 2.7.11.1) (Gamma-PAK) (p21-activated kinase 2) (PAK-2) [Cleaved into: PAK-2p27; PAK-2p34]	Pak2
Q3UYV9	Q3UYV9	NCBP1_MOUSE	Nuclear cap-binding protein subunit 1 (80 kDa nuclear cap-binding protein) (CBP80) (NCBP 80 kDa subunit)	Ncbp1
F6ZHD8	F6ZHD8	F6ZHD8_MOUSE	1,4-alpha-glucan branching enzyme (EC 2.4.1.18)	Gbe1
Q9JLV5	Q9JLV5	CUL3_MOUSE	Cullin-3 (CUL-3)	Cul3
Q6P9R2	Q6P9R2	OXSR1_MOUSE	Serine/threonine-protein kinase OSR1 (EC 2.7.11.1) (Oxidative stress-responsive 1 protein)	Oxsr1
G3X8R2	G3X8R2	G3X8R2_MOUSE	Steroid receptor RNA activator 1	Sra1
E9PV12	E9PV12	E9PV12_MOUSE	Cullin 5	Cul5
Q921U7	Q921U7	Q921U7_MOUSE	Calpastatin (Calpain inhibitor)	Cast
A0A140LHK2	A0A140LHK2	A0A140LHK2_MOUSE	Ras-related protein Rab	Rab38
Q3TYX3	Q3TYX3	SMYD5_MOUSE	Histone-lysine N-trimethyltransferase SMYD5 (EC 2.1.1.372) (Protein NN8-4AG) (Retinoic acid-induced protein 15) (SET and MYND domain-containing protein 5) ([histone H4]-lysine20 N-trimethyltransferase SMYD5)	Smyd5
Q61730	Q61730	IL1AP_MOUSE	Interleukin-1 receptor accessory protein (IL-1 receptor accessory protein) (IL-1RAcP) (EC 3.2.2.6) (Interleukin-33 receptot beta chain)	Il1rap
Q8C0C7	Q8C0C7	SYFA_MOUSE	Phenylalanine--tRNA ligase alpha subunit (EC 6.1.1.20) (Phenylalanyl-tRNA synthetase alpha subunit) (PheRS)	Farsa
Q5SWU9	Q5SWU9	ACACA_MOUSE	Acetyl-CoA carboxylase 1 (ACC1) (EC 6.4.1.2) (ACC-alpha) (Acetyl-CoA carboxylase 265)	Acaca
P36552	P36552	HEM6_MOUSE	Oxygen-dependent coproporphyrinogen-III oxidase, mitochondrial (COX) (Coprogen oxidase) (Coproporphyrinogenase) (EC 1.3.3.3)	Cpox
Q8K1R7	Q8K1R7	NEK9_MOUSE	Serine/threonine-protein kinase Nek9 (EC 2.7.11.1) (Nercc1 kinase) (Never in mitosis A-related kinase 9) (NimA-related protein kinase 9)	Nek9
Q64337	Q64337	SQSTM_MOUSE	Sequestosome-1 (STONE14) (Ubiquitin-binding protein p62)	Sqstm1
Q9DAV6	Q9DAV6	Q9DAV6_MOUSE	R86 (Serine (or cysteine) peptidase inhibitor, clade B, member 9b)	Serpinb9b
A0A1D5RMC1	A0A1D5RMC1	A0A1D5RMC1_MOUSE	Dynein light intermediate chain	Dync1li2
O08573	O08573	LEG9_MOUSE	Galectin-9 (Gal-9)	Lgals9
E9QB01	E9QB01	E9QB01_MOUSE	Neural cell adhesion molecule 1	Ncam1
P61967	P61967	AP1S1_MOUSE	AP-1 complex subunit sigma-1A (Adaptor protein complex AP-1 subunit sigma-1A) (Adaptor-related protein complex 1 subunit sigma-1A) (Clathrin assembly protein complex 1 sigma-1A small chain) (Clathrin coat assembly protein AP19) (Golgi adaptor HA1/AP1 adaptin sigma-1A subunit) (HA1 19 kDa subunit) (Sigma 1a subunit of AP-1 clathrin) (Sigma-adaptin 1A) (Sigma1A-adaptin)	Ap1s1
Q8K2H2	Q8K2H2	OTU6B_MOUSE	Deubiquitinase OTUD6B (OTU domain-containing protein 6B) (EC 3.4.19.12)	Otud6b
Q4KML4	Q4KML4	ABRAL_MOUSE	Costars family protein ABRACL (ABRA C-terminal-like protein)	Abracl
Q8CG76	Q8CG76	ARK72_MOUSE	Aflatoxin B1 aldehyde reductase member 2 (EC 1.1.1.n11) (Succinic semialdehyde reductase) (SSA reductase)	Akr7a2
Q99KC8	Q99KC8	VMA5A_MOUSE	von Willebrand factor A domain-containing protein 5A (Loss of heterozygosity 11 chromosomal region 2 gene A protein homolog)	Vwa5a
Q9CQF9	Q9CQF9	PCYOX_MOUSE	Prenylcysteine oxidase 1 (EC 1.8.3.5) (Prenylcysteine lyase)	Pcyox1
E9QAI5	E9QAI5	E9QAI5_MOUSE	CAD protein (EC 2.1.3.2) (EC 3.5.2.3) (EC 6.3.5.5)	Cad
A0A0R4J1C2	A0A0R4J1C2	A0A0R4J1C2_MOUSE	Calpain, small subunit 1	Capns1
F6ZDS4	F6ZDS4	TPR_MOUSE	Nucleoprotein TPR (NPC-associated intranuclear protein) (Translocated promoter region and nuclear basket protein)	Tpr
P58871	P58871	TB182_MOUSE	182 kDa tankyrase-1-binding protein	Tnks1bp1
P97494	P97494	GSH1_MOUSE	Glutamate--cysteine ligase catalytic subunit (EC 6.3.2.2) (GCS heavy chain) (Gamma-ECS) (Gamma-glutamylcysteine synthetase)	Gclc
Q8C5G6	Q8C5G6	Q8C5G6_MOUSE	Toll interacting protein	Tollip
Q8BM88	Q8BM88	CATO_MOUSE	Cathepsin O (EC 3.4.22.42)	Ctso
Q8C0D5	Q8C0D5	EFL1_MOUSE	Elongation factor-like GTPase 1 (Elongation factor Tu GTP-binding domain-containing protein 1) (Elongation factor-like 1) (Protein FAM42A)	Efl1
A0A0A6YW77	A0A0A6YW77	A0A0A6YW77_MOUSE	Lipocalin 2	Lcn2
Q9CZT5	Q9CZT5	VASN_MOUSE	Vasorin (Protein slit-like 2)	Vasn
A0A338P7B2	A0A338P7B2	A0A338P7B2_MOUSE	Scavenger receptor class F, member 2	Scarf2
A0A0R4J0G6	A0A0R4J0G6	A0A0R4J0G6_MOUSE	glutaminyl-peptide cyclotransferase (EC 2.3.2.5)	Qpct
Q9ESX5	Q9ESX5	DKC1_MOUSE	H/ACA ribonucleoprotein complex subunit DKC1 (EC 5.4.99.-) (Dyskerin) (Nopp140-associated protein of 57 kDa) (Nucleolar protein NAP57) (Nucleolar protein family A member 4) (snoRNP protein DKC1)	Dkc1
Q9CPX6	Q9CPX6	ATG3_MOUSE	Ubiquitin-like-conjugating enzyme ATG3 (EC 2.3.2.-) (Autophagy-related protein 3) (APG3-like)	Atg3
Q6PE80	Q6PE80	Q6PE80_MOUSE	receptor protein-tyrosine kinase (EC 2.7.10.1)	Axl
O35129	O35129	PHB2_MOUSE	Prohibitin-2 (B-cell receptor-associated protein BAP37) (Repressor of estrogen receptor activity)	Phb2
Q9ERE7	Q9ERE7	MESD_MOUSE	LRP chaperone MESD (LDLR chaperone MESD) (Mesoderm development candidate 2) (Mesoderm development protein)	Mesd
Q9R059	Q9R059	FHL3_MOUSE	Four and a half LIM domains protein 3 (FHL-3) (Skeletal muscle LIM-protein 2) (SLIM-2)	Fhl3
Q8CGF7	Q8CGF7	TCRG1_MOUSE	Transcription elongation regulator 1 (Formin-binding protein 28) (FBP 28) (TATA box-binding protein-associated factor 2S) (Transcription factor CA150) (p144)	Tcerg1
Q8JZZ5	Q8JZZ5	Q8JZZ5_MOUSE	Phosphatidylinositol transfer protein, beta (Pitpnb protein)	Pitpnb
Q8C129	Q8C129	LCAP_MOUSE	Leucyl-cystinyl aminopeptidase (Cystinyl aminopeptidase) (EC 3.4.11.3) (Oxytocinase) (OTase)	Lnpep
P62748	P62748	HPCL1_MOUSE	Hippocalcin-like protein 1 (Neural visinin-like protein 3) (NVL-3) (NVP-3) (Visinin-like protein 3) (VILIP-3)	Hpcal1
A0A494B9F0	A0A494B9F0	A0A494B9F0_MOUSE	E3 ubiquitin-protein ligase (EC 2.3.2.26)	Nedd4l
Q61239	Q61239	FNTA_MOUSE	Protein farnesyltransferase/geranylgeranyltransferase type-1 subunit alpha (EC 2.5.1.58) (EC 2.5.1.59) (CAAX farnesyltransferase subunit alpha) (FTase-alpha) (Ras proteins prenyltransferase subunit alpha) (Type I protein geranyl-geranyltransferase subunit alpha) (GGTase-I-alpha)	Fnta
A0A0R4J0Q5	A0A0R4J0Q5	A0A0R4J0Q5_MOUSE	Lamin B2	Lmnb2
P21278	P21278	GNA11_MOUSE	Guanine nucleotide-binding protein subunit alpha-11 (G alpha-11) (G-protein subunit alpha-11)	Gna11
A0A286YCR8	A0A286YCR8	A0A286YCR8_MOUSE	Voltage-dependent anion channel 2	Vdac2
P32507	P32507	NECT2_MOUSE	Nectin-2 (Herpes virus entry mediator B) (Herpesvirus entry mediator B) (HveB) (Murine herpes virus entry protein B) (mHveB) (Nectin cell adhesion molecule 2) (Poliovirus receptor homolog) (Poliovirus receptor-related protein 2) (CD antigen CD112)	Nectin2
Q91YZ2	Q91YZ2	Q91YZ2_MOUSE	C-terminal binding protein 2 (Ctbp2 protein)	Ctbp2
Q61335	Q61335	BAP31_MOUSE	B-cell receptor-associated protein 31 (BCR-associated protein 31) (Bap31) (p28)	Bcap31
E9QAF2	E9QAF2	E9QAF2_MOUSE	ATP-binding cassette, sub-family A (ABC1), member 16	Abca16
P55258	P55258	RAB8A_MOUSE	Ras-related protein Rab-8A (EC 3.6.5.2) (Oncogene c-mel)	Rab8a
P16110	P16110	LEG3_MOUSE	Galectin-3 (Gal-3) (35 kDa lectin) (Carbohydrate-binding protein 35) (CBP 35) (Galactose-specific lectin 3) (IgE-binding protein) (L-34 galactoside-binding lectin) (Laminin-binding protein) (Lectin L-29) (Mac-2 antigen)	Lgals3
Q8VCQ8	Q8VCQ8	Q8VCQ8_MOUSE	Caldesmon 1	Cald1
P13020	P13020	GELS_MOUSE	Gelsolin (Actin-depolymerizing factor) (ADF) (Brevin)	Gsn
Q7TQE2	Q7TQE2	Q7TQE2_MOUSE	Zyx protein (Zyxin)	Zyx
Q07235	Q07235	GDN_MOUSE	Glia-derived nexin (GDN) (Peptidase inhibitor 7) (PI-7) (Protease nexin 1) (PN-1) (Protease nexin I) (Serine protease-inhibitor 4) (Serpin E2)	Serpine2
Q62009	Q62009	POSTN_MOUSE	Periostin (PN) (Osteoblast-specific factor 2) (OSF-2)	Postn
P14211	P14211	CALR_MOUSE	Calreticulin (CRP55) (Calregulin) (Endoplasmic reticulum resident protein 60) (ERp60) (HACBP)	Calr
Q64727	Q64727	VINC_MOUSE	Vinculin (Metavinculin)	Vcl
Q3TML0	Q3TML0	Q3TML0_MOUSE	Protein disulfide-isomerase A6 (EC 5.3.4.1)	Pdia6
P19324	P19324	SERPH_MOUSE	Serpin H1 (47 kDa heat shock protein) (Collagen-binding protein) (Colligin) (Serine protease inhibitor J6)	Serpinh1
Q62433	Q62433	NDRG1_MOUSE	Protein NDRG1 (N-myc downstream-regulated gene 1 protein) (Protein Ndr1)	Ndrg1
P30882	P30882	CCL5_MOUSE	C-C motif chemokine 5 (MuRantes) (SIS-delta) (Small-inducible cytokine A5) (T-cell-specific protein RANTES)	Ccl5
H3BJL6	H3BJL6	H3BJL6_MOUSE	S-formylglutathione hydrolase (EC 3.1.2.12)	Esd
Q9WTP7	Q9WTP7	KAD3_MOUSE	GTP:AMP phosphotransferase AK3, mitochondrial (EC 2.7.4.10) (Adenylate kinase 3) (AK 3) (Adenylate kinase 3 alpha-like 1)	Ak3
P52760	P52760	RIDA_MOUSE	2-iminobutanoate/2-iminopropanoate deaminase (EC 3.5.99.10) (Heat-responsive protein 12) (Reactive intermediate imine deaminase A homolog) (Translation inhibitor L-PSP ribonuclease)	Rida
Q9JKR6	Q9JKR6	HYOU1_MOUSE	Hypoxia up-regulated protein 1 (GRP-170) (140 kDa Ca(2+)-binding protein) (CBP-140)	Hyou1
P08003	P08003	PDIA4_MOUSE	Protein disulfide-isomerase A4 (EC 5.3.4.1) (Endoplasmic reticulum resident protein 72) (ER protein 72) (ERp-72) (ERp72)	Pdia4
B7ZNJ1	B7ZNJ1	B7ZNJ1_MOUSE	Fibronectin	Fn1
P09103	P09103	PDIA1_MOUSE	Protein disulfide-isomerase (PDI) (EC 5.3.4.1) (Cellular thyroid hormone-binding protein) (Endoplasmic reticulum resident protein 59) (ER protein 59) (ERp59) (Prolyl 4-hydroxylase subunit beta) (p55)	P4hb
Q61508	Q61508	ECM1_MOUSE	Extracellular matrix protein 1 (Secretory component p85)	Ecm1
A0A087WR50	A0A087WR50	A0A087WR50_MOUSE	Fibronectin	Fn1
P10107	P10107	ANXA1_MOUSE	Annexin A1 (Annexin I) (Annexin-1) (Calpactin II) (Calpactin-2) (Chromobindin-9) (Lipocortin I) (Phospholipase A2 inhibitory protein) (p35) [Cleaved into: Annexin Ac2-26]	Anxa1
Q60854	Q60854	SPB6_MOUSE	Serpin B6 (Placental thrombin inhibitor) (Proteinase inhibitor 6) (PI-6)	Serpinb6
P07356	P07356	ANXA2_MOUSE	Annexin A2 (Annexin II) (Annexin-2) (Calpactin I heavy chain) (Calpactin-1 heavy chain) (Chromobindin-8) (Lipocortin II) (Placental anticoagulant protein IV) (PAP-IV) (Protein I) (p36)	Anxa2
Q91YI0	Q91YI0	ARLY_MOUSE	Argininosuccinate lyase (ASAL) (EC 4.3.2.1) (Arginosuccinase)	Asl
P28474	P28474	ADHX_MOUSE	Alcohol dehydrogenase class-3 (EC 1.1.1.1) (Alcohol dehydrogenase 2) (Alcohol dehydrogenase 5) (Alcohol dehydrogenase B2) (ADH-B2) (Alcohol dehydrogenase class-III) (Glutathione-dependent formaldehyde dehydrogenase) (FALDH) (FDH) (GSH-FDH) (EC 1.1.1.-) (S-(hydroxymethyl)glutathione dehydrogenase) (EC 1.1.1.284)	Adh5
P57759	P57759	ERP29_MOUSE	Endoplasmic reticulum resident protein 29 (ERp29)	Erp29
O88958	O88958	GNPI1_MOUSE	Glucosamine-6-phosphate isomerase 1 (EC 3.5.99.6) (Glucosamine-6-phosphate deaminase 1) (GNPDA 1) (GlcN6P deaminase 1) (Oscillin)	Gnpda1
Q8K157	Q8K157	GALM_MOUSE	Galactose mutarotase (EC 5.1.3.3) (Aldose 1-epimerase)	Galm
Q9WVA4	Q9WVA4	TAGL2_MOUSE	Transgelin-2 (SM22-beta)	Tagln2
P17515	P17515	CXL10_MOUSE	C-X-C motif chemokine 10 (10 kDa interferon gamma-induced protein) (Gamma-IP10) (IP-10) (C7) (Interferon-gamma induced protein CRG-2) (Small-inducible cytokine B10)	Cxcl10
P62814	P62814	VATB2_MOUSE	V-type proton ATPase subunit B, brain isoform (V-ATPase subunit B 2) (Endomembrane proton pump 58 kDa subunit) (Vacuolar proton pump subunit B 2)	Atp6v1b2
D3Z772	D3Z772	D3Z772_MOUSE	Extracellular matrix protein 1	Ecm1
Q8K183	Q8K183	PDXK_MOUSE	Pyridoxal kinase (EC 2.7.1.35) (Pyridoxine kinase)	Pdxk
Q00612	Q00612	G6PD1_MOUSE	Glucose-6-phosphate 1-dehydrogenase X (G6PD) (EC 1.1.1.49)	G6pdx
Q62426	Q62426	CYTB_MOUSE	Cystatin-B (Stefin-B)	Cstb
F6WHQ7	F6WHQ7	F6WHQ7_MOUSE	Glutathione S-transferase, mu 1	Gstm1
P27546	P27546	MAP4_MOUSE	Microtubule-associated protein 4 (MAP-4)	Map4
P48036	P48036	ANXA5_MOUSE	Annexin A5 (Anchorin CII) (Annexin V) (Annexin-5) (Calphobindin I) (CPB-I) (Endonexin II) (Lipocortin V) (Placental anticoagulant protein 4) (PP4) (Placental anticoagulant protein I) (PAP-I) (Thromboplastin inhibitor) (Vascular anticoagulant-alpha) (VAC-alpha)	Anxa5
A0A1C7CYV0	A0A1C7CYV0	A0A1C7CYV0_MOUSE	Plastin 3 (T-isoform)	Pls3
P50516	P50516	VATA_MOUSE	V-type proton ATPase catalytic subunit A (V-ATPase subunit A) (EC 7.1.2.2) (V-ATPase 69 kDa subunit) (Vacuolar proton pump subunit alpha)	Atp6v1a
Q3TWV4	Q3TWV4	Q3TWV4_MOUSE	AP-2 complex subunit mu	Ap2m1
E9PZD8	E9PZD8	E9PZD8_MOUSE	Ceruloplasmin	Cp
O54782	O54782	MA2B2_MOUSE	Epididymis-specific alpha-mannosidase (EC 3.2.1.24) (Mannosidase alpha class 2B member 2)	Man2b2
P26039	P26039	TLN1_MOUSE	Talin-1	Tln1
P15626	P15626	GSTM2_MOUSE	Glutathione S-transferase Mu 2 (EC 2.5.1.18) (GST 5-5) (GST class-mu 2) (Glutathione S-transferase pmGT2)	Gstm2
Q8R2Y2	Q8R2Y2	MUC18_MOUSE	Cell surface glycoprotein MUC18 (Gicerin) (Melanoma cell adhesion molecule) (Melanoma-associated antigen MUC18) (CD antigen CD146)	Mcam
P10649	P10649	GSTM1_MOUSE	Glutathione S-transferase Mu 1 (EC 2.5.1.18) (GST 1-1) (GST class-mu 1) (Glutathione S-transferase GT8.7) (pmGT10)	Gstm1
Q61792	Q61792	LASP1_MOUSE	LIM and SH3 domain protein 1 (LASP-1) (Metastatic lymph node gene 50 protein) (MLN 50)	Lasp1
Q5RKN9	Q5RKN9	Q5RKN9_MOUSE	F-actin-capping protein subunit alpha	Capza1
P97324	P97324	G6PD2_MOUSE	Glucose-6-phosphate 1-dehydrogenase 2 (G6PD) (EC 1.1.1.49)	G6pd2
Q64433	Q64433	CH10_MOUSE	10 kDa heat shock protein, mitochondrial (Hsp10) (10 kDa chaperonin) (Chaperonin 10) (CPN10)	Hspe1
P97315	P97315	CSRP1_MOUSE	Cysteine and glycine-rich protein 1 (Cysteine-rich protein 1) (CRP) (CRP1)	Csrp1
Q9DAW9	Q9DAW9	CNN3_MOUSE	Calponin-3 (Calponin, acidic isoform)	Cnn3
Q9DCT8	Q9DCT8	CRIP2_MOUSE	Cysteine-rich protein 2 (CRP-2) (Heart LIM protein)	Crip2
D3Z7R6	D3Z7R6	D3Z7R6_MOUSE	Calponin	Cnn2
P47754	P47754	CAZA2_MOUSE	F-actin-capping protein subunit alpha-2 (CapZ alpha-2)	Capza2
Q9WV32	Q9WV32	ARC1B_MOUSE	Actin-related protein 2/3 complex subunit 1B (Arp2/3 complex 41 kDa subunit) (p41-ARC)	Arpc1b
B2KF55	B2KF55	B2KF55_MOUSE	Ubiquitin-conjugating enzyme E2 variant 2	Ube2v2
Q64442	Q64442	DHSO_MOUSE	Sorbitol dehydrogenase (SDH) (SORD) (EC 1.1.1.-) (L-iditol 2-dehydrogenase) (EC 1.1.1.14) (Polyol dehydrogenase) (Xylitol dehydrogenase) (XDH) (EC 1.1.1.9)	Sord
Q924B0	Q924B0	Q924B0_MOUSE	Inositol-1-monophosphatase (EC 3.1.3.25)	Impa1
P27773	P27773	PDIA3_MOUSE	Protein disulfide-isomerase A3 (EC 5.3.4.1) (58 kDa glucose-regulated protein) (58 kDa microsomal protein) (p58) (Disulfide isomerase ER-60) (Endoplasmic reticulum resident protein 57) (ER protein 57) (ERp57) (Endoplasmic reticulum resident protein 60) (ER protein 60) (ERp60)	Pdia3
P48962	P48962	ADT1_MOUSE	ADP/ATP translocase 1 (ADP,ATP carrier protein 1) (ADP,ATP carrier protein, heart/skeletal muscle isoform T1) (Adenine nucleotide translocator 1) (ANT 1) (Solute carrier family 25 member 4)	Slc25a4
Q9CZY3	Q9CZY3	UB2V1_MOUSE	Ubiquitin-conjugating enzyme E2 variant 1 (UEV-1) (CROC-1)	Ube2v1
P56480	P56480	ATPB_MOUSE	ATP synthase subunit beta, mitochondrial (EC 7.1.2.2) (ATP synthase F1 subunit beta)	Atp5f1b
Q04447	Q04447	KCRB_MOUSE	Creatine kinase B-type (EC 2.7.3.2) (B-CK) (Creatine kinase B chain) (Creatine phosphokinase B-type) (CPK-B)	Ckb
Q9CYA0	Q9CYA0	CREL2_MOUSE	Protein disulfide isomerase Creld2 (EC 5.3.4.1) (Cysteine-rich with EGF-like domain protein 2)	Creld2
A2AMW0	A2AMW0	A2AMW0_MOUSE	F-actin-capping protein subunit beta	Capzb
P62821	P62821	RAB1A_MOUSE	Ras-related protein Rab-1A (EC 3.6.5.2) (YPT1-related protein)	Rab1A
P50518	P50518	VATE1_MOUSE	V-type proton ATPase subunit E 1 (V-ATPase subunit E 1) (V-ATPase 31 kDa subunit) (p31) (Vacuolar proton pump subunit E 1)	Atp6v1e1
A0A0N4SVS6	A0A0N4SVS6	A0A0N4SVS6_MOUSE	Cellular nucleic acid binding protein	Cnbp
P19157	P19157	GSTP1_MOUSE	Glutathione S-transferase P 1 (Gst P1) (EC 2.5.1.18) (GST YF-YF) (GST class-pi) (GST-piB) (Preadipocyte growth factor)	Gstp1
Q8BFR4	Q8BFR4	GNS_MOUSE	N-acetylglucosamine-6-sulfatase (EC 3.1.6.14) (Glucosamine-6-sulfatase) (G6S)	Gns
Q91ZJ5	Q91ZJ5	UGPA_MOUSE	UTP--glucose-1-phosphate uridylyltransferase (EC 2.7.7.9) (UDP-glucose pyrophosphorylase) (UDPGP) (UGPase)	Ugp2
P08113	P08113	ENPL_MOUSE	Endoplasmin (94 kDa glucose-regulated protein) (GRP-94) (Endoplasmic reticulum resident protein 99) (ERp99) (Heat shock protein 90 kDa beta member 1) (Polymorphic tumor rejection antigen 1) (Tumor rejection antigen gp96)	Hsp90b1
B7FAU9	B7FAU9	B7FAU9_MOUSE	Filamin, alpha	Flna
Q61881	Q61881	MCM7_MOUSE	DNA replication licensing factor MCM7 (EC 3.6.4.12) (CDC47 homolog)	Mcm7
P97857	P97857	ATS1_MOUSE	A disintegrin and metalloproteinase with thrombospondin motifs 1 (ADAM-TS 1) (ADAM-TS1) (ADAMTS-1) (EC 3.4.24.-)	Adamts1
Q68FD5	Q68FD5	CLH1_MOUSE	Clathrin heavy chain 1	Cltc
Q9CQM9	Q9CQM9	GLRX3_MOUSE	Glutaredoxin-3 (PKC-interacting cousin of thioredoxin) (PICOT) (PKC-theta-interacting protein) (PKCq-interacting protein) (Thioredoxin-like protein 2)	Glrx3
Q78ZM0	Q78ZM0	Q78ZM0_MOUSE	Sorting nexin-3	Snx3
Q64191	Q64191	ASPG_MOUSE	N(4)-(beta-N-acetylglucosaminyl)-L-asparaginase (EC 3.5.1.26) (Aspartylglucosaminidase) (AGA) (Glycosylasparaginase) (N4-(N-acetyl-beta-glucosaminyl)-L-asparagine amidase) [Cleaved into: Glycosylasparaginase alpha chain; Glycosylasparaginase beta chain]	Aga
Q9D1B1	Q9D1B1	Q9D1B1_MOUSE	Cystatin E/M (Cystatin M/E)	Cst6
P05202	P05202	AATM_MOUSE	Aspartate aminotransferase, mitochondrial (mAspAT) (EC 2.6.1.1) (EC 2.6.1.7) (Fatty acid-binding protein) (FABP-1) (Glutamate oxaloacetate transaminase 2) (Kynurenine aminotransferase 4) (Kynurenine aminotransferase IV) (Kynurenine--oxoglutarate transaminase 4) (Kynurenine--oxoglutarate transaminase IV) (Plasma membrane-associated fatty acid-binding protein) (FABPpm) (Transaminase A)	Got2
Q9CVB6	Q9CVB6	ARPC2_MOUSE	Actin-related protein 2/3 complex subunit 2 (Arp2/3 complex 34 kDa subunit) (p34-ARC)	Arpc2
P63038	P63038	CH60_MOUSE	60 kDa heat shock protein, mitochondrial (EC 5.6.1.7) (60 kDa chaperonin) (Chaperonin 60) (CPN60) (HSP-65) (Heat shock protein 60) (HSP-60) (Hsp60) (Mitochondrial matrix protein P1)	Hspd1
Q9Z1Q5	Q9Z1Q5	CLIC1_MOUSE	Chloride intracellular channel protein 1 (Nuclear chloride ion channel 27) (NCC27)	Clic1
P51881	P51881	ADT2_MOUSE	ADP/ATP translocase 2 (ADP,ATP carrier protein 2) (Adenine nucleotide translocator 2) (ANT 2) (Solute carrier family 25 member 5) [Cleaved into: ADP/ATP translocase 2, N-terminally processed]	Slc25a5
P40124	P40124	CAP1_MOUSE	Adenylyl cyclase-associated protein 1 (CAP 1)	Cap1
A0A1L1SVK0	A0A1L1SVK0	A0A1L1SVK0_MOUSE	Platelet-activating factor acetylhydrolase, isoform 1b, subunit 2	Pafah1b2
Q7TPR4	Q7TPR4	ACTN1_MOUSE	Alpha-actinin-1 (Alpha-actinin cytoskeletal isoform) (F-actin cross-linking protein) (Non-muscle alpha-actinin-1)	Actn1
P48758	P48758	CBR1_MOUSE	Carbonyl reductase [NADPH] 1 (EC 1.1.1.184) (15-hydroxyprostaglandin dehydrogenase [NADP(+)]) (EC 1.1.1.196, EC 1.1.1.197) (20-beta-hydroxysteroid dehydrogenase) (Alcohol dehydrogenase [NAD(P)+] CBR1) (EC 1.1.1.71) (NADPH-dependent carbonyl reductase 1) (Prostaglandin 9-ketoreductase) (PG-9-KR) (Prostaglandin-E(2) 9-reductase) (EC 1.1.1.189)	Cbr1
A2AIM4	A2AIM4	A2AIM4_MOUSE	Tropomyosin 2, beta	Tpm2
Q08761	Q08761	PROS_MOUSE	Vitamin K-dependent protein S	Pros1
Q8BSH3	Q8BSH3	Q8BSH3_MOUSE	Tropomyosin 1, alpha	Tpm1
P42208	P42208	SEPT2_MOUSE	Septin-2 (Neural precursor cell expressed developmentally down-regulated protein 5) (NEDD-5)	Septin2
Q8VDN2	Q8VDN2	AT1A1_MOUSE	Sodium/potassium-transporting ATPase subunit alpha-1 (Na(+)/K(+) ATPase alpha-1 subunit) (EC 7.2.2.13) (Sodium pump subunit alpha-1)	Atp1a1
O88342	O88342	WDR1_MOUSE	WD repeat-containing protein 1 (Actin-interacting protein 1) (AIP1)	Wdr1
P57780	P57780	ACTN4_MOUSE	Alpha-actinin-4 (Non-muscle alpha-actinin 4)	Actn4
Q61599	Q61599	GDIR2_MOUSE	Rho GDP-dissociation inhibitor 2 (Rho GDI 2) (D4) (Rho-GDI beta)	Arhgdib
A0A1W2P6F6	A0A1W2P6F6	A0A1W2P6F6_MOUSE	Myosin, light polypeptide 6, alkali, smooth muscle and non-muscle	Myl6
Q9D0F9	Q9D0F9	PGM1_MOUSE	Phosphoglucomutase-1 (PGM 1) (EC 5.4.2.2) (Glucose phosphomutase 1) (Phosphoglucomutase-2)	Pgm1
Q922B2	Q922B2	SYDC_MOUSE	Aspartate--tRNA ligase, cytoplasmic (EC 6.1.1.12) (Aspartyl-tRNA synthetase) (AspRS)	Dars1
G5E8R2	G5E8R2	G5E8R2_MOUSE	Tropomyosin 1, alpha	Tpm1
A0A0R4J1P2	A0A0R4J1P2	A0A0R4J1P2_MOUSE	Tropomyosin 3, gamma	Tpm3
P24527	P24527	LKHA4_MOUSE	Leukotriene A-4 hydrolase (LTA-4 hydrolase) (EC 3.3.2.6) (Leukotriene A(4) hydrolase) (Tripeptide aminopeptidase LTA4H) (EC 3.4.11.4)	Lta4h
Q9R062	Q9R062	GLYG_MOUSE	Glycogenin-1 (GN-1) (GN1) (EC 2.4.1.186)	Gyg1
Q99JY9	Q99JY9	ARP3_MOUSE	Actin-related protein 3 (Actin-like protein 3)	Actr3
Q9R0P5	Q9R0P5	DEST_MOUSE	Destrin (Actin-depolymerizing factor) (ADF) (Sid 23)	Dstn
P16045	P16045	LEG1_MOUSE	Galectin-1 (Gal-1) (14 kDa lectin) (Beta-galactoside-binding lectin L-14-I) (Galaptin) (Lactose-binding lectin 1) (Lectin galactoside-binding soluble 1) (S-Lac lectin 1)	Lgals1
E9Q7Q3	E9Q7Q3	E9Q7Q3_MOUSE	Tropomyosin 3, gamma	Tpm3
Q9DCD0	Q9DCD0	6PGD_MOUSE	6-phosphogluconate dehydrogenase, decarboxylating (EC 1.1.1.44)	Pgd
D3Z2H9	D3Z2H9	D3Z2H9_MOUSE	Tropomyosin 3, related sequence 7	Tpm3-rs7
P50396	P50396	GDIA_MOUSE	Rab GDP dissociation inhibitor alpha (Rab GDI alpha) (Guanosine diphosphate dissociation inhibitor 1) (GDI-1)	Gdi1
Q62465	Q62465	VAT1_MOUSE	Synaptic vesicle membrane protein VAT-1 homolog (EC 1.-.-.-)	Vat1
Q8K354	Q8K354	CBR3_MOUSE	Carbonyl reductase [NADPH] 3 (EC 1.1.1.184) (NADPH-dependent carbonyl reductase 3) (Quinone reductase CBR3) (EC 1.6.5.10)	Cbr3
P10605	P10605	CATB_MOUSE	Cathepsin B (EC 3.4.22.1) (Cathepsin B1) [Cleaved into: Cathepsin B light chain; Cathepsin B heavy chain]	Ctsb
O88990	O88990	ACTN3_MOUSE	Alpha-actinin-3 (Alpha-actinin skeletal muscle isoform 3) (F-actin cross-linking protein)	Actn3
Q02053	Q02053	UBA1_MOUSE	Ubiquitin-like modifier-activating enzyme 1 (EC 6.2.1.45) (Ubiquitin-activating enzyme E1) (Ubiquitin-activating enzyme E1 X) (Ubiquitin-like modifier-activating enzyme 1 X)	Uba1
Q6GT24	Q6GT24	Q6GT24_MOUSE	Peroxiredoxin-6 (EC 1.11.1.27)	Prdx6
Q9CPV4	Q9CPV4	GLOD4_MOUSE	Glyoxalase domain-containing protein 4	Glod4
P12265	P12265	BGLR_MOUSE	Beta-glucuronidase (EC 3.2.1.31)	Gusb
P08249	P08249	MDHM_MOUSE	Malate dehydrogenase, mitochondrial (EC 1.1.1.37)	Mdh2
Q9CPT4	Q9CPT4	MYDGF_MOUSE	Myeloid-derived growth factor (MYDGF)	Mydgf
P29416	P29416	HEXA_MOUSE	Beta-hexosaminidase subunit alpha (EC 3.2.1.52) (Beta-N-acetylhexosaminidase subunit alpha) (Hexosaminidase subunit A) (N-acetyl-beta-glucosaminidase subunit alpha)	Hexa
Q8BVI4	Q8BVI4	DHPR_MOUSE	Dihydropteridine reductase (EC 1.5.1.34) (HDHPR) (Quinoid dihydropteridine reductase)	Qdpr
Q3TMX5	Q3TMX5	Q3TMX5_MOUSE	Mesencephalic astrocyte-derived neurotrophic factor	Manf
P16125	P16125	LDHB_MOUSE	L-lactate dehydrogenase B chain (LDH-B) (EC 1.1.1.27) (LDH heart subunit) (LDH-H)	Ldhb
P68372	P68372	TBB4B_MOUSE	Tubulin beta-4B chain (Tubulin beta-2C chain)	Tubb4b
P14869	P14869	RLA0_MOUSE	60S acidic ribosomal protein P0 (60S ribosomal protein L10E)	Rplp0
Q4VWZ5	Q4VWZ5	Q4VWZ5_MOUSE	Diazepam binding inhibitor (Diazepam binding inhibitor, splice form 1b)	Dbi
Q6IRU2	Q6IRU2	TPM4_MOUSE	Tropomyosin alpha-4 chain (Tropomyosin-4)	Tpm4
P26041	P26041	MOES_MOUSE	Moesin (Membrane-organizing extension spike protein)	Msn
P20152	P20152	VIME_MOUSE	Vimentin	Vim
Q9DBD0	Q9DBD0	ICA_MOUSE	Inhibitor of carbonic anhydrase	Ica
Q9Z0N1	Q9Z0N1	IF2G_MOUSE	Eukaryotic translation initiation factor 2 subunit 3, X-linked (EC 3.6.5.3) (Eukaryotic translation initiation factor 2 subunit gamma, X-linked) (eIF-2-gamma X)	Eif2s3x
P45376	P45376	ALDR_MOUSE	Aldo-keto reductase family 1 member B1 (EC 1.1.1.300) (EC 1.1.1.372) (EC 1.1.1.54) (Aldehyde reductase) (Aldo-keto reductase family 1 member B3) (Aldose reductase) (AR) (EC 1.1.1.21)	Akr1b1
Q9QYB1	Q9QYB1	CLIC4_MOUSE	Chloride intracellular channel protein 4 (mc3s5/mtCLIC)	Clic4
Q7TMM9	Q7TMM9	TBB2A_MOUSE	Tubulin beta-2A chain	Tubb2a
P63260	P63260	ACTG_MOUSE	Actin, cytoplasmic 2 (EC 3.6.4.-) (Gamma-actin) [Cleaved into: Actin, cytoplasmic 2, N-terminally processed]	Actg1
O09061	O09061	PSB1_MOUSE	Proteasome subunit beta type-1 (Macropain subunit C5) (Multicatalytic endopeptidase complex subunit C5) (Proteasome component C5) (Proteasome gamma chain)	Psmb1
Q8BFZ3	Q8BFZ3	ACTBL_MOUSE	Beta-actin-like protein 2 (Kappa-actin)	Actbl2
P97370	P97370	AT1B3_MOUSE	Sodium/potassium-transporting ATPase subunit beta-3 (Sodium/potassium-dependent ATPase subunit beta-3) (ATPB-3) (CD antigen CD298)	Atp1b3
P61161	P61161	ARP2_MOUSE	Actin-related protein 2 (Actin-like protein 2)	Actr2
Q76MZ3	Q76MZ3	2AAA_MOUSE	Serine/threonine-protein phosphatase 2A 65 kDa regulatory subunit A alpha isoform (PP2A subunit A isoform PR65-alpha) (PP2A subunit A isoform R1-alpha)	Ppp2r1a
Q922F4	Q922F4	TBB6_MOUSE	Tubulin beta-6 chain	Tubb6
Q6ZWY3	Q6ZWY3	RS27L_MOUSE	40S ribosomal protein S27-like	Rps27l
P26043	P26043	RADI_MOUSE	Radixin (ESP10)	Rdx
O88325	O88325	O88325_MOUSE	Alpha-N-acetylglucosaminidase (Alpha-N-acetylglucosaminidase (Sanfilippo disease IIIB)) (N-acetyl-glucosaminidase)	Naglu
P26040	P26040	EZRI_MOUSE	Ezrin (Cytovillin) (Villin-2) (p81)	Ezr
P62962	P62962	PROF1_MOUSE	Profilin-1 (Profilin I)	Pfn1
P99024	P99024	TBB5_MOUSE	Tubulin beta-5 chain	Tubb5
A0A0A0MQF6	A0A0A0MQF6	A0A0A0MQF6_MOUSE	Glyceraldehyde-3-phosphate dehydrogenase (EC 1.2.1.12)	Gapdh
P68033	P68033	ACTC_MOUSE	Actin, alpha cardiac muscle 1 (EC 3.6.4.-) (Alpha-cardiac actin) [Cleaved into: Actin, alpha cardiac muscle 1, intermediate form]	Actc1
P46638	P46638	RB11B_MOUSE	Ras-related protein Rab-11B (EC 3.6.5.2)	Rab11b
A0A1D5RLD8	A0A1D5RLD8	A0A1D5RLD8_MOUSE	Glyceraldehyde-3-phosphate dehydrogenase (EC 1.2.1.12)	Gm10358
Q64105	Q64105	SPRE_MOUSE	Sepiapterin reductase (SPR) (EC 1.1.1.153)	Spr
P98064	P98064	MASP1_MOUSE	Mannan-binding lectin serine protease 1 (EC 3.4.21.-) (Complement factor MASP-3) (Complement-activating component of Ra-reactive factor) (Mannose-binding lectin-associated serine protease 1) (MASP-1) (Mannose-binding protein-associated serine protease) (Ra-reactive factor serine protease p100) (RaRF) (Serine protease 5) [Cleaved into: Mannan-binding lectin serine protease 1 heavy chain; Mannan-bi…	Masp1
Q91XH5	Q91XH5	Q91XH5_MOUSE	Sepiapterin reductase (EC 1.1.1.153)	Spr
Q9CQ60	Q9CQ60	6PGL_MOUSE	6-phosphogluconolactonase (6PGL) (EC 3.1.1.31)	Pgls
Q07797	Q07797	LG3BP_MOUSE	Galectin-3-binding protein (Cyp-C-associated protein) (CyCAP) (Lectin galactoside-binding soluble 3-binding protein) (Protein MAMA)	Lgals3bp
O09159	O09159	MA2B1_MOUSE	Lysosomal alpha-mannosidase (Laman) (EC 3.2.1.24) (Lysosomal acid alpha-mannosidase) (Mannosidase alpha class 2B member 1) (Mannosidase alpha-B)	Man2b1
P15532	P15532	NDKA_MOUSE	Nucleoside diphosphate kinase A (NDK A) (NDP kinase A) (EC 2.7.4.6) (Metastasis inhibition factor NM23) (NDPK-A) (Tumor metastatic process-associated protein) (nm23-M1)	Nme1
Q8BHN3	Q8BHN3	GANAB_MOUSE	Neutral alpha-glucosidase AB (EC 3.2.1.207) (Alpha-glucosidase 2) (Glucosidase II subunit alpha)	Ganab
Q61171	Q61171	PRDX2_MOUSE	Peroxiredoxin-2 (EC 1.11.1.24) (Thiol-specific antioxidant protein) (TSA) (Thioredoxin peroxidase 1) (Thioredoxin-dependent peroxide reductase 1) (Thioredoxin-dependent peroxiredoxin 2)	Prdx2
Q9R1P0	Q9R1P0	PSA4_MOUSE	Proteasome subunit alpha type-4 (Macropain subunit C9) (Multicatalytic endopeptidase complex subunit C9) (Proteasome component C9) (Proteasome subunit L)	Psma4
E9PZF0	E9PZF0	E9PZF0_MOUSE	Nucleoside diphosphate kinase (EC 2.7.4.6)	Gm20390
P60766	P60766	CDC42_MOUSE	Cell division control protein 42 homolog (EC 3.6.5.2) (G25K GTP-binding protein)	Cdc42
P08228	P08228	SODC_MOUSE	Superoxide dismutase [Cu-Zn] (EC 1.15.1.1)	Sod1
O35608	O35608	ANGP2_MOUSE	Angiopoietin-2 (ANG-2)	Angpt2
Q9ERD7	Q9ERD7	TBB3_MOUSE	Tubulin beta-3 chain	Tubb3
Q9CPW4	Q9CPW4	ARPC5_MOUSE	Actin-related protein 2/3 complex subunit 5 (Arp2/3 complex 16 kDa subunit) (p16-ARC)	Arpc5
P70195	P70195	PSB7_MOUSE	Proteasome subunit beta type-7 (EC 3.4.25.1) (Macropain chain Z) (Multicatalytic endopeptidase complex chain Z) (Proteasome subunit Z)	Psmb7
Q9JII6	Q9JII6	AK1A1_MOUSE	Aldo-keto reductase family 1 member A1 (EC 1.1.1.2) (EC 1.1.1.33) (EC 1.1.1.372) (EC 1.1.1.54) (Alcohol dehydrogenase [NADP(+)]) (Aldehyde reductase) (Glucuronate reductase) (EC 1.1.1.19) (Glucuronolactone reductase) (EC 1.1.1.20)	Akr1a1
A0A338P7E5	A0A338P7E5	A0A338P7E5_MOUSE	Ubiquitin-conjugating enzyme E2L 3	Ube2l3
O08553	O08553	DPYL2_MOUSE	Dihydropyrimidinase-related protein 2 (DRP-2) (Unc-33-like phosphoprotein 2) (ULIP-2)	Dpysl2
Q921I1	Q921I1	TRFE_MOUSE	Serotransferrin (Transferrin) (Beta-1 metal-binding globulin) (Siderophilin)	Tf
P00493	P00493	HPRT_MOUSE	Hypoxanthine-guanine phosphoribosyltransferase (HGPRT) (HGPRTase) (EC 2.4.2.8) (HPRT B)	Hprt1
E9QKR0	E9QKR0	E9QKR0_MOUSE	Guanine nucleotide binding protein (G protein), beta 2	Gnb2
O08795	O08795	GLU2B_MOUSE	Glucosidase 2 subunit beta (80K-H protein) (Glucosidase II subunit beta) (Protein kinase C substrate 60.1 kDa protein heavy chain) (PKCSH)	Prkcsh
P68373	P68373	TBA1C_MOUSE	Tubulin alpha-1C chain (EC 3.6.5.-) (Alpha-tubulin 6) (Alpha-tubulin isotype M-alpha-6) (Tubulin alpha-6 chain) [Cleaved into: Detyrosinated tubulin alpha-1C chain]	Tuba1c
P62874	P62874	GBB1_MOUSE	Guanine nucleotide-binding protein G(I)/G(S)/G(T) subunit beta-1 (Transducin beta chain 1)	Gnb1
P20029	P20029	BIP_MOUSE	Endoplasmic reticulum chaperone BiP (EC 3.6.4.10) (78 kDa glucose-regulated protein) (GRP-78) (Binding-immunoglobulin protein) (BiP) (Heat shock protein 70 family protein 5) (HSP70 family protein 5) (Heat shock protein family A member 5) (Immunoglobulin heavy chain-binding protein)	Hspa5
Q9CWJ9	Q9CWJ9	PUR9_MOUSE	Bifunctional purine biosynthesis protein ATIC (AICAR transformylase/inosine monophosphate cyclohydrolase) (ATIC) [Includes: Phosphoribosylaminoimidazolecarboxamide formyltransferase (EC 2.1.2.3) (5-aminoimidazole-4-carboxamide ribonucleotide formyltransferase) (AICAR formyltransferase) (AICAR transformylase); Inosine 5'-monophosphate cyclohydrolase (IMP cyclohydrolase) (EC 3.5.4.10) (IMP synthase…	Atic
Q8CAY6	Q8CAY6	THIC_MOUSE	Acetyl-CoA acetyltransferase, cytosolic (EC 2.3.1.9) (Cytosolic acetoacetyl-CoA thiolase)	Acat2
A0A0A0MQA5	A0A0A0MQA5	A0A0A0MQA5_MOUSE	Tubulin alpha chain	Tuba4a
P70168	P70168	IMB1_MOUSE	Importin subunit beta-1 (Karyopherin subunit beta-1) (Nuclear factor p97) (Pore targeting complex 97 kDa subunit) (PTAC97) (SCG)	Kpnb1
Q9CQ65	Q9CQ65	MTAP_MOUSE	S-methyl-5'-thioadenosine phosphorylase (EC 2.4.2.28) (5'-methylthioadenosine phosphorylase) (MTA phosphorylase) (MTAP) (MTAPase)	Mtap
P05214	P05214	TBA3_MOUSE	Tubulin alpha-3 chain (EC 3.6.5.-) (Alpha-tubulin 3/7) (Alpha-tubulin isotype M-alpha-3/7) (Tubulin alpha-3/alpha-7 chain) [Cleaved into: Detyrosinated tubulin alpha-3 chain]	Tuba3a	Tuba3b
Q9DBJ1	Q9DBJ1	PGAM1_MOUSE	Phosphoglycerate mutase 1 (EC 5.4.2.11) (EC 5.4.2.4) (BPG-dependent PGAM 1) (Phosphoglycerate mutase isozyme B) (PGAM-B)	Pgam1
P06745	P06745	G6PI_MOUSE	Glucose-6-phosphate isomerase (GPI) (EC 5.3.1.9) (Autocrine motility factor) (AMF) (Neuroleukin) (NLK) (Phosphoglucose isomerase) (PGI) (Phosphohexose isomerase) (PHI)	Gpi
Q9QUR6	Q9QUR6	PPCE_MOUSE	Prolyl endopeptidase (PE) (EC 3.4.21.26) (Post-proline cleaving enzyme)	Prep
P24369	P24369	PPIB_MOUSE	Peptidyl-prolyl cis-trans isomerase B (PPIase B) (EC 5.2.1.8) (CYP-S1) (Cyclophilin B) (Rotamase B) (S-cyclophilin) (SCYLP)	Ppib
Q9CQI6	Q9CQI6	COTL1_MOUSE	Coactosin-like protein	Cotl1
Q99PT1	Q99PT1	GDIR1_MOUSE	Rho GDP-dissociation inhibitor 1 (Rho GDI 1) (GDI-1) (Rho-GDI alpha)	Arhgdia
P52480	P52480	KPYM_MOUSE	Pyruvate kinase PKM (EC 2.7.1.40) (Pyruvate kinase muscle isozyme) (Threonine-protein kinase PKM2) (EC 2.7.11.1) (Tyrosine-protein kinase PKM2) (EC 2.7.10.2)	Pkm
P05201	P05201	AATC_MOUSE	Aspartate aminotransferase, cytoplasmic (cAspAT) (EC 2.6.1.1) (EC 2.6.1.3) (Cysteine aminotransferase, cytoplasmic) (Cysteine transaminase, cytoplasmic) (cCAT) (Glutamate oxaloacetate transaminase 1) (Transaminase A)	Got1
Q61598	Q61598	GDIB_MOUSE	Rab GDP dissociation inhibitor beta (Rab GDI beta) (GDI-3) (Guanosine diphosphate dissociation inhibitor 2) (GDI-2)	Gdi2
Q9CPU0	Q9CPU0	LGUL_MOUSE	Lactoylglutathione lyase (EC 4.4.1.5) (Aldoketomutase) (Glyoxalase I) (Glx I) (Ketone-aldehyde mutase) (Methylglyoxalase) (S-D-lactoylglutathione methylglyoxal lyase)	Glo1
P62858	P62858	RS28_MOUSE	40S ribosomal protein S28	Rps28
Q3TW96	Q3TW96	UAP1L_MOUSE	UDP-N-acetylhexosamine pyrophosphorylase-like protein 1 (EC 2.7.7.-)	Uap1l1
Q80UG5	Q80UG5	SEPT9_MOUSE	Septin-9 (SL3-3 integration site 1 protein)	Septin9
P35979	P35979	RL12_MOUSE	60S ribosomal protein L12	Rpl12
O89023	O89023	TPP1_MOUSE	Tripeptidyl-peptidase 1 (TPP-1) (EC 3.4.14.9) (Lysosomal pepstatin-insensitive protease) (LPIC) (Tripeptidyl aminopeptidase) (Tripeptidyl-peptidase I) (TPP-I)	Tpp1
O88531	O88531	PPT1_MOUSE	Palmitoyl-protein thioesterase 1 (PPT-1) (EC 3.1.2.22) (Palmitoyl-protein hydrolase 1)	Ppt1
P14152	P14152	MDHC_MOUSE	Malate dehydrogenase, cytoplasmic (EC 1.1.1.37) (Aromatic alpha-keto acid reductase) (KAR) (EC 1.1.1.96) (Cytosolic malate dehydrogenase)	Mdh1
P35700	P35700	PRDX1_MOUSE	Peroxiredoxin-1 (EC 1.11.1.24) (Macrophage 23 kDa stress protein) (Osteoblast-specific factor 3) (OSF-3) (Thioredoxin peroxidase 2) (Thioredoxin-dependent peroxide reductase 2) (Thioredoxin-dependent peroxiredoxin 1)	Prdx1
P51150	P51150	RAB7A_MOUSE	Ras-related protein Rab-7a (EC 3.6.5.2)	Rab7a
P10639	P10639	THIO_MOUSE	Thioredoxin (Trx) (ATL-derived factor) (ADF)	Txn
Q99LX0	Q99LX0	PARK7_MOUSE	Parkinson disease protein 7 homolog (Maillard deglycase) (Parkinsonism-associated deglycase) (Protein DJ-1) (DJ-1) (Protein/nucleic acid deglycase DJ-1) (EC 3.1.2.-, EC 3.5.1.-, EC 3.5.1.124)	Park7
P05064	P05064	ALDOA_MOUSE	Fructose-bisphosphate aldolase A (EC 4.1.2.13) (Aldolase 1) (Muscle-type aldolase)	Aldoa
P18761	P18761	CAH6_MOUSE	Carbonic anhydrase 6 (EC 4.2.1.1) (Carbonate dehydratase VI) (Carbonic anhydrase VI) (CA-VI) (Salivary carbonic anhydrase) (Secreted carbonic anhydrase)	Ca6
G3X925	G3X925	G3X925_MOUSE	Pyruvate kinase (EC 2.7.1.40)	Pklr
O70435	O70435	PSA3_MOUSE	Proteasome subunit alpha type-3 (Macropain subunit C8) (Multicatalytic endopeptidase complex subunit C8) (Proteasome component C8) (Proteasome subunit K)	Psma3
Q9Z0S1	Q9Z0S1	BPNT1_MOUSE	3'(2'),5'-bisphosphate nucleotidase 1 (EC 3.1.3.7) (Bisphosphate 3'-nucleotidase 1) (PAP-inositol 1,4-phosphatase) (PIP)	Bpnt1
P59999	P59999	ARPC4_MOUSE	Actin-related protein 2/3 complex subunit 4 (Arp2/3 complex 20 kDa subunit) (p20-ARC)	Arpc4
P09411	P09411	PGK1_MOUSE	Phosphoglycerate kinase 1 (EC 2.7.2.3)	Pgk1
P18242	P18242	CATD_MOUSE	Cathepsin D (EC 3.4.23.5)	Ctsd
P05063	P05063	ALDOC_MOUSE	Fructose-bisphosphate aldolase C (EC 4.1.2.13) (Aldolase 3) (Brain-type aldolase) (Scrapie-responsive protein 2) (Zebrin II)	Aldoc
P09041	P09041	PGK2_MOUSE	Phosphoglycerate kinase 2 (EC 2.7.2.3) (Phosphoglycerate kinase, testis specific)	Pgk2
P30412	P30412	PPIC_MOUSE	Peptidyl-prolyl cis-trans isomerase C (PPIase C) (EC 5.2.1.8) (Cyclophilin C) (Rotamase C)	Ppic
Q61166	Q61166	MARE1_MOUSE	Microtubule-associated protein RP/EB family member 1 (APC-binding protein EB1) (End-binding protein 1) (EB1)	Mapre1
O55234	O55234	PSB5_MOUSE	Proteasome subunit beta type-5 (EC 3.4.25.1) (Macropain epsilon chain) (Multicatalytic endopeptidase complex epsilon chain) (Proteasome chain 6) (Proteasome epsilon chain) (Proteasome subunit X)	Psmb5
Q60692	Q60692	PSB6_MOUSE	Proteasome subunit beta type-6 (EC 3.4.25.1) (Low molecular mass protein 19) (Macropain delta chain) (Multicatalytic endopeptidase complex delta chain) (Proteasome delta chain) (Proteasome subunit Y)	Psmb6
P17742	P17742	PPIA_MOUSE	Peptidyl-prolyl cis-trans isomerase A (PPIase A) (EC 5.2.1.8) (Cyclophilin A) (Cyclosporin A-binding protein) (Rotamase A) (SP18) [Cleaved into: Peptidyl-prolyl cis-trans isomerase A, N-terminally processed]	Ppia
A2BGI8	A2BGI8	A2BGI8_MOUSE	Peptidyl-prolyl cis-trans isomerase (PPIase) (EC 5.2.1.8)	Ppih
P21550	P21550	ENOB_MOUSE	Beta-enolase (EC 4.2.1.11) (2-phospho-D-glycerate hydro-lyase) (Enolase 3) (Muscle-specific enolase) (MSE) (Skeletal muscle enolase)	Eno3
Q564E2	Q564E2	Q564E2_MOUSE	L-lactate dehydrogenase (EC 1.1.1.27)	Ldha
A6ZI47	A6ZI47	A6ZI47_MOUSE	Fructose-bisphosphate aldolase (EC 4.1.2.13)	Aldoart2
P25785	P25785	TIMP2_MOUSE	Metalloproteinase inhibitor 2 (Tissue inhibitor of metalloproteinases 2) (TIMP-2)	Timp2
P40142	P40142	TKT_MOUSE	Transketolase (TK) (EC 2.2.1.1) (P68)	Tkt
Q00493	Q00493	CBPE_MOUSE	Carboxypeptidase E (CPE) (EC 3.4.17.10) (Carboxypeptidase H) (CPH) (Enkephalin convertase) (Prohormone-processing carboxypeptidase)	Cpe

## Sheet: 5_List genes shMfn1 DMSO
From	Entry	Entry Name	Protein names	Gene Names (primary)
Q62093	Q62093	SRSF2_MOUSE	Serine/arginine-rich splicing factor 2 (Protein PR264) (Putative myelin regulatory factor 1) (MRF-1) (Splicing component, 35 kDa) (Splicing factor SC35) (SC-35) (Splicing factor, arginine/serine-rich 2)	Srsf2
O08747	O08747	UNC5C_MOUSE	Netrin receptor UNC5C (Protein unc-5 homolog 3) (Protein unc-5 homolog C) (Rostral cerebellar malformation protein)	Unc5c
P0C192	P0C192	LRC4B_MOUSE	Leucine-rich repeat-containing protein 4B (Netrin-G3 ligand) (NGL-3)	Lrrc4b
O88745	O88745	SCRG1_MOUSE	Scrapie-responsive protein 1 (Scrapie-responsive gene 1 protein) (ScRG-1)	Scrg1
E9QN31	E9QN31	E9QN31_MOUSE	NOP2 nucleolar protein	Nop2
P43275	P43275	H11_MOUSE	Histone H1.1 (H1 VAR.3) (Histone H1a) (H1a)	H1-1
G5E911	G5E911	G5E911_MOUSE	FAM3 metabolism regulating signaling molecule C	Fam3c
Q792F9	Q792F9	Q792F9_MOUSE	Alpha-4 integrin (Integrin alpha 4) (Integrin alpha-4 subunit)	Itga4
P53690	P53690	MMP14_MOUSE	Matrix metalloproteinase-14 (MMP-14) (EC 3.4.24.80) (MMP-X1) (MT-MMP) (Membrane-type matrix metalloproteinase 1) (MT-MMP 1) (MTMMP1) (Membrane-type-1 matrix metalloproteinase) (MT1-MMP) (MT1MMP)	Mmp14
Q3UHX2	Q3UHX2	HAP28_MOUSE	28 kDa heat- and acid-stable phosphoprotein (PDGF-associated protein) (PAP) (PDGFA-associated protein 1) (PAP1)	Pdap1
Q61187	Q61187	TS101_MOUSE	Tumor susceptibility gene 101 protein (ESCRT-I complex subunit TSG101)	Tsg101
P67984	P67984	RL22_MOUSE	60S ribosomal protein L22 (Heparin-binding protein HBp15)	Rpl22
Q8CCX5	Q8CCX5	KT222_MOUSE	Keratin-like protein KRT222 (Keratin-222)	Krt222
P54227	P54227	STMN1_MOUSE	Stathmin (Leukemia-associated gene protein) (Leukemia-associated phosphoprotein p18) (Metablastin) (Oncoprotein 18) (Op18) (Phosphoprotein p19) (pp19) (Prosolin) (Protein Pr22) (pp17)	Stmn1
Q642K5	Q642K5	Q642K5_MOUSE	Finkel-Biskis-Reilly murine Sarcoma virus (FBR-MuSV) Ubiquitously expressed (Fox derived)	Fau
Q8K003	Q8K003	TMA7_MOUSE	Translation machinery-associated protein 7 (Coiled-coil domain-containing protein 72)	Tma7
J3QPZ8	J3QPZ8	J3QPZ8_MOUSE	Eukaryotic translation initiation factor 1	Eif1
A0A1W2P8C6	A0A1W2P8C6	A0A1W2P8C6_MOUSE	CD63 antigen	Cd63
Q00623	Q00623	APOA1_MOUSE	Apolipoprotein A-I (Apo-AI) (ApoA-I) (Apolipoprotein A1) [Cleaved into: Proapolipoprotein A-I (ProapoA-I); Truncated apolipoprotein A-I]	Apoa1
Q91Z50	Q91Z50	Q91Z50_MOUSE	Flap endonuclease 1 (FEN-1) (EC 3.1.-.-) (Flap structure-specific endonuclease 1)	Fen1
P62827	P62827	RAN_MOUSE	GTP-binding nuclear protein Ran (EC 3.6.5.-) (GTPase Ran) (Ras-like protein TC4) (Ras-related nuclear protein)	Ran
P62983	P62983	RS27A_MOUSE	Ubiquitin-40S ribosomal protein S27a (Ubiquitin carboxyl extension protein 80) [Cleaved into: Ubiquitin; 40S ribosomal protein S27a]	Rps27a
Q14AA6	Q14AA6	Q14AA6_MOUSE	GTP-binding nuclear protein Ran	1700009N14Rik
O70251	O70251	EF1B_MOUSE	Elongation factor 1-beta (EF-1-beta)	Eef1b
Q3TMX0	Q3TMX0	Q3TMX0_MOUSE	Syndecan binding protein	Sdcbp
P48428	P48428	TBCA_MOUSE	Tubulin-specific chaperone A (TCP1-chaperonin cofactor A) (Tubulin-folding cofactor A) (CFA)	Tbca
Q9Z2X1	Q9Z2X1	HNRPF_MOUSE	Heterogeneous nuclear ribonucleoprotein F (hnRNP F) [Cleaved into: Heterogeneous nuclear ribonucleoprotein F, N-terminally processed]	Hnrnpf
Q91V55	Q91V55	Q91V55_MOUSE	Ribosomal protein S5	Rps5
Q9WVH9	Q9WVH9	FBLN5_MOUSE	Fibulin-5 (FIBL-5) (Developmental arteries and neural crest EGF-like protein) (Dance)	Fbln5
P14131	P14131	RS16_MOUSE	40S ribosomal protein S16	Rps16
Q8CI94	Q8CI94	PYGB_MOUSE	Glycogen phosphorylase, brain form (EC 2.4.1.1)	Pygb
P63028	P63028	TCTP_MOUSE	Translationally-controlled tumor protein (TCTP) (21 kDa polypeptide) (p21) (p23)	Tpt1
O35381	O35381	AN32A_MOUSE	Acidic leucine-rich nuclear phosphoprotein 32 family member A (Acidic nuclear phosphoprotein pp32) (Leucine-rich acidic nuclear protein) (LANP) (Potent heat-stable protein phosphatase 2A inhibitor I1PP2A)	Anp32a
G3UYP0	G3UYP0	G3UYP0_MOUSE	Ubiquitin-conjugating enzyme E2I	Ube2i
Q64152	Q64152	BTF3_MOUSE	Transcription factor BTF3 (Nascent polypeptide-associated complex subunit beta) (NAC-beta) (RNA polymerase B transcription factor 3)	Btf3
Q9QZF2	Q9QZF2	GPC1_MOUSE	Glypican-1 [Cleaved into: Secreted glypican-1]	Gpc1
P62264	P62264	RS14_MOUSE	40S ribosomal protein S14	Rps14
Q08879	Q08879	FBLN1_MOUSE	Fibulin-1 (FIBL-1) (Basement-membrane protein 90) (BM-90)	Fbln1
A0A0J9YUZ4	A0A0J9YUZ4	A0A0J9YUZ4_MOUSE	High mobility group box 1	Hmgb1
Q6IFX2	Q6IFX2	K1C42_MOUSE	Keratin, type I cytoskeletal 42 (Cytokeratin-42) (CK-42) (Keratin-17n) (Keratin-42) (K42) (Type I keratin Ka22)	Krt42
A0A2R8VHP3	A0A2R8VHP3	A0A2R8VHP3_MOUSE	Predicted pseudogene 5478	Gm5478
Q9ESY9	Q9ESY9	GILT_MOUSE	Gamma-interferon-inducible lysosomal thiol reductase (EC 1.8.-.-) (Gamma-interferon-inducible protein IP-30) (Lysosomal thiol reductase IP30)	Ifi30
G3UYZ1	G3UYZ1	G3UYZ1_MOUSE	Immunoglobulin superfamily, member 8	Igsf8
P15116	P15116	CADH2_MOUSE	Cadherin-2 (Neural cadherin) (N-cadherin) (CD antigen CD325)	Cdh2
O09114	O09114	PTGDS_MOUSE	Prostaglandin-H2 D-isomerase (EC 5.3.99.2) (Glutathione-independent PGD synthase) (Lipocalin-type prostaglandin-D synthase) (Prostaglandin-D2 synthase) (L-PGDS) (PGD2 synthase) (PGDS2)	Ptgds
P30681	P30681	HMGB2_MOUSE	High mobility group protein B2 (High mobility group protein 2) (HMG-2)	Hmgb2
P62317	P62317	SMD2_MOUSE	Small nuclear ribonucleoprotein Sm D2 (Sm-D2) (snRNP core protein D2)	Snrpd2
Q9CZB2	Q60696	PMEL_MOUSE	Melanocyte protein PMEL (Melanocyte protein Pmel 17) (Premelanosome protein) (Silver locus protein) [Cleaved into: M-alpha; M-beta]	Pmel
Q9JI58	Q9JI58	RAE1D_MOUSE	Retinoic acid early-inducible protein 1-delta (RAE-1-delta)	Raet1d
P17918	P17918	PCNA_MOUSE	Proliferating cell nuclear antigen (PCNA) (Cyclin)	Pcna
A0A0B4J1N8	A0A0B4J1N8	A0A0B4J1N8_MOUSE	DOP1 leucine zipper like protein A	Dop1a
P08226	P08226	APOE_MOUSE	Apolipoprotein E (Apo-E)	Apoe
P38647	P38647	GRP75_MOUSE	Stress-70 protein, mitochondrial (75 kDa glucose-regulated protein) (GRP-75) (Heat shock 70 kDa protein 9) (Mortalin) (Peptide-binding protein 74) (PBP74) (p66 MOT)	Hspa9
Q8R4G6	Q8R4G6	MGT5A_MOUSE	Alpha-1,6-mannosylglycoprotein 6-beta-N-acetylglucosaminyltransferase A (EC 2.4.1.155) (Alpha-mannoside beta-1,6-N-acetylglucosaminyltransferase) (GlcNAc-T V) (GNT-V) (Mannoside acetylglucosaminyltransferase 5) (N-acetylglucosaminyl-transferase V) [Cleaved into: Secreted alpha-1,6-mannosylglycoprotein 6-beta-N-acetylglucosaminyltransferase A (Secreted beta-1,6-N-acetylglucosaminyltransferase V) (…	Mgat5
P62301	P62301	RS13_MOUSE	40S ribosomal protein S13	Rps13
Q9EPL2	Q9EPL2	CSTN1_MOUSE	Calsyntenin-1 (Alcadein-alpha) (Alc-alpha) [Cleaved into: Soluble Alc-alpha (SAlc-alpha); CTF1-alpha (C-terminal fragment 1-alpha)]	Clstn1
Q62351	Q62351	TFR1_MOUSE	Transferrin receptor protein 1 (TR) (TfR) (TfR1) (Trfr) (CD antigen CD71)	Tfrc
Q9EST5	Q9EST5	AN32B_MOUSE	Acidic leucine-rich nuclear phosphoprotein 32 family member B (Proliferation-related acidic leucine-rich protein PAL31)	Anp32b
Q9CZX8	Q9CZX8	RS19_MOUSE	40S ribosomal protein S19	Rps19
Q9QUN9	Q9QUN9	DKK3_MOUSE	Dickkopf-related protein 3 (Dickkopf-3) (Dkk-3) (mDkk-3)	Dkk3
P47879	P47879	IBP4_MOUSE	Insulin-like growth factor-binding protein 4 (IBP-4) (IGF-binding protein 4) (IGFBP-4)	Igfbp4
P84228	P84228	H32_MOUSE	Histone H3.2 (H3-clustered histone 13) (H3-clustered histone 14) (H3-clustered histone 15) (H3-clustered histone 2) (H3-clustered histone 3) (H3-clustered histone 4) (H3-clustered histone 6) (H3-clustered histone 7)	Hist1h3b	H3c2; H3c3; H3c4; H3c6; H3c7; H3c13; H3c14; H3c15
P61255	P61255	RL26_MOUSE	60S ribosomal protein L26 (Silica-induced gene 20 protein) (SIG-20)	Rpl26
P62082	P62082	RS7_MOUSE	40S ribosomal protein S7	Rps7
Q64478	Q64478	H2B1H_MOUSE	Histone H2B type 1-H (H2B-clustered histone 9) (h2B-221)	H2bc9
Q9CPX4	Q9CPX4	Q9CPX4_MOUSE	Ferritin	Ftl1
P07147	P07147	TYRP1_MOUSE	5,6-dihydroxyindole-2-carboxylic acid oxidase (DHICA oxidase) (EC 1.14.18.-) (Brown locus protein) (Catalase B) (Tyrosinase-related protein 1) (TRP) (TRP-1) (TRP1)	Tyrp1
Q8CGP0	Q8CGP0	H2B3B_MOUSE	Histone H2B type 3-B (H2B-clustered histone 26) (H2B.U histone 1)	H2bc26
P62852	P62852	RS25_MOUSE	40S ribosomal protein S25	Rps25
P62855	P62855	RS26_MOUSE	40S ribosomal protein S26	Rps26
Q9WVT6	Q9WVT6	CAH14_MOUSE	Carbonic anhydrase 14 (EC 4.2.1.1) (Carbonate dehydratase XIV) (Carbonic anhydrase XIV) (CA-XIV)	Ca14
P09528	P09528	FRIH_MOUSE	Ferritin heavy chain (Ferritin H subunit) (EC 1.16.3.1) [Cleaved into: Ferritin heavy chain, N-terminally processed]	Fth1
P62806	P62806	H4_MOUSE	Histone H4	Hist1h4a	H4c1; H4c2; H4c3; H4c4; H4c6; H4c8; H4c9; H4c11; H4c12; Hist1h4m; H4c14; H4c16
Q8R029	Q8R029	Q8R029_MOUSE	Histone H2A	H2az2
C0HKE7	C0HKE7	H2A1N_MOUSE	Histone H2A type 1-N	Hist1h2an
Q64523	Q64523	H2A2C_MOUSE	Histone H2A type 2-C (H2A-clustered histone 20) (H2a-613B)	H2ac20
P29812	P29812	TYRP2_MOUSE	L-dopachrome tautomerase (DCT) (DT) (EC 5.3.3.12) (DOPAchrome conversion factor) (DOPAchrome isomerase) (DOPAchrome oxidoreductase) (L-dopachrome Delta-isomerase) (SLATY locus protein) (Tyrosinase-related protein 2) (TRP-2) (TRP2)	Dct
P15864	P15864	H12_MOUSE	Histone H1.2 (H1 VAR.1) (H1c)	H1-2
P43274	P43274	H14_MOUSE	Histone H1.4 (H1 VAR.2) (H1e)	H1-4
Q9R1E6	Q9R1E6	ENPP2_MOUSE	Ectonucleotide pyrophosphatase/phosphodiesterase family member 2 (E-NPP 2) (EC 3.1.4.39) (Autotaxin) (Extracellular lysophospholipase D) (LysoPLD)	Enpp2
