# Supplementary material for: Mitofusin 1 silencing decreases the senescent associated secretory phenotype, promotes immune cell recruitment and delays melanoma tumor growth after chemotherapy
Source: Sci Rep. 2024 Jan 9;14:909. doi: 10.1038/s41598-024-51427-7 (PMC10776601; doi:10.1038/s41598-024-51427-7)
Supplement: Supplementary file 8 — Supplementary Dataset S4B. [file 41598_2024_51427_MOESM8_ESM.xlsx]

## Sheet: Guide
Supplementary Dataset 4B: Pathway analysis with the Reactome database, ShMfn1 TMZ vs ShMfn1 DMSO
Sheet	Description
1	Pathways Upregulated in shMfn1 TMZ vs shMfn1 DMSO obtained using the Enrichr software and Reactome data base
2	Pathways Downregulated in shMfn1 TMZ vs shMfn1 DMSO obtained using the Enrichr software and Reactome data base
Link to Pathway enrichment analysis with Enrichr software
https://maayanlab.cloud/Enrichr/enrich?dataset=8140ceab1d7b57426d5675d305452e22
https://maayanlab.cloud/Enrichr/enrich?dataset=352b6389ad7fd8361981c8c23eba4cb5
May 1st 2023

## Sheet: 1_Upreg shMfn1TMZ vs shMfn1DMSO
Term	Overlap	P-value	Adjusted P-value	Old P-value	Old Adjusted P-value	Odds Ratio	Combined Score	Genes
Immune System R-HSA-168256	144/1943	3.62371e-33	3.96796e-30	0	0	3.84757	287.405	PROS1	IL1RAP	UBE2Z	CRKL	UBE2L3	ACTG1	PSMD9	LGALS3	PSMD4	PPP2R1A	PLAU	TOM1	COTL1	AP1S1	LGALS9	ATP6V1E1	PRKACB	GYG1	AP2M1	PDIA3	FBXO2	CNPY3	DYNC1LI1	DYNC1LI2	MTAP	TXLNA	UBE2V2	UBE2V1	MASP1	SQSTM1	PPIA	KPNB1	VCL	ATP6V1A	CUL5	CUL3	NEDD4L	GNS	HSP90B1	CNN2	CYB5R3	TPR
Innate Immune System R-HSA-168249	90/1035	5.77617e-25	3.16245e-22	0	0	4.18483	233.559	TINAGL1	PRKCSH	HEXB	ARPC1B	PROS1	ARPC1A	GDI2	ACTG1	ALAD	PSMD9	LGALS3	CASP8	PSMD4	PPP2R1A	PLAU	TIMP2	TOM1	COTL1	PGM2	ATP6V1E1	GUSB	PRKACB	GYG1	CTSD	PGM1	CTSB	ACTR3	CAP1	ACTR2	ANXA2	PPP2R5D	CNPY3	SERPINB6	VAMP8	DYNC1LI1	PSMA3	PSMA4	PKM	ATP6V1B2	ALDOC	UBE2V1	MASP1
Metabolism R-HSA-1430728	132/2049	2.92292e-24	1.06687e-21	0	0	3.18394	172.536	ACAA2	ECI1	PITPNB	CPOX	ENO3	PSMD9	AKR7A2	PSMD4	NAGLU	PPP2R1A	CHORDC1	PRKACB	GYG1	SDHA	COX6B1	PLA2G15	MTAP	PRKAR1A	GPD1	VDAC2	VDAC1	SUCLG1	HPRT1	RPL28	KPNB1	GLO1	AK1	ADH7	GNS	ADH5	ACACA	LDHB	LDHA	CYB5R3	TPR	ESD	ST3GAL4	PGK1	HMOX1	ASL	LTA4H	GSTM2
Neutrophil Degranulation R-HSA-6798695	56/468	4.27146e-22	1.16931e-19	0	0	5.68608	279.783	TINAGL1	PRKCSH	HEXB	GDI2	ALAD	LGALS3	PLAU	TIMP2	TOM1	COTL1	PGM2	GUSB	GYG1	CTSD	PGM1	CTSB	CAP1	ACTR2	ANXA2	SERPINB6	VAMP8	DYNC1LI1	PKM	ALDOC	PPIA	PAFAH1B2	KPNB1	VCL	RAB7A	CSTB	PDXK	ROCK1	GSTP1	GNS	CNN2	PSMB7	CYB5R3	PSMB1	LTA4H	AGA	S100A11	AP1M1
Metabolism Of Carbohydrates R-HSA-71387	39/285	1.07265e-17	2.34911e-15	0	0	6.44939	252.002	GBE1	HEXB	HEXA	AKR1B1	PRELP	ENO3	GNS	UGP2	NAGLU	PPP2R1A	CHORDC1	TPR	ST3GAL4	PGK1	PGM2	PGLS	GUSB	PRKACB	GYG1	PGM1	MDH1	PKLR	MDH2	DCXR	GOT2	AKR1A1	SORD	PPP2R5D	PFKL	PKM	GNPDA1	GNPDA2	MAN2B2	B3GNT2	ALDOC	MAN2B1	TKT	PFKM	PFKP
Disease R-HSA-1643685	103/1736	3.37351e-16	6.15666e-14	0	0	2.75352	98.0951	ACTG1	PSMD9	PSMD4	MPRIP	CAPNS1	FNTA	NAGLU	PPP2R1A	CAPN2	AP1S1	PRKACB	GYG1	AP2M1	TPM4	TPM3	ATP1B3	TUFM	DYNC1LI1	DYNC1LI2	PRKAR1A	HPRT1	UBE2V1	MASP1	TLN1	RPL28	SQSTM1	PPIA	KPNB1	VCL	CTBP2	CUL5	CUL3	NEDD4L	GNS	ACACA	PRDX2	PRDX1	TPR	ST3GAL4	PGK1	HMOX1	ATP6V1H
Signaling By Interleukins R-HSA-449147	45/453	7.19702e-15	1.12582e-12	0	0	4.50624	146.746	RPLP0	IL1RAP	PTPN23	HSP90B1	CRKL	PSMB6	CDC42	CNN2	PSMD9	PSMB7	MAPK9	PSMB5	CASP8	PSMD4	PPP2R1A	CCL5	PSMB1	HMOX1	TIMP1	LGALS9	ANXA1	ANXA2	FN1	LIF	MSN	PTPN11	PPP2R5D	MAPK14	SOD1	CXCL10	MTAP	PSMA3	PSMA4	VAMP7	TXLNA	TOLLIP	CAPZA1	CANX	LCN2	P4HB	UBE2V1	VIM
Axon Guidance R-HSA-422475	48/519	1.36642e-14	1.87029e-12	0	0	4.17681	133.34	ROCK1	SRC	ROCK2	ARPC1B	RPL12	ARPC1A	CLTC	RPLP0	CLTB	RPS27L	MYL12A	ACTG1	PSMB6	CDC42	PSMD9	PSMB7	PSMB5	PSMD4	DPYSL2	PSMB1	NCAM1	PRKACB	MYH10	AP2M1	GIT1	CLASP1	ACTR3	VASP	CAP1	LYPLA2	ACTR2	NCBP1	RDX	MSN	PTPN11	ARPC5	L1CAM	MAPK14	ENAH	MYL6	PSMA3	RPS28
Nervous System Development R-HSA-9675108	49/545	2.12977e-14	2.59122e-12	0	0	4.05232	127.568	ARPC1B	ARPC1A	CLTC	RPLP0	CLTB	ACTG1	PSMD9	PSMD4	DPYSL2	PRKACB	AP2M1	GIT1	ACTR3	CAP1	LYPLA2	ACTR2	NCBP1	ENAH	MYL6	PSMA3	PSMA4	TLN1	EZR	PFN1	RPL28	YAP1	ROCK1	SRC	ROCK2	RPL12	RPS27L	MYL12A	PSMB6	CDC42	PSMB7	PSMB5	PSMB1	NCAM1	MYH10	CLASP1	VASP	RDX
Cytokine Signaling In Immune System R-HSA-1280215	55/702	1.58122e-13	1.73144e-11	0	0	3.50466	103.301	RPLP0	IL1RAP	PTPN23	CRKL	PSMD9	CASP8	PSMD4	PPP2R1A	TIMP1	LGALS9	ANXA1	ANXA2	PPP2R5D	MTAP	PSMA3	VAMP7	PSMA4	TXLNA	CANX	UBE2V1	SQSTM1	PPIA	KPNB1	CAMK2D	CUL5	HSP90B1	PSMB6	CDC42	CNN2	PSMB7	MAPK9	PSMB5	CCL5	PSMB1	TPR	HMOX1	FLNA	NCAM1	GBP2	FN1	LIF	MSN
Cellular Responses To Stimuli R-HSA-8953897	56/736	3.12726e-13	3.11305e-11	0	0	3.3967	97.8026	ERO1A	RPLP0	PSMD9	MYDGF	PSMD4	CSRP1	CAPZB	ATP6V1E1	PDIA6	COX6B1	DYNC1LI1	DYNC1LI2	PSMA3	PSMA4	ATP6V1B2	BLVRB	TKT	TLN1	RPL28	SQSTM1	ATP6V1A	CAMK2D	GSTP1	RPL12	CUL3	DCTN3	RPS27L	HSP90B1	PSMB6	PRDX2	PSMB7	MAPK9	PSMB5	PRDX1	PSMB1	TPR	SERPINH1	HMOX1	ATP6V1H	IGFBP7	HSPA5	GFPT1
Cellular Responses To Stress R-HSA-2262752	55/722	4.94191e-13	4.50949e-11	0	0	3.39597	96.2276	ERO1A	RPLP0	PSMD9	MYDGF	PSMD4	CAPZB	ATP6V1E1	PDIA6	COX6B1	DYNC1LI1	DYNC1LI2	PSMA3	PSMA4	ATP6V1B2	BLVRB	TKT	TLN1	RPL28	SQSTM1	ATP6V1A	CAMK2D	GSTP1	RPL12	CUL3	DCTN3	RPS27L	HSP90B1	PSMB6	PRDX2	PSMB7	MAPK9	PSMB5	PRDX1	PSMB1	TPR	SERPINH1	HMOX1	ATP6V1H	IGFBP7	HSPA5	GFPT1	MAPK14
Hemostasis R-HSA-109582	48/576	6.69901e-13	5.64263e-11	0	0	3.71473	104.13	LGALS3BP	ECM1	SERPINE2	WDR1	SRC	PROS1	AK3	CDC42	CAPZB	PPP2R1A	PLAU	C1QBP	GNA11	FLNA	TIMP1	PRKACB	PRKG1	S100A10	CAP1	ANGPT2	ANXA2	HSPA5	ACTN1	ANXA5	FN1	PTPN11	ATP1B3	PPP2R5D	ACTN4	L1CAM	MAPK14	TUBA4A	SERPINB6	MANF	SOD1	TF	PRKAR1A	CAPZA1	GNAQ	GNB2	CAPZA2	GNB1
Infectious Disease R-HSA-5663205	65/961	7.49182e-13	5.85968e-11	0	0	3.01734	84.2435	PRKCSH	ARPC1B	ARPC1A	CLTC	RPLP0	ACTG1	PSMD9	PSMD4	FNTA	AP1G1	AP1S1	PRKACB	AP2M1	ACTR3	ACTR2	NCBP1	ATP1B3	TUFM	DYNC1LI1	DYNC1LI2	PSMA3	PSMA4	PRKAR1A	CANX	UBE2V1	MASP1	SLC25A5	RPL28	SLC25A4	PPIA	KPNB1	RAB7A	SEC23A	CUL5	ROCK1	SRC	ROCK2	RPL12	CUL3	NEDD4L	RPS27L	HSD17B4
Smooth Muscle Contraction R-HSA-445355	14/43	1.72744e-12	1.26103e-10	0	0	18.8635	510.905	ANXA1	ANXA2	TPM4	TPM3	TPM2	TPM1	SORBS1	MYL12A	MYL6	ALDH2	CALD1	ANXA6	TLN1	VCL
Metabolism Of Proteins R-HSA-392499	99/1890	3.2345e-12	2.21361e-10	0	0	2.36859	62.666	ERO1A	PROS1	PARK7	UBE2Z	UBE2L3	PSMD9	TUBB6	LGALS1	PSMD4	TUBB3	NSF	PDIA3	RAB2B	FBXO2	PDIA6	TUBA4A	TUFM	DYNC1LI1	DYNC1LI2	UBE2V2	VDAC2	RAB38	VDAC1	FKBP9	RPL28	SQSTM1	CUL5	CUL3	HSP90B1	SNX3	TPR	ST3GAL4	IGFBP7	TRAPPC3	FUCA2	GFPT1	FN1	TBCD	CP	TF	RPS28	NPLOC4
Platelet Degranulation R-HSA-114608	21/125	7.56284e-12	4.78719e-10	0	0	7.97164	204.136	LGALS3BP	CAP1	ECM1	HSPA5	WDR1	PROS1	ACTN1	ANXA5	FN1	ACTN4	TUBA4A	MANF	SOD1	TF	FLNA	TAGLN2	TIMP1	PFN1	TLN1	PPIA	VCL
Cellular Response To Chemical Stress R-HSA-9711123	25/182	7.86936e-12	4.78719e-10	0	0	6.32071	161.608	ERO1A	CUL3	GSTP1	PSMB6	PSMD9	PRDX2	PSMB7	PSMB5	PSMD4	PRDX1	PSMB1	HMOX1	SOD3	ATOX1	COX6B1	SOD1	GCLC	PSMA3	NPLOC4	PSMA4	BLVRB	P4HB	GCLM	TKT	SQSTM1
Adaptive Immune System R-HSA-1280218	53/733	9.99809e-12	5.76205e-10	0	0	3.19372	80.8926	CLTC	UBE2Z	UBE2L3	PSMD9	CTSO	PSMD4	CAPZB	AP1G1	PPP2R1A	AP1S1	PRKACB	CTSD	AP2M1	PRKG1	CTSB	PDIA3	FBXO2	PPP2R5D	VAMP8	ENAH	DYNC1LI1	DYNC1LI2	PSMA3	PSMA4	CANX	UBE2V2	UBE2V1	SEC22B	PPIA	RAB7A	SEC23A	CUL5	SRC	CUL3	DCTN3	NEDD4L	PSMB6	CDC42	PSMB7	PSMB5	PSMB1	AP1M1
EPH-Ephrin Signaling R-HSA-2682334	18/91	1.39255e-11	7.62422e-10	0	0	9.69081	242.244	ACTR3	ACTR2	ROCK1	ROCK2	SRC	ARPC1B	ARPC1A	CLTC	CLTB	ARPC5	MYL12A	ACTG1	CDC42	MYL6	ARPC2	MYH10	AP2M1	GIT1
Response To Elevated Platelet Cytosolic Ca2+ R-HSA-76005	21/130	1.6458e-11	8.58169e-10	0	0	7.60401	188.809	LGALS3BP	CAP1	ECM1	HSPA5	WDR1	PROS1	ACTN1	ANXA5	FN1	ACTN4	TUBA4A	MANF	SOD1	TF	FLNA	TAGLN2	TIMP1	PFN1	TLN1	PPIA	VCL
Platelet Activation, Signaling And Aggregation R-HSA-76002	29/254	1.78735e-11	8.89611e-10	0	0	5.14035	127.212	LGALS3BP	ECM1	WDR1	SRC	PROS1	CDC42	GNA11	FLNA	TIMP1	CAP1	HSPA5	ACTN1	ANXA5	FN1	PTPN11	ACTN4	MAPK14	TUBA4A	MANF	SOD1	TF	GNAQ	GNB2	GNB1	TAGLN2	PFN1	TLN1	PPIA	VCL
Post-translational Protein Modification R-HSA-597592	78/1383	3.08968e-11	1.47096e-09	0	0	2.50415	60.6013	PRKCSH	PROS1	PARK7	ETFB	UBE2Z	LMNB2	UBE2L3	ADAMTS4	GMPPB	PSMD9	TUBA1C	TUBB6	LGALS1	PSMD4	CAPZB	TUBB3	ADAMTS1	TIMP1	NANS	RAB8A	NSF	PDIA3	RAB2B	FBXO2	PDIA6	SUMF2	DYNC1LI1	DYNC1LI2	PSMA3	RCN1	TUBB2A	PSMA4	CANX	UBE2V2	VDAC2	B3GNT2	RAB38	VDAC1	SEC22B	SQSTM1	RAB7A	RAB1A
Vesicle-mediated Transport R-HSA-5653656	47/637	8.15036e-11	3.7186e-09	0	0	3.23749	75.2082	RAB1A	SEC23A	GDI1	SRC	ARPC1A	CLTC	USO1	GDI2	DCTN3	CLTB	UBE2Z	GNS	NAPG	HSP90B1	CAPZB	AP1G1	PACSIN2	AP1S1	SNX9	AP2M1	RAB8A	AP1M1	ACTR3	NSF	TRAPPC3	ACTR2	M6PR	LNPEP	ARPC5	VAMP8	DYNC1LI1	DYNC1LI2	NECAP2	TF	VAMP7	ARPC2	BIN1	CAPZA1	CAPZA2	HYOU1	RAB38	CALR
Glucose Metabolism R-HSA-70326	17/89	9.25827e-11	4.05512e-09	0	0	9.26128	213.963	MDH1	PKLR	MDH2	GOT2	PPP2R5D	ENO3	PFKL	PKM	GNPDA1	GNPDA2	PPP2R1A	TPR	PGK1	ALDOC	PRKACB	PFKM	PFKP
MHC Class II Antigen Presentation R-HSA-2132295	18/104	1.43927e-10	6.06153e-09	0	0	8.22041	186.289	SEC23A	CLTC	DCTN3	DYNC1LI1	DYNC1LI2	CTSO	CAPZB	AP1G1	CAPZA1	CANX	CAPZA2	AP1S1	CTSD	SEC24C	AP2M1	AP1M1	CTSB	RAB7A
EPHB-mediated Forward Signaling R-HSA-3928662	11/34	4.67112e-10	1.8944e-08	0	0	18.5815	399.214	CDC42	ACTR3	ACTR2	ROCK1	ARPC2	ROCK2	SRC	ARPC1B	ARPC1A	ARPC5	ACTG1
Interleukin-12 Family Signaling R-HSA-447115	13/54	7.40696e-10	2.89665e-08	0	0	12.357	259.786	ANXA2	RPLP0	MSN	SOD1	CDC42	CNN2	MTAP	VAMP7	CAPZA1	CANX	P4HB	PPIA	CRLF1
Host Interactions Of HIV Factors R-HSA-162909	19/130	8.92165e-10	3.36869e-08	0	0	6.72776	140.189	CUL5	PSMB6	PSMD9	PSMB7	PSMA3	PSMA4	PSMB5	PSMD4	AP1G1	TPR	PSMB1	AP1S1	ATP6V1H	SLC25A5	PPIA	SLC25A4	AP2M1	KPNB1	AP1M1
Membrane Trafficking R-HSA-199991	43/599	1.25698e-09	4.58797e-08	0	0	3.12189	63.9817	RAB1A	SEC23A	GDI1	SRC	ARPC1A	CLTC	USO1	GDI2	DCTN3	CLTB	UBE2Z	GNS	NAPG	CAPZB	AP1G1	PACSIN2	AP1S1	SNX9	AP2M1	RAB8A	AP1M1	ACTR3	NSF	TRAPPC3	ACTR2	M6PR	LNPEP	ARPC5	VAMP8	DYNC1LI1	DYNC1LI2	NECAP2	TF	VAMP7	ARPC2	BIN1	CAPZA1	CAPZA2	RAB38	SEC22B	SEC24C	PAFAH1B2
Glycolysis R-HSA-70171	14/69	1.8515e-09	6.53997e-08	0	0	9.9329	199.723	PKLR	PPP2R5D	ENO3	PFKL	PKM	GNPDA1	GNPDA2	PPP2R1A	TPR	PGK1	ALDOC	PRKACB	PFKM	PFKP
KEAP1-NFE2L2 Pathway R-HSA-9755511	16/100	5.00916e-09	1.71407e-07	0	0	7.45161	142.415	CUL3	PSMB6	PSMD9	PSMB7	GCLC	PSMA3	NPLOC4	PSMA4	PSMB5	PSMD4	PRDX1	PSMB1	HMOX1	GCLM	TKT	SQSTM1
Nuclear Events Mediated By NFE2L2 R-HSA-9759194	14/78	9.92905e-09	3.19915e-07	0	0	8.53213	157.228	PSMB6	PSMD9	PSMB7	PSMA3	GCLC	PSMA4	PSMB5	PSMD4	PRDX1	PSMB1	HMOX1	TKT	GCLM	SQSTM1
Interleukin-12 Signaling R-HSA-9020591	11/44	9.93343e-09	3.19915e-07	0	0	12.9441	238.526	CDC42	CNN2	MTAP	VAMP7	ANXA2	CAPZA1	RPLP0	MSN	P4HB	PPIA	SOD1
Signaling By ROBO Receptors R-HSA-376176	22/209	2.26615e-08	7.0898e-07	0	0	4.63409	81.5721	VASP	CAP1	NCBP1	SRC	RPL12	RPLP0	RPS27L	ENAH	PSMB6	CDC42	PSMD9	PSMB7	RPS28	PSMA3	PSMA4	PSMB5	PSMD4	PSMB1	PFN1	PRKACB	RPL28	CLASP1
Biological Oxidations R-HSA-211859	22/218	4.86103e-08	1.47856e-06	0	0	4.41924	74.4175	GSTM2	NQO2	GSTM1	GSTP1	EPHX1	AKR1A1	ABHD14B	MAT2B	ADH7	ADH5	UGDH	AKR7A2	GCLC	CYB5R3	UGP2	ALDH2	ESD	VDAC2	BPNT1	GCLM	GSTM5	CBR3
Asparagine N-linked Glycosylation R-HSA-446203	25/282	7.82736e-08	2.31647e-06	0	0	3.84131	62.8556	RAB1A	SEC23A	PRKCSH	USO1	DCTN3	NAPG	GMPPB	GANAB	CAPZB	GMDS	ST3GAL4	NANS	UGGT1	NSF	PDIA3	TRAPPC3	GFPT1	DYNC1LI1	DYNC1LI2	CAPZA1	CANX	CAPZA2	CALR	SEC22B	SEC24C
Signaling By Rho GTPases R-HSA-194315	41/644	8.98503e-08	2.58911e-06	0	0	2.72623	44.2334	ROCK1	SRC	ROCK2	PRKCSH	ARPC1B	CUL3	ARPC1A	CLTC	ACTG1	CDC42	CAPZB	PPP2R1A	C1QBP	ARHGDIA	ARHGDIB	FLNA	CKB	MYH10	GIT1	CLASP1	ACTR3	BCAP31	ACTR2	TPM4	TPM3	MCAM	ACTN1	PPP2R5D	ARPC5	MAPK14	HSPE1	DYNC1LI1	ANLN	DYNC1LI2	MYL6	ACTC1	ARPC2	VIM	PFN1	MAPRE1	RAB7A
Lysosome Vesicle Biogenesis R-HSA-432720	9/34	1.30567e-07	3.66592e-06	0	0	13.9298	220.806	VAMP8	VAMP7	AP1G1	CLTC	CLTB	M6PR	AP1S1	GNS	AP1M1
Gene And Protein Expression By JAK-STAT Signaling After Interleukin-12 Stimulation R-HSA-8950505	9/35	1.71803e-07	4.63751e-06	0	0	13.3933	208.627	CDC42	CNN2	MTAP	ANXA2	CAPZA1	RPLP0	MSN	PPIA	SOD1
Signaling By Rho GTPases, Miro GTPases And RHOBTB3 R-HSA-9716542	41/660	1.73642e-07	4.63751e-06	0	0	2.65351	41.3053	ROCK1	SRC	ROCK2	PRKCSH	ARPC1B	CUL3	ARPC1A	CLTC	ACTG1	CDC42	CAPZB	PPP2R1A	C1QBP	ARHGDIA	ARHGDIB	FLNA	CKB	MYH10	GIT1	CLASP1	ACTR3	BCAP31	ACTR2	TPM4	TPM3	MCAM	ACTN1	PPP2R5D	ARPC5	MAPK14	HSPE1	DYNC1LI1	ANLN	DYNC1LI2	MYL6	ACTC1	ARPC2	VIM	PFN1	MAPRE1	RAB7A
Iron Uptake And Transport R-HSA-917937	11/59	2.56272e-07	6.68137e-06	0	0	8.89222	134.957	ALAD	ATP6V1A	TF	GLRX3	ATP6V1B2	LCN2	ATP6V1H	HMOX1	ACO1	ATP6V1E1	CP
Recycling Pathway Of L1 R-HSA-437239	8/28	3.45719e-07	8.80377e-06	0	0	15.4508	229.871	SRC	DPYSL2	CLTC	RDX	MSN	L1CAM	EZR	AP2M1
HIV Infection R-HSA-162906	21/229	4.92543e-07	1.22576e-05	0	0	3.96444	57.5782	CUL5	NCBP1	NEDD4L	PSMB6	PSMD9	PSMB7	PSMA3	PSMA4	PSMB5	PSMD4	AP1G1	PSMB1	TPR	AP1S1	ATP6V1H	SLC25A5	PPIA	SLC25A4	AP2M1	KPNB1	AP1M1
Mitotic Anaphase R-HSA-68882	21/232	6.10656e-07	1.48593e-05	0	0	3.90746	55.9108	PPP2R5D	TUBB4B	TUBA4A	PSMB6	PSMD9	DYNC1LI1	TUBA1C	PSMB7	DYNC1LI2	PSMA3	TUBB6	PSMA4	TUBB2A	PSMB5	PSMD4	PPP2R1A	TUBB3	PSMB1	MAPRE1	KPNB1	CLASP1
Mitotic Metaphase And Anaphase R-HSA-2555396	21/233	6.55454e-07	1.56026e-05	0	0	3.88883	55.3689	PPP2R5D	TUBB4B	TUBA4A	PSMB6	PSMD9	DYNC1LI1	TUBA1C	PSMB7	DYNC1LI2	PSMA3	TUBB6	PSMA4	TUBB2A	PSMB5	PSMD4	PPP2R1A	TUBB3	PSMB1	MAPRE1	KPNB1	CLASP1
Beta-catenin Independent WNT Signaling R-HSA-3858494	16/142	7.52862e-07	1.71747e-05	0	0	4.95699	69.8905	CLTC	CLTB	PSMB6	PSMD9	MOV10	PSMB7	PSMA3	PSMA4	PSMB5	PSMD4	GNB2	GNB1	PSMB1	PFN1	AP2M1	PRKG1
Clathrin-mediated Endocytosis R-HSA-8856828	16/142	7.52862e-07	1.71747e-05	0	0	4.95699	69.8905	ACTR3	ACTR2	ARPC1A	CLTC	M6PR	CLTB	ARPC5	VAMP8	TF	NECAP2	VAMP7	ARPC2	BIN1	PACSIN2	SNX9	AP2M1
Signaling By ALK Fusions And Activated Point Mutants R-HSA-9725370	10/55	1.15158e-06	2.57343e-05	0	0	8.60691	117.694	ATIC	TPM4	TPM3	PRKAR1A	CLTC	TPR	FN1	MSN	SQSTM1	VCL
Post-chaperonin Tubulin Folding Pathway R-HSA-389977	7/23	1.18777e-06	2.60121e-05	0	0	16.8693	230.155	TUBA1C	TUBB6	TUBB2A	TUBB3	TBCD	TUBB4B	TUBA4A
Detoxification Of Reactive Oxygen Species R-HSA-3299685	8/34	1.76419e-06	3.75316e-05	0	0	11.8816	157.405	ERO1A	PRDX2	GSTP1	PRDX1	P4HB	SOD3	ATOX1	SOD1
Class I MHC Mediated Antigen Processing And Presentation R-HSA-983169	27/378	1.78232e-06	3.75316e-05	0	0	3.03521	40.1789	SEC23A	CUL5	CUL3	NEDD4L	UBE2Z	UBE2L3	PSMB6	PSMD9	PSMB7	PSMB5	PSMD4	PSMB1	PDIA3	HSPA5	FBXO2	LNPEP	VAMP8	PSMA3	PSMA4	CANX	UBE2V2	UBA3	UBA1	CALR	UBE2V1	SEC22B	SEC24C
RHO GTPase Effectors R-HSA-195258	22/269	1.83424e-06	3.7896e-05	0	0	3.4975	46.198	ACTR3	ACTR2	ROCK1	ROCK2	SRC	ARPC1B	ARPC1A	PPP2R5D	ARPC5	MAPK14	ACTG1	CDC42	DYNC1LI1	DYNC1LI2	MYL6	ARPC2	PPP2R1A	FLNA	PFN1	MAPRE1	MYH10	CLASP1
PCP/CE Pathway R-HSA-4086400	12/88	2.44584e-06	4.95962e-05	0	0	6.13011	79.2078	PSMB6	PSMD9	PSMB7	PSMA3	PSMA4	PSMB5	PSMD4	CLTC	PSMB1	CLTB	PFN1	AP2M1
Antigen processing-Cross Presentation R-HSA-1236975	13/104	2.54843e-06	5.07369e-05	0	0	5.55311	71.5242	PDIA3	LNPEP	VAMP8	PSMB6	PSMD9	PSMB7	PSMA3	PSMA4	PSMB5	PSMD4	PSMB1	CALR	SEC22B
ER-Phagosome Pathway R-HSA-1236974	12/89	2.7623e-06	5.21686e-05	0	0	6.05018	77.439	PDIA3	VAMP8	PSMB6	PSMD9	PSMB7	PSMA3	PSMA4	PSMB5	PSMD4	PSMB1	CALR	SEC22B
Metabolism Of Amino Acids And Derivatives R-HSA-71291	26/364	2.768e-06	5.21686e-05	0	0	3.03102	38.7892	TINAGL1	OAT	HIBADH	RPL12	RPLP0	RPS27L	PSMB6	PSMD9	PSMB7	RIDA	PSMB5	PSMD4	PSMB1	ASL	CKB	CKM	GOT2	FAH	DARS1	ASS1	QDPR	MTAP	RPS28	PSMA3	PSMA4	RPL28
Glutathione Conjugation R-HSA-156590	8/36	2.81091e-06	5.21686e-05	0	0	11.0317	141.008	GSTM2	GCLC	GSTM1	GSTP1	ESD	AKR1A1	GCLM	GSTM5
RHO GTPases Activate WASPs And WAVEs R-HSA-5663213	8/36	2.81091e-06	5.21686e-05	0	0	11.0317	141.008	CDC42	ACTR3	ACTR2	ARPC2	ARPC1B	ARPC1A	ARPC5	ACTG1
Muscle Contraction R-HSA-397014	18/196	3.14635e-06	5.68048e-05	0	0	3.95283	50.0794	CAMK2D	ANXA1	ACTN3	ANXA2	TPM4	TPM3	TPM2	TPM1	ATP1B3	SORBS1	MYL12A	MYL6	ALDH2	CALD1	ANXA6	VIM	TLN1	VCL
Post-translational Protein Phosphorylation R-HSA-8957275	13/106	3.16447e-06	5.68048e-05	0	0	5.43312	68.8025	PRKCSH	FUCA2	FN1	PDIA6	CP	LMNB2	HSP90B1	TF	RCN1	LGALS1	IGFBP7	TIMP1	P4HB
Phase II - Conjugation Of Compounds R-HSA-156580	13/107	3.51933e-06	6.2156e-05	0	0	5.37505	67.4958	GSTM2	GSTM1	GSTP1	AKR1A1	ABHD14B	MAT2B	UGDH	GCLC	UGP2	ESD	BPNT1	GCLM	GSTM5
M Phase R-HSA-68886	26/380	6.02807e-06	0.000104774	0	0	2.89161	34.7545	RAB1A	USO1	DCTN3	PSMB6	PSMD9	TUBA1C	PSMB7	TUBB6	PSMB5	PSMD4	PPP2R1A	TUBB3	PSMB1	TPR	CLASP1	NEK9	PPP2R5D	TUBB4B	TUBA4A	DYNC1LI1	DYNC1LI2	PSMA3	PSMA4	TUBB2A	MAPRE1	KPNB1
Protein Folding R-HSA-391251	12/96	6.18181e-06	0.000105767	0	0	5.544	66.4942	TUBA1C	TUBB6	TUBB2A	TUBB3	GNA11	GNAQ	GNB2	GNB1	TBCD	FKBP9	TUBB4B	TUBA4A
Interleukin-1 Signaling R-HSA-9020702	13/114	7.15545e-06	0.000118809	0	0	5.00071	59.2466	IL1RAP	PSMB6	PSMD9	PSMB7	PSMA3	CASP8	PSMA4	PSMB5	PSMD4	TOLLIP	PSMB1	UBE2V1	SQSTM1
Vif-mediated Degradation Of APOBEC3G R-HSA-180585	9/53	7.1611e-06	0.000118809	0	0	7.90692	93.6721	PSMB6	PSMD9	PSMB7	PSMA3	PSMA4	PSMB5	PSMD4	CUL5	PSMB1
ER To Golgi Anterograde Transport R-HSA-199977	14/133	8.21021e-06	0.000134182	0	0	4.57571	53.5822	NSF	TRAPPC3	RAB1A	SEC23A	DCTN3	USO1	NAPG	DYNC1LI1	DYNC1LI2	CAPZB	CAPZA1	CAPZA2	SEC22B	SEC24C
Regulation Of RUNX3 Expression And Activity R-HSA-8941858	9/54	8.40052e-06	0.000135273	0	0	7.73082	90.3517	PSMB6	PSMD9	PSMB7	PSMA3	PSMA4	PSMB5	PSMD4	SRC	PSMB1
CLEC7A (Dectin-1) Signaling R-HSA-5607764	12/99	8.53448e-06	0.000135438	0	0	5.352	62.4653	PSMB6	PSMD9	PSMB7	PSMA3	CASP8	PSMA4	PSMB5	PSMD4	SRC	PSMB1	UBA3	UBE2V1
Interleukin-1 Family Signaling R-HSA-446652	15/152	8.69364e-06	0.000135993	0	0	4.26302	49.6767	PTPN11	IL1RAP	PTPN23	PSMB6	PSMD9	PSMB7	PSMA3	CASP8	PSMA4	PSMB5	PSMD4	TOLLIP	PSMB1	UBE2V1	SQSTM1
Degradation Of Beta-Catenin By Destruction Complex R-HSA-195253	11/84	9.55856e-06	0.000147417	0	0	5.83942	67.4924	PSMB6	PSMD9	PSMB7	PSMA3	PSMA4	PSMB5	PSMD4	CTBP2	PPP2R1A	PSMB1	PPP2R5D
Degradation Of DVL R-HSA-4641258	9/55	9.8188e-06	0.000149328	0	0	7.56236	87.2032	PSMB6	PSMD9	PSMB7	PSMA3	PSMA4	PSMB5	PSMD4	CUL3	PSMB1
Dissolution Of Fibrin Clot R-HSA-75205	5/13	1.17061e-05	0.000175591	0	0	24.0138	272.686	ANXA2	SERPINE2	PLAU	SERPINB6	S100A10
trans-Golgi Network Vesicle Budding R-HSA-199992	10/71	1.26052e-05	0.000186523	0	0	6.34413	71.5707	VAMP8	VAMP7	AP1G1	CLTC	CLTB	M6PR	AP1S1	SNX9	GNS	AP1M1
Gluconeogenesis R-HSA-70263	7/32	1.33542e-05	0.000194972	0	0	10.7914	121.119	GNPDA1	MDH1	MDH2	GOT2	PGK1	ALDOC	ENO3
Transport Of Small Molecules R-HSA-382551	38/706	1.44225e-05	0.000205387	0	0	2.25865	25.1765	ATP6V1A	CAMK2D	CLTC	NEDD4L	PHB2	PSMB6	ALAD	PSMD9	PSMB7	PSMB5	PSMD4	PSMB1	HMOX1	ATP6V1H	APOD	BPNT1	ATP6V1E1	PRKACB	PLTP	AP2M1	ABCF1	GLRX3	ATP1B3	CP	PSMA3	TF	PSMA4	PRKAR1A	GNB2	GNB1	LCN2	ATP6V1B2	VDAC2	ACO1	VDAC1	P4HB	SLC25A5	SLC25A4
Apoptosis R-HSA-109581	16/178	1.44427e-05	0.000205387	0	0	3.84827	42.8902	BCAP31	GSN	ROCK1	PSMB6	PSMD9	PSMB7	PSMA3	CASP8	PSMA4	PSMB5	FNTA	PSMD4	C1QBP	PSMB1	VIM	KPNB1
Diseases Of Signal Transduction By Growth Factor Receptors And Second Messengers R-HSA-5663202	27/424	1.4767e-05	0.000207307	0	0	2.67707	29.7774	CAMK2D	CTBP2	SRC	CLTC	PSMB6	PSMD9	PSMB7	ATIC	PSMB5	MPRIP	PSMD4	PPP2R1A	PSMB1	TPR	TPM4	NCBP1	TPM3	FN1	MSN	PTPN11	PPP2R5D	PSMA3	PSMA4	PRKAR1A	TLN1	SQSTM1	VCL
NIK To Noncanonical NF-kB Signaling R-HSA-5676590	9/58	1.53628e-05	0.000211012	0	0	7.09827	78.6741	PSMB6	PSMD9	PSMB7	PSMA3	PSMA4	PSMB5	PSMD4	PSMB1	UBA3
Signal Transduction R-HSA-162582	96/2465	1.54164e-05	0.000211012	0	0	1.6676	18.4771	POGLUT1	CAB39L	PRKCSH	ARPC1B	ARPC1A	CLTC	CLTB	IL1RAP	LMNB2	CRKL	ACTG1	PSMD9	CASP8	PSMD4	FNTA	CAPZB	PPP2R1A	C1QBP	ARHGDIA	ARHGDIB	ATP6V1E1	PRKACB	CTSD	AP2M1	PRKG1	GIT1	ACTR3	ACTR2	ANXA1	TPM4	NCBP1	TPM3	ACTN1	PPP2R5D	DYNC1LI1	DYNC1LI2	MYL6	PSMA3	PSMA4	PRKAR1A	ATP6V1B2	TLN1
Developmental Biology R-HSA-1266738	51/1073	1.59971e-05	0.000216257	0	0	1.9989	22.0741	ARPC1B	ARPC1A	CLTC	RPLP0	CLTB	ACTG1	PSMD9	PSMD4	CAPNS1	DPYSL2	PRKACB	AP2M1	GIT1	ACTR3	CAP1	LYPLA2	ACTR2	NCBP1	ENAH	MYL6	PSMA3	PSMA4	TLN1	EZR	PFN1	RPL28	YAP1	ROCK1	SRC	ROCK2	RPL12	RPS27L	MYL12A	PSMB6	CDC42	PSMB7	PSMB5	PSMB1	NCAM1	MYH10	CLASP1	VASP
Regulation Of IGF Transport And Uptake By IGFBPs R-HSA-381426	13/123	1.64554e-05	0.00021974	0	0	4.58943	50.5519	PRKCSH	FUCA2	FN1	PDIA6	CP	LMNB2	HSP90B1	TF	RCN1	LGALS1	IGFBP7	TIMP1	P4HB
Degradation Of GLI1 By Proteasome R-HSA-5610780	9/59	1.77219e-05	0.000225645	0	0	6.95594	76.103	PSMB6	PSMD9	PSMB7	PSMA3	PSMA4	PSMB5	PSMD4	PSMB1	PRKACB
Degradation Of GLI2 By Proteasome R-HSA-5610783	9/59	1.77219e-05	0.000225645	0	0	6.95594	76.103	PSMB6	PSMD9	PSMB7	PSMA3	PSMA4	PSMB5	PSMD4	PSMB1	PRKACB
GLI3 Is Processed To GLI3R By Proteasome R-HSA-5610785	9/59	1.77219e-05	0.000225645	0	0	6.95594	76.103	PSMB6	PSMD9	PSMB7	PSMA3	PSMA4	PSMB5	PSMD4	PSMB1	PRKACB
Role Of GTSE1 In G2/M Progression After G2 Checkpoint R-HSA-8852276	9/59	1.77219e-05	0.000225645	0	0	6.95594	76.103	PSMB6	PSMD9	PSMB7	PSMA3	PSMA4	PSMB5	PSMD4	PSMB1	MAPRE1
Chaperonin-mediated Protein Folding R-HSA-390466	11/90	1.86514e-05	0.000232083	0	0	5.39425	58.7412	TUBA1C	TUBB6	TUBB2A	TUBB3	GNA11	GNAQ	GNB2	GNB1	FKBP9	TUBB4B	TUBA4A
MAPK6/MAPK4 Signaling R-HSA-5687128	11/90	1.86514e-05	0.000232083	0	0	5.39425	58.7412	CDC42	PSMB6	PSMD9	PSMB7	MOV10	PSMA3	PSMA4	PSMB5	PSMD4	PSMB1	PRKACB
FCGR3A-mediated Phagocytosis R-HSA-9664422	9/60	2.03821e-05	0.000248429	0	0	6.8192	73.6532	ACTR3	CDC42	ACTR2	ARPC2	SRC	ARPC1B	ARPC1A	ARPC5	ACTG1
COPI-independent Golgi-to-ER Retrograde Traffic R-HSA-6811436	7/34	2.04189e-05	0.000248429	0	0	9.99098	107.893	DYNC1LI1	DYNC1LI2	CAPZB	CAPZA1	DCTN3	CAPZA2	PAFAH1B2
Transport To Golgi And Subsequent Modification R-HSA-948021	15/164	2.16703e-05	0.000260758	0	0	3.91726	42.0697	NSF	TRAPPC3	RAB1A	SEC23A	DCTN3	USO1	NAPG	DYNC1LI1	DYNC1LI2	CAPZB	CAPZA1	CAPZA2	ST3GAL4	SEC22B	SEC24C
Dectin-1 Mediated Noncanonical NF-kB Signaling R-HSA-5607761	9/61	2.33742e-05	0.000278204	0	0	6.68772	71.317	PSMB6	PSMD9	PSMB7	PSMA3	PSMA4	PSMB5	PSMD4	PSMB1	UBA3
Defective Intrinsic Pathway For Apoptosis R-HSA-9734009	6/24	2.48425e-05	0.000290632	0	0	12.8261	135.994	PRDX2	CAPNS1	C1QBP	PRDX1	CAPN2	ERC2
Signaling By WNT R-HSA-195721	21/294	2.49492e-05	0.000290632	0	0	3.01034	31.9056	CTBP2	CUL3	CLTC	CLTB	PPP2R5D	SNX3	PSMB6	PSMD9	MOV10	PSMB7	PSMA3	PSMA4	PSMB5	PSMD4	PPP2R1A	GNB2	PSMB1	GNB1	PFN1	AP2M1	PRKG1
EPHA-mediated Growth Cone Collapse R-HSA-3928663	5/15	2.61779e-05	0.000299673	0	0	19.2091	202.667	MYL6	ROCK1	ROCK2	SRC	MYH10
MAPK Family Signaling Cascades R-HSA-5683057	22/318	2.62727e-05	0.000299673	0	0	2.91109	30.7032	CAMK2D	SRC	CUL3	FN1	PPP2R5D	PTPN11	PSMB6	CDC42	PSMD9	MOV10	PSMB7	PSMA3	PSMA4	PSMB5	PSMD4	FNTA	PPP2R1A	PSMB1	NCAM1	TLN1	PRKACB	VCL
Cross-presentation Of Soluble Exogenous Antigens (Endosomes) R-HSA-1236978	8/48	2.67705e-05	0.000302203	0	0	7.71746	81.251	PSMB6	PSMB7	PSMD9	PSMA3	PSMB5	PSMA4	PSMD4	PSMB1
Golgi-to-ER Retrograde Transport R-HSA-8856688	12/112	3.02004e-05	0.000337443	0	0	4.65312	48.4281	NSF	DYNC1LI1	RAB1A	DYNC1LI2	CAPZB	CAPZA1	DCTN3	CAPZA2	UBE2Z	SEC22B	PAFAH1B2	NAPG
Transcriptional Regulation By RUNX3 R-HSA-8878159	11/95	3.12068e-05	0.000342568	0	0	5.07186	52.6199	YAP1	PSMB6	PSMD9	PSMB7	PSMA3	PSMA4	PSMB5	PSMD4	SRC	PSMB1	CCN2
Regulation Of Activated PAK-2p34 By Proteasome Mediated Degradation R-HSA-211733	8/49	3.12847e-05	0.000342568	0	0	7.52884	78.092	PSMB6	PSMD9	PSMB7	PSMA3	PSMA4	PSMB5	PSMD4	PSMB1
ADP Signaling Thru P2Y Purinoceptor 1 R-HSA-418592	6/25	3.19841e-05	0.000346758	0	0	12.1504	125.76	SRC	GNA11	GNAQ	GNB2	GNB1	MAPK14
Hedgehog Ligand Biogenesis R-HSA-5358346	9/64	3.46829e-05	0.000372331	0	0	6.32196	64.9219	PSMB6	PSMD9	PSMB7	PSMA3	PSMA4	PSMB5	PSMD4	PSMB1	P4HB
Regulation Of Ornithine Decarboxylase (ODC) R-HSA-350562	8/50	3.64182e-05	0.000385351	0	0	7.34921	75.1121	PSMB6	PSMD9	PSMB7	PSMA3	PSMA4	PSMB5	PSMD4	PSMB1
COPI-mediated Anterograde Transport R-HSA-6807878	10/80	3.65995e-05	0.000385351	0	0	5.5259	56.4497	NSF	DYNC1LI1	RAB1A	DYNC1LI2	CAPZB	CAPZA1	DCTN3	USO1	CAPZA2	NAPG
Regulation Of RAS By GAPs R-HSA-5658442	9/65	3.93561e-05	0.000410428	0	0	6.20875	62.9745	PSMB6	PSMD9	PSMB7	PSMA3	PSMA4	PSMB5	PSMD4	CUL3	PSMB1
Calnexin/calreticulin Cycle R-HSA-901042	6/26	4.06849e-05	0.000412939	0	0	11.5423	116.689	PDIA3	GANAB	PRKCSH	CANX	CALR	UGGT1
Formation Of Tubulin Folding Intermediates By CCT/TriC R-HSA-389960	6/26	4.06849e-05	0.000412939	0	0	11.5423	116.689	TUBA1C	TUBB6	TUBB2A	TUBB3	TUBB4B	TUBA4A
Autodegradation Of E3 Ubiquitin Ligase COP1 R-HSA-349425	8/51	4.22367e-05	0.000412939	0	0	7.17793	72.2977	PSMB6	PSMD9	PSMB7	PSMA3	PSMA4	PSMB5	PSMD4	PSMB1
GSK3B And BTRC:CUL1-mediated-degradation Of NFE2L2 R-HSA-9762114	8/51	4.22367e-05	0.000412939	0	0	7.17793	72.2977	PSMB6	PSMD9	PSMB7	PSMA3	PSMA4	PSMB5	PSMD4	PSMB1
Ubiquitin Mediated Degradation Of Phosphorylated Cdc25A R-HSA-69601	8/51	4.22367e-05	0.000412939	0	0	7.17793	72.2977	PSMB6	PSMD9	PSMB7	PSMA3	PSMA4	PSMB5	PSMD4	PSMB1
Ubiquitin-dependent Degradation Of Cyclin D R-HSA-75815	8/51	4.22367e-05	0.000412939	0	0	7.17793	72.2977	PSMB6	PSMD9	PSMB7	PSMA3	PSMA4	PSMB5	PSMD4	PSMB1
Vpu Mediated Degradation Of CD4 R-HSA-180534	8/51	4.22367e-05	0.000412939	0	0	7.17793	72.2977	PSMB6	PSMD9	PSMB7	PSMA3	PSMA4	PSMB5	PSMD4	PSMB1
Regulation Of Apoptosis R-HSA-169911	8/52	4.88104e-05	0.000472985	0	0	7.01443	69.6362	PSMB6	PSMD9	PSMB7	PSMA3	PSMA4	PSMB5	PSMD4	PSMB1
Negative Regulation Of NOTCH4 Signaling R-HSA-9604323	8/53	5.62147e-05	0.000539957	0	0	6.8582	67.1166	PSMB6	PSMD9	PSMB7	PSMA3	PSMA4	PSMB5	PSMD4	PSMB1
Orc1 Removal From Chromatin R-HSA-68949	9/69	6.37369e-05	0.000579186	0	0	5.79364	55.9709	PSMB6	PSMD9	PSMB7	PSMA3	PSMA4	PSMB5	MCM7	PSMD4	PSMB1
Antigen Presentation: Folding, Assembly, Peptide Loading Of Class I MHC R-HSA-983170	6/28	6.3744e-05	0.000579186	0	0	10.4919	101.359	PDIA3	SEC23A	HSPA5	CANX	CALR	SEC24C
Prefoldin Mediated Transfer Of Substrate To CCT/TriC R-HSA-389957	6/28	6.3744e-05	0.000579186	0	0	10.4919	101.359	TUBA1C	TUBB6	TUBB2A	TUBB3	TUBB4B	TUBA4A
AUF1 (hnRNP D0) Binds And Destabilizes mRNA R-HSA-450408	8/54	6.45303e-05	0.000579186	0	0	6.70876	64.7287	PSMB6	PSMD9	PSMB7	PSMA3	PSMA4	PSMB5	PSMD4	PSMB1
Degradation Of AXIN R-HSA-4641257	8/54	6.45303e-05	0.000579186	0	0	6.70876	64.7287	PSMB6	PSMD9	PSMB7	PSMA3	PSMA4	PSMB5	PSMD4	PSMB1
FBXL7 Down-Regulates AURKA During Mitotic Entry And In Early Mitosis R-HSA-8854050	8/54	6.45303e-05	0.000579186	0	0	6.70876	64.7287	PSMB6	PSMD9	PSMB7	PSMA3	PSMA4	PSMB5	PSMD4	PSMB1
Pyruvate Metabolism And Citric Acid (TCA) Cycle R-HSA-71406	8/54	6.45303e-05	0.000579186	0	0	6.70876	64.7287	LDHB	LDHA	MDH2	GLO1	SUCLG1	VDAC1	SDHA	IDH3A
SCF-beta-TrCP Mediated Degradation Of Emi1 R-HSA-174113	8/54	6.45303e-05	0.000579186	0	0	6.70876	64.7287	PSMB6	PSMD9	PSMB7	PSMA3	PSMA4	PSMB5	PSMD4	PSMB1
C-type Lectin Receptors (CLRs) R-HSA-5621481	13/141	6.97894e-05	0.000621296	0	0	3.94038	37.7096	SRC	PSMB6	PSMD9	PSMB7	PSMA3	CASP8	PSMA4	PSMB5	PSMD4	PSMB1	UBA3	UBE2V1	PRKACB
G2/M Transition R-HSA-69275	15/182	7.26249e-05	0.000641325	0	0	3.49179	33.2775	DCTN3	TUBB4B	TUBA4A	PSMB6	PSMD9	PSMB7	PSMA3	PSMA4	PSMB5	PSMD4	PPP2R1A	PSMB1	MAPRE1	RAB8A	CLASP1
Hh Mutants Are Degraded By ERAD R-HSA-5362768	8/55	7.3843e-05	0.000646864	0	0	6.56569	62.4631	PSMB6	PSMD9	PSMB7	PSMA3	PSMA4	PSMB5	PSMD4	PSMB1
Fcgamma Receptor (FCGR) Dependent Phagocytosis R-HSA-2029480	10/87	7.58165e-05	0.000658881	0	0	5.02173	47.6421	ACTR3	CDC42	ACTR2	ARPC2	PRKCSH	SRC	ARPC1B	ARPC1A	ARPC5	ACTG1
Integration Of Energy Metabolism R-HSA-163685	11/105	7.91612e-05	0.000682532	0	0	4.52996	42.7811	PKLR	PPP2R1A	PRKAR1A	GNAQ	GNB2	GNA11	GNB1	PPP2R5D	TKT	PRKACB	ACACA
Mitotic G2-G2/M Phases R-HSA-453274	15/184	8.2209e-05	0.000703272	0	0	3.45011	32.4526	DCTN3	TUBB4B	TUBA4A	PSMB6	PSMD9	PSMB7	PSMA3	PSMA4	PSMB5	PSMD4	PPP2R1A	PSMB1	MAPRE1	RAB8A	CLASP1
Stabilization Of P53 R-HSA-69541	8/56	8.42441e-05	0.000715095	0	0	6.42857	60.3115	PSMB6	PSMD9	PSMB7	PSMA3	PSMA4	PSMB5	PSMD4	PSMB1
Cell Cycle, Mitotic R-HSA-69278	29/523	8.96459e-05	0.000755094	0	0	2.30856	21.5149	RAB1A	MCM7	SRC	USO1	DCTN3	PSMB6	PSMD9	TUBA1C	PSMB7	TUBB6	PSMB5	PSMD4	TUBB3	PPP2R1A	PSMB1	TPR	RAB8A	CLASP1	NEK9	PPP2R5D	TUBB4B	TUBA4A	DYNC1LI1	DYNC1LI2	PSMA3	TUBB2A	PSMA4	MAPRE1	KPNB1
Programmed Cell Death R-HSA-5357801	16/208	9.59145e-05	0.000801728	0	0	3.24194	29.9946	BCAP31	GSN	ROCK1	PSMB6	PSMD9	PSMB7	PSMA3	PSMA4	PSMB5	CASP8	PSMD4	FNTA	C1QBP	PSMB1	VIM	KPNB1
MAPK1/MAPK3 Signaling R-HSA-5684996	19/277	0.000102995	0.000854391	0	0	2.87254	26.3723	CAMK2D	SRC	CUL3	FN1	PPP2R5D	PTPN11	PSMB6	PSMD9	PSMB7	PSMA3	PSMA4	PSMB5	PSMD4	FNTA	PPP2R1A	PSMB1	NCAM1	TLN1	VCL
Regulation Of Expression Of SLITs And ROBOs R-HSA-9010553	14/167	0.000104577	0.000860993	0	0	3.55264	32.562	NCBP1	RPL12	RPLP0	RPS27L	PSMB6	PSMD9	PSMB7	RPS28	PSMA3	PSMA4	PSMB5	PSMD4	PSMB1	RPL28
Hh Mutants Abrogate Ligand Secretion R-HSA-5387390	8/58	0.000108706	0.000881723	0	0	6.17079	56.32	PSMB6	PSMD9	PSMB7	PSMA3	PSMA4	PSMB5	PSMD4	PSMB1
Metabolism Of Polyamines R-HSA-351202	8/58	0.000108706	0.000881723	0	0	6.17079	56.32	PSMB6	PSMD9	PSMB7	PSMA3	PSMA4	PSMB5	PSMD4	PSMB1
Sealing Of Nuclear Envelope (NE) By ESCRT-III R-HSA-9668328	6/31	0.000116725	0.000939805	0	0	9.23146	83.5973	TUBA1C	TUBB6	TUBB2A	TUBB3	TUBB4B	TUBA4A
Nef-mediated Downmodulation Of Cell Surface Receptors By Recruitment To Clathrin Adapters R-HSA-164938	5/20	0.000121559	0.000971582	0	0	12.8028	115.418	AP1G1	AP1S1	ATP6V1H	AP2M1	AP1M1
SCF(Skp2)-mediated Degradation Of P27/P21 R-HSA-187577	8/59	0.000122978	0.000975801	0	0	6.04949	54.4666	PSMB6	PSMD9	PSMB7	PSMA3	PSMA4	PSMB5	PSMD4	PSMB1
Separation Of Sister Chromatids R-HSA-2467813	14/170	0.000126434	0.00099601	0	0	3.48378	31.2697	PPP2R5D	PSMB6	PSMD9	DYNC1LI1	PSMB7	DYNC1LI2	PSMA3	PSMA4	PSMB5	PSMD4	PPP2R1A	PSMB1	MAPRE1	CLASP1
Defective CFTR Causes Cystic Fibrosis R-HSA-5678895	8/60	0.000138762	0.00108531	0	0	5.93284	52.7	PSMB6	PSMD9	PSMB7	PSMA3	PSMA4	PSMB5	PSMD4	PSMB1
Deregulated CDK5 Triggers Neurodegenerative Pathways In Alzheimers Disease Models R-HSA-8862803	5/21	0.000156205	0.00121308	0	0	12.002	105.189	PRDX2	CAPNS1	PRDX1	CAPN2	ERC2
Formation Of Xylulose-5-Phosphate R-HSA-5661270	3/5	0.000160505	0.00122904	0	0	57.4244	501.727	DCXR	AKR1A1	SORD
Maturation Of Spike Protein R-HSA-9683686	3/5	0.000160505	0.00122904	0	0	57.4244	501.727	GANAB	PRKCSH	CANX
FCERI Mediated NF-kB Activation R-HSA-2871837	9/78	0.000167379	0.00123563	0	0	5.03561	43.7859	PSMB6	PSMD9	PSMB7	PSMA3	PSMA4	PSMB5	PSMD4	PSMB1	UBE2V1
Cooperation Of Prefoldin And TriC/CCT In Actin And Tubulin Folding R-HSA-389958	6/33	0.000168136	0.00123563	0	0	8.54677	74.2778	TUBA1C	TUBB6	TUBB2A	TUBB3	TUBB4B	TUBA4A
Diseases Of Carbohydrate Metabolism R-HSA-5663084	6/33	0.000168136	0.00123563	0	0	8.54677	74.2778	NAGLU	GBE1	DCXR	GUSB	GNS	GYG1
Keratan Sulfate/Keratin Metabolism R-HSA-1638074	6/33	0.000168136	0.00123563	0	0	8.54677	74.2778	HEXB	HEXA	ST3GAL4	B3GNT2	PRELP	GNS
Signal Amplification R-HSA-392518	6/33	0.000168136	0.00123563	0	0	8.54677	74.2778	SRC	GNA11	GNAQ	GNB2	GNB1	MAPK14
Striated Muscle Contraction R-HSA-390522	6/33	0.000168136	0.00123563	0	0	8.54677	74.2778	ACTN3	TPM4	TPM3	TPM2	TPM1	VIM
Asymmetric Localization Of PCP Proteins R-HSA-4608870	8/62	0.000175356	0.00127162	0	0	5.71252	49.4058	PSMB6	PSMD9	PSMB7	PSMA3	PSMA4	PSMB5	PSMD4	PSMB1
Regulation Of Actin Dynamics For Phagocytic Cup Formation R-HSA-2029482	8/62	0.000175356	0.00127162	0	0	5.71252	49.4058	ACTR3	CDC42	ACTR2	ARPC2	ARPC1B	ARPC1A	ARPC5	ACTG1
Hyaluronan Uptake And Degradation R-HSA-2160916	4/12	0.000178422	0.00127694	0	0	19.1732	165.491	HEXB	CHORDC1	HEXA	GUSB
Keratan Sulfate Degradation R-HSA-2022857	4/12	0.000178422	0.00127694	0	0	19.1732	165.491	HEXB	HEXA	PRELP	GNS
Downstream Signaling Events Of B Cell Receptor (BCR) R-HSA-1168372	9/79	0.000184687	0.00131319	0	0	4.96342	42.6698	PSMB6	PSMD9	PSMB7	PSMA3	PSMA4	PSMB5	PSMD4	PSMB1	PPIA
Signaling By Hedgehog R-HSA-5358351	12/135	0.000186123	0.00131487	0	0	3.77854	32.4542	PSMB6	PSMD9	PSMB7	PSMA3	PSMA4	PSMB5	PSMD4	PRKAR1A	CUL3	PSMB1	P4HB	PRKACB
TCR Signaling R-HSA-202403	11/116	0.000194148	0.00136277	0	0	4.05309	34.6413	VASP	ENAH	PSMB6	PSMD9	PSMB7	PSMA3	PSMA4	PSMB5	PSMD4	PSMB1	UBE2V1
Autodegradation Of Cdh1 By Cdh1:APC/C R-HSA-174084	8/63	0.000196428	0.00136999	0	0	5.60837	47.8686	PSMB6	PSMD9	PSMB7	PSMA3	PSMA4	PSMB5	PSMD4	PSMB1
Hedgehog Off State R-HSA-5610787	10/98	0.000206654	0.00143219	0	0	4.39152	37.2597	PSMB6	PSMD9	PSMB7	PSMA3	PSMA4	PSMB5	PSMD4	PRKAR1A	PSMB1	PRKACB
Oxygen-dependent Proline Hydroxylation Of Hypoxia-inducible Factor Alpha R-HSA-1234176	8/64	0.000219535	0.00151189	0	0	5.50794	46.3989	PSMB6	PSMD9	PSMB7	PSMA3	PSMA4	PSMB5	PSMD4	PSMB1
L1CAM Interactions R-HSA-373760	10/99	0.00022471	0.00153632	0	0	4.34196	36.4755	LYPLA2	SRC	DPYSL2	RDX	CLTC	MSN	NCAM1	EZR	L1CAM	AP2M1
Diseases Of Metabolism R-HSA-5668914	17/247	0.000225888	0.00153632	0	0	2.87559	24.1419	GBE1	HEXB	DCXR	HEXA	GFPT1	PRELP	GNS	ACACA	ADAMTS4	GCLC	NAGLU	ADAMTS1	HPRT1	GCLM	GUSB	GYG1	PGM1
RAF/MAP Kinase Cascade R-HSA-5673001	18/271	0.000231481	0.00156464	0	0	2.77024	23.1897	CAMK2D	SRC	CUL3	FN1	PPP2R5D	PSMB6	PSMD9	PSMB7	PSMA3	PSMA4	PSMB5	PSMD4	FNTA	PPP2R1A	PSMB1	NCAM1	TLN1	VCL
N-glycan Trimming In ER And Calnexin/Calreticulin Cycle R-HSA-532668	6/35	0.00023596	0.00157547	0	0	7.95652	66.4517	PDIA3	GANAB	PRKCSH	CANX	CALR	UGGT1
RHOBTB GTPase Cycle R-HSA-9706574	6/35	0.00023596	0.00157547	0	0	7.95652	66.4517	ROCK1	ROCK2	CUL3	ACTN1	VIM	ACTG1
Transcriptional Regulation By RUNX2 R-HSA-8878166	11/119	0.000243132	0.00161351	0	0	3.9399	32.7875	YAP1	PSMB6	LGALS3	PSMD9	PSMB7	PSMA3	PSMA4	PSMB5	PSMD4	SRC	PSMB1
p53-Dependent G1 DNA Damage Response R-HSA-69563	8/65	0.000244823	0.00161495	0	0	5.41103	44.9926	PSMB6	PSMD9	PSMB7	PSMA3	PSMA4	PSMB5	PSMD4	PSMB1
Advanced Glycosylation Endproduct Receptor Signaling R-HSA-879415	4/13	0.000252518	0.00164588	0	0	17.042	141.176	LGALS3	PRKCSH	CAPZA1	CAPZA2
Glycogen Synthesis R-HSA-3322077	4/13	0.000252518	0.00164588	0	0	17.042	141.176	UGP2	GBE1	GYG1	PGM1
Activation Of NF-kappaB In B Cells R-HSA-1169091	8/66	0.000272447	0.00175488	0	0	5.31746	43.6461	PSMB6	PSMD9	PSMB7	PSMA3	PSMA4	PSMB5	PSMD4	PSMB1
COPII-mediated Vesicle Transport R-HSA-204005	8/66	0.000272447	0.00175488	0	0	5.31746	43.6461	NSF	RAB1A	TRAPPC3	SEC23A	USO1	SEC22B	SEC24C	NAPG
APC/C:Cdc20 Mediated Degradation Of Securin R-HSA-174154	8/67	0.000302567	0.00191509	0	0	5.22706	42.356	PSMB6	PSMD9	PSMB7	PSMA3	PSMA4	PSMB5	PSMD4	PSMB1
G1/S DNA Damage Checkpoints R-HSA-69615	8/67	0.000302567	0.00191509	0	0	5.22706	42.356	PSMB6	PSMD9	PSMB7	PSMA3	PSMA4	PSMB5	PSMD4	PSMB1
Regulation Of PTEN Stability And Activity R-HSA-8948751	8/67	0.000302567	0.00191509	0	0	5.22706	42.356	PSMB6	PSMD9	PSMB7	PSMA3	PSMA4	PSMB5	PSMD4	PSMB1
Mitochondrial Fatty Acid Beta-Oxidation Of Unsaturated Fatty Acids R-HSA-77288	3/6	0.000314899	0.00198169	0	0	38.2809	308.669	HADHB	ACADL	ECI1
Hedgehog On State R-HSA-5632684	9/85	0.000322752	0.00201951	0	0	4.57016	36.7378	PSMB6	PSMD9	PSMB7	PSMA3	PSMA4	PSMB5	PSMD4	CUL3	PSMB1
Apoptotic Execution Phase R-HSA-75153	7/52	0.000341293	0.00212339	0	0	5.98904	47.8091	BCAP31	CASP8	GSN	FNTA	ROCK1	VIM	KPNB1
Apoptotic Cleavage Of Cellular Proteins R-HSA-111465	6/38	0.000376106	0.00231369	0	0	7.20949	56.8514	BCAP31	CASP8	GSN	ROCK1	FNTA	VIM
HSP90 Chaperone Cycle For Steroid Hormone Receptors (SHR) In Presence Of Ligand R-HSA-3371497	6/38	0.000376106	0.00231369	0	0	7.20949	56.8514	DYNC1LI1	DYNC1LI2	CAPZB	CAPZA1	DCTN3	CAPZA2
Antigen Processing: Ubiquitination And Proteasome Degradation R-HSA-983168	19/307	0.000382716	0.00234119	0	0	2.5693	20.2158	CUL5	FBXO2	CUL3	NEDD4L	LNPEP	UBE2Z	UBE2L3	PSMB6	PSMD9	PSMB7	PSMA3	PSMA4	PSMB5	PSMD4	PSMB1	UBE2V2	UBA3	UBA1	UBE2V1
Opioid Signaling R-HSA-111885	9/88	0.000418637	0.00253264	0	0	4.39593	34.1938	CAMK2D	PPP2R1A	PRKAR1A	GNA11	GNAQ	GNB2	GNB1	PPP2R5D	PRKACB
Regulation Of mRNA Stability By Proteins That Bind AU-rich Elements R-HSA-450531	9/88	0.000418637	0.00253264	0	0	4.39593	34.1938	PSMB6	PSMD9	PSMB7	PSMA3	PSMA4	PSMB5	PSMD4	PSMB1	MAPK14
RHO GTPase Cycle R-HSA-9012999	24/441	0.000466454	0.00280641	0	0	2.2492	17.2522	BCAP31	TPM4	ROCK1	TPM3	ROCK2	SRC	PRKCSH	MCAM	CUL3	ACTN1	CLTC	HSPE1	ACTG1	CDC42	ANLN	ACTC1	CAPZB	C1QBP	ARHGDIA	ARHGDIB	CKB	VIM	GIT1	RAB7A
Golgi Associated Vesicle Biogenesis R-HSA-432722	7/55	0.000484639	0.00289989	0	0	5.61386	42.8456	VAMP8	VAMP7	AP1G1	CLTC	AP1S1	SNX9	AP1M1
Switching Of Origins To A Post-Replicative State R-HSA-69052	9/90	0.000494723	0.00290856	0	0	4.28694	32.6301	PSMB6	PSMD9	PSMB7	PSMA3	PSMA4	PSMB5	MCM7	PSMD4	PSMB1
CDK-mediated Phosphorylation And Removal Of Cdc6 R-HSA-69017	8/72	0.000496714	0.00290856	0	0	4.81746	36.6488	PSMB6	PSMD9	PSMB7	PSMA3	PSMA4	PSMB5	PSMD4	PSMB1
Cdc20:Phospho-APC/C Mediated Degradation Of Cyclin A R-HSA-174184	8/72	0.000496714	0.00290856	0	0	4.81746	36.6488	PSMB6	PSMD9	PSMB7	PSMA3	PSMA4	PSMB5	PSMD4	PSMB1
Regulation Of RUNX2 Expression And Activity R-HSA-8939902	8/72	0.000496714	0.00290856	0	0	4.81746	36.6488	PSMB6	PSMD9	PSMB7	PSMA3	PSMA4	PSMB5	PSMD4	PSMB1
Assembly Of Pre-Replicative Complex R-HSA-68867	10/110	0.000527033	0.00306969	0	0	3.86215	29.1525	PSMB6	PSMD9	PSMB7	PSMA3	PSMA4	PSMB5	PSMD4	MCM7	PSMB1	KPNB1
APC/C:Cdh1 Mediated Degradation Of Cdc20 And APC/C:Cdh1 Targets In Late Mitosis/Early G1 R-HSA-174178	8/73	0.000545571	0.0031137	0	0	4.7431	35.6381	PSMB6	PSMD9	PSMB7	PSMA3	PSMA4	PSMB5	PSMD4	PSMB1
APC:Cdc20 Mediated Degradation Of Cell Cycle Proteins Before Cycle Checkpoint Satisfied R-HSA-179419	8/73	0.000545571	0.0031137	0	0	4.7431	35.6381	PSMB6	PSMD9	PSMB7	PSMA3	PSMA4	PSMB5	PSMD4	PSMB1
Cellular Response To Hypoxia R-HSA-1234174	8/73	0.000545571	0.0031137	0	0	4.7431	35.6381	PSMB6	PSMD9	PSMB7	PSMA3	PSMA4	PSMB5	PSMD4	PSMB1
Role Of Nef In HIV-1 Replication And Disease Pathogenesis R-HSA-164952	5/27	0.000545963	0.0031137	0	0	8.72602	65.5582	AP1G1	AP1S1	ATP6V1H	AP2M1	AP1M1
SARS-CoV Infections R-HSA-9679506	21/369	0.00058596	0.00332449	0	0	2.35234	17.5067	SEC23A	ROCK1	PRKCSH	ROCK2	CUL3	CNBP	RPS27L	ATP1B3	ISG15	PTPN11	TUFM	RPS28	GANAB	FNTA	CANX	TPR	ST3GAL4	MASP1	UBE2V1	SEC24C	AP2M1
Hyaluronan Metabolism R-HSA-2142845	4/16	0.000604693	0.00341309	0	0	12.7795	94.7064	HEXB	HEXA	CHORDC1	GUSB
Metabolism Of Porphyrins R-HSA-189445	5/28	0.000650794	0.00362206	0	0	8.3462	61.2387	ALAD	CPOX	HMOX1	BLVRB	GUSB
APC/C:Cdc20 Mediated Degradation Of Mitotic Proteins R-HSA-176409	8/75	0.000654948	0.00362206	0	0	4.60104	33.73	PSMB6	PSMD9	PSMB7	PSMA3	PSMA4	PSMB5	PSMD4	PSMB1
Nuclear Envelope (NE) Reassembly R-HSA-2995410	8/75	0.000654948	0.00362206	0	0	4.60104	33.73	TUBA1C	TUBB6	TUBB2A	PPP2R1A	TUBB3	TUBB4B	TUBA4A	KPNB1
Sensory Processing Of Sound R-HSA-9659379	8/75	0.000654948	0.00362206	0	0	4.60104	33.73	GSN	CAPZB	CTBP2	CAPZA1	RDX	CAPZA2	MSN	EZR
Downstream TCR Signaling R-HSA-202424	9/94	0.000681049	0.00374748	0	0	4.08436	29.7827	PSMB6	PSMD9	PSMB7	PSMA3	PSMA4	PSMB5	PSMD4	PSMB1	UBE2V1
Activation Of APC/C And APC/C:Cdc20 Mediated Degradation Of Mitotic Proteins R-HSA-176814	8/76	0.000715907	0.00391959	0	0	4.53315	32.8289	PSMB6	PSMD9	PSMB7	PSMA3	PSMA4	PSMB5	PSMD4	PSMB1
Platelet Sensitization By LDL R-HSA-432142	4/17	0.000774845	0.00422117	0	0	11.7959	84.4921	PPP2R1A	PPP2R5D	PTPN11	MAPK14
ABC Transporter Disorders R-HSA-5619084	8/77	0.000781353	0.00423555	0	0	4.46722	31.9606	PSMB6	PSMD9	PSMB7	PSMA3	PSMA4	PSMB5	PSMD4	PSMB1
Cell Cycle R-HSA-1640170	31/654	0.000793891	0.00428232	0	0	1.95158	13.9314	RAB1A	MCM7	SRC	USO1	DCTN3	PSMB6	PSMD9	TUBA1C	PSMB7	TUBB6	PSMB5	PSMD4	TUBB3	PPP2R1A	PSMB1	TPR	RAB8A	CLASP1	NEK9	PPP2R5D	TUBB4B	TUBA4A	DYNC1LI1	DYNC1LI2	PSMA3	TUBB2A	PSMA4	DKC1	UBE2V2	MAPRE1	KPNB1
Intra-Golgi And Retrograde Golgi-to-ER Traffic R-HSA-6811442	13/181	0.000810744	0.00435179	0	0	2.99599	21.3241	NSF	RAB1A	DCTN3	M6PR	UBE2Z	NAPG	DYNC1LI1	DYNC1LI2	CAPZB	CAPZA1	CAPZA2	SEC22B	PAFAH1B2
Selective Autophagy R-HSA-9663891	7/61	0.000913374	0.00487876	0	0	4.98856	34.9118	DYNC1LI1	DYNC1LI2	SRC	VDAC1	PARK7	UBE2V1	SQSTM1
RUNX1 Regulates Transcription Of Genes Involved In Differentiation Of HSCs R-HSA-8939236	9/98	0.000921066	0.00489596	0	0	3.89999	27.2609	YAP1	PSMB6	PSMD9	PSMB7	PSMA3	PSMA4	PSMB5	PSMD4	PSMB1
Intracellular Signaling By Second Messengers R-HSA-9006925	18/306	0.000972254	0.00513442	0	0	2.42915	16.8483	CAMK2D	SRC	PPP2R5D	PTPN11	IL1RAP	PSMB6	PSMD9	MOV10	PSMB7	PSMA3	PSMA4	PSMB5	PSMD4	VAPA	PPP2R1A	PRKAR1A	PSMB1	PRKACB
RHO GTPases Activate Formins R-HSA-5663220	10/119	0.000975305	0.00513442	0	0	3.54161	24.5532	CDC42	DYNC1LI1	DYNC1LI2	PPP2R1A	SRC	PPP2R5D	PFN1	MAPRE1	CLASP1	ACTG1
Regulation Of APC/C Activators Between G1/S And Early Anaphase R-HSA-176408	8/80	0.00100701	0.00527598	0	0	4.28042	29.5382	PSMB6	PSMD9	PSMB7	PSMA3	PSMA4	PSMB5	PSMD4	PSMB1
Citric Acid (TCA) Cycle And Respiratory Electron Transport R-HSA-1428517	12/163	0.00102696	0.00535486	0	0	3.07343	21.1487	LDHB	LDHA	ATP5F1B	MDH2	GLO1	SUCLG1	VDAC1	ETFA	ETFB	SDHA	COX6B1	IDH3A
Transferrin Endocytosis And Recycling R-HSA-917977	5/31	0.0010563	0.00548173	0	0	7.38204	50.589	ATP6V1A	TF	ATP6V1B2	ATP6V1H	ATP6V1E1
TNFR2 Non-Canonical NF-kB Pathway R-HSA-5668541	9/100	0.00106454	0.00549847	0	0	3.81389	26.1068	PSMB6	PSMD9	PSMB7	PSMA3	PSMA4	PSMB5	PSMD4	PSMB1	UBA3
Signaling By NOTCH4 R-HSA-9013694	8/81	0.00109285	0.00561816	0	0	4.22157	28.7868	PSMB6	PSMD9	PSMB7	PSMA3	PSMA4	PSMB5	PSMD4	PSMB1
Cyclin E Associated Events During G1/S Transition R-HSA-69202	8/82	0.00118442	0.00606048	0	0	4.16431	28.0612	PSMB6	PSMD9	PSMB7	PSMA3	PSMA4	PSMB5	PSMD4	PSMB1
RHO GTPases Activate ROCKs R-HSA-5627117	4/19	0.0012117	0.00615749	0	0	10.222	68.6485	MYL6	ROCK1	ROCK2	MYH10
Neddylation R-HSA-8951664	15/237	0.0012229	0.00615749	0	0	2.61923	17.5659	CUL5	FBXO2	CUL3	PSMB6	PSMD9	PSMB7	PSMA3	NPLOC4	PSMA4	PSMB5	PSMD4	PSMB1	UBA3	SQSTM1	CUL4B
ABC-family Proteins Mediated Transport R-HSA-382556	9/102	0.0012256	0.00615749	0	0	3.73148	25.0171	PSMB6	PSMD9	PSMB7	PSMA3	PSMA4	PSMB5	PSMD4	PSMB1	ABCF1
Thrombin Signaling Thru Proteinase Activated Receptors (PARs) R-HSA-456926	5/32	0.00122587	0.00615749	0	0	7.10826	47.6545	SRC	GNA11	GNAQ	GNB2	GNB1
ATF6 (ATF6-alpha) Activates Chaperone Genes R-HSA-381183	3/9	0.00124865	0.00621486	0	0	19.1375	127.948	HSPA5	CALR	HSP90B1
Formation Of Annular Gap Junctions R-HSA-196025	3/9	0.00124865	0.00621486	0	0	19.1375	127.948	CLTC	CLTB	AP2M1
IRE1alpha Activates Chaperones R-HSA-381070	6/48	0.00134757	0.00667689	0	0	5.49012	36.2867	MYDGF	HSPA5	GFPT1	HYOU1	TLN1	PDIA6
Cyclin A:Cdk2-associated Events At S Phase Entry R-HSA-69656	8/84	0.00138589	0.00683582	0	0	4.0543	26.683	PSMB6	PSMD9	PSMB7	PSMA3	PSMA4	PSMB5	PSMD4	PSMB1
Extracellular Matrix Organization R-HSA-1474244	17/291	0.00143293	0.00703614	0	0	2.4083	15.7696	ACTN1	FN1	LMNB2	ADAMTS4	CAPNS1	ADAMTS1	SERPINH1	TIMP2	CAPN2	ITGA6	NCAM1	TIMP1	P4HB	PPIB	ERC2	CTSD	CTSB
Mitotic G1 Phase And G1/S Transition R-HSA-453279	11/147	0.00144054	0.00704193	0	0	3.12422	20.441	PSMB6	PSMD9	PSMB7	PSMA3	PSMA4	PSMB5	PSMD4	MCM7	PPP2R1A	SRC	PSMB1
Sema4D Induced Cell Migration And Growth-Cone Collapse R-HSA-416572	4/20	0.00148423	0.00722327	0	0	9.58268	62.4106	MYL6	ROCK1	ROCK2	MYH10
Sensory Processing Of Sound By Inner Hair Cells Of Cochlea R-HSA-9662360	7/67	0.00159659	0.00771848	0	0	4.48832	28.9042	CAPZB	CTBP2	CAPZA1	RDX	CAPZA2	MSN	EZR
DNA Replication Pre-Initiation R-HSA-69002	10/127	0.00160009	0.00771848	0	0	3.29809	21.2321	PSMB6	PSMD9	PSMB7	PSMA3	PSMA4	PSMB5	PSMD4	MCM7	PSMB1	KPNB1
APC/C-mediated Degradation Of Cell Cycle Proteins R-HSA-174143	8/87	0.00173816	0.00828579	0	0	3.89974	24.7826	PSMB6	PSMD9	PSMB7	PSMA3	PSMA4	PSMB5	PSMD4	PSMB1
Gap Junction Degradation R-HSA-190873	3/10	0.00174999	0.00828579	0	0	16.4028	104.127	CLTC	CLTB	AP2M1
Nef Mediated Downregulation Of MHC Class I Complex Cell Surface Expression R-HSA-164940	3/10	0.00174999	0.00828579	0	0	16.4028	104.127	AP1G1	AP1S1	AP1M1
Urea Cycle R-HSA-70635	3/10	0.00174999	0.00828579	0	0	16.4028	104.127	TINAGL1	ASL	ASS1
Cell Cycle Checkpoints R-HSA-69620	16/271	0.00175553	0.00828579	0	0	2.43302	15.4375	MCM7	PPP2R5D	PSMB6	PSMD9	DYNC1LI1	PSMB7	DYNC1LI2	PSMA3	PSMA4	PSMB5	PSMD4	PPP2R1A	PSMB1	UBE2V2	MAPRE1	CLASP1
CTLA4 Inhibitory Signaling R-HSA-389513	4/21	0.00179671	0.00834492	0	0	9.01853	57.0133	SRC	PPP2R1A	PPP2R5D	PTPN11
Citric Acid Cycle (TCA Cycle) R-HSA-71403	4/21	0.00179671	0.00834492	0	0	9.01853	57.0133	MDH2	SUCLG1	SDHA	IDH3A
RHO GTPases Activate PAKs R-HSA-5627123	4/21	0.00179671	0.00834492	0	0	9.01853	57.0133	CDC42	MYL6	FLNA	MYH10
G1/S Transition R-HSA-69206	10/129	0.00179854	0.00834492	0	0	3.24232	20.494	PSMB6	PSMD9	PSMB7	PSMA3	PSMA4	PSMB5	PSMD4	MCM7	PPP2R1A	PSMB1
Leishmania Infection R-HSA-9658195	15/247	0.00183765	0.0084904	0	0	2.50503	15.7799	ACTR3	ACTR2	SRC	ARPC1B	ARPC1A	ARPC5	MAPK14	ACTG1	CDC42	ARPC2	PRKAR1A	GNB2	GNB1	HMOX1	PRKACB
Fc Epsilon Receptor (FCERI) Signaling R-HSA-2454202	10/130	0.00190497	0.00876448	0	0	3.21514	20.1373	PSMB6	PSMD9	MAPK9	PSMB7	PSMA3	PSMA4	PSMB5	PSMD4	PSMB1	UBE2V1
Degradation Of Extracellular Matrix R-HSA-1474228	9/109	0.00195051	0.00889921	0	0	3.46903	21.6456	ADAMTS4	CAPNS1	ADAMTS1	CAPN2	TIMP2	TIMP1	ERC2	CTSD	CTSB
Signaling By B Cell Receptor (BCR) R-HSA-983705	9/109	0.00195051	0.00889921	0	0	3.46903	21.6456	PSMB6	PSMD9	PSMB7	PSMA3	PSMA4	PSMB5	PSMD4	PSMB1	PPIA
Unfolded Protein Response (UPR) R-HSA-381119	8/89	0.00200984	0.00913183	0	0	3.80306	23.6158	MYDGF	HSPA5	GFPT1	HYOU1	CALR	TLN1	PDIA6	HSP90B1
Mitochondrial Fatty Acid Beta-Oxidation R-HSA-77289	5/36	0.00211022	0.009509	0	0	6.18979	38.1351	HADHB	ACAA2	ACADL	ECI1	DBI
RHOH GTPase Cycle R-HSA-9013407	5/36	0.00211022	0.009509	0	0	6.18979	38.1351	ROCK1	ROCK2	ARHGDIA	ARHGDIB	RAB7A
Response Of Mtb To Phagocytosis R-HSA-9637690	4/22	0.002152	0.00965755	0	0	8.51706	52.3063	PGK1	ATP6V1H	KPNB1	RAB7A
Diseases Of Programmed Cell Death R-HSA-9645723	7/71	0.00223726	0.0099992	0	0	4.20693	25.6728	PRDX2	CASP8	CAPNS1	C1QBP	PRDX1	CAPN2	ERC2
ATF6 (ATF6-alpha) Activates Chaperones R-HSA-381033	3/11	0.00236072	0.0103815	0	0	14.3517	86.8102	HSPA5	CALR	HSP90B1
Ethanol Oxidation R-HSA-71384	3/11	0.00236072	0.0103815	0	0	14.3517	86.8102	ALDH2	ADH7	ADH5
Mucopolysaccharidoses R-HSA-2206281	3/11	0.00236072	0.0103815	0	0	14.3517	86.8102	NAGLU	GUSB	GNS
WNT5A-dependent Internalization Of FZD2, FZD5 And ROR2 R-HSA-5140745	3/11	0.00236072	0.0103815	0	0	14.3517	86.8102	CLTC	CLTB	AP2M1
Transcriptional Regulation By RUNX1 R-HSA-8878171	13/204	0.00238195	0.0104237	0	0	2.63208	15.8973	YAP1	SRC	PTPN11	PSMB6	LGALS3	PSMD9	MOV10	PSMB7	PSMA3	PSMA4	PSMB5	PSMD4	PSMB1
RHOV GTPase Cycle R-HSA-9013424	5/37	0.00238937	0.0104237	0	0	5.99606	36.1965	CDC42	TPM4	TPM3	CLTC	GIT1
Influenza Infection R-HSA-168255	11/157	0.00242769	0.0105489	0	0	2.90873	17.5129	RPS28	RPL12	TPR	CLTC	RPLP0	CANX	RPS27L	ISG15	CALR	RPL28	KPNB1
RHOBTB1 GTPase Cycle R-HSA-9013422	4/23	0.00255293	0.0110492	0	0	8.06838	48.1724	ROCK1	ROCK2	CUL3	VIM
Signaling By RAF1 Mutants R-HSA-9656223	5/38	0.00269441	0.0116157	0	0	5.81406	34.3993	CAMK2D	SRC	FN1	TLN1	VCL
RHOG GTPase Cycle R-HSA-9013408	7/74	0.00283566	0.0121766	0	0	4.01794	23.5672	CDC42	PRKCSH	ARHGDIA	MCAM	ARHGDIB	HSPE1	RAB7A
Aggrephagy R-HSA-9646399	4/24	0.00300227	0.0125957	0	0	7.66457	44.5188	DYNC1LI1	DYNC1LI2	PARK7	UBE2V1
DARPP-32 Events R-HSA-180024	4/24	0.00300227	0.0125957	0	0	7.66457	44.5188	PPP2R1A	PRKAR1A	PPP2R5D	PRKACB
G-protein Activation R-HSA-202040	4/24	0.00300227	0.0125957	0	0	7.66457	44.5188	GNA11	GNAQ	GNB2	GNB1
Glycogen Metabolism R-HSA-8982491	4/24	0.00300227	0.0125957	0	0	7.66457	44.5188	UGP2	GBE1	GYG1	PGM1
Sema4D In Semaphorin Signaling R-HSA-400685	4/24	0.00300227	0.0125957	0	0	7.66457	44.5188	MYL6	ROCK1	ROCK2	MYH10
Thromboxane Signaling Thru TP Receptor R-HSA-428930	4/24	0.00300227	0.0125957	0	0	7.66457	44.5188	GNA11	GNAQ	GNB2	GNB1
UCH Proteinases R-HSA-5689603	8/95	0.00302945	0.0126613	0	0	3.53968	20.5279	PSMB6	PSMD9	PSMB7	PSMA3	PSMA4	PSMB5	PSMD4	PSMB1
ALK Mutants Bind TKIs R-HSA-9700645	3/12	0.00308816	0.0127605	0	0	12.7564	73.7342	PRKAR1A	CLTC	FN1
Caspase-mediated Cleavage Of Cytoskeletal Proteins R-HSA-264870	3/12	0.00308816	0.0127605	0	0	12.7564	73.7342	CASP8	GSN	VIM
Regulation Of Glycolysis By Fructose 2,6-Bisphosphate Metabolism R-HSA-9634600	3/12	0.00308816	0.0127605	0	0	12.7564	73.7342	PPP2R1A	PPP2R5D	PRKACB
PTEN Regulation R-HSA-6807070	10/139	0.00311027	0.0128036	0	0	2.98944	17.2582	PSMB6	PSMD9	MOV10	PSMB7	PSMA3	PSMA4	PSMB5	PSMD4	VAPA	PSMB1
Anchoring Of Basal Body To Plasma Membrane R-HSA-5620912	8/97	0.00344639	0.0141341	0	0	3.45978	19.6184	PPP2R1A	SEPTIN2	DCTN3	MAPRE1	TUBB4B	TUBA4A	RAB8A	CLASP1
Basigin Interactions R-HSA-210991	4/25	0.00350275	0.0143116	0	0	7.29921	41.2713	ATP1B3	ITGA6	L1CAM	PPIA
Synthesis Of DNA R-HSA-69239	9/119	0.00353972	0.0144089	0	0	3.15203	17.7892	PSMB6	PSMD9	PSMB7	PSMA3	PSMA4	PSMB5	PSMD4	MCM7	PSMB1
Cell-Cell Communication R-HSA-1500931	9/120	0.00374238	0.0151214	0	0	3.12348	17.4541	VASP	ACTN3	SRC	ACTN1	FLNA	ITGA6	PTPN11	ACTN4	NECTIN2
Glycosaminoglycan Metabolism R-HSA-1630316	9/120	0.00374238	0.0151214	0	0	3.12348	17.4541	NAGLU	HEXB	CHORDC1	HEXA	ST3GAL4	B3GNT2	PRELP	GUSB	GNS
Carboxyterminal Post-Translational Modifications Of Tubulin R-HSA-8955332	5/41	0.00377827	0.0151546	0	0	5.32873	29.7263	TUBA1C	TUBB6	TUBB2A	TUBB3	TUBB4B
Paradoxical Activation Of RAF Signaling By Kinase Inactive BRAF R-HSA-6802955	5/41	0.00377827	0.0151546	0	0	5.32873	29.7263	CAMK2D	SRC	FN1	TLN1	VCL
Suppression Of Phagosomal Maturation R-HSA-9637687	3/13	0.00393885	0.0156838	0	0	11.4802	63.5641	ATP6V1H	KPNB1	RAB7A
Trafficking And Processing Of Endosomal TLR R-HSA-1679131	3/13	0.00393885	0.0156838	0	0	11.4802	63.5641	CNPY3	HSP90B1	CTSB
PIP3 Activates AKT Signaling R-HSA-1257604	15/268	0.00398415	0.0158067	0	0	2.2946	12.6786	SRC	PPP2R5D	PTPN11	IL1RAP	PSMB6	PSMD9	MOV10	PSMB7	PSMA3	PSMA4	PSMB5	PSMD4	VAPA	PPP2R1A	PSMB1
Infection With Mycobacterium Tuberculosis R-HSA-9635486	4/26	0.004057	0.0159799	0	0	6.96707	38.3698	PGK1	ATP6V1H	KPNB1	RAB7A
Insulin Receptor Recycling R-HSA-77387	4/26	0.004057	0.0159799	0	0	6.96707	38.3698	ATP6V1A	ATP6V1B2	ATP6V1H	ATP6V1E1
RHOA GTPase Cycle R-HSA-8980692	10/147	0.00463201	0.0181794	0	0	2.81371	15.123	BCAP31	ANLN	ACTC1	ROCK1	PRKCSH	ROCK2	ARHGDIA	MCAM	C1QBP	ARHGDIB
GPER1 Signaling R-HSA-9634597	5/43	0.00465483	0.0181888	0	0	5.04775	27.1057	SRC	PRKAR1A	GNB2	GNB1	PRKACB
Gap Junction Trafficking And Regulation R-HSA-157858	4/27	0.00466762	0.0181888	0	0	6.66381	35.7654	SRC	CLTC	CLTB	AP2M1
G2/M Checkpoints R-HSA-69481	10/148	0.00485742	0.0188613	0	0	2.79318	14.8799	PSMB6	PSMD9	PSMB7	PSMA3	PSMA4	PSMB5	PSMD4	MCM7	PSMB1	UBE2V2
Pentose Phosphate Pathway R-HSA-71336	3/14	0.00491861	0.0190314	0	0	10.436	55.4644	PGM2	PGLS	TKT
Signaling By BRAF And RAF1 Fusions R-HSA-6802952	6/62	0.00500123	0.0192829	0	0	4.11462	21.7996	CAMK2D	MPRIP	SRC	FN1	TLN1	VCL
Fatty Acid Metabolism R-HSA-8978868	11/173	0.00508433	0.0195345	0	0	2.61928	13.834	HADHB	CBR1	ACAA2	ACADL	ECI1	PPT1	HSD17B4	DBI	LTA4H	PTGR2	ACACA
Cargo Recognition For Clathrin-Mediated Endocytosis R-HSA-8856825	8/104	0.00526452	0.0200859	0	0	3.20635	16.823	VAMP8	TF	NECAP2	VAMP7	CLTC	M6PR	CLTB	AP2M1
Phase I - Functionalization Of Compounds R-HSA-211945	8/104	0.00526452	0.0200859	0	0	3.20635	16.823	NQO2	CYB5R3	ALDH2	EPHX1	VDAC2	ADH7	ADH5	CBR3
Platelet Homeostasis R-HSA-418346	7/83	0.00537903	0.0204515	0	0	3.54049	18.4999	PPP2R1A	GNB2	GNB1	PPP2R5D	PTPN11	MAPK14	PRKG1
Ub-specific Processing Proteases R-HSA-5689880	12/201	0.00578312	0.0219118	0	0	2.45067	12.6278	SNX3	PSMB6	PSMD9	PSMB7	PSMA3	PSMA4	PSMB5	PSMD4	PSMB1	VDAC2	VDAC1	MAT2B
Semaphorin Interactions R-HSA-373755	6/64	0.00584474	0.0220689	0	0	3.97233	20.4266	MYL6	ROCK1	ROCK2	DPYSL2	TLN1	MYH10
GRB2:SOS Provides Linkage To MAPK Signaling For Integrins R-HSA-354194	3/15	0.00603256	0.0225449	0	0	9.56582	48.8869	SRC	FN1	TLN1
WNT5A-dependent Internalization Of FZD4 R-HSA-5099900	3/15	0.00603256	0.0225449	0	0	9.56582	48.8869	CLTC	CLTB	AP2M1
p130Cas Linkage To MAPK Signaling For Integrins R-HSA-372708	3/15	0.00603256	0.0225449	0	0	9.56582	48.8869	SRC	FN1	TLN1
Beta Oxidation Of lauroyl-CoA To decanoyl-CoA-CoA R-HSA-77310	2/5	0.00621374	0.0230715	0	0	25.4706	129.416	HADHB	ACADL
XBP1(S) Activates Chaperone Genes R-HSA-381038	5/46	0.00622707	0.0230715	0	0	4.67768	23.7573	MYDGF	GFPT1	HYOU1	TLN1	PDIA6
Interleukin-4 And Interleukin-13 Signaling R-HSA-6785807	8/107	0.00623667	0.0230715	0	0	3.10871	15.7839	ANXA1	FN1	LIF	LCN2	HMOX1	TIMP1	VIM	HSP90B1
SARS-CoV-2 Infection R-HSA-9694516	15/283	0.00652368	0.0240519	0	0	2.16448	10.8923	SEC23A	PRKCSH	CNBP	RPS27L	ISG15	PTPN11	TUFM	RPS28	GANAB	CANX	TPR	ST3GAL4	MASP1	UBE2V1	SEC24C
DNA Replication R-HSA-69306	10/155	0.00668635	0.024569	0	0	2.65737	13.3073	PSMB6	PSMD9	PSMB7	PSMA3	PSMA4	PSMB5	PSMD4	MCM7	PSMB1	KPNB1
PLC Beta Mediated Events R-HSA-112043	5/47	0.00682496	0.0249637	0	0	4.56607	22.7718	CAMK2D	PRKAR1A	GNA11	GNAQ	PRKACB
MAPK Targets/ Nuclear Events Mediated By MAP Kinases R-HSA-450282	4/30	0.00686216	0.0249637	0	0	5.894	29.3624	MAPK9	PPP2R1A	PPP2R5D	MAPK14
Translation Of Structural Proteins R-HSA-9683701	4/30	0.00686216	0.0249637	0	0	5.894	29.3624	GANAB	PRKCSH	CANX	ST3GAL4
Regulation Of PLK1 Activity At G2/M Transition R-HSA-2565942	7/87	0.00694129	0.0251282	0	0	3.36277	16.7139	PPP2R1A	DCTN3	MAPRE1	TUBB4B	RAB8A	TUBA4A	CLASP1
Signaling By NTRKs R-HSA-166520	9/132	0.00695328	0.0251282	0	0	2.817	13.9964	TF	PPP2R1A	SRC	CLTC	PPP2R5D	PTPN11	MAPK14	AP2M1	CRKL
Cell-extracellular Matrix Interactions R-HSA-446353	3/16	0.00728515	0.0260694	0	0	8.82953	43.4582	VASP	ACTN1	FLNA
Heme Degradation R-HSA-189483	3/16	0.00728515	0.0260694	0	0	8.82953	43.4582	BLVRB	HMOX1	GUSB
Spry Regulation Of FGF Signaling R-HSA-1295596	3/16	0.00728515	0.0260694	0	0	8.82953	43.4582	SRC	PPP2R1A	PTPN11
Neurotransmitter Receptors And Postsynaptic Signal Transmission R-HSA-112314	11/182	0.00736935	0.0262848	0	0	2.48027	12.1792	NSF	CAMK2D	PRKAR1A	SRC	GNB2	GNB1	PRKACB	AP2M1	GIT1	NCALD	PPM1F
Cell Surface Interactions At Vascular Wall R-HSA-202733	9/134	0.00764791	0.0271898	0	0	2.77164	13.5071	ANGPT2	SRC	PROS1	FN1	ATP1B3	ITGA6	PTPN11	L1CAM	PPIA
Pyruvate Metabolism R-HSA-70268	4/31	0.00772229	0.0273654	0	0	5.67542	27.6032	LDHB	LDHA	GLO1	VDAC1
RAB GEFs Exchange GTP For GDP On RABs R-HSA-8876198	7/89	0.00783793	0.0276856	0	0	3.28042	15.906	RAB1A	TRAPPC3	GDI1	GDI2	RAB38	RAB8A	RAB7A
Netrin-1 Signaling R-HSA-373752	5/49	0.00813902	0.0286567	0	0	4.35808	20.9671	CDC42	SRC	PTPN11	EZR	MAPK14
Loss Of Nlp From Mitotic Centrosomes R-HSA-380259	6/69	0.00840157	0.0294863	0	0	3.65613	17.4739	PPP2R1A	DCTN3	MAPRE1	TUBB4B	TUBA4A	CLASP1
Glucagon Signaling In Metabolic Regulation R-HSA-163359	4/32	0.00865035	0.030166	0	0	5.47244	25.9949	PRKAR1A	GNB2	GNB1	PRKACB
RAF Activation R-HSA-5673000	4/32	0.00865035	0.030166	0	0	5.47244	25.9949	CAMK2D	SRC	PPP2R1A	PPP2R5D
Regulation Of RUNX1 Expression And Activity R-HSA-8934593	3/17	0.00868022	0.0301741	0	0	8.19843	38.9155	MOV10	SRC	PTPN11
Toll-like Receptor Cascades R-HSA-168898	10/162	0.00900938	0.0310954	0	0	2.53407	11.9342	MAPK9	CASP8	PPP2R1A	PPP2R5D	PTPN11	CNPY3	UBE2V1	MAPK14	HSP90B1	CTSB
Macroautophagy R-HSA-1632852	8/114	0.00903045	0.0310954	0	0	2.90237	13.6619	ATG3	DYNC1LI1	DYNC1LI2	SRC	VDAC1	PARK7	UBE2V1	SQSTM1
Signaling By NTRK1 (TRKA) R-HSA-187037	8/114	0.00903045	0.0310954	0	0	2.90237	13.6619	TF	PPP2R1A	SRC	CLTC	PPP2R5D	MAPK14	AP2M1	CRKL
Scavenging By Class F Receptors R-HSA-3000484	2/6	0.00916317	0.0313552	0	0	19.102	89.6371	HYOU1	CALR
Virus Assembly And Release R-HSA-168268	2/6	0.00916317	0.0313552	0	0	19.102	89.6371	CANX	CALR
Signaling By Receptor Tyrosine Kinases R-HSA-9006934	22/496	0.00926665	0.0316105	0	0	1.80103	8.43124	YAP1	ATP6V1A	CUL5	ROCK1	NCBP1	ROCK2	SRC	CLTC	PTPN11	PPP2R5D	MAPK14	LMNB2	CRKL	CDC42	TF	PPP2R1A	AXL	ATP6V1B2	ATP6V1H	ATP6V1E1	PRKACB	AP2M1
Signaling By High-Kinase Activity BRAF Mutants R-HSA-6802948	4/33	0.00964836	0.0328104	0	0	5.28346	24.5204	SRC	FN1	TLN1	VCL
VEGFA-VEGFR2 Pathway R-HSA-4420097	7/93	0.00988347	0.0335059	0	0	3.12719	14.4379	CDC42	ROCK1	ROCK2	SRC	AXL	MAPK14	PRKACB
Ephrin Signaling R-HSA-3928664	3/18	0.010221	0.0345433	0	0	7.65147	35.0691	SRC	MYL12A	GIT1
AURKA Activation By TPX2 R-HSA-8854518	6/72	0.010274	0.0346154	0	0	3.4894	15.975	PPP2R1A	DCTN3	MAPRE1	TUBB4B	TUBA4A	CLASP1
G-protein Mediated Events R-HSA-112040	5/52	0.0104239	0.0350128	0	0	4.07927	18.6164	CAMK2D	PRKAR1A	GNA11	GNAQ	PRKACB
RHOC GTPase Cycle R-HSA-9013106	6/73	0.010959	0.0366977	0	0	3.43714	15.5139	ANLN	ROCK1	ROCK2	ARHGDIA	C1QBP	MCAM
Activation Of NMDA Receptors And Postsynaptic Events R-HSA-442755	6/74	0.0116758	0.0389787	0	0	3.38642	15.0704	CAMK2D	PRKAR1A	SRC	PRKACB	GIT1	PPM1F
Scavenging By Class A Receptors R-HSA-3000480	3/19	0.0119103	0.0396406	0	0	7.17289	31.7784	CALR	MASP1	HSP90B1
EML4 And NUDC In Mitotic Spindle Formation R-HSA-9648025	7/97	0.0122934	0.0407916	0	0	2.98759	13.1415	DYNC1LI1	NEK9	DYNC1LI2	PPP2R1A	PPP2R5D	MAPRE1	CLASP1
SARS-CoV-2-host Interactions R-HSA-9705683	11/196	0.0124285	0.0411156	0	0	2.29091	10.052	RPS28	SEC23A	CNBP	TPR	RPS27L	ISG15	PTPN11	MASP1	UBE2V1	SEC24C	TUFM
ChREBP Activates Metabolic Gene Expression R-HSA-163765	2/7	0.0126122	0.041225	0	0	15.2808	66.8242	PKLR	ACACA
Fructose Metabolism R-HSA-5652084	2/7	0.0126122	0.041225	0	0	15.2808	66.8242	SORD	AKR1B1
Nef Mediated CD8 Down-regulation R-HSA-182218	2/7	0.0126122	0.041225	0	0	15.2808	66.8242	ATP6V1H	AP2M1
PP2A-mediated Dephosphorylation Of Key Metabolic Factors R-HSA-163767	2/7	0.0126122	0.041225	0	0	15.2808	66.8242	PPP2R1A	PPP2R5D
SARS-CoV-2 Activates/Modulates Innate And Adaptive Immune Responses R-HSA-9705671	8/121	0.0126668	0.0412801	0	0	2.72159	11.89	SEC23A	CNBP	TPR	ISG15	PTPN11	MASP1	UBE2V1	SEC24C
ROS And RNS Production In Phagocytes R-HSA-1222556	4/36	0.0130808	0.0425028	0	0	4.7874	20.7611	ATP6V1A	ATP6V1B2	ATP6V1H	ATP6V1E1
TCF Dependent Signaling In Response To WNT R-HSA-201681	11/198	0.013326	0.0431715	0	0	2.26617	9.78543	PSMB6	PSMD9	PSMB7	PSMA3	PSMA4	PSMB5	PSMD4	PPP2R1A	CUL3	PSMB1	PPP2R5D
G Beta:Gamma Signaling Thru CDC42 R-HSA-8964616	3/20	0.0137502	0.0444143	0	0	6.75061	28.9378	CDC42	GNB2	GNB1
Regulation Of Insulin Secretion R-HSA-422356	6/77	0.0140235	0.0451638	0	0	3.24283	13.8372	PRKAR1A	GNA11	GNAQ	GNB2	GNB1	PRKACB
Cooperation Of PDCL (PhLP1) And TRiC/CCT In G-protein Beta Folding R-HSA-6814122	4/37	0.0143767	0.0460307	0	0	4.64209	19.6924	GNA11	GNAQ	GNB2	GNB1
MAP2K And MAPK Activation R-HSA-5674135	4/37	0.0143767	0.0460307	0	0	4.64209	19.6924	SRC	FN1	TLN1	VCL
Oncogenic MAPK Signaling R-HSA-6802957	6/78	0.0148741	0.0474844	0	0	3.19763	13.456	CAMK2D	MPRIP	SRC	FN1	TLN1	VCL
Disorders Of Transmembrane Transporters R-HSA-5619115	10/176	0.015455	0.0491955	0	0	2.31868	9.66847	PSMB6	PSMD9	PSMB7	PSMA3	PSMA4	PSMB5	PSMD4	TPR	PSMB1	CP
Intrinsic Pathway Of Fibrin Clot Formation R-HSA-140837	3/21	0.0157424	0.0499528	0	0	6.37525	26.4662	SERPINE2	PROS1	C1QBP
Signaling By NOTCH R-HSA-157118	11/203	0.0157842	0.0499528	0	0	2.20659	9.15457	PSMB6	PSMD9	MOV10	PSMB7	PSMA3	PSMA4	PSMB5	POGLUT1	PSMD4	PSMB1	ST3GAL4
Signaling By VEGF R-HSA-194138	7/102	0.0158679	0.0500732	0	0	2.82962	11.7244	CDC42	ROCK1	ROCK2	SRC	AXL	MAPK14	PRKACB
Axonal Growth Inhibition (RHOA Activation) R-HSA-193634	2/8	0.0165335	0.0512865	0	0	12.7333	52.2368	ARHGDIA	RTN4
Fatty Acids Bound To GPR40 (FFAR1) Regulate Insulin Secretion R-HSA-434316	2/8	0.0165335	0.0512865	0	0	12.7333	52.2368	GNA11	GNAQ
Nef Mediated CD4 Down-regulation R-HSA-167590	2/8	0.0165335	0.0512865	0	0	12.7333	52.2368	ATP6V1H	AP2M1
Netrin Mediated Repulsion Signals R-HSA-418886	2/8	0.0165335	0.0512865	0	0	12.7333	52.2368	SRC	PTPN11
RUNX3 Regulates YAP1-mediated Transcription R-HSA-8951671	2/8	0.0165335	0.0512865	0	0	12.7333	52.2368	YAP1	CCN2
Role Of ABL In ROBO-SLIT Signaling R-HSA-428890	2/8	0.0165335	0.0512865	0	0	12.7333	52.2368	CAP1	CLASP1
Recruitment Of NuMA To Mitotic Centrosomes R-HSA-380320	6/80	0.0166816	0.0515999	0	0	3.11089	12.7342	PPP2R1A	DCTN3	MAPRE1	TUBB4B	TUBA4A	CLASP1
Cellular Response To Starvation R-HSA-9711097	9/153	0.0171594	0.0529208	0	0	2.40358	9.77105	ATP6V1A	RPS28	RPL12	RPLP0	ATP6V1B2	ATP6V1H	RPS27L	ATP6V1E1	RPL28
RHOU GTPase Cycle R-HSA-9013420	4/39	0.0172053	0.0529208	0	0	4.37638	17.7792	CDC42	SRC	CLTC	GIT1
Autophagy R-HSA-9612973	8/128	0.0172763	0.0529902	0	0	2.5619	10.3973	ATG3	DYNC1LI1	DYNC1LI2	SRC	VDAC1	PARK7	UBE2V1	SQSTM1
Centrosome Maturation R-HSA-380287	6/81	0.0176397	0.0538037	0	0	3.06925	12.3924	PPP2R1A	DCTN3	MAPRE1	TUBB4B	TUBA4A	CLASP1
TP53 Regulates Metabolic Genes R-HSA-5628897	6/81	0.0176397	0.0538037	0	0	3.06925	12.3924	PRDX2	MOV10	TIGAR	GNPDA1	PRDX1	COX6B1
ERK/MAPK Targets R-HSA-198753	3/22	0.0178883	0.0541096	0	0	6.0394	24.3002	PPP2R1A	PPP2R5D	MAPK14
Mitochondrial Calcium Ion Transport R-HSA-8949215	3/22	0.0178883	0.0541096	0	0	6.0394	24.3002	VDAC2	VDAC1	PHB2
Nephrin Family Interactions R-HSA-373753	3/22	0.0178883	0.0541096	0	0	6.0394	24.3002	ACTN3	ACTN1	ACTN4
Post NMDA Receptor Activation Events R-HSA-438064	5/61	0.0198152	0.0597731	0	0	3.42209	13.4191	CAMK2D	PRKAR1A	SRC	PRKACB	GIT1
MyD88-independent TLR4 Cascade R-HSA-166166	7/107	0.020124	0.0605378	0	0	2.68745	10.4967	MAPK9	CASP8	PPP2R1A	PPP2R5D	PTPN11	UBE2V1	MAPK14
RHOBTB2 GTPase Cycle R-HSA-9013418	3/23	0.0201886	0.0605658	0	0	5.73713	22.3899	ACTN1	CUL3	ACTG1
Binding And Uptake Of Ligands By Scavenger Receptors R-HSA-2173782	4/41	0.0203582	0.0609077	0	0	4.13939	16.1199	HYOU1	CALR	MASP1	HSP90B1
GP1b-IX-V Activation Signaling R-HSA-430116	2/9	0.0209006	0.062022	0	0	10.9137	42.2141	SRC	FLNA
OAS Antiviral Response R-HSA-8983711	2/9	0.0209006	0.062022	0	0	10.9137	42.2141	FLNA	ABCE1
p75NTR Regulates Axonogenesis R-HSA-193697	2/9	0.0209006	0.062022	0	0	10.9137	42.2141	ARHGDIA	RTN4
MAP Kinase Activation R-HSA-450294	5/62	0.0211147	0.0623196	0	0	3.36188	12.9694	MAPK9	PPP2R1A	PPP2R5D	UBE2V1	MAPK14
RAB Geranylgeranylation R-HSA-8873719	5/62	0.0211147	0.0623196	0	0	3.36188	12.9694	RAB2B	RAB1A	RAB38	RAB8A	RAB7A
Mitotic Prometaphase R-HSA-68877	10/186	0.0218168	0.0642189	0	0	2.1858	8.36086	DYNC1LI1	NEK9	DYNC1LI2	PPP2R1A	DCTN3	PPP2R5D	MAPRE1	TUBB4B	TUBA4A	CLASP1
Glucagon-like Peptide-1 (GLP1) Regulates Insulin Secretion R-HSA-381676	4/42	0.022059	0.0644123	0	0	4.03025	15.3715	PRKAR1A	GNB2	GNB1	PRKACB
RHOF GTPase Cycle R-HSA-9035034	4/42	0.022059	0.0644123	0	0	4.03025	15.3715	CAPZB	ACTN1	MCAM	RAB7A
Vasopressin Regulates Renal Water Homeostasis Via Aquaporins R-HSA-432040	4/42	0.022059	0.0644123	0	0	4.03025	15.3715	PRKAR1A	GNB2	GNB1	PRKACB
Synthesis Of Substrates In N-glycan Biosythesis R-HSA-446219	5/63	0.0224684	0.0654333	0	0	3.30375	12.5398	GMPPB	GMDS	GFPT1	ST3GAL4	NANS
Interleukin-6 Family Signaling R-HSA-6783589	3/24	0.0226438	0.0657691	0	0	5.46365	20.6956	LIF	PTPN11	CRLF1
S Phase R-HSA-69242	9/161	0.0230438	0.0667538	0	0	2.27613	8.58184	PSMB6	PSMD9	PSMB7	PSMA3	PSMA4	PSMB5	PSMD4	MCM7	PSMB1
Nonsense Mediated Decay (NMD) Enhanced By Exon Junction Complex (EJC) R-HSA-975957	7/112	0.025118	0.0724951	0	0	2.55881	9.4271	RPS28	NCBP1	PPP2R1A	RPL12	RPLP0	RPS27L	RPL28
Transmission Across Chemical Synapses R-HSA-112315	12/246	0.0251581	0.0724951	0	0	1.97477	7.27224	NSF	CAMK2D	ALDH2	PRKAR1A	SRC	GNB2	GNB1	PRKACB	GIT1	AP2M1	NCALD	PPM1F
Gap Junction Trafficking R-HSA-190828	3/25	0.0252539	0.0725802	0	0	5.21504	19.1849	CLTC	CLTB	AP2M1
Mitochondrial Protein Import R-HSA-1268020	5/65	0.0253417	0.0726418	0	0	3.19329	11.7363	ATP5F1B	GRPEL1	VDAC1	SLC25A4	HSPD1
Protein Localization R-HSA-9609507	9/164	0.0255833	0.0726837	0	0	2.23173	8.18112	FIS1	ATP5F1B	GRPEL1	VAPA	HMOX1	HSD17B4	VDAC1	SLC25A4	HSPD1
Acetylcholine Regulates Insulin Secretion R-HSA-399997	2/10	0.0256882	0.0726837	0	0	9.54902	34.9659	GNA11	GNAQ
Activation Of AP-1 Family Of Transcription Factors R-HSA-450341	2/10	0.0256882	0.0726837	0	0	9.54902	34.9659	MAPK9	MAPK14
Competing Endogenous RNAs (ceRNAs) Regulate PTEN Translation R-HSA-8948700	2/10	0.0256882	0.0726837	0	0	9.54902	34.9659	MOV10	VAPA
Creatine Metabolism R-HSA-71288	2/10	0.0256882	0.0726837	0	0	9.54902	34.9659	CKM	CKB
Interleukin-10 Signaling R-HSA-6783783	4/45	0.02767	0.0780892	0	0	3.73478	13.3982	CXCL10	CCL5	LIF	TIMP1
Costimulation By CD28 Family R-HSA-388841	5/68	0.0300756	0.0846602	0	0	3.04076	10.655	CDC42	PPP2R1A	SRC	PPP2R5D	PTPN11
Nonsense Mediated Decay (NMD) Independent Of Exon Junction Complex (EJC) R-HSA-975956	6/92	0.0307518	0.0855473	0	0	2.67515	9.31437	RPS28	NCBP1	RPL12	RPLP0	RPS27L	RPL28
Free Fatty Acids Regulate Insulin Secretion R-HSA-400451	2/11	0.0308721	0.0855473	0	0	8.48758	29.519	GNA11	GNAQ
Interleukin-27 Signaling R-HSA-9020956	2/11	0.0308721	0.0855473	0	0	8.48758	29.519	CANX	CRLF1
Phenylalanine And Tyrosine Metabolism R-HSA-8963691	2/11	0.0308721	0.0855473	0	0	8.48758	29.519	QDPR	FAH
Regulation Of PTEN mRNA Translation R-HSA-8943723	2/11	0.0308721	0.0855473	0	0	8.48758	29.519	MOV10	VAPA
Mitochondrial Fatty Acid Beta-Oxidation Of Saturated Fatty Acids R-HSA-77286	2/11	0.0308721	0.0855473	0	0	8.48758	29.519	HADHB	ACADL
Integrin Signaling R-HSA-354192	3/27	0.0309377	0.0855473	0	0	4.77996	16.6141	SRC	FN1	TLN1
Interleukin-17 Signaling R-HSA-448424	5/69	0.0317689	0.0874044	0	0	2.9931	10.324	MAPK9	PPP2R1A	PPP2R5D	UBE2V1	MAPK14
RHOB GTPase Cycle R-HSA-9013026	5/69	0.0317689	0.0874044	0	0	2.9931	10.324	ANLN	ACTC1	ROCK1	ROCK2	MCAM
Unattached Kinetochores Signal Amplification Via A MAD2 Inhibitory Signal R-HSA-141444	6/93	0.032191	0.0883438	0	0	2.64427	9.08589	DYNC1LI1	DYNC1LI2	PPP2R1A	PPP2R5D	MAPRE1	CLASP1
Downstream Signal Transduction R-HSA-186763	3/28	0.0340097	0.0924086	0	0	4.58853	15.5143	SRC	PTPN11	CRKL
Keratan Sulfate Biosynthesis R-HSA-2022854	3/28	0.0340097	0.0924086	0	0	4.58853	15.5143	ST3GAL4	B3GNT2	PRELP
MET Promotes Cell Motility R-HSA-8875878	3/28	0.0340097	0.0924086	0	0	4.58853	15.5143	SRC	LMNB2	CRKL
Mitophagy R-HSA-5205647	3/28	0.0340097	0.0924086	0	0	4.58853	15.5143	SRC	VDAC1	SQSTM1
Plasma Lipoprotein Assembly, Remodeling, And Clearance R-HSA-174824	5/71	0.0353313	0.0957619	0	0	2.9021	9.70167	CLTC	P4HB	PRKACB	PLTP	AP2M1
EPH-ephrin Mediated Repulsion Of Cells R-HSA-3928665	4/49	0.0363614	0.0972919	0	0	3.4021	11.2754	SRC	CLTC	CLTB	AP2M1
CREB1 Phosphorylation Thru Activation Of Adenylate Cyclase R-HSA-442720	2/12	0.0364289	0.0972919	0	0	7.63843	25.3015	PRKAR1A	PRKACB
Glutathione Synthesis And Recycling R-HSA-174403	2/12	0.0364289	0.0972919	0	0	7.63843	25.3015	GCLC	GCLM
PECAM1 Interactions R-HSA-210990	2/12	0.0364289	0.0972919	0	0	7.63843	25.3015	SRC	PTPN11
Transport Of Nucleosides And Free Purine And Pyrimidine Bases Across Plasma Membrane R-HSA-83936	2/12	0.0364289	0.0972919	0	0	7.63843	25.3015	SLC25A5	SLC25A4
p38MAPK Events R-HSA-171007	2/12	0.0364289	0.0972919	0	0	7.63843	25.3015	SRC	MAPK14
MyD88 Cascade Initiated On Plasma Membrane R-HSA-975871	6/96	0.0367687	0.0979605	0	0	2.55573	8.44185	MAPK9	CASP8	PPP2R1A	PPP2R5D	UBE2V1	MAPK14
Interferon Alpha/Beta Signaling R-HSA-909733	5/72	0.0372013	0.0984807	0	0	2.85864	9.40895	ISG15	PTPN11	GBP2	ABCE1	KPNB1
Activation Of Kainate Receptors Upon Glutamate Binding R-HSA-451326	3/29	0.0372338	0.0984807	0	0	4.41182	14.5173	GNB2	GNB1	NCALD
Negative Regulation Of FGFR3 Signaling R-HSA-5654732	3/29	0.0372338	0.0984807	0	0	4.41182	14.5173	SRC	PPP2R1A	PTPN11
Rab Regulation Of Trafficking R-HSA-9007101	7/122	0.0375164	0.0989892	0	0	2.3351	7.66608	TRAPPC3	RAB1A	GDI1	GDI2	RAB38	RAB8A	RAB7A
Potential Therapeutics For SARS R-HSA-9679191	6/97	0.0383825	0.101031	0	0	2.52752	8.24009	FNTA	ROCK1	ROCK2	CUL3	ATP1B3	AP2M1
Aquaporin-mediated Transport R-HSA-445717	4/50	0.038753	0.101762	0	0	3.32797	10.8177	PRKAR1A	GNB2	GNB1	PRKACB
Synthesis Of Active Ubiquitin: Roles Of E1 And E2 Enzymes R-HSA-8866652	3/30	0.0406084	0.106379	0	0	4.2482	13.6103	UBA1	UBE2Z	UBE2L3
ERKs Are Inactivated R-HSA-202670	2/13	0.0423362	0.110114	0	0	6.94367	21.9567	PPP2R1A	PPP2R5D
Glutamate And Glutamine Metabolism R-HSA-8964539	2/13	0.0423362	0.110114	0	0	6.94367	21.9567	OAT	GOT2
Signal Regulatory Protein Family Interactions R-HSA-391160	2/13	0.0423362	0.110114	0	0	6.94367	21.9567	SRC	PTPN11
RHOD GTPase Cycle R-HSA-9013405	4/52	0.0437999	0.113383	0	0	3.18898	9.97551	CAPZB	ACTN1	MCAM	RAB7A
SARS-CoV-1 Infection R-HSA-9678108	4/52	0.0437999	0.113383	0	0	3.18898	9.97551	GANAB	PRKCSH	CANX	ST3GAL4
Glutamate Binding, Activation Of AMPA Receptors And Synaptic Plasticity R-HSA-399721	3/31	0.044132	0.113705	0	0	4.09627	12.7827	NSF	CAMK2D	AP2M1
Negative Regulation Of FGFR4 Signaling R-HSA-5654733	3/31	0.044132	0.113705	0	0	4.09627	12.7827	SRC	PPP2R1A	PTPN11
TRAF6 Mediated Induction Of NFkB And MAP Kinases Upon TLR7/8 Or 9 Activation R-HSA-975138	6/101	0.0452847	0.116401	0	0	2.42059	7.49122	MAPK9	CASP8	PPP2R1A	PPP2R5D	UBE2V1	MAPK14
Nucleotide-binding Domain, Leucine Rich Repeat Containing NLR Signaling Pathways R-HSA-168643	4/53	0.0464551	0.118851	0	0	3.12373	9.58758	CASP8	HMOX1	UBE2V1	MAPK14
Sensory Processing Of Sound By Outer Hair Cells Of Cochlea R-HSA-9662361	4/53	0.0464551	0.118851	0	0	3.12373	9.58758	GSN	RDX	MSN	EZR
MyD88 Dependent Cascade Initiated On Endosome R-HSA-975155	6/102	0.0471232	0.12028	0	0	2.39526	7.31748	MAPK9	CASP8	PPP2R1A	PPP2R5D	UBE2V1	MAPK14
Biosynthesis Of N-glycan Precursor (Dolichol LLO) And Transfer To Protein R-HSA-446193	5/77	0.0474507	0.120553	0	0	2.65943	8.10613	GMPPB	GMDS	GFPT1	ST3GAL4	NANS
Signaling By Insulin Receptor R-HSA-74752	5/77	0.0474507	0.120553	0	0	2.65943	8.10613	ATP6V1A	ATP6V1B2	ATP6V1H	PTPN11	ATP6V1E1
Cargo Concentration In ER R-HSA-5694530	3/32	0.0478025	0.120879	0	0	3.95481	12.0253	SEC23A	SEC22B	SEC24C
G-protein Beta:Gamma Signaling R-HSA-397795	3/32	0.0478025	0.120879	0	0	3.95481	12.0253	CDC42	GNB2	GNB1
APC Truncation Mutants Have Impaired AXIN Binding R-HSA-5467337	2/14	0.0485725	0.120879	0	0	6.36471	19.2513	PPP2R1A	PPP2R5D
CS/DS Degradation R-HSA-2024101	2/14	0.0485725	0.120879	0	0	6.36471	19.2513	HEXB	HEXA
DCC Mediated Attractive Signaling R-HSA-418885	2/14	0.0485725	0.120879	0	0	6.36471	19.2513	CDC42	SRC
Glycogen Breakdown (Glycogenolysis) R-HSA-70221	2/14	0.0485725	0.120879	0	0	6.36471	19.2513	GYG1	PGM1
Golgi Cisternae Pericentriolar Stack Reorganization R-HSA-162658	2/14	0.0485725	0.120879	0	0	6.36471	19.2513	RAB1A	USO1
Heme Biosynthesis R-HSA-189451	2/14	0.0485725	0.120879	0	0	6.36471	19.2513	ALAD	CPOX
Retrograde Neurotrophin Signaling R-HSA-177504	2/14	0.0485725	0.120879	0	0	6.36471	19.2513	CLTC	AP2M1
Toll Like Receptor 3 (TLR3) Cascade R-HSA-168164	6/103	0.0490074	0.12141	0	0	2.37044	7.14874	MAPK9	CASP8	PPP2R1A	PPP2R5D	UBE2V1	MAPK14
Toll Like Receptor 7/8 (TLR7/8) Cascade R-HSA-168181	6/103	0.0490074	0.12141	0	0	2.37044	7.14874	MAPK9	CASP8	PPP2R1A	PPP2R5D	UBE2V1	MAPK14
COPI-dependent Golgi-to-ER Retrograde Traffic R-HSA-6811434	5/78	0.049682	0.122803	0	0	2.62287	7.87415	NSF	RAB1A	UBE2Z	SEC22B	NAPG
CaM Pathway R-HSA-111997	3/33	0.0516179	0.126164	0	0	3.82279	11.3303	CAMK2D	PRKAR1A	PRKACB
NOD1/2 Signaling Pathway R-HSA-168638	3/33	0.0516179	0.126164	0	0	3.82279	11.3303	CASP8	UBE2V1	MAPK14
Negative Regulation Of FGFR1 Signaling R-HSA-5654726	3/33	0.0516179	0.126164	0	0	3.82279	11.3303	SRC	PPP2R1A	PTPN11
Signaling By WNT In Cancer R-HSA-4791275	3/33	0.0516179	0.126164	0	0	3.82279	11.3303	CTBP2	PPP2R1A	PPP2R5D
Signaling To ERKs R-HSA-187687	3/33	0.0516179	0.126164	0	0	3.82279	11.3303	SRC	MAPK14	CRKL
Amino Acids Regulate mTORC1 R-HSA-9639288	4/55	0.0520281	0.126602	0	0	3.00093	8.87065	ATP6V1A	ATP6V1B2	ATP6V1H	ATP6V1E1
Regulation Of Cholesterol Biosynthesis By SREBP (SREBF) R-HSA-1655829	4/55	0.0520281	0.126602	0	0	3.00093	8.87065	SEC23A	SEC24C	KPNB1	ACACA
Resolution Of Sister Chromatid Cohesion R-HSA-2500257	6/106	0.054935	0.132064	0	0	2.29897	6.67071	DYNC1LI1	DYNC1LI2	PPP2R1A	PPP2R5D	MAPRE1	CLASP1
Toll Like Receptor 9 (TLR9) Cascade R-HSA-168138	6/106	0.054935	0.132064	0	0	2.29897	6.67071	MAPK9	CASP8	PPP2R1A	PPP2R5D	UBE2V1	MAPK14
CTNNB1 S33 Mutants Not Phosphorylated R-HSA-5358747	2/15	0.0551171	0.132064	0	0	5.87481	17.0269	PPP2R1A	PPP2R5D
Diseases Associated With Glycosylation Precursor Biosynthesis R-HSA-5609975	2/15	0.0551171	0.132064	0	0	5.87481	17.0269	GFPT1	PGM1
Glycogen Storage Diseases R-HSA-3229121	2/15	0.0551171	0.132064	0	0	5.87481	17.0269	GBE1	GYG1
Synthesis Of Prostaglandins (PG) And Thromboxanes (TX) R-HSA-2162123	2/15	0.0551171	0.132064	0	0	5.87481	17.0269	CBR1	PTGR2
YAP1- And WWTR1 (TAZ)-stimulated Gene Expression R-HSA-2032785	2/15	0.0551171	0.132064	0	0	5.87481	17.0269	YAP1	CCN2
Negative Regulation Of FGFR2 Signaling R-HSA-5654727	3/34	0.0555759	0.132873	0	0	3.69928	10.6909	SRC	PPP2R1A	PTPN11
Deubiquitination R-HSA-5688426	12/279	0.0563088	0.134331	0	0	1.72773	4.97052	SNX3	PSMB6	PSMD9	PSMB7	PSMA3	PSMA4	PSMB5	PSMD4	PSMB1	VDAC2	VDAC1	MAT2B
G Alpha (I) Signaling Events R-HSA-418594	13/312	0.059221	0.140972	0	0	1.67195	4.72574	CAMK2D	ANXA1	SRC	PPP2R5D	CXCL10	PPP2R1A	PRKAR1A	GNAQ	GNB2	CCL5	GNA11	GNB1	PRKACB
Ca-dependent Events R-HSA-111996	3/35	0.0596741	0.141742	0	0	3.5835	10.1014	CAMK2D	PRKAR1A	PRKACB
Factors Involved In Megakaryocyte Development And Platelet Production R-HSA-983231	7/136	0.0607496	0.143984	0	0	2.08017	5.82656	CDC42	CAPZB	PRKAR1A	CAPZA1	CAPZA2	AK3	PRKACB
Late SARS-CoV-2 Infection Events R-HSA-9772573	4/58	0.0610392	0.144358	0	0	2.83377	7.9239	GANAB	PRKCSH	CANX	ST3GAL4
GTP Hydrolysis And Joining Of 60S Ribosomal Subunit R-HSA-72706	6/109	0.0612776	0.14461	0	0	2.23167	6.23157	EIF5B	RPS28	RPL12	RPLP0	RPS27L	RPL28
Antiviral Mechanism By IFN-stimulated Genes R-HSA-1169410	5/83	0.0617499	0.144639	0	0	2.4541	6.83385	TPR	FLNA	ISG15	ABCE1	KPNB1
PKA Activation In Glucagon Signaling R-HSA-164378	2/16	0.0619503	0.144639	0	0	5.4549	15.1724	PRKAR1A	PRKACB
Plasma Lipoprotein Assembly R-HSA-8963898	2/16	0.0619503	0.144639	0	0	5.4549	15.1724	P4HB	PRKACB
Rap1 Signaling R-HSA-392517	2/16	0.0619503	0.144639	0	0	5.4549	15.1724	PRKACB	PRKG1
VLDLR Internalisation And Degradation R-HSA-8866427	2/16	0.0619503	0.144639	0	0	5.4549	15.1724	CLTC	AP2M1
Mitotic Spindle Checkpoint R-HSA-69618	6/110	0.0634843	0.147905	0	0	2.21009	6.09315	DYNC1LI1	DYNC1LI2	PPP2R1A	PPP2R5D	MAPRE1	CLASP1
NR1H3 And NR1H2 Regulate Gene Expression Linked To Cholesterol Transport And Efflux R-HSA-9029569	3/36	0.0639099	0.148266	0	0	3.47473	9.55648	MOV10	APOD	PLTP
Platelet Aggregation (Plug Formation) R-HSA-76009	3/36	0.0639099	0.148266	0	0	3.47473	9.55648	SRC	FN1	TLN1
MyD88:MAL(TIRAP) Cascade Initiated On Plasma Membrane R-HSA-166058	6/112	0.0680364	0.156873	0	0	2.16817	5.82742	MAPK9	CASP8	PPP2R1A	PPP2R5D	UBE2V1	MAPK14
Formation Of Fibrin Clot (Clotting Cascade) R-HSA-140877	3/37	0.0682805	0.156873	0	0	3.37236	9.05185	SERPINE2	PROS1	C1QBP
Toll Like Receptor 4 (TLR4) Cascade R-HSA-166016	7/140	0.0687087	0.156873	0	0	2.0172	5.40181	MAPK9	CASP8	PPP2R1A	PPP2R5D	PTPN11	UBE2V1	MAPK14
Beta-catenin Phosphorylation Cascade R-HSA-196299	2/17	0.0690529	0.156873	0	0	5.09098	13.6076	PPP2R1A	PPP2R5D
GAB1 Signalosome R-HSA-180292	2/17	0.0690529	0.156873	0	0	5.09098	13.6076	SRC	PTPN11
IL-6-type Cytokine Receptor Ligand Interactions R-HSA-6788467	2/17	0.0690529	0.156873	0	0	5.09098	13.6076	LIF	CRLF1
MET Activates PTK2 Signaling R-HSA-8874081	2/17	0.0690529	0.156873	0	0	5.09098	13.6076	SRC	LMNB2
PKA Activation R-HSA-163615	2/17	0.0690529	0.156873	0	0	5.09098	13.6076	PRKAR1A	PRKACB
Tie2 Signaling R-HSA-210993	2/17	0.0690529	0.156873	0	0	5.09098	13.6076	ANGPT2	PTPN11
Trafficking Of GluR2-containing AMPA Receptors R-HSA-416993	2/17	0.0690529	0.156873	0	0	5.09098	13.6076	NSF	AP2M1
Cell Junction Organization R-HSA-446728	5/86	0.0697178	0.157729	0	0	2.36285	6.29297	VASP	ACTN1	FLNA	ITGA6	NECTIN2
Peptide Chain Elongation R-HSA-156902	5/86	0.0697178	0.157729	0	0	2.36285	6.29297	RPS28	RPL12	RPLP0	RPS27L	RPL28
Ca2+ Pathway R-HSA-4086398	4/61	0.0708196	0.159563	0	0	2.68421	7.10677	MOV10	GNB2	GNB1	PRKG1
Nuclear Events (Kinase And Transcription Factor Activation) R-HSA-198725	4/61	0.0708196	0.159563	0	0	2.68421	7.10677	TF	PPP2R1A	PPP2R5D	MAPK14
RAC2 GTPase Cycle R-HSA-9013404	5/87	0.072494	0.162316	0	0	2.33391	6.12477	CDC42	ARHGDIA	MCAM	GIT1	RAB7A
Interferon Signaling R-HSA-913531	9/200	0.0725914	0.162316	0	0	1.80772	4.74148	CAMK2D	TPR	FLNA	ISG15	NCAM1	PTPN11	GBP2	ABCE1	KPNB1
Selenoamino Acid Metabolism R-HSA-2408522	6/114	0.0727734	0.162316	0	0	2.1278	5.5757	RPS28	RPL12	RPLP0	RPS27L	RPL28	DARS1
FCGR3A-mediated IL10 Synthesis R-HSA-9664323	3/38	0.072783	0.162316	0	0	3.27583	8.58358	SRC	PRKAR1A	PRKACB
Interactions Of Vpr With Host Cellular Proteins R-HSA-176033	3/38	0.072783	0.162316	0	0	3.27583	8.58358	TPR	SLC25A5	SLC25A4
Diseases Of Glycosylation R-HSA-3781865	7/143	0.075069	0.167074	0	0	1.97239	5.10721	ADAMTS4	ADAMTS1	HEXB	GFPT1	HEXA	PRELP	PGM1
G Beta:Gamma Signaling Thru BTK R-HSA-8964315	2/18	0.0764069	0.169021	0	0	4.77255	12.2735	GNB2	GNB1
JNK (c-Jun Kinases) Phosphorylation And Activation Mediated By Activated Human TAK1 R-HSA-450321	2/18	0.0764069	0.169021	0	0	4.77255	12.2735	MAPK9	UBE2V1
LDL Clearance R-HSA-8964038	2/18	0.0764069	0.169021	0	0	4.77255	12.2735	CLTC	AP2M1
DAG And IP3 Signaling R-HSA-1489509	3/39	0.0774145	0.170219	0	0	3.18468	8.14825	CAMK2D	PRKAR1A	PRKACB
Signaling By FGFR3 R-HSA-5654741	3/39	0.0774145	0.170219	0	0	3.18468	8.14825	SRC	PPP2R1A	PTPN11
Synthesis Of PA R-HSA-1483166	3/39	0.0774145	0.170219	0	0	3.18468	8.14825	PRKCSH	ACP6	GPD1
Cap-dependent Translation Initiation R-HSA-72737	6/116	0.0776946	0.17029	0	0	2.0889	5.33707	EIF5B	RPS28	RPL12	RPLP0	RPS27L	RPL28
Signaling By MET R-HSA-6806834	4/63	0.077758	0.17029	0	0	2.59295	6.6228	SRC	PTPN11	LMNB2	CRKL
Collagen Formation R-HSA-1474290	5/90	0.0811795	0.176023	0	0	2.25119	5.65294	SERPINH1	ITGA6	P4HB	PPIB	CTSB
Eukaryotic Translation Elongation R-HSA-156842	5/90	0.0811795	0.176023	0	0	2.25119	5.65294	RPS28	RPL12	RPLP0	RPS27L	RPL28
Eukaryotic Translation Termination R-HSA-72764	5/90	0.0811795	0.176023	0	0	2.25119	5.65294	RPS28	RPL12	RPLP0	RPS27L	RPL28
Selenocysteine Synthesis R-HSA-2408557	5/90	0.0811795	0.176023	0	0	2.25119	5.65294	RPS28	RPL12	RPLP0	RPS27L	RPL28
Viral mRNA Translation R-HSA-192823	5/90	0.0811795	0.176023	0	0	2.25119	5.65294	RPS28	RPL12	RPLP0	RPS27L	RPL28
Diseases Associated With Glycosaminoglycan Metabolism R-HSA-3560782	3/40	0.0821718	0.177122	0	0	3.09844	7.74283	HEXB	HEXA	PRELP
RET Signaling R-HSA-8853659	3/40	0.0821718	0.177122	0	0	3.09844	7.74283	SRC	PTPN11	PRKACB
Signaling By FGFR4 R-HSA-5654743	3/40	0.0821718	0.177122	0	0	3.09844	7.74283	SRC	PPP2R1A	PTPN11
Initiation Of Nuclear Envelope (NE) Reformation R-HSA-2995383	2/19	0.0839948	0.178591	0	0	4.49158	11.1256	PPP2R1A	KPNB1
Nuclear Events Stimulated By ALK Signaling In Cancer R-HSA-9725371	2/19	0.0839948	0.178591	0	0	4.49158	11.1256	CLTC	FN1
PKA-mediated Phosphorylation Of CREB R-HSA-111931	2/19	0.0839948	0.178591	0	0	4.49158	11.1256	PRKAR1A	PRKACB
Prostacyclin Signaling Thru Prostacyclin Receptor R-HSA-392851	2/19	0.0839948	0.178591	0	0	4.49158	11.1256	GNB2	GNB1
RHO GTPases Activate CIT R-HSA-5625900	2/19	0.0839948	0.178591	0	0	4.49158	11.1256	MYL6	MYH10
Signaling To RAS R-HSA-167044	2/19	0.0839948	0.178591	0	0	4.49158	11.1256	SRC	MAPK14
Activated TAK1 Mediates P38 MAPK Activation R-HSA-450302	2/19	0.0839948	0.178591	0	0	4.49158	11.1256	UBE2V1	MAPK14
Non-integrin membrane-ECM Interactions R-HSA-3000171	3/41	0.0870519	0.184732	0	0	3.01675	7.36465	ACTN1	ITGA6	LMNB2
Metabolism Of Lipids R-HSA-556833	25/732	0.0887879	0.188052	0	0	1.36367	3.30214	SEC23A	ACAA2	PRKCSH	HEXB	ECI1	PITPNB	HEXA	AKR1B1	HSD17B4	DBI	ACACA	ACADL	ACP6	LTA4H	PRKACB	CBR1	PTGR2	SUMF2	HADHB	PLA2G15	VAPA	GPD1	PPT1	SEC24C	KPNB1
RAC3 GTPase Cycle R-HSA-9013423	5/93	0.090393	0.191082	0	0	2.17411	5.22566	CDC42	MCAM	ARHGDIB	GIT1	RAB7A
G Beta:Gamma Signaling Thru PLC Beta R-HSA-418217	2/20	0.0917998	0.192938	0	0	4.24183	10.1301	GNB2	GNB1
Signal Transduction By L1 R-HSA-445144	2/20	0.0917998	0.192938	0	0	4.24183	10.1301	NCAM1	L1CAM
Syndecan Interactions R-HSA-3000170	2/20	0.0917998	0.192938	0	0	4.24183	10.1301	ACTN1	ITGA6
NS1 Mediated Effects On Host Pathways R-HSA-168276	3/42	0.0920513	0.193096	0	0	2.93925	7.01131	TPR	ISG15	KPNB1
Organelle Biogenesis And Maintenance R-HSA-1852241	11/275	0.0971296	0.203049	0	0	1.5988	3.72794	ATP5F1B	PPP2R1A	SEPTIN2	DCTN3	SSBP1	MAPRE1	TUBB4B	MAPK14	RAB8A	TUBA4A	CLASP1
Transport Of Vitamins, Nucleosides, And Related Molecules R-HSA-425397	3/43	0.0971669	0.203049	0	0	2.86562	6.68069	APOD	SLC25A5	SLC25A4
Azathioprine ADME R-HSA-9748787	2/21	0.0998058	0.206592	0	0	4.01837	9.26045	GSTM1	HPRT1
HS-GAG Degradation R-HSA-2024096	2/21	0.0998058	0.206592	0	0	4.01837	9.26045	NAGLU	GUSB
Interleukin-37 Signaling R-HSA-9008059	2/21	0.0998058	0.206592	0	0	4.01837	9.26045	PTPN11	PTPN23
Negative Regulation Of NMDA Receptor-Mediated Neuronal Transmission R-HSA-9617324	2/21	0.0998058	0.206592	0	0	4.01837	9.26045	CAMK2D	PPM1F
Presynaptic Function Of Kainate Receptors R-HSA-500657	2/21	0.0998058	0.206592	0	0	4.01837	9.26045	GNB2	GNB1
Cilium Assembly R-HSA-5617833	8/186	0.105952	0.218901	0	0	1.72195	3.86539	PPP2R1A	SEPTIN2	DCTN3	MAPRE1	TUBB4B	TUBA4A	RAB8A	CLASP1
Formation Of A Pool Of Free 40S Subunits R-HSA-72689	5/98	0.106889	0.218995	0	0	2.05669	4.59869	RPS28	RPL12	RPLP0	RPS27L	RPL28
Response Of EIF2AK4 (GCN2) To Amino Acid Deficiency R-HSA-9633012	5/98	0.106889	0.218995	0	0	2.05669	4.59869	RPS28	RPL12	RPLP0	RPS27L	RPL28
Glycosphingolipid Metabolism R-HSA-1660662	3/45	0.107733	0.218995	0	0	2.72888	6.08023	HEXB	HEXA	SUMF2
Glycerophospholipid Biosynthesis R-HSA-1483206	6/127	0.107995	0.218995	0	0	1.89792	4.22414	PLA2G15	HADHB	PRKCSH	PITPNB	ACP6	GPD1
ADP Signaling Thru P2Y Purinoceptor 12 R-HSA-392170	2/22	0.107998	0.218995	0	0	3.81725	8.49586	GNB2	GNB1
Common Pathway Of Fibrin Clot Formation R-HSA-140875	2/22	0.107998	0.218995	0	0	3.81725	8.49586	SERPINE2	PROS1
Cytosolic Sulfonation Of Small Molecules R-HSA-156584	2/22	0.107998	0.218995	0	0	3.81725	8.49586	ABHD14B	BPNT1
Insertion Of Tail-Anchored Proteins Into Endoplasmic Reticulum Membrane R-HSA-9609523	2/22	0.107998	0.218995	0	0	3.81725	8.49586	VAPA	HMOX1
Laminin Interactions R-HSA-3000157	2/22	0.107998	0.218995	0	0	3.81725	8.49586	ITGA6	LMNB2
PINK1-PRKN Mediated Mitophagy R-HSA-5205685	2/22	0.107998	0.218995	0	0	3.81725	8.49586	VDAC1	SQSTM1
Signaling By FGFR2 R-HSA-5654738	4/72	0.112896	0.228504	0	0	2.24873	4.90513	NCBP1	PPP2R1A	SRC	PTPN11
NR1H2 And NR1H3-mediated Signaling R-HSA-9024446	3/46	0.113176	0.228649	0	0	2.66528	5.80715	MOV10	APOD	PLTP
Long-term Potentiation R-HSA-9620244	2/23	0.11636	0.234218	0	0	3.63529	7.81975	CAMK2D	SRC
Signaling By NTRK2 (TRKB) R-HSA-9006115	2/23	0.11636	0.234218	0	0	3.63529	7.81975	SRC	PTPN11
Beta Oxidation Of hexanoyl-CoA To butanoyl-CoA R-HSA-77350	1/5	0.121623	0.239528	0	0	9.53229	20.0829	HADHB
Beta Oxidation Of octanoyl-CoA To hexanoyl-CoA R-HSA-77348	1/5	0.121623	0.239528	0	0	9.53229	20.0829	HADHB
Biosynthesis Of E-series 18(S)-resolvins R-HSA-9018896	1/5	0.121623	0.239528	0	0	9.53229	20.0829	LTA4H
Defective RIPK1-mediated Regulated Necrosis R-HSA-9693928	1/5	0.121623	0.239528	0	0	9.53229	20.0829	CASP8
FasL/ CD95L Signaling R-HSA-75157	1/5	0.121623	0.239528	0	0	9.53229	20.0829	CASP8
Ficolins Bind To Repetitive Carbohydrate Structures On Target Cell Surface R-HSA-2855086	1/5	0.121623	0.239528	0	0	9.53229	20.0829	MASP1
MET Activates PTPN11 R-HSA-8865999	1/5	0.121623	0.239528	0	0	9.53229	20.0829	PTPN11
PKA-mediated Phosphorylation Of Key Metabolic Factors R-HSA-163358	1/5	0.121623	0.239528	0	0	9.53229	20.0829	PRKACB
Regulation Of HMOX1 Expression And Activity R-HSA-9707587	1/5	0.121623	0.239528	0	0	9.53229	20.0829	HMOX1
Synthesis Of GDP-mannose R-HSA-446205	1/5	0.121623	0.239528	0	0	9.53229	20.0829	GMPPB
TFAP2A Acts As A Transcriptional Repressor During Retinoic Acid Induced Cell Differentiation R-HSA-8869496	1/5	0.121623	0.239528	0	0	9.53229	20.0829	HSPD1
Tyrosine Catabolism R-HSA-8963684	1/5	0.121623	0.239528	0	0	9.53229	20.0829	FAH
Neuronal System R-HSA-112316	14/386	0.122059	0.239954	0	0	1.44462	3.0384	NSF	RTN3	CAMK2D	SRC	IL1RAP	PPM1F	NCALD	ALDH2	PRKAR1A	GNB2	GNB1	PRKACB	AP2M1	GIT1
DNA Damage Bypass R-HSA-73893	3/48	0.124366	0.243614	0	0	2.54656	5.30838	NPLOC4	ISG15	CUL4B
Retrograde Transport At Trans-Golgi-Network R-HSA-6811440	3/48	0.124366	0.243614	0	0	2.54656	5.30838	NSF	M6PR	NAPG
Cytosolic tRNA Aminoacylation R-HSA-379716	2/24	0.12488	0.24375	0	0	3.46988	7.21874	FARSA	DARS1
RUNX2 Regulates Osteoblast Differentiation R-HSA-8940973	2/24	0.12488	0.24375	0	0	3.46988	7.21874	YAP1	SRC
Signaling By EGFR R-HSA-177929	3/49	0.130105	0.253046	0	0	2.49107	5.08033	CDC42	SRC	PTPN11
Signaling By FGFR1 R-HSA-5654736	3/49	0.130105	0.253046	0	0	2.49107	5.08033	PPP2R1A	SRC	PTPN11
Protein Ubiquitination R-HSA-8852135	4/76	0.130412	0.253194	0	0	2.12336	4.3254	UBE2V2	UBA1	UBE2Z	UBE2L3
G Beta:Gamma Signaling Thru PI3Kgamma R-HSA-392451	2/25	0.133543	0.258356	0	0	3.31884	6.68192	GNB2	GNB1
Glucuronidation R-HSA-156588	2/25	0.133543	0.258356	0	0	3.31884	6.68192	UGDH	UGP2
PI5P, PP2A And IER3 Regulate PI3K/AKT Signaling R-HSA-6811558	5/106	0.13608	0.2628	0	0	1.893	3.77562	PPP2R1A	SRC	PPP2R5D	PTPN11	IL1RAP
G Alpha (12/13) Signaling Events R-HSA-416482	4/78	0.139568	0.267016	0	0	2.06576	4.0679	ROCK1	ROCK2	GNB2	GNB1
O-linked Glycosylation R-HSA-5173105	5/107	0.139956	0.267016	0	0	1.87435	3.68576	ADAMTS4	ADAMTS1	ST3GAL4	POMK	B3GNT2
Influenza Viral RNA Transcription And Replication R-HSA-168273	6/137	0.140061	0.267016	0	0	1.75213	3.44413	RPS28	RPL12	TPR	RPLP0	RPS27L	RPL28
Sulfur Amino Acid Metabolism R-HSA-1614635	2/26	0.142337	0.267016	0	0	3.18039	6.20036	MTAP	GOT2
L13a-mediated Translational Silencing Of Ceruloplasmin Expression R-HSA-156827	5/108	0.143881	0.267016	0	0	1.85605	3.59846	RPS28	RPL12	RPLP0	RPS27L	RPL28
SRP-dependent Cotranslational Protein Targeting To Membrane R-HSA-1799339	5/108	0.143881	0.267016	0	0	1.85605	3.59846	RPS28	RPL12	RPLP0	RPS27L	RPL28
APOBEC3G Mediated Resistance To HIV-1 R-HSA-180689	1/6	0.144115	0.267016	0	0	7.62544	14.7716	PPIA
Activated NTRK2 Signals Thru FYN R-HSA-9032500	1/6	0.144115	0.267016	0	0	7.62544	14.7716	SRC
Activated NTRK3 Signals Thru PI3K R-HSA-9603381	1/6	0.144115	0.267016	0	0	7.62544	14.7716	SRC
Acyl Chain Remodeling Of CL R-HSA-1482798	1/6	0.144115	0.267016	0	0	7.62544	14.7716	HADHB
Beta Oxidation Of decanoyl-CoA To octanoyl-CoA-CoA R-HSA-77346	1/6	0.144115	0.267016	0	0	7.62544	14.7716	HADHB
Binding And Entry Of HIV Virion R-HSA-173107	1/6	0.144115	0.267016	0	0	7.62544	14.7716	PPIA
Biosynthesis Of EPA-derived SPMs R-HSA-9018679	1/6	0.144115	0.267016	0	0	7.62544	14.7716	LTA4H
CLEC7A/inflammasome Pathway R-HSA-5660668	1/6	0.144115	0.267016	0	0	7.62544	14.7716	CASP8
Entry Of Influenza Virion Into Host Cell Via Endocytosis R-HSA-168275	1/6	0.144115	0.267016	0	0	7.62544	14.7716	CLTC
Fibronectin Matrix Formation R-HSA-1566977	1/6	0.144115	0.267016	0	0	7.62544	14.7716	FN1
GDP-fucose Biosynthesis R-HSA-6787639	1/6	0.144115	0.267016	0	0	7.62544	14.7716	GMDS
LDL Remodeling R-HSA-8964041	1/6	0.144115	0.267016	0	0	7.62544	14.7716	P4HB
Metal Sequestration By Antimicrobial Proteins R-HSA-6799990	1/6	0.144115	0.267016	0	0	7.62544	14.7716	LCN2
Methionine Salvage Pathway R-HSA-1237112	1/6	0.144115	0.267016	0	0	7.62544	14.7716	MTAP
Microbial Modulation Of RIPK1-mediated Regulated Necrosis R-HSA-9686347	1/6	0.144115	0.267016	0	0	7.62544	14.7716	CASP8
Phenylalanine Metabolism R-HSA-8964208	1/6	0.144115	0.267016	0	0	7.62544	14.7716	QDPR
Pre-NOTCH Processing In Endoplasmic Reticulum R-HSA-1912399	1/6	0.144115	0.267016	0	0	7.62544	14.7716	POGLUT1
TLR3-mediated TICAM1-dependent Programmed Cell Death R-HSA-9013957	1/6	0.144115	0.267016	0	0	7.62544	14.7716	CASP8
Signaling By PDGF R-HSA-186797	3/52	0.147859	0.273488	0	0	2.3382	4.46946	SRC	PTPN11	CRKL
Insulin Processing R-HSA-264876	2/27	0.151249	0.279287	0	0	3.05302	5.76663	ERO1A	CPE
Mitotic Prophase R-HSA-68875	5/112	0.16004	0.293466	0	0	1.7863	3.2731	NEK9	RAB1A	PPP2R1A	TPR	USO1
Respiratory Electron Transport, ATP Synthesis By Chemiosmotic Coupling, Heat Production By Uncoupling Proteins R-HSA-163200	5/112	0.16004	0.293466	0	0	1.7863	3.2731	ATP5F1B	ETFA	ETFB	SDHA	COX6B1
RHOJ GTPase Cycle R-HSA-9013409	3/54	0.160104	0.293466	0	0	2.24627	4.11502	CDC42	GIT1	RAB7A
Adrenaline,noradrenaline Inhibits Insulin Secretion R-HSA-400042	2/28	0.160267	0.293466	0	0	2.93544	5.37454	GNB2	GNB1
Paracetamol ADME R-HSA-9753281	2/28	0.160267	0.293466	0	0	2.93544	5.37454	GSTM1	GSTP1
Ion Channel Transport R-HSA-983712	7/175	0.162999	0.297068	0	0	1.59406	2.89164	ATP6V1A	CAMK2D	ATP6V1B2	NEDD4L	ATP6V1H	ATP1B3	ATP6V1E1
Negative Regulation Of PI3K/AKT Network R-HSA-199418	5/113	0.16419	0.297068	0	0	1.76967	3.19731	PPP2R1A	SRC	PPP2R5D	PTPN11	IL1RAP
Activation Of NIMA Kinases NEK9, NEK6, NEK7 R-HSA-2980767	1/7	0.166032	0.297068	0	0	6.35421	11.4094	NEK9
Activation Of RAC1 Downstream Of NMDARs R-HSA-9619229	1/7	0.166032	0.297068	0	0	6.35421	11.4094	GIT1
Defective HLCS Causes Multiple Carboxylase Deficiency R-HSA-3371599	1/7	0.166032	0.297068	0	0	6.35421	11.4094	ACACA
HDL Assembly R-HSA-8963896	1/7	0.166032	0.297068	0	0	6.35421	11.4094	PRKACB
Inactivation Of CDC42 And RAC1 R-HSA-428543	1/7	0.166032	0.297068	0	0	6.35421	11.4094	CDC42
Interleukin-36 Pathway R-HSA-9014826	1/7	0.166032	0.297068	0	0	6.35421	11.4094	IL1RAP
Nectin/Necl Trans Heterodimerization R-HSA-420597	1/7	0.166032	0.297068	0	0	6.35421	11.4094	NECTIN2
Phosphate Bond Hydrolysis By NUDT Proteins R-HSA-2393930	1/7	0.166032	0.297068	0	0	6.35421	11.4094	NUDT9
RUNX1 Regulates Transcription Of Genes Involved In Differentiation Of Myeloid Cells R-HSA-8939246	1/7	0.166032	0.297068	0	0	6.35421	11.4094	LGALS3
STAT5 Activation R-HSA-9645135	1/7	0.166032	0.297068	0	0	6.35421	11.4094	PTPN11
TYSND1 Cleaves Peroxisomal Proteins R-HSA-9033500	1/7	0.166032	0.297068	0	0	6.35421	11.4094	HSD17B4
Vitamin C (Ascorbate) Metabolism R-HSA-196836	1/7	0.166032	0.297068	0	0	6.35421	11.4094	CYB5R3
Activation Of G Protein Gated Potassium Channels R-HSA-1296041	2/29	0.169381	0.301091	0	0	2.82658	5.01889	GNB2	GNB1
Budding And Maturation Of HIV Virion R-HSA-162588	2/29	0.169381	0.301091	0	0	2.82658	5.01889	NEDD4L	PPIA
Disassembly Of Destruction Complex And Recruitment Of AXIN To Membrane R-HSA-4641262	2/29	0.169381	0.301091	0	0	2.82658	5.01889	PPP2R1A	PPP2R5D
Myogenesis R-HSA-525793	2/29	0.169381	0.301091	0	0	2.82658	5.01889	CDC42	MAPK14
RAC1 GTPase Cycle R-HSA-9013149	7/178	0.17297	0.306973	0	0	1.56585	2.7475	CDC42	PRKCSH	ARHGDIA	MCAM	ARHGDIB	GIT1	RAB7A
Signaling By FGFR R-HSA-190236	4/86	0.178547	0.315903	0	0	1.86345	3.21055	NCBP1	PPP2R1A	SRC	PTPN11
Signaling By CSF3 (G-CSF) R-HSA-9674555	2/30	0.178579	0.315903	0	0	2.72549	4.69527	CUL5	PTPN11
Cytoprotection By HMOX1 R-HSA-9707564	3/57	0.179017	0.316166	0	0	2.12115	3.64897	BLVRB	HMOX1	COX6B1
CDC42 GTPase Cycle R-HSA-9013148	6/149	0.183596	0.322915	0	0	1.60411	2.71899	CDC42	PRKCSH	ARHGDIA	ARHGDIB	GIT1	RAB7A
Defective B4GALT1 Causes B4GALT1-CDG (CDG-2d) R-HSA-3656244	1/8	0.187389	0.322915	0	0	5.44618	9.11999	PRELP
Defective CHST6 Causes MCDC1 R-HSA-3656225	1/8	0.187389	0.322915	0	0	5.44618	9.11999	PRELP
Defective ST3GAL3 Causes MCT12 And EIEE15 R-HSA-3656243	1/8	0.187389	0.322915	0	0	5.44618	9.11999	PRELP
Defects In Biotin (Btn) Metabolism R-HSA-3323169	1/8	0.187389	0.322915	0	0	5.44618	9.11999	ACACA
Formyl Peptide Receptors Bind Formyl Peptides And Many Other Ligands R-HSA-444473	1/8	0.187389	0.322915	0	0	5.44618	9.11999	ANXA1
InlA-mediated Entry Of Listeria Monocytogenes Into Host Cells R-HSA-8876493	1/8	0.187389	0.322915	0	0	5.44618	9.11999	SRC
Lectin Pathway Of Complement Activation R-HSA-166662	1/8	0.187389	0.322915	0	0	5.44618	9.11999	MASP1
Myoclonic Epilepsy Of Lafora R-HSA-3785653	1/8	0.187389	0.322915	0	0	5.44618	9.11999	GYG1
ROBO Receptors Bind AKAP5 R-HSA-9010642	1/8	0.187389	0.322915	0	0	5.44618	9.11999	PRKACB
Regulation Of Cytoskeletal Remodeling And Cell Spreading By IPP Complex Components R-HSA-446388	1/8	0.187389	0.322915	0	0	5.44618	9.11999	ACTN1
Synthesis Of PG R-HSA-1483148	1/8	0.187389	0.322915	0	0	5.44618	9.11999	PRKCSH
Synthesis Of UDP-N-acetyl-glucosamine R-HSA-446210	1/8	0.187389	0.322915	0	0	5.44618	9.11999	GFPT1
TRAIL Signaling R-HSA-75158	1/8	0.187389	0.322915	0	0	5.44618	9.11999	CASP8
Transport Of Fatty Acids R-HSA-804914	1/8	0.187389	0.322915	0	0	5.44618	9.11999	APOD
RUNX2 Regulates Bone Development R-HSA-8941326	2/31	0.187851	0.322915	0	0	2.63137	4.39993	YAP1	SRC
Regulation Of MECP2 Expression And Activity R-HSA-9022692	2/31	0.187851	0.322915	0	0	2.63137	4.39993	MOV10	CAMK2D
Arachidonic Acid Metabolism R-HSA-2142753	3/59	0.191947	0.328923	0	0	2.04519	3.37566	CBR1	LTA4H	PTGR2
RHOQ GTPase Cycle R-HSA-9013406	3/59	0.191947	0.328923	0	0	2.04519	3.37566	CDC42	GIT1	RAB7A
Interferon Gamma Signaling R-HSA-877300	4/89	0.194021	0.330923	0	0	1.79741	2.94737	CAMK2D	NCAM1	PTPN11	GBP2
Peptide Hormone Metabolism R-HSA-2980736	4/89	0.194021	0.330923	0	0	1.79741	2.94737	ERO1A	GNB1	CPE	CTSD
Sphingolipid Metabolism R-HSA-428157	4/89	0.194021	0.330923	0	0	1.79741	2.94737	VAPA	HEXB	HEXA	SUMF2
GPVI-mediated Activation Cascade R-HSA-114604	2/32	0.197188	0.334242	0	0	2.54353	4.12967	CDC42	PTPN11
Generation Of Second Messenger Molecules R-HSA-202433	2/32	0.197188	0.334242	0	0	2.54353	4.12967	VASP	ENAH
Inactivation, Recovery And Regulation Of Phototransduction Cascade R-HSA-2514859	2/32	0.197188	0.334242	0	0	2.54353	4.12967	FNTA	GNB1
Nuclear Signaling By ERBB4 R-HSA-1251985	2/32	0.197188	0.334242	0	0	2.54353	4.12967	YAP1	SRC
Metabolism Of Steroids R-HSA-8957322	6/153	0.199178	0.336728	0	0	1.56014	2.51737	SEC23A	AKR1B1	HSD17B4	SEC24C	KPNB1	ACACA
Respiratory Electron Transport R-HSA-611105	4/90	0.199269	0.336728	0	0	1.77641	2.86553	ETFA	ETFB	SDHA	COX6B1
Activation Of Matrix Metalloproteinases R-HSA-1592389	2/33	0.206579	0.339761	0	0	2.46135	3.88173	TIMP2	TIMP1
Glucagon-type Ligand Receptors R-HSA-420092	2/33	0.206579	0.339761	0	0	2.46135	3.88173	GNB2	GNB1
Plasma Lipoprotein Remodeling R-HSA-8963899	2/33	0.206579	0.339761	0	0	2.46135	3.88173	P4HB	PLTP
Sialic Acid Metabolism R-HSA-4085001	2/33	0.206579	0.339761	0	0	2.46135	3.88173	ST3GAL4	NANS
Phototransduction Cascade R-HSA-2514856	2/33	0.206579	0.339761	0	0	2.46135	3.88173	FNTA	GNB1
Activated NTRK2 Signals Thru FRS2 And FRS3 R-HSA-9028731	1/9	0.208201	0.339761	0	0	4.76517	7.47775	PTPN11
Activation Of Ca-permeable Kainate Receptor R-HSA-451308	1/9	0.208201	0.339761	0	0	4.76517	7.47775	NCALD
Beta-oxidation Of pristanoyl-CoA R-HSA-389887	1/9	0.208201	0.339761	0	0	4.76517	7.47775	HSD17B4
CD163 Mediating An Anti-Inflammatory Response R-HSA-9662834	1/9	0.208201	0.339761	0	0	4.76517	7.47775	MAPK14
Calcineurin Activates NFAT R-HSA-2025928	1/9	0.208201	0.339761	0	0	4.76517	7.47775	PPIA
Chylomicron Assembly R-HSA-8963888	1/9	0.208201	0.339761	0	0	4.76517	7.47775	P4HB
Downregulation Of ERBB4 Signaling R-HSA-1253288	1/9	0.208201	0.339761	0	0	4.76517	7.47775	SRC
Hydrolysis Of LPC R-HSA-1483115	1/9	0.208201	0.339761	0	0	4.76517	7.47775	PLA2G15
Interleukin-23 Signaling R-HSA-9020933	1/9	0.208201	0.339761	0	0	4.76517	7.47775	P4HB
MAPK1 (ERK2) Activation R-HSA-112411	1/9	0.208201	0.339761	0	0	4.76517	7.47775	PTPN11
MET Receptor Recycling R-HSA-8875656	1/9	0.208201	0.339761	0	0	4.76517	7.47775	CRKL
Maturation Of Protein 3A R-HSA-9683673	1/9	0.208201	0.339761	0	0	4.76517	7.47775	ST3GAL4
Prevention Of Phagosomal-Lysosomal Fusion R-HSA-9636383	1/9	0.208201	0.339761	0	0	4.76517	7.47775	RAB7A
Regulation Of Commissural Axon Pathfinding By SLIT And ROBO R-HSA-428542	1/9	0.208201	0.339761	0	0	4.76517	7.47775	SRC
TRAF6 Mediated IRF7 Activation In TLR7/8 Or 9 Signaling R-HSA-975110	1/9	0.208201	0.339761	0	0	4.76517	7.47775	UBE2V1
TRIF-mediated Programmed Cell Death R-HSA-2562578	1/9	0.208201	0.339761	0	0	4.76517	7.47775	CASP8
Transport Of Gamma-Carboxylated Protein Precursors From Endoplasmic Reticulum To Golgi Apparatus R-HSA-159763	1/9	0.208201	0.339761	0	0	4.76517	7.47775	PROS1
Type I Hemidesmosome Assembly R-HSA-446107	1/9	0.208201	0.339761	0	0	4.76517	7.47775	ITGA6
CD28 Co-Stimulation R-HSA-389356	2/34	0.216017	0.350947	0	0	2.38431	3.65372	CDC42	SRC
Metabolic Disorders Of Biological Oxidation Enzymes R-HSA-5579029	2/34	0.216017	0.350947	0	0	2.38431	3.65372	GCLC	GCLM
Nuclear Import Of Rev Protein R-HSA-180746	2/34	0.216017	0.350947	0	0	2.38431	3.65372	TPR	KPNB1
Inwardly Rectifying K+ Channels R-HSA-1296065	2/35	0.225492	0.359979	0	0	2.31194	3.44357	GNB2	GNB1
Plasma Lipoprotein Clearance R-HSA-8964043	2/35	0.225492	0.359979	0	0	2.31194	3.44357	CLTC	AP2M1
Transport Of Ribonucleoproteins Into Host Nucleus R-HSA-168271	2/35	0.225492	0.359979	0	0	2.31194	3.44357	TPR	KPNB1
Transport Of SLBP Independent Mature mRNA R-HSA-159227	2/35	0.225492	0.359979	0	0	2.31194	3.44357	NCBP1	TPR
Metabolism Of Nucleotides R-HSA-15869	4/95	0.226115	0.359979	0	0	1.67838	2.49527	NUDT9	ATIC	AK1	HPRT1
Activation Of PPARGC1A (PGC-1alpha) By Phosphorylation R-HSA-2151209	1/10	0.22848	0.359979	0	0	4.23549	6.25288	MAPK14
CaMK IV-mediated Phosphorylation Of CREB R-HSA-111932	1/10	0.22848	0.359979	0	0	4.23549	6.25288	CAMK2D
Gamma-carboxylation Of Protein Precursors R-HSA-159740	1/10	0.22848	0.359979	0	0	4.23549	6.25288	PROS1
HDL Remodeling R-HSA-8964058	1/10	0.22848	0.359979	0	0	4.23549	6.25288	PLTP
IRAK1 Recruits IKK Complex R-HSA-937039	1/10	0.22848	0.359979	0	0	4.23549	6.25288	UBE2V1
Integration Of Provirus R-HSA-162592	1/10	0.22848	0.359979	0	0	4.23549	6.25288	PPIA
MAPK3 (ERK1) Activation R-HSA-110056	1/10	0.22848	0.359979	0	0	4.23549	6.25288	PTPN11
MASTL Facilitates Mitotic Progression R-HSA-2465910	1/10	0.22848	0.359979	0	0	4.23549	6.25288	PPP2R1A
Neurotransmitter Clearance R-HSA-112311	1/10	0.22848	0.359979	0	0	4.23549	6.25288	ALDH2
Purine Ribonucleoside Monophosphate Biosynthesis R-HSA-73817	1/10	0.22848	0.359979	0	0	4.23549	6.25288	ATIC
RHO GTPases Activate KTN1 R-HSA-5625970	1/10	0.22848	0.359979	0	0	4.23549	6.25288	CDC42
RHOBTB3 ATPase Cycle R-HSA-9706019	1/10	0.22848	0.359979	0	0	4.23549	6.25288	CUL3
Receptor Mediated Mitophagy R-HSA-8934903	1/10	0.22848	0.359979	0	0	4.23549	6.25288	SRC
Removal Of Aminoterminal Propeptides From Gamma-Carboxylated Proteins R-HSA-159782	1/10	0.22848	0.359979	0	0	4.23549	6.25288	PROS1
SLBP Independent Processing Of Histone Pre-mRNAs R-HSA-111367	1/10	0.22848	0.359979	0	0	4.23549	6.25288	NCBP1
STAT5 Activation Downstream Of FLT3 ITD Mutants R-HSA-9702518	1/10	0.22848	0.359979	0	0	4.23549	6.25288	PTPN11
HCMV Early Events R-HSA-9609690	4/96	0.231593	0.364359	0	0	1.66005	2.42828	DYNC1LI1	DYNC1LI2	TPR	HSD17B4
HSF1-dependent Transactivation R-HSA-3371571	2/36	0.234997	0.368128	0	0	2.24383	3.24947	CAMK2D	SERPINH1
Nuclear Pore Complex (NPC) Disassembly R-HSA-3301854	2/36	0.234997	0.368128	0	0	2.24383	3.24947	NEK9	TPR
Transport Of SLBP Dependant Mature mRNA R-HSA-159230	2/36	0.234997	0.368128	0	0	2.24383	3.24947	NCBP1	TPR
Defective B3GALTL Causes PpS R-HSA-5083635	2/37	0.244524	0.376974	0	0	2.17961	3.06985	ADAMTS4	ADAMTS1
Fatty acyl-CoA Biosynthesis R-HSA-75105	2/37	0.244524	0.376974	0	0	2.17961	3.06985	PPT1	ACACA
Interactions Of Rev With Host Cellular Proteins R-HSA-177243	2/37	0.244524	0.376974	0	0	2.17961	3.06985	TPR	KPNB1
Collagen Biosynthesis And Modifying Enzymes R-HSA-1650814	3/67	0.245653	0.376974	0	0	1.7888	2.51118	SERPINH1	P4HB	PPIB
Cellular Response To Heat Stress R-HSA-3371556	4/99	0.248214	0.376974	0	0	1.60738	2.23982	CAMK2D	HSPA5	TPR	SERPINH1
Activation Of Phototransduction Cascade R-HSA-2485179	1/11	0.248241	0.376974	0	0	3.81174	5.31112	GNB1
Aspartate And Asparagine Metabolism R-HSA-8963693	1/11	0.248241	0.376974	0	0	3.81174	5.31112	GOT2
Beta-oxidation Of Very Long Chain Fatty Acids R-HSA-390247	1/11	0.248241	0.376974	0	0	3.81174	5.31112	HSD17B4
Biotin Transport And Metabolism R-HSA-196780	1/11	0.248241	0.376974	0	0	3.81174	5.31112	ACACA
CASP8 Activity Is Inhibited R-HSA-5218900	1/11	0.248241	0.376974	0	0	3.81174	5.31112	CASP8
DSCAM Interactions R-HSA-376172	1/11	0.248241	0.376974	0	0	3.81174	5.31112	MAPK14
Dimerization Of Procaspase-8 R-HSA-69416	1/11	0.248241	0.376974	0	0	3.81174	5.31112	CASP8
Endosomal/Vacuolar Pathway R-HSA-1236977	1/11	0.248241	0.376974	0	0	3.81174	5.31112	LNPEP
Gamma-carboxylation, Transport, And Amino-Terminal Cleavage Of Proteins R-HSA-159854	1/11	0.248241	0.376974	0	0	3.81174	5.31112	PROS1
Interleukin-6 Signaling R-HSA-1059683	1/11	0.248241	0.376974	0	0	3.81174	5.31112	PTPN11
MET Activates RAP1 And RAC1 R-HSA-8875555	1/11	0.248241	0.376974	0	0	3.81174	5.31112	CRKL
Pexophagy R-HSA-9664873	1/11	0.248241	0.376974	0	0	3.81174	5.31112	SQSTM1
RHO GTPases Activate IQGAPs R-HSA-5626467	1/11	0.248241	0.376974	0	0	3.81174	5.31112	CDC42
SARS-CoV-2 Modulates Autophagy R-HSA-9754560	1/11	0.248241	0.376974	0	0	3.81174	5.31112	TUFM
SLBP Dependent Processing Of Replication-Dependent Histone Pre-mRNAs R-HSA-77588	1/11	0.248241	0.376974	0	0	3.81174	5.31112	NCBP1
Signaling By Leptin R-HSA-2586552	1/11	0.248241	0.376974	0	0	3.81174	5.31112	PTPN11
Unwinding Of DNA R-HSA-176974	1/11	0.248241	0.376974	0	0	3.81174	5.31112	MCM7
Anti-inflammatory Response Favoring Leishmania Infection R-HSA-9662851	6/165	0.248562	0.376974	0	0	1.44149	2.00665	PRKAR1A	SRC	GNB2	GNB1	MAPK14	PRKACB
O-glycosylation Of TSR Domain-Containing Proteins R-HSA-5173214	2/38	0.254065	0.384787	0	0	2.11895	2.90332	ADAMTS4	ADAMTS1
Metabolism Of RNA R-HSA-8953854	20/666	0.26285	0.397542	0	0	1.18566	1.58424	NCBP1	RPL12	RPLP0	RPS27L	MAPK14	PSMB6	PSMD9	PSMB7	PSMA3	RPS28	PSMA4	PSMB5	PSMD4	PPP2R1A	DKC1	PSMB1	TPR	TNKS1BP1	PPIH	RPL28
Translesion Synthesis By Y Family DNA Polymerases Bypasses Lesions On DNA Template R-HSA-110313	2/39	0.263614	0.398147	0	0	2.06158	2.74864	NPLOC4	ISG15
CD28 Dependent Vav1 Pathway R-HSA-389359	1/12	0.267496	0.401244	0	0	3.46504	4.56918	CDC42
Frs2-mediated Activation R-HSA-170968	1/12	0.267496	0.401244	0	0	3.46504	4.56918	CRKL
Interleukin-35 Signaling R-HSA-8984722	1/12	0.267496	0.401244	0	0	3.46504	4.56918	CANX
Pregnenolone Biosynthesis R-HSA-196108	1/12	0.267496	0.401244	0	0	3.46504	4.56918	AKR1B1
Reversible Hydration Of Carbon Dioxide R-HSA-1475029	1/12	0.267496	0.401244	0	0	3.46504	4.56918	CA6
Collagen Degradation R-HSA-1442490	2/40	0.273163	0.409184	0	0	2.00722	2.60475	CTSD	CTSB
Negative Regulation Of MAPK Pathway R-HSA-5675221	2/41	0.282707	0.420744	0	0	1.95566	2.47067	PPP2R1A	PPP2R5D
Apoptosis Induced DNA Fragmentation R-HSA-140342	1/13	0.286259	0.420744	0	0	3.17613	3.97288	KPNB1
Degradation Of Cysteine And Homocysteine R-HSA-1614558	1/13	0.286259	0.420744	0	0	3.17613	3.97288	GOT2
Erythropoietin Activates RAS R-HSA-9027284	1/13	0.286259	0.420744	0	0	3.17613	3.97288	CRKL
FCGR Activation R-HSA-2029481	1/13	0.286259	0.420744	0	0	3.17613	3.97288	SRC
Inhibition Of Replication Initiation Of Damaged DNA By RB1/E2F1 R-HSA-113501	1/13	0.286259	0.420744	0	0	3.17613	3.97288	PPP2R1A
NF-kB Activation Thru FADD/RIP-1 Pathway Mediated By Caspase-8 And -10 R-HSA-933543	1/13	0.286259	0.420744	0	0	3.17613	3.97288	CASP8
NF-kB Is Activated And Signals Survival R-HSA-209560	1/13	0.286259	0.420744	0	0	3.17613	3.97288	SQSTM1
Nucleotide Biosynthesis R-HSA-8956320	1/13	0.286259	0.420744	0	0	3.17613	3.97288	ATIC
Purine Salvage R-HSA-74217	1/13	0.286259	0.420744	0	0	3.17613	3.97288	HPRT1
TNFR1-induced Proapoptotic Signaling R-HSA-5357786	1/13	0.286259	0.420744	0	0	3.17613	3.97288	CASP8
Activation Of Arylsulfatases R-HSA-1663150	1/13	0.286259	0.420744	0	0	3.17613	3.97288	SUMF2
Alpha-Linolenic (Omega3) And Linoleic (Omega6) Acid Metabolism R-HSA-2046104	1/13	0.286259	0.420744	0	0	3.17613	3.97288	HSD17B4
p75NTR Recruits Signaling Complexes R-HSA-209543	1/13	0.286259	0.420744	0	0	3.17613	3.97288	SQSTM1
Extra-nuclear Estrogen Signaling R-HSA-9009391	3/73	0.287307	0.421718	0	0	1.63497	2.03914	SRC	GNB2	GNB1
Activation Of GABAB Receptors R-HSA-991365	2/42	0.29224	0.424407	0	0	1.90667	2.34554	GNB2	GNB1
Formation Of Incision Complex In GG-NER R-HSA-5696395	2/42	0.29224	0.424407	0	0	1.90667	2.34554	UBE2V2	CUL4B
Gamma Carboxylation, Hypusine Formation And Arylsulfatase Activation R-HSA-163841	2/42	0.29224	0.424407	0	0	1.90667	2.34554	PROS1	SUMF2
Intra-Golgi Traffic R-HSA-6811438	2/42	0.29224	0.424407	0	0	1.90667	2.34554	NSF	NAPG
RND3 GTPase Cycle R-HSA-9696264	2/42	0.29224	0.424407	0	0	1.90667	2.34554	ROCK1	CKB
Signaling By SCF-KIT R-HSA-1433557	2/42	0.29224	0.424407	0	0	1.90667	2.34554	SRC	PTPN11
Transport Of Mature mRNA Derived From An Intronless Transcript R-HSA-159231	2/42	0.29224	0.424407	0	0	1.90667	2.34554	NCBP1	TPR
tRNA Aminoacylation R-HSA-379724	2/42	0.29224	0.424407	0	0	1.90667	2.34554	FARSA	DARS1
Translation R-HSA-72766	9/281	0.294261	0.426776	0	0	1.26406	1.54631	EIF5B	RPS28	RPL12	RPLP0	RPS27L	FARSA	RPL28	DARS1	TUFM
ISG15 Antiviral Mechanism R-HSA-1169408	3/75	0.301328	0.435346	0	0	1.58939	1.90656	TPR	ISG15	KPNB1
Transport Of Mature mRNAs Derived From Intronless Transcripts R-HSA-159234	2/43	0.301756	0.435346	0	0	1.86007	2.22862	NCBP1	TPR
Creation Of C4 And C2 Activators R-HSA-166786	1/14	0.304543	0.435346	0	0	2.93166	3.48557	MASP1
Methylation R-HSA-156581	1/14	0.304543	0.435346	0	0	2.93166	3.48557	MAT2B
Prolonged ERK Activation Events R-HSA-169893	1/14	0.304543	0.435346	0	0	2.93166	3.48557	CRKL
Regulation Of IFNG Signaling R-HSA-877312	1/14	0.304543	0.435346	0	0	2.93166	3.48557	PTPN11
Repression Of WNT Target Genes R-HSA-4641265	1/14	0.304543	0.435346	0	0	2.93166	3.48557	CTBP2
Response To Metal Ions R-HSA-5660526	1/14	0.304543	0.435346	0	0	2.93166	3.48557	CSRP1
SEMA3A-Plexin Repulsion Signaling By Inhibiting Integrin Adhesion R-HSA-399955	1/14	0.304543	0.435346	0	0	2.93166	3.48557	TLN1
Synthesis Of IP2, IP, And Ins In Cytosol R-HSA-1855183	1/14	0.304543	0.435346	0	0	2.93166	3.48557	IMPA1
TP53 Regulates Transcription Of Additional Cell Death Genes With Uncertain Roles In P53-Dependent Apoptosis R-HSA-6803205	1/14	0.304543	0.435346	0	0	2.93166	3.48557	NDRG1
Interleukin-3, Interleukin-5 And GM-CSF Signaling R-HSA-512988	2/44	0.311249	0.444352	0	0	1.81569	2.1192	PTPN11	CRKL
TAK1-dependent IKK And NF-kappa-B Activation R-HSA-445989	2/45	0.320715	0.456129	0	0	1.77337	2.01668	CASP8	UBE2V1
TBC/RABGAPs R-HSA-8854214	2/45	0.320715	0.456129	0	0	1.77337	2.01668	RAB8A	RAB7A
N-Glycan Antennae Elongation R-HSA-975577	1/15	0.322359	0.456129	0	0	2.72211	3.08167	ST3GAL4
Prolactin Receptor Signaling R-HSA-1170546	1/15	0.322359	0.456129	0	0	2.72211	3.08167	PTPN11
Signaling By FLT3 ITD And TKD Mutants R-HSA-9703648	1/15	0.322359	0.456129	0	0	2.72211	3.08167	PTPN11
cGMP Effects R-HSA-418457	1/15	0.322359	0.456129	0	0	2.72211	3.08167	PRKG1
Pre-NOTCH Expression And Processing R-HSA-1912422	3/78	0.322414	0.456129	0	0	1.52558	1.72683	MOV10	POGLUT1	ST3GAL4
Cyclin D Associated Events In G1 R-HSA-69231	2/47	0.339545	0.472672	0	0	1.69438	1.83018	SRC	PPP2R1A
G Alpha (Z) Signaling Events R-HSA-418597	2/47	0.339545	0.472672	0	0	1.69438	1.83018	GNB2	GNB1
SARS-CoV-2 Modulates Host Translation Machinery R-HSA-9754678	2/47	0.339545	0.472672	0	0	1.69438	1.83018	RPS28	RPS27L
CRMPs In Sema3A Signaling R-HSA-399956	1/16	0.33972	0.472672	0	0	2.54051	2.74282	DPYSL2
Caspase Activation Via Death Receptors In Presence Of Ligand R-HSA-140534	1/16	0.33972	0.472672	0	0	2.54051	2.74282	CASP8
Early Phase Of HIV Life Cycle R-HSA-162594	1/16	0.33972	0.472672	0	0	2.54051	2.74282	PPIA
Formation Of ATP By Chemiosmotic Coupling R-HSA-163210	1/16	0.33972	0.472672	0	0	2.54051	2.74282	ATP5F1B
NRIF Signals Cell Death From Nucleus R-HSA-205043	1/16	0.33972	0.472672	0	0	2.54051	2.74282	SQSTM1
Processing Of SMDT1 R-HSA-8949664	1/16	0.33972	0.472672	0	0	2.54051	2.74282	PHB2
Regulation Of KIT Signaling R-HSA-1433559	1/16	0.33972	0.472672	0	0	2.54051	2.74282	SRC
Signaling By NTRK3 (TRKC) R-HSA-9034015	1/16	0.33972	0.472672	0	0	2.54051	2.74282	SRC
NLRP3 Inflammasome R-HSA-844456	1/16	0.33972	0.472672	0	0	2.54051	2.74282	HMOX1
p75NTR Signals Via NF-kB R-HSA-193639	1/16	0.33972	0.472672	0	0	2.54051	2.74282	SQSTM1
Regulation Of HSF1-mediated Heat Shock Response R-HSA-3371453	3/81	0.343507	0.477335	0	0	1.46668	1.56722	HSPA5	TPR	SERPINH1
Signaling By Nuclear Receptors R-HSA-9006931	8/260	0.349139	0.484546	0	0	1.21164	1.27499	MOV10	SRC	GNB2	GNB1	APOD	ADH7	CTSD	PLTP
G Alpha (S) Signaling Events R-HSA-418555	5/153	0.354605	0.490599	0	0	1.28871	1.33607	PRKAR1A	SRC	GNB2	GNB1	PRKACB
rRNA Processing In Nucleus And Cytosol R-HSA-8868773	6/189	0.355169	0.490599	0	0	1.25089	1.29487	RPS28	DKC1	RPL12	RPLP0	RPS27L	RPL28
Activation Of IRF3/IRF7 Mediated By TBK1/IKK Epsilon R-HSA-936964	1/17	0.356636	0.490599	0	0	2.3816	2.45553	PTPN11
Biosynthesis Of DHA-derived SPMs R-HSA-9018677	1/17	0.356636	0.490599	0	0	2.3816	2.45553	LTA4H
KSRP (KHSRP) Binds And Destabilizes mRNA R-HSA-450604	1/17	0.356636	0.490599	0	0	2.3816	2.45553	MAPK14
Protein Methylation R-HSA-8876725	1/17	0.356636	0.490599	0	0	2.3816	2.45553	ETFB
Purine Catabolism R-HSA-74259	1/17	0.356636	0.490599	0	0	2.3816	2.45553	NUDT9
Signaling By ERBB2 R-HSA-1227986	2/49	0.358212	0.492148	0	0	1.62211	1.66531	CUL5	SRC
Chondroitin Sulfate/Dermatan Sulfate Metabolism R-HSA-1793185	2/50	0.367473	0.502979	0	0	1.58824	1.58999	HEXB	HEXA
Formation Of Ternary Complex, And Subsequently, 43S Complex R-HSA-72695	2/50	0.367473	0.502979	0	0	1.58824	1.58999	RPS28	RPS27L
Ion Homeostasis R-HSA-5578775	2/50	0.367473	0.502979	0	0	1.58824	1.58999	CAMK2D	ATP1B3
Assembly Of HIV Virion R-HSA-175474	1/18	0.373121	0.505652	0	0	2.2414	2.20969	PPIA
Lewis Blood Group Biosynthesis R-HSA-9037629	1/18	0.373121	0.505652	0	0	2.2414	2.20969	ST3GAL4
Metabolism Of Angiotensinogen To Angiotensins R-HSA-2022377	1/18	0.373121	0.505652	0	0	2.2414	2.20969	CTSD
PI-3K cascade:FGFR3 R-HSA-5654710	1/18	0.373121	0.505652	0	0	2.2414	2.20969	PTPN11
Pre-NOTCH Processing In Golgi R-HSA-1912420	1/18	0.373121	0.505652	0	0	2.2414	2.20969	ST3GAL4
Regulation Of NF-kappa B Signaling R-HSA-9758274	1/18	0.373121	0.505652	0	0	2.2414	2.20969	CASP8
Regulation Of Signaling By CBL R-HSA-912631	1/18	0.373121	0.505652	0	0	2.2414	2.20969	CRKL
VEGFR2 Mediated Cell Proliferation R-HSA-5218921	1/18	0.373121	0.505652	0	0	2.2414	2.20969	SRC
HCMV Infection R-HSA-9609646	4/121	0.374944	0.507495	0	0	1.30365	1.27886	DYNC1LI1	DYNC1LI2	TPR	HSD17B4
Translocation Of SLC2A4 (GLUT4) To Plasma Membrane R-HSA-1445148	2/51	0.376682	0.509218	0	0	1.55574	1.51896	LNPEP	RAB8A
Metabolism Of Non-Coding RNA R-HSA-194441	2/52	0.385835	0.518437	0	0	1.52455	1.4519	NCBP1	TPR
Transcriptional Activation Of Mitochondrial Biogenesis R-HSA-2151201	2/52	0.385835	0.518437	0	0	1.52455	1.4519	ATP5F1B	SSBP1
Aflatoxin Activation And Detoxification R-HSA-5423646	1/19	0.389183	0.518437	0	0	2.11676	1.9976	AKR7A2
Biosynthesis Of Specialized Proresolving Mediators (SPMs) R-HSA-9018678	1/19	0.389183	0.518437	0	0	2.11676	1.9976	LTA4H
FRS-mediated FGFR3 Signaling R-HSA-5654706	1/19	0.389183	0.518437	0	0	2.11676	1.9976	PTPN11
Listeria Monocytogenes Entry Into Host Cells R-HSA-8876384	1/19	0.389183	0.518437	0	0	2.11676	1.9976	SRC
RAS Processing R-HSA-9648002	1/19	0.389183	0.518437	0	0	2.11676	1.9976	FNTA
Ras Activation Upon Ca2+ Influx Thru NMDA Receptor R-HSA-442982	1/19	0.389183	0.518437	0	0	2.11676	1.9976	CAMK2D
Signaling By FGFR2 IIIa TM R-HSA-8851708	1/19	0.389183	0.518437	0	0	2.11676	1.9976	NCBP1
Signaling By KIT In Disease R-HSA-9669938	1/19	0.389183	0.518437	0	0	2.11676	1.9976	SRC
TICAM1, RIP1-mediated IKK Complex Recruitment R-HSA-168927	1/19	0.389183	0.518437	0	0	2.11676	1.9976	UBE2V1
Translesion Synthesis By POLH R-HSA-110320	1/19	0.389183	0.518437	0	0	2.11676	1.9976	NPLOC4
Heparan Sulfate/Heparin (HS-GAG) Metabolism R-HSA-1638091	2/53	0.394929	0.524178	0	0	1.49458	1.38854	NAGLU	GUSB
Ion Transport By P-type ATPases R-HSA-936837	2/53	0.394929	0.524178	0	0	1.49458	1.38854	CAMK2D	ATP1B3
Nuclear Envelope Breakdown R-HSA-2980766	2/53	0.394929	0.524178	0	0	1.49458	1.38854	NEK9	TPR
Mitochondrial Biogenesis R-HSA-1592230	3/89	0.399329	0.529376	0	0	1.32969	1.22062	ATP5F1B	SSBP1	MAPK14
rRNA Processing R-HSA-72312	6/199	0.400864	0.530256	0	0	1.18546	1.08367	RPS28	DKC1	RPL12	RPLP0	RPS27L	RPL28
Apoptotic Factor-Mediated Response R-HSA-111471	1/20	0.404835	0.530256	0	0	2.00525	1.8133	C1QBP
CD209 (DC-SIGN) Signaling R-HSA-5621575	1/20	0.404835	0.530256	0	0	2.00525	1.8133	PRKACB
Chaperone Mediated Autophagy R-HSA-9613829	1/20	0.404835	0.530256	0	0	2.00525	1.8133	PARK7
Class I Peroxisomal Membrane Protein Import R-HSA-9603798	1/20	0.404835	0.530256	0	0	2.00525	1.8133	FIS1
PI-3K cascade:FGFR4 R-HSA-5654720	1/20	0.404835	0.530256	0	0	2.00525	1.8133	PTPN11
Processing Of Intronless Pre-mRNAs R-HSA-77595	1/20	0.404835	0.530256	0	0	2.00525	1.8133	NCBP1
Receptor-type Tyrosine-Protein Phosphatases R-HSA-388844	1/20	0.404835	0.530256	0	0	2.00525	1.8133	IL1RAP
Regulation Of Gene Expression In Beta Cells R-HSA-210745	1/20	0.404835	0.530256	0	0	2.00525	1.8133	PKLR
Signaling By Hippo R-HSA-2028269	1/20	0.404835	0.530256	0	0	2.00525	1.8133	YAP1
Complement Cascade R-HSA-166658	2/55	0.412927	0.538635	0	0	1.43803	1.27192	PROS1	MASP1
ECM Proteoglycans R-HSA-3000178	2/55	0.412927	0.538635	0	0	1.43803	1.27192	NCAM1	LMNB2
Intrinsic Pathway For Apoptosis R-HSA-109606	2/55	0.412927	0.538635	0	0	1.43803	1.27192	CASP8	C1QBP
Branched-chain Amino Acid Catabolism R-HSA-70895	1/21	0.420086	0.538635	0	0	1.90489	1.6521	HIBADH
Defects In Vitamin And Cofactor Metabolism R-HSA-3296482	1/21	0.420086	0.538635	0	0	1.90489	1.6521	ACACA
ER Quality Control Compartment (ERQC) R-HSA-901032	1/21	0.420086	0.538635	0	0	1.90489	1.6521	UGGT1
FRS-mediated FGFR4 Signaling R-HSA-5654712	1/21	0.420086	0.538635	0	0	1.90489	1.6521	PTPN11
Inflammasomes R-HSA-622312	1/21	0.420086	0.538635	0	0	1.90489	1.6521	HMOX1
Initial Triggering Of Complement R-HSA-166663	1/21	0.420086	0.538635	0	0	1.90489	1.6521	MASP1
Nitric Oxide Stimulates Guanylate Cyclase R-HSA-392154	1/21	0.420086	0.538635	0	0	1.90489	1.6521	PRKG1
PD-1 Signaling R-HSA-389948	1/21	0.420086	0.538635	0	0	1.90489	1.6521	PTPN11
PI-3K cascade:FGFR1 R-HSA-5654689	1/21	0.420086	0.538635	0	0	1.90489	1.6521	PTPN11
Synaptic Adhesion-Like Molecules R-HSA-8849932	1/21	0.420086	0.538635	0	0	1.90489	1.6521	RTN3
Synthesis Of Leukotrienes (LT) And Eoxins (EX) R-HSA-2142691	1/21	0.420086	0.538635	0	0	1.90489	1.6521	LTA4H
Synthesis, Secretion, And Inactivation Of Glucagon-like Peptide-1 (GLP-1) R-HSA-381771	1/21	0.420086	0.538635	0	0	1.90489	1.6521	GNB1
TP53 Regulates Transcription Of Additional Cell Cycle Genes With Uncertain Roles In P53 Pathway R-HSA-6804115	1/21	0.420086	0.538635	0	0	1.90489	1.6521	TNKS1BP1
Unblocking Of NMDA Receptors, Glutamate Binding And Activation R-HSA-438066	1/21	0.420086	0.538635	0	0	1.90489	1.6521	CAMK2D
VxPx Cargo-Targeting To Cilium R-HSA-5620916	1/21	0.420086	0.538635	0	0	1.90489	1.6521	RAB8A
Transcriptional Regulation By TP53 R-HSA-3700989	10/354	0.420952	0.538973	0	0	1.10859	0.959192	PRDX2	MOV10	TIGAR	GNPDA1	PPP2R1A	PRDX1	TNKS1BP1	MAPK14	NDRG1	COX6B1
Chemokine Receptors Bind Chemokines R-HSA-380108	2/56	0.421826	0.538973	0	0	1.41133	1.2182	CXCL10	CCL5
E3 Ubiquitin Ligases Ubiquitinate Target Proteins R-HSA-8866654	2/56	0.421826	0.538973	0	0	1.41133	1.2182	UBE2V2	UBE2L3
Oxidative Stress Induced Senescence R-HSA-2559580	3/93	0.426775	0.544661	0	0	1.27033	1.08169	MAPK9	MOV10	MAPK14
Assembly Of Collagen Fibrils And Other Multimeric Structures R-HSA-2022090	2/57	0.430656	0.546429	0	0	1.3856	1.16729	ITGA6	CTSB
NCAM Signaling For Neurite Out-Growth R-HSA-375165	2/57	0.430656	0.546429	0	0	1.3856	1.16729	SRC	NCAM1
Ribosomal Scanning And Start Codon Recognition R-HSA-72702	2/57	0.430656	0.546429	0	0	1.3856	1.16729	RPS28	RPS27L
Signaling By ERBB4 R-HSA-1236394	2/57	0.430656	0.546429	0	0	1.3856	1.16729	YAP1	SRC
Translation Initiation Complex Formation R-HSA-72649	2/57	0.430656	0.546429	0	0	1.3856	1.16729	RPS28	RPS27L
ADORA2B Mediated Anti-Inflammatory Cytokine Production R-HSA-9660821	4/131	0.432714	0.548404	0	0	1.20038	1.00554	PRKAR1A	GNB2	GNB1	PRKACB
Blood Group Systems Biosynthesis R-HSA-9033658	1/22	0.434948	0.548696	0	0	1.81409	1.51028	ST3GAL4
E2F Mediated Regulation Of DNA Replication R-HSA-113510	1/22	0.434948	0.548696	0	0	1.81409	1.51028	PPP2R1A
FRS-mediated FGFR1 Signaling R-HSA-5654693	1/22	0.434948	0.548696	0	0	1.81409	1.51028	PTPN11
RA Biosynthesis Pathway R-HSA-5365859	1/22	0.434948	0.548696	0	0	1.81409	1.51028	ADH7
mRNA Activation Upon Binding Of Cap-Binding Complex And eIFs, Subsequent Binding To 43S R-HSA-72662	2/58	0.439413	0.553578	0	0	1.36078	1.11899	RPS28	RPS27L
Drug ADME R-HSA-9748784	3/95	0.440335	0.553578	0	0	1.24259	1.0192	GSTM1	GSTP1	HPRT1
P75 NTR Receptor-Mediated Signaling R-HSA-193704	3/95	0.440335	0.553578	0	0	1.24259	1.0192	ARHGDIA	SQSTM1	RTN4
Phospholipid Metabolism R-HSA-1483257	6/208	0.441838	0.554831	0	0	1.13212	0.924728	HADHB	PLA2G15	PRKCSH	PITPNB	ACP6	GPD1
GABA Receptor Activation R-HSA-977443	2/59	0.448096	0.557964	0	0	1.33684	1.07315	GNB2	GNB1
O-linked Glycosylation Of Mucins R-HSA-913709	2/59	0.448096	0.557964	0	0	1.33684	1.07315	ST3GAL4	B3GNT2
Abortive Elongation Of HIV-1 Transcript In Absence Of Tat R-HSA-167242	1/23	0.449429	0.557964	0	0	1.73154	1.38485	NCBP1
IKK Complex Recruitment Mediated By RIP1 R-HSA-937041	1/23	0.449429	0.557964	0	0	1.73154	1.38485	UBE2V1
Miscellaneous Transport And Binding Events R-HSA-5223345	1/23	0.449429	0.557964	0	0	1.73154	1.38485	BPNT1
Nucleotide Salvage R-HSA-8956321	1/23	0.449429	0.557964	0	0	1.73154	1.38485	HPRT1
PI-3K cascade:FGFR2 R-HSA-5654695	1/23	0.449429	0.557964	0	0	1.73154	1.38485	PTPN11
RAF-independent MAPK1/3 Activation R-HSA-112409	1/23	0.449429	0.557964	0	0	1.73154	1.38485	PTPN11
Telomere Extension By Telomerase R-HSA-171319	1/23	0.449429	0.557964	0	0	1.73154	1.38485	DKC1
Triglyceride Catabolism R-HSA-163560	1/23	0.449429	0.557964	0	0	1.73154	1.38485	PRKACB
Transcriptional Regulation By MECP2 R-HSA-8986944	2/60	0.456703	0.566353	0	0	1.31373	1.0296	MOV10	CAMK2D
Late Phase Of HIV Life Cycle R-HSA-162599	4/136	0.46108	0.56967	0	0	1.15462	0.893886	NCBP1	TPR	NEDD4L	PPIA
Downstream Signaling Of Activated FGFR3 R-HSA-5654708	1/24	0.46354	0.56967	0	0	1.65617	1.27337	PTPN11
FRS-mediated FGFR2 Signaling R-HSA-5654700	1/24	0.46354	0.56967	0	0	1.65617	1.27337	PTPN11
Incretin Synthesis, Secretion, And Inactivation R-HSA-400508	1/24	0.46354	0.56967	0	0	1.65617	1.27337	GNB1
Other Interleukin Signaling R-HSA-449836	1/24	0.46354	0.56967	0	0	1.65617	1.27337	TXLNA
RHO GTPases Activate NADPH Oxidases R-HSA-5668599	1/24	0.46354	0.56967	0	0	1.65617	1.27337	MAPK14
Signaling By Erythropoietin R-HSA-9006335	1/24	0.46354	0.56967	0	0	1.65617	1.27337	CRKL
Synthesis Of Bile Acids And Bile Salts Via 7Alpha-Hydroxycholesterol R-HSA-193368	1/24	0.46354	0.56967	0	0	1.65617	1.27337	HSD17B4
RHO GTPases Activate PKNs R-HSA-5625740	2/62	0.473681	0.581348	0	0	1.2698	0.948824	MYL6	MYH10
Assembly And Cell Surface Presentation Of NMDA Receptors R-HSA-9609736	1/25	0.47729	0.581348	0	0	1.58708	1.17386	CAMK2D
Cell Recruitment (Pro-Inflammatory Response) R-HSA-9664424	1/25	0.47729	0.581348	0	0	1.58708	1.17386	HMOX1
Cyclin A/B1/B2 Associated Events During G2/M Transition R-HSA-69273	1/25	0.47729	0.581348	0	0	1.58708	1.17386	PPP2R1A
Deadenylation Of mRNA R-HSA-429947	1/25	0.47729	0.581348	0	0	1.58708	1.17386	TNKS1BP1
Inactivation Of CSF3 (G-CSF) Signaling R-HSA-9705462	1/25	0.47729	0.581348	0	0	1.58708	1.17386	CUL5
Regulation Of IFNA/IFNB Signaling R-HSA-912694	1/25	0.47729	0.581348	0	0	1.58708	1.17386	PTPN11
Termination Of O-glycan Biosynthesis R-HSA-977068	1/25	0.47729	0.581348	0	0	1.58708	1.17386	ST3GAL4
Death Receptor Signaling R-HSA-73887	4/139	0.477864	0.581401	0	0	1.12878	0.833527	CASP8	ARHGDIA	SQSTM1	RTN4
Major Pathway Of rRNA Processing In Nucleolus And Cytosol R-HSA-6791226	5/179	0.485356	0.589148	0	0	1.09467	0.791311	RPS28	RPL12	RPLP0	RPS27L	RPL28
Attenuation Phase R-HSA-3371568	1/26	0.490688	0.589148	0	0	1.52352	1.08467	SERPINH1
Caspase Activation Via Extrinsic Apoptotic Signaling Pathway R-HSA-5357769	1/26	0.490688	0.589148	0	0	1.52352	1.08467	CASP8
Downregulation Of TGF-beta Receptor Signaling R-HSA-2173788	1/26	0.490688	0.589148	0	0	1.52352	1.08467	NEDD4L
Downstream Signaling Of Activated FGFR4 R-HSA-5654716	1/26	0.490688	0.589148	0	0	1.52352	1.08467	PTPN11
FGFR2 Alternative Splicing R-HSA-6803529	1/26	0.490688	0.589148	0	0	1.52352	1.08467	NCBP1
Interleukin-20 Family Signaling R-HSA-8854691	1/26	0.490688	0.589148	0	0	1.52352	1.08467	PTPN11
Metal Ion SLC Transporters R-HSA-425410	1/26	0.490688	0.589148	0	0	1.52352	1.08467	CP
N-glycan Antennae Elongation In medial/trans-Golgi R-HSA-975576	1/26	0.490688	0.589148	0	0	1.52352	1.08467	ST3GAL4
Role Of Phospholipids In Phagocytosis R-HSA-2029485	1/26	0.490688	0.589148	0	0	1.52352	1.08467	PRKCSH
Signaling By ALK R-HSA-201556	1/26	0.490688	0.589148	0	0	1.52352	1.08467	SRC
WNT Ligand Biogenesis And Trafficking R-HSA-3238698	1/26	0.490688	0.589148	0	0	1.52352	1.08467	SNX3
BMAL1:CLOCK,NPAS2 Activates Circadian Gene Expression R-HSA-1368108	1/27	0.503743	0.602182	0	0	1.46485	1.00443	HSD17B4
CREB1 Phosphorylation Thru NMDA Receptor-Mediated Activation Of RAS Signaling R-HSA-442742	1/27	0.503743	0.602182	0	0	1.46485	1.00443	CAMK2D
FLT3 Signaling In Disease R-HSA-9682385	1/27	0.503743	0.602182	0	0	1.46485	1.00443	PTPN11
Postmitotic Nuclear Pore Complex (NPC) Reformation R-HSA-9615933	1/27	0.503743	0.602182	0	0	1.46485	1.00443	KPNB1
Integrin Cell Surface Interactions R-HSA-216083	2/66	0.506653	0.605	0	0	1.1902	0.809248	FN1	ITGA6
Interconversion Of Nucleotide Di- And Triphosphates R-HSA-499943	1/28	0.516464	0.616044	0	0	1.41052	0.932002	AK1
GPCR Downstream Signaling R-HSA-388396	16/619	0.520354	0.620009	0	0	1.01027	0.659955	CAMK2D	ANXA1	ROCK1	SRC	ROCK2	PPP2R5D	CDC42	CXCL10	PRKAR1A	PPP2R1A	CCL5	GNAQ	GNB2	GNA11	GNB1	PRKACB
ESR-mediated Signaling R-HSA-8939211	5/188	0.528668	0.620688	0	0	1.04035	0.663116	MOV10	SRC	GNB2	GNB1	CTSD
Adherens Junctions Interactions R-HSA-418990	1/29	0.52886	0.620688	0	0	1.36008	0.866412	NECTIN2
Cristae Formation R-HSA-8949613	1/29	0.52886	0.620688	0	0	1.36008	0.866412	ATP5F1B
Downregulation Of ERBB2 Signaling R-HSA-8863795	1/29	0.52886	0.620688	0	0	1.36008	0.866412	CUL5
Downstream Signaling Of Activated FGFR2 R-HSA-5654696	1/29	0.52886	0.620688	0	0	1.36008	0.866412	PTPN11
EGR2 And SOX10-mediated Initiation Of Schwann Cell Myelination R-HSA-9619665	1/29	0.52886	0.620688	0	0	1.36008	0.866412	YAP1
Energy Dependent Regulation Of mTOR By LKB1-AMPK R-HSA-380972	1/29	0.52886	0.620688	0	0	1.36008	0.866412	CAB39L
FCERI Mediated MAPK Activation R-HSA-2871796	1/29	0.52886	0.620688	0	0	1.36008	0.866412	MAPK9
HSF1 Activation R-HSA-3371511	1/29	0.52886	0.620688	0	0	1.36008	0.866412	SERPINH1
Interaction Between L1 And Ankyrins R-HSA-445095	1/29	0.52886	0.620688	0	0	1.36008	0.866412	L1CAM
Peroxisomal Lipid Metabolism R-HSA-390918	1/29	0.52886	0.620688	0	0	1.36008	0.866412	HSD17B4
Processing Of Capped Intronless Pre-mRNA R-HSA-75067	1/29	0.52886	0.620688	0	0	1.36008	0.866412	NCBP1
Regulation Of Necroptotic Cell Death R-HSA-5675482	1/29	0.52886	0.620688	0	0	1.36008	0.866412	CASP8
mRNA Capping R-HSA-72086	1/29	0.52886	0.620688	0	0	1.36008	0.866412	NCBP1
Diseases Associated With O-glycosylation Of Proteins R-HSA-3906995	2/69	0.530484	0.621927	0	0	1.13673	0.720647	ADAMTS4	ADAMTS1
HIV Life Cycle R-HSA-162587	4/149	0.532221	0.623296	0	0	1.05039	0.66248	NCBP1	TPR	NEDD4L	PPIA
Downstream Signaling Of Activated FGFR1 R-HSA-5654687	1/30	0.540939	0.632154	0	0	1.31311	0.80684	PTPN11
Recognition Of DNA Damage By PCNA-containing Replication Complex R-HSA-110314	1/30	0.540939	0.632154	0	0	1.31311	0.80684	CUL4B
DNA Strand Elongation R-HSA-69190	1/31	0.552708	0.641798	0	0	1.26928	0.752585	MCM7
Downregulation Of SMAD2/3:SMAD4 Transcriptional Activity R-HSA-2173795	1/31	0.552708	0.641798	0	0	1.26928	0.752585	NEDD4L
EGFR Downregulation R-HSA-182971	1/31	0.552708	0.641798	0	0	1.26928	0.752585	CDC42
Glyoxylate Metabolism And Glycine Degradation R-HSA-389661	1/31	0.552708	0.641798	0	0	1.26928	0.752585	GOT2
Late Endosomal Microautophagy R-HSA-9615710	1/31	0.552708	0.641798	0	0	1.26928	0.752585	PARK7
RIPK1-mediated Regulated Necrosis R-HSA-5213460	1/31	0.552708	0.641798	0	0	1.26928	0.752585	CASP8
Activation Of Pre-Replicative Complex R-HSA-68962	1/32	0.564177	0.65166	0	0	1.22827	0.703045	MCM7
Defective TPR May Confer Susceptibility Towards Thyroid Papillary Carcinoma (TPC) R-HSA-5619107	1/32	0.564177	0.65166	0	0	1.22827	0.703045	TPR
PERK Regulates Gene Expression R-HSA-381042	1/32	0.564177	0.65166	0	0	1.22827	0.703045	HSPA5
Phase 0 - Rapid Depolarisation R-HSA-5576892	1/32	0.564177	0.65166	0	0	1.22827	0.703045	CAMK2D
Termination Of Translesion DNA Synthesis R-HSA-5656169	1/32	0.564177	0.65166	0	0	1.22827	0.703045	ISG15
Transport Of Mature mRNA Derived From An Intron-Containing Transcript R-HSA-159236	2/74	0.568427	0.655877	0	0	1.05752	0.597373	NCBP1	TPR
FGFR2 Mutant Receptor Activation R-HSA-1839126	1/33	0.575352	0.661775	0	0	1.18982	0.657703	NCBP1
Formation Of Early Elongation Complex R-HSA-113418	1/33	0.575352	0.661775	0	0	1.18982	0.657703	NCBP1
Oncogene Induced Senescence R-HSA-2559585	1/33	0.575352	0.661775	0	0	1.18982	0.657703	MOV10
Synthesis Of Bile Acids And Bile Salts R-HSA-192105	1/34	0.586241	0.673592	0	0	1.15371	0.616109	HSD17B4
Metabolism Of Steroid Hormones R-HSA-196071	1/35	0.596851	0.67971	0	0	1.11972	0.577873	AKR1B1
NEP/NS2 Interacts With Cellular Export Machinery R-HSA-168333	1/35	0.596851	0.67971	0	0	1.11972	0.577873	TPR
Negative Regulators Of DDX58/IFIH1 Signaling R-HSA-936440	1/35	0.596851	0.67971	0	0	1.11972	0.577873	ISG15
Nucleotide Catabolism R-HSA-8956319	1/35	0.596851	0.67971	0	0	1.11972	0.577873	NUDT9
Regulation Of TNFR1 Signaling R-HSA-5357905	1/35	0.596851	0.67971	0	0	1.11972	0.577873	CASP8
Rev-mediated Nuclear Export Of HIV RNA R-HSA-165054	1/35	0.596851	0.67971	0	0	1.11972	0.577873	TPR
SUMOylation Of SUMOylation Proteins R-HSA-4085377	1/35	0.596851	0.67971	0	0	1.11972	0.577873	TPR
Vpr-mediated Nuclear Import Of PICs R-HSA-180910	1/35	0.596851	0.67971	0	0	1.11972	0.577873	TPR
Constitutive Signaling By Aberrant PI3K In Cancer R-HSA-2219530	2/78	0.597151	0.67971	0	0	1.00165	0.516436	SRC	PTPN11
Amyloid Fiber Formation R-HSA-977225	2/79	0.604105	0.68691	0	0	0.988592	0.498258	GSN	SNCA
Activation Of ATR In Response To Replication Stress R-HSA-176187	1/36	0.60719	0.687424	0	0	1.08767	0.542655	MCM7
Export Of Viral Ribonucleoproteins From Nucleus R-HSA-168274	1/36	0.60719	0.687424	0	0	1.08767	0.542655	TPR
Regulation Of TP53 Degradation R-HSA-6804757	1/36	0.60719	0.687424	0	0	1.08767	0.542655	PPP2R1A
Transcriptional Regulation By AP-2 (TFAP2) Family Of Transcription Factors R-HSA-8864260	1/36	0.60719	0.687424	0	0	1.08767	0.542655	HSPD1
Metabolism Of Water-Soluble Vitamins And Cofactors R-HSA-196849	3/122	0.607695	0.687424	0	0	0.95932	0.47782	PDXK	CYB5R3	ACACA
Cellular Senescence R-HSA-2559583	4/165	0.61287	0.692562	0	0	0.945224	0.462784	MOV10	MAPK9	IGFBP7	MAPK14
DNA Damage Recognition In GG-NER R-HSA-5696394	1/37	0.617264	0.693767	0	0	1.0574	0.510154	CUL4B
FLT3 Signaling R-HSA-9607240	1/37	0.617264	0.693767	0	0	1.0574	0.510154	PTPN11
NCAM1 Interactions R-HSA-419037	1/37	0.617264	0.693767	0	0	1.0574	0.510154	NCAM1
Regulation Of TP53 Expression And Degradation R-HSA-6806003	1/37	0.617264	0.693767	0	0	1.0574	0.510154	PPP2R1A
Triglyceride Metabolism R-HSA-8979227	1/37	0.617264	0.693767	0	0	1.0574	0.510154	PRKACB
DDX58/IFIH1-mediated Induction Of Interferon-Alpha/Beta R-HSA-168928	2/81	0.617738	0.693767	0	0	0.963465	0.464092	CASP8	ISG15
Global Genome Nucleotide Excision Repair (GG-NER) R-HSA-5696399	2/82	0.624418	0.700551	0	0	0.951373	0.448034	UBE2V2	CUL4B
Assembly Of ORC Complex At Origin Of Replication R-HSA-68616	1/38	0.62708	0.702099	0	0	1.02877	0.480109	KPNB1
Association Of TriC/CCT With Target Proteins During Biosynthesis R-HSA-390471	1/38	0.62708	0.702099	0	0	1.02877	0.480109	FKBP9
Transport Of Mature Transcript To Cytoplasm R-HSA-72202	2/83	0.631008	0.705775	0	0	0.939579	0.432617	NCBP1	TPR
G Alpha (Q) Signaling Events R-HSA-416476	5/212	0.63517	0.709182	0	0	0.918589	0.416914	ANXA1	GNAQ	GNB2	GNA11	GNB1
NGF-stimulated Transcription R-HSA-9031628	1/39	0.636645	0.709182	0	0	1.00165	0.452288	TF
SUMOylation Of Ubiquitinylation Proteins R-HSA-3232142	1/39	0.636645	0.709182	0	0	1.00165	0.452288	TPR
Transcriptional Regulation By VENTX R-HSA-8853884	1/39	0.636645	0.709182	0	0	1.00165	0.452288	MOV10
Dual Incision In GG-NER R-HSA-5696400	1/41	0.655046	0.725987	0	0	0.951468	0.402518	CUL4B
MTOR Signaling R-HSA-165159	1/41	0.655046	0.725987	0	0	0.951468	0.402518	CAB39L
Regulation Of Beta-Cell Development R-HSA-186712	1/41	0.655046	0.725987	0	0	0.951468	0.402518	PKLR
Sensory Perception Of Sweet, Bitter, And Umami (Glutamate) Taste R-HSA-9717207	1/41	0.655046	0.725987	0	0	0.951468	0.402518	GNB1
Signaling By Retinoic Acid R-HSA-5362517	1/41	0.655046	0.725987	0	0	0.951468	0.402518	ADH7
Protein-protein Interactions At Synapses R-HSA-6794362	2/88	0.662606	0.733567	0	0	0.884724	0.36413	RTN3	IL1RAP
Activation Of Gene Expression By SREBF (SREBP) R-HSA-2426168	1/42	0.663895	0.733567	0	0	0.928213	0.380225	ACACA
Signaling By FGFR2 In Disease R-HSA-5655253	1/42	0.663895	0.733567	0	0	0.928213	0.380225	NCBP1
Antimicrobial Peptides R-HSA-6803157	2/89	0.668658	0.738086	0	0	0.87451	0.351975	LCN2	ATOX1
Formation Of HIV-1 Elongation Complex Containing HIV-1 Tat R-HSA-167200	1/43	0.672517	0.740852	0	0	0.906067	0.359461	NCBP1
SUMOylation Of Transcription Cofactors R-HSA-3899300	1/43	0.672517	0.740852	0	0	0.906067	0.359461	PARK7
HCMV Late Events R-HSA-9610379	2/91	0.6805	0.744862	0	0	0.85477	0.329025	TPR	HSD17B4
Interleukin-2 Family Signaling R-HSA-451927	1/44	0.680919	0.744862	0	0	0.88495	0.340097	LGALS9
PI3K Cascade R-HSA-109704	1/44	0.680919	0.744862	0	0	0.88495	0.340097	PTPN11
Sphingolipid De Novo Biosynthesis R-HSA-1660661	1/44	0.680919	0.744862	0	0	0.88495	0.340097	VAPA
TGF-beta Receptor Signaling Activates SMADs R-HSA-2173789	1/44	0.680919	0.744862	0	0	0.88495	0.340097	NEDD4L
TNF Signaling R-HSA-75893	1/44	0.680919	0.744862	0	0	0.88495	0.340097	CASP8
TP53 Regulates Transcription Of Cell Death Genes R-HSA-5633008	1/44	0.680919	0.744862	0	0	0.88495	0.340097	NDRG1
Class B/2 (Secretin Family Receptors) R-HSA-373080	2/92	0.686289	0.749325	0	0	0.845229	0.318191	GNB2	GNB1
Bile Acid And Bile Salt Metabolism R-HSA-194068	1/45	0.689106	0.749325	0	0	0.864793	0.322015	HSD17B4
Formation Of HIV Elongation Complex In Absence Of HIV Tat R-HSA-167152	1/45	0.689106	0.749325	0	0	0.864793	0.322015	NCBP1
Heme Signaling R-HSA-9707616	1/45	0.689106	0.749325	0	0	0.864793	0.322015	HMOX1
Regulation Of Complement Cascade R-HSA-977606	1/45	0.689106	0.749325	0	0	0.864793	0.322015	PROS1
SUMOylation Of DNA Replication Proteins R-HSA-4615885	1/45	0.689106	0.749325	0	0	0.864793	0.322015	TPR
Signaling By GPCR R-HSA-372790	16/689	0.6908	0.750423	0	0	0.901836	0.333593	CAMK2D	ANXA1	ROCK1	SRC	ROCK2	PPP2R5D	CDC42	CXCL10	PRKAR1A	PPP2R1A	CCL5	GNAQ	GNB2	GNA11	GNB1	PRKACB
IRS-mediated Signaling R-HSA-112399	1/47	0.704855	0.762664	0	0	0.827108	0.289292	PTPN11
SUMOylation Of RNA Binding Proteins R-HSA-4570464	1/47	0.704855	0.762664	0	0	0.827108	0.289292	TPR
Sensory Perception Of Taste R-HSA-9717189	1/47	0.704855	0.762664	0	0	0.827108	0.289292	GNB1
Viral Messenger RNA Synthesis R-HSA-168325	1/47	0.704855	0.762664	0	0	0.827108	0.289292	TPR
Inositol Phosphate Metabolism R-HSA-1483249	1/48	0.712428	0.770098	0	0	0.809468	0.274471	IMPA1
Visual Phototransduction R-HSA-2187338	2/98	0.719239	0.775777	0	0	0.792157	0.261065	FNTA	GNB1
TP53 Regulates Transcription Of Cell Cycle Genes R-HSA-6791312	1/49	0.719808	0.775777	0	0	0.792564	0.260572	TNKS1BP1
mRNA Splicing - Minor Pathway R-HSA-72165	1/49	0.719808	0.775777	0	0	0.792564	0.260572	NCBP1
SLC Transporter Disorders R-HSA-5619102	2/99	0.724438	0.78	0	0	0.78395	0.252713	TPR	CP
Cargo Trafficking To Periciliary Membrane R-HSA-5620920	1/50	0.726998	0.78122	0	0	0.776349	0.247524	RAB8A
Extension Of Telomeres R-HSA-180786	1/50	0.726998	0.78122	0	0	0.776349	0.247524	DKC1
IRS-related Events Triggered By IGF1R R-HSA-2428928	1/51	0.734005	0.786434	0	0	0.760783	0.235264	PTPN11
Nonhomologous End-Joining (NHEJ) R-HSA-5693571	1/51	0.734005	0.786434	0	0	0.760783	0.235264	UBE2V2
Transcriptional Activity Of SMAD2/SMAD3:SMAD4 Heterotrimer R-HSA-2173793	1/51	0.734005	0.786434	0	0	0.760783	0.235264	NEDD4L
Potassium Channels R-HSA-1296071	2/102	0.73955	0.791425	0	0	0.760314	0.229397	GNB2	GNB1
Formation Of TC-NER Pre-Incision Complex R-HSA-6781823	1/52	0.740832	0.791425	0	0	0.745827	0.223735	CUL4B
IGF1R Signaling Cascade R-HSA-2428924	1/52	0.740832	0.791425	0	0	0.745827	0.223735	PTPN11
Insulin Receptor Signaling Cascade R-HSA-74751	1/53	0.747483	0.796976	0	0	0.731447	0.212882	PTPN11
Signaling By Type 1 Insulin-like Growth Factor 1 Receptor (IGF1R) R-HSA-2404192	1/53	0.747483	0.796976	0	0	0.731447	0.212882	PTPN11
PI3K/AKT Signaling In Cancer R-HSA-2219528	2/105	0.753949	0.803087	0	0	0.738054	0.208449	SRC	PTPN11
Deadenylation-dependent mRNA Decay R-HSA-429914	1/56	0.766434	0.815593	0	0	0.691443	0.183928	TNKS1BP1
Nucleotide Excision Repair R-HSA-5696398	2/108	0.767656	0.816101	0	0	0.717055	0.189599	UBE2V2	CUL4B
Regulated Necrosis R-HSA-5218859	1/57	0.77243	0.818791	0	0	0.679061	0.175343	CASP8
SUMOylation Of Chromatin Organization Proteins R-HSA-4551638	1/57	0.77243	0.818791	0	0	0.679061	0.175343	TPR
tRNA Processing In Nucleus R-HSA-6784531	1/57	0.77243	0.818791	0	0	0.679061	0.175343	TPR
Formation Of RNA Pol II Elongation Complex R-HSA-112382	1/58	0.778273	0.82339	0	0	0.667113	0.167231	NCBP1
mRNA 3-End Processing R-HSA-72187	1/58	0.778273	0.82339	0	0	0.667113	0.167231	NCBP1
Recruitment And ATM-mediated Phosphorylation Of Repair And Signal Proteins At DNA Double Strand Breaks R-HSA-5693565	1/60	0.789512	0.83367	0	0	0.644433	0.152305	UBE2V2
rRNA Modification In Nucleus And Cytosol R-HSA-6790901	1/60	0.789512	0.83367	0	0	0.644433	0.152305	DKC1
Cell-cell Junction Organization R-HSA-421270	1/61	0.794917	0.836956	0	0	0.633659	0.145436	NECTIN2
DNA Double Strand Break Response R-HSA-5693606	1/61	0.794917	0.836956	0	0	0.633659	0.145436	UBE2V2
Signaling By FGFR In Disease R-HSA-1226099	1/61	0.794917	0.836956	0	0	0.633659	0.145436	NCBP1
Pre-NOTCH Transcription And Translation R-HSA-1912408	1/62	0.800183	0.841691	0	0	0.62324	0.138929	MOV10
Peroxisomal Protein Import R-HSA-9033241	1/63	0.805314	0.846275	0	0	0.613156	0.132762	HSD17B4
Gap-filling DNA Repair Synthesis And Ligation In TC-NER R-HSA-6782210	1/64	0.810314	0.850713	0	0	0.603392	0.126914	CUL4B
Estrogen-dependent Gene Expression R-HSA-9018519	2/119	0.812374	0.852059	0	0	0.649271	0.134915	MOV10	CTSD
Cytochrome P450 - Arranged By Substrate Type R-HSA-211897	1/65	0.815185	0.853373	0	0	0.593933	0.121364	VDAC2
Dual Incision In TC-NER R-HSA-6782135	1/65	0.815185	0.853373	0	0	0.593933	0.121364	CUL4B
RUNX1 Regulates Genes Involved In Megakaryocyte Differentiation And Platelet Function R-HSA-8936459	1/66	0.819932	0.857522	0	0	0.584766	0.116096	MOV10
RNA Polymerase II Transcription Termination R-HSA-73856	1/67	0.824557	0.861536	0	0	0.575876	0.111092	NCBP1
Generic Transcription Pathway R-HSA-212436	26/1190	0.825647	0.861853	0	0	0.842179	0.161351	YAP1	CAMK2D	SRC	NEDD4L	NDRG1	HSPD1	PSMB6	PSMD9	PRDX2	PSMB7	LGALS3	PSMB5	PSMD4	PPP2R1A	PRDX1	PSMB1	TNKS1BP1	CCN2	TIGAR	PTPN11	MAPK14	COX6B1	MOV10	PSMA3	PSMA4	GNPDA1
Circadian Clock R-HSA-400253	1/69	0.833454	0.868347	0	0	0.558881	0.101815	HSD17B4
Transcription Of HIV Genome R-HSA-167172	1/69	0.833454	0.868347	0	0	0.558881	0.101815	NCBP1
Cardiac Conduction R-HSA-5576891	2/126	0.836676	0.870875	0	0	0.612397	0.109201	CAMK2D	ATP1B3
Cell Death Signaling Via NRAGE, NRIF And NADE R-HSA-204998	1/74	0.853776	0.886147	0	0	0.520468	0.0822786	SQSTM1
Formation Of Cornified Envelope R-HSA-6809371	1/74	0.853776	0.886147	0	0	0.520468	0.0822786	CAPNS1
RNA Polymerase II Transcribes snRNA Genes R-HSA-6807505	1/74	0.853776	0.886147	0	0	0.520468	0.0822786	NCBP1
Metabolism Of Vitamins And Cofactors R-HSA-196854	3/186	0.858465	0.890169	0	0	0.621759	0.0948865	PDXK	CYB5R3	ACACA
SUMOylation Of DNA Damage Response And Repair Proteins R-HSA-3108214	1/76	0.861194	0.891312	0	0	0.506536	0.0756942	TPR
Transcriptional Regulation By Small RNAs R-HSA-5578749	1/76	0.861194	0.891312	0	0	0.506536	0.0756942	TPR
G2/M DNA Damage Checkpoint R-HSA-69473	1/77	0.864761	0.893315	0	0	0.499846	0.0726284	UBE2V2
Transcription-Coupled Nucleotide Excision Repair (TC-NER) R-HSA-6781827	1/77	0.864761	0.893315	0	0	0.499846	0.0726284	CUL4B
Processing Of DNA Double-Strand Break Ends R-HSA-5693607	1/80	0.874923	0.902109	0	0	0.48079	0.0642431	UBE2V2
RNA Polymerase II Pre-transcription Events R-HSA-674695	1/80	0.874923	0.902109	0	0	0.48079	0.0642431	NCBP1
Senescence-Associated Secretory Phenotype (SASP) R-HSA-2559582	1/81	0.878137	0.904405	0	0	0.474755	0.0616955	IGFBP7
SLC-mediated Transmembrane Transport R-HSA-425407	4/247	0.880164	0.904405	0	0	0.623603	0.0796007	APOD	SLC25A5	CP	SLC25A4
Mitochondrial Translation Elongation R-HSA-5389840	1/82	0.88127	0.904405	0	0	0.46887	0.0592612	TUFM
PI Metabolism R-HSA-1483255	1/82	0.88127	0.904405	0	0	0.46887	0.0592612	PITPNB
Peptide Ligand-Binding Receptors R-HSA-375276	3/196	0.881279	0.904405	0	0	0.589238	0.0744686	CXCL10	ANXA1	CCL5
Transport Of Bile Salts And Organic Acids, Metal Ions And Amine Compounds R-HSA-425366	1/86	0.893016	0.915592	0	0	0.446713	0.0505461	CP
Mitochondrial Translation R-HSA-5368287	1/88	0.898446	0.920298	0	0	0.436399	0.0467333	TUFM
RNA Polymerase II Transcription R-HSA-73857	27/1312	0.903273	0.92385	0	0	0.788609	0.0802255	YAP1	CAMK2D	SRC	NEDD4L	NDRG1	HSPD1	PSMB6	PSMD9	PRDX2	PSMB7	LGALS3	PSMB5	PSMD4	PPP2R1A	PRDX1	PSMB1	TNKS1BP1	CCN2	TIGAR	NCBP1	PTPN11	MAPK14	COX6B1	MOV10	PSMA3	PSMA4	GNPDA1
Regulation Of TP53 Activity Thru Phosphorylation R-HSA-6804756	1/90	0.903602	0.92385	0	0	0.426549	0.0432378	MAPK14
Signaling By TGF-beta Receptor Complex R-HSA-170834	1/91	0.906081	0.925521	0	0	0.421787	0.0415996	NEDD4L
Telomere Maintenance R-HSA-157579	1/92	0.908496	0.927123	0	0	0.417131	0.0400299	DKC1
Regulation Of TP53 Activity R-HSA-5633007	2/157	0.913458	0.931319	0	0	0.489133	0.0442753	PPP2R1A	MAPK14
Stimuli-sensing Channels R-HSA-2672351	1/100	0.925715	0.942937	0	0	0.383265	0.0295839	NEDD4L
SUMO E3 Ligases SUMOylate Target Proteins R-HSA-3108232	2/168	0.931392	0.947838	0	0	0.456461	0.0324432	TPR	PARK7
tRNA Processing R-HSA-72306	1/105	0.934792	0.950416	0	0	0.364745	0.0245951	TPR
SUMOylation R-HSA-2990846	2/174	0.939632	0.953633	0	0	0.440401	0.0274227	TPR	PARK7
Gene Silencing By RNA R-HSA-211000	1/108	0.939698	0.953633	0	0	0.354463	0.0220463	TPR
mRNA Splicing - Major Pathway R-HSA-72163	2/181	0.948058	0.960669	0	0	0.423026	0.0225639	NCBP1	PPIH
HDR Thru Homologous Recombination (HRR) Or Single Strand Annealing (SSA) R-HSA-5693567	1/114	0.948433	0.960669	0	0	0.335539	0.0177649	UBE2V2
Processing Of Capped Intron-Containing Pre-mRNA R-HSA-72203	3/242	0.949264	0.960669	0	0	0.474694	0.0247166	NCBP1	TPR	PPIH
Chromosome Maintenance R-HSA-73886	1/118	0.953542	0.962469	0	0	0.324	0.0154133	DKC1
Homology Directed Repair R-HSA-5693538	1/119	0.954738	0.962469	0	0	0.321238	0.0148791	UBE2V2
Signaling By TGFB Family Members R-HSA-9006936	1/119	0.954738	0.962469	0	0	0.321238	0.0148791	NEDD4L
Gene Expression (Transcription) R-HSA-74160	28/1449	0.955862	0.962469	0	0	0.735537	0.0332036	YAP1	CAMK2D	SRC	NEDD4L	NDRG1	HSPD1	PSMB6	PSMD9	PRDX2	PSMB7	LGALS3	PSMB5	PSMD4	PPP2R1A	PRDX1	PSMB1	TPR	TNKS1BP1	CCN2	TIGAR	NCBP1	PTPN11	MAPK14	COX6B1	MOV10	PSMA3	PSMA4	GNPDA1
Sensory Perception R-HSA-9709957	10/616	0.955968	0.962469	0	0	0.620686	0.02795	GSN	CTBP2	FNTA	CAPZB	CAPZA1	RDX	CAPZA2	GNB1	MSN	EZR
mRNA Splicing R-HSA-72172	2/189	0.956316	0.962469	0	0	0.40476	0.0180793	NCBP1	PPIH
DNA Repair R-HSA-73894	4/310	0.958737	0.963624	0	0	0.493593	0.0207994	NPLOC4	UBE2V2	ISG15	CUL4B
Immunoregulatory Interactions Between A Lymphoid And A non-Lymphoid Cell R-HSA-198933	1/123	0.959224	0.963624	0	0	0.310641	0.0129322	NECTIN2
DNA Double-Strand Break Repair R-HSA-5693532	1/149	0.979319	0.982909	0	0	0.255725	0.00534416	UBE2V2
Class A/1 (Rhodopsin-like Receptors) R-HSA-373076	3/327	0.990772	0.993493	0	0	0.348614	0.00323212	CXCL10	ANXA1	CCL5
GPCR Ligand Binding R-HSA-500792	5/458	0.991943	0.993758	0	0	0.414397	0.00335227	CXCL10	ANXA1	CCL5	GNB2	GNB1
Keratinization R-HSA-6805567	1/208	0.995582	0.996492	0	0	0.18228	0.000807108	CAPNS1
Olfactory Signaling Pathway R-HSA-381753	1/401	0.999969	0.999969	0	0	0.0933855	2.86786e-06	GNB1
[truncated: 102 more columns]

## Sheet: 2_Downreg shMfn1TMZvsshMfn1DMSO
Term	Overlap	P-value	Adjusted P-value	Old P-value	Old Adjusted P-value	Odds Ratio	Combined Score	Genes
SARS-CoV-2 Modulates Host Translation Machinery R-HSA-9754678	10/47	2.68956e-15	1.69442e-12	0	0	76.7683	2575.53	RPS14	RPS25	RPS16	RPS19	SNRPD2	RPS7	RPS5	FAU	RPS27A	RPS13
Peptide Chain Elongation R-HSA-156902	11/86	3.9473e-14	6.95968e-12	0	0	42.1826	1301.89	RPS14	RPS25	RPS16	RPS19	RPS7	RPS5	RPL22	RPL26	FAU	RPS27A	RPS13
Selenocysteine Synthesis R-HSA-2408557	11/90	6.62827e-14	6.95968e-12	0	0	40.0387	1214.97	RPS14	RPS25	RPS16	RPS19	RPS7	RPS5	RPL22	RPL26	FAU	RPS27A	RPS13
Eukaryotic Translation Elongation R-HSA-156842	11/90	6.62827e-14	6.95968e-12	0	0	40.0387	1214.97	RPS14	RPS25	RPS16	RPS19	RPS7	RPS5	RPL22	RPL26	FAU	RPS27A	RPS13
Eukaryotic Translation Termination R-HSA-72764	11/90	6.62827e-14	6.95968e-12	0	0	40.0387	1214.97	RPS14	RPS25	RPS16	RPS19	RPS7	RPS5	RPL22	RPL26	FAU	RPS27A	RPS13
Viral mRNA Translation R-HSA-192823	11/90	6.62827e-14	6.95968e-12	0	0	40.0387	1214.97	RPS14	RPS25	RPS16	RPS19	RPS7	RPS5	RPL22	RPL26	FAU	RPS27A	RPS13
Nonsense Mediated Decay (NMD) Independent Of Exon Junction Complex (EJC) R-HSA-975956	11/92	8.50941e-14	7.65847e-12	0	0	39.0462	1175.09	RPS14	RPS25	RPS16	RPS19	RPS7	RPS5	RPL22	RPL26	FAU	RPS27A	RPS13
Response Of EIF2AK4 (GCN2) To Amino Acid Deficiency R-HSA-9633012	11/98	1.74032e-13	1.21822e-11	0	0	36.3423	1067.72	RPS14	RPS25	RPS16	RPS19	RPS7	RPS5	RPL22	RPL26	FAU	RPS27A	RPS13
Formation Of A Pool Of Free 40S Subunits R-HSA-72689	11/98	1.74032e-13	1.21822e-11	0	0	36.3423	1067.72	RPS14	RPS25	RPS16	RPS19	RPS7	RPS5	RPL22	RPL26	FAU	RPS27A	RPS13
Formation Of Ternary Complex, And Subsequently, 43S Complex R-HSA-72695	9/50	3.61632e-13	2.27828e-11	0	0	61.4603	1760.72	RPS14	RPS25	RPS16	RPS19	RPS7	RPS5	FAU	RPS27A	RPS13
SRP-dependent Cotranslational Protein Targeting To Membrane R-HSA-1799339	11/108	5.19107e-13	2.72531e-11	0	0	32.5793	921.559	RPS14	RPS25	RPS16	RPS19	RPS7	RPS5	RPL22	RPL26	FAU	RPS27A	RPS13
L13a-mediated Translational Silencing Of Ceruloplasmin Expression R-HSA-156827	11/108	5.19107e-13	2.72531e-11	0	0	32.5793	921.559	RPS14	RPS25	RPS16	RPS19	RPS7	RPS5	RPL22	RPL26	FAU	RPS27A	RPS13
GTP Hydrolysis And Joining Of 60S Ribosomal Subunit R-HSA-72706	11/109	5.75544e-13	2.78918e-11	0	0	32.2452	908.781	RPS14	RPS25	RPS16	RPS19	RPS7	RPS5	RPL22	RPL26	FAU	RPS27A	RPS13
Nonsense Mediated Decay (NMD) Enhanced By Exon Junction Complex (EJC) R-HSA-975957	11/112	7.79688e-13	3.50859e-11	0	0	31.2827	872.157	RPS14	RPS25	RPS16	RPS19	RPS7	RPS5	RPL22	RPL26	FAU	RPS27A	RPS13
Selenoamino Acid Metabolism R-HSA-2408522	11/114	9.49969e-13	3.98987e-11	0	0	30.6722	849.077	RPS14	RPS25	RPS16	RPS19	RPS7	RPS5	RPL22	RPL26	FAU	RPS27A	RPS13
Cap-dependent Translation Initiation R-HSA-72737	11/116	1.15315e-12	4.44426e-11	0	0	30.0849	826.989	RPS14	RPS25	RPS16	RPS19	RPS7	RPS5	RPL22	RPL26	FAU	RPS27A	RPS13
Ribosomal Scanning And Start Codon Recognition R-HSA-72702	9/57	1.26979e-12	4.44426e-11	0	0	52.4789	1437.51	RPS14	RPS25	RPS16	RPS19	RPS7	RPS5	FAU	RPS27A	RPS13
Translation Initiation Complex Formation R-HSA-72649	9/57	1.26979e-12	4.44426e-11	0	0	52.4789	1437.51	RPS14	RPS25	RPS16	RPS19	RPS7	RPS5	FAU	RPS27A	RPS13
Influenza Infection R-HSA-168255	12/157	1.36141e-12	4.51417e-11	0	0	24.0669	657.569	RPS14	RPS25	RPS16	RPS19	RPS7	RPS5	RPL22	RPL26	FAU	RPS27A	RPS13	RAN
mRNA Activation Upon Binding Of Cap-Binding Complex And eIFs, Subsequent Binding To 43S R-HSA-72662	9/58	1.49821e-12	4.71937e-11	0	0	51.4053	1399.6	RPS14	RPS25	RPS16	RPS19	RPS7	RPS5	FAU	RPS27A	RPS13
Cellular Responses To Stress R-HSA-2262752	20/722	5.02708e-12	1.50812e-10	0	0	9.12536	237.407	HSPA9	H2BC9	H2AZ2	RPS7	RPS5	RPL22	APOA1	H1-1	H1-2	RPS14	RPS25	H1-4	RPS16	H2BC26	RPS19	H2AC20	RPL26	FAU	RPS27A	RPS13
Cellular Responses To Stimuli R-HSA-8953897	20/736	7.11898e-12	1.99006e-10	0	0	8.94041	229.485	HSPA9	H2BC9	H2AZ2	RPS7	RPS5	RPL22	APOA1	H1-1	H1-2	RPS14	RPS25	H1-4	RPS16	H2BC26	RPS19	H2AC20	RPL26	FAU	RPS27A	RPS13
Influenza Viral RNA Transcription And Replication R-HSA-168273	11/137	7.26528e-12	1.99006e-10	0	0	25.0442	642.331	RPS14	RPS25	RPS16	RPS19	RPS7	RPS5	RPL22	RPL26	FAU	RPS27A	RPS13
rRNA Processing In Nucleus And Cytosol R-HSA-8868773	12/189	1.22808e-11	3.2237e-10	0	0	19.6839	494.52	RPS14	RPS25	RPS16	RPS19	RPS7	RPS5	RPL22	NOP2	RPL26	FAU	RPS27A	RPS13
Infectious Disease R-HSA-5663205	22/961	1.48824e-11	3.75037e-10	0	0	7.6674	191.155	H2BC9	FEN1	TSG101	UBE2I	ITGA4	RPS7	RPS5	RPL22	RPS14	RPS25	RPS16	H2BC26	SNRPD2	RPS19	GPC1	MGAT5	H2AC20	RPL26	FAU	RPS27A	RPS13	RAN
rRNA Processing R-HSA-72312	12/199	2.24976e-11	5.45134e-10	0	0	18.6219	456.564	RPS14	RPS25	RPS16	RPS19	RPS7	RPS5	RPL22	NOP2	RPL26	FAU	RPS27A	RPS13
Cellular Response To Starvation R-HSA-9711097	11/153	2.43232e-11	5.67541e-10	0	0	22.2043	542.665	RPS14	RPS25	RPS16	RPS19	RPS7	RPS5	RPL22	RPL26	FAU	RPS27A	RPS13
Signaling By ROBO Receptors R-HSA-376176	12/209	3.9911e-11	8.97997e-10	0	0	17.6677	423.041	RPS14	RPS25	RPS16	RPS19	RPS7	RPS5	GPC1	RPL22	RPL26	FAU	RPS27A	RPS13
Regulation Of Expression Of SLITs And ROBOs R-HSA-9010553	11/167	6.29015e-11	1.36648e-09	0	0	20.1973	474.424	RPS14	RPS25	RPS16	RPS19	RPS7	RPS5	RPL22	RPL26	FAU	RPS27A	RPS13
SARS-CoV-2 Infection R-HSA-9694516	13/283	9.36181e-11	1.96598e-09	0	0	14.1211	326.081	UBE2I	RPS7	RPS5	RPS14	RPS25	RPS16	SNRPD2	RPS19	GPC1	MGAT5	FAU	RPS27A	RPS13
Metabolism Of RNA R-HSA-8953854	18/666	1.0424e-10	2.11842e-09	0	0	8.63441	198.456	RPS7	ANP32A	RPS5	RPL22	NOP2	RPS14	RPS25	RPS16	SNRPD2	RPS19	HNRNPF	ENPP2	SRSF2	RPL26	FAU	RPS27A	RPS13	RAN
Major Pathway Of rRNA Processing In Nucleolus And Cytosol R-HSA-6791226	11/179	1.32919e-10	2.61685e-09	0	0	18.7433	426.246	RPS14	RPS25	RPS16	RPS19	RPS7	RPS5	RPL22	RPL26	FAU	RPS27A	RPS13
SARS-CoV Infections R-HSA-9679506	14/369	2.07567e-10	3.96265e-09	0	0	11.6906	260.648	UBE2I	ITGA4	RPS7	RPS5	RPS14	RPS25	RPS16	SNRPD2	RPS19	GPC1	MGAT5	FAU	RPS27A	RPS13
Disease R-HSA-1643685	27/1736	2.93958e-10	5.44687e-09	0	0	5.4285	119.142	PMEL	FEN1	TSG101	CLSTN1	HMGB1	RPS14	RPS16	H2BC26	SNRPD2	RPS19	GPC1	MGAT5	RPS27A	RPS13	H2BC9	H2AZ2	UBE2I	ITGA4	RPS7	RPS5	RPL22	APOA1	RPS25	H2AC20	RPL26	FAU	RAN
Developmental Biology R-HSA-1266738	21/1073	8.42757e-10	1.51696e-08	0	0	6.38377	133.385	H2BC9	H2AZ2	RPS7	RPS5	CLSTN1	RPL22	UNC5C	RPS14	SDCBP	RPS25	RPS16	H2BC26	CDH2	RPS19	GPC1	H2AC20	RPL26	FAU	PTGDS	RPS27A	RPS13
Apoptosis Induced DNA Fragmentation R-HSA-140342	5/13	1.13187e-09	1.98078e-08	0	0	165.933	3418.13	H1-4	HMGB2	HMGB1	H1-1	H1-2
Axon Guidance R-HSA-422475	15/519	1.87587e-09	3.19405e-08	0	0	8.89011	178.64	RPS7	RPS5	CLSTN1	RPL22	UNC5C	RPS14	SDCBP	RPS25	RPS16	RPS19	GPC1	RPL26	FAU	RPS27A	RPS13
Metabolism Of Amino Acids And Derivatives R-HSA-71291	13/364	2.03777e-09	3.3784e-08	0	0	10.8176	216.475	RPS7	RPS5	RPL22	TYRP1	RPS14	RPS25	RPS16	RPS19	DCT	RPL26	FAU	RPS27A	RPS13
Nervous System Development R-HSA-9675108	15/545	3.63766e-09	5.87621e-08	0	0	8.44267	164.057	RPS7	RPS5	CLSTN1	RPL22	UNC5C	RPS14	SDCBP	RPS25	RPS16	RPS19	GPC1	RPL26	FAU	RPS27A	RPS13
DNA Damage/Telomere Stress Induced Senescence R-HSA-2559586	7/61	4.59518e-09	7.2374e-08	0	0	35.277	677.257	H2BC9	H2AZ2	H1-4	H2BC26	H2AC20	H1-1	H1-2
SARS-CoV-2-host Interactions R-HSA-9705683	10/196	5.89333e-09	9.0556e-08	0	0	15.1567	287.211	RPS14	RPS25	RPS16	SNRPD2	RPS19	RPS7	RPS5	FAU	RPS27A	RPS13
Translation R-HSA-72766	11/281	1.53805e-08	2.30708e-07	0	0	11.6023	208.726	RPS14	RPS25	RPS16	RPS19	RPS7	RPS5	RPL22	RPL26	FAU	RPS27A	RPS13
Cellular Senescence R-HSA-2559583	8/165	3.16866e-07	4.64246e-06	0	0	13.9866	209.306	H2BC9	H2AZ2	H1-4	H2BC26	H2AC20	RPS27A	H1-1	H1-2
Base Excision Repair R-HSA-73884	6/72	4.28609e-07	6.1369e-06	0	0	24.3907	357.634	H2BC9	H2AZ2	FEN1	H2BC26	PCNA	H2AC20
Amyloid Fiber Formation R-HSA-977225	6/79	7.45793e-07	1.04411e-05	0	0	22.0441	311.016	H2BC9	H2BC26	H2AC20	APOA1	APOE	RPS27A
Telomere Maintenance R-HSA-157579	6/92	1.83596e-06	2.51447e-05	0	0	18.6996	246.983	H2BC9	H2AZ2	FEN1	H2BC26	PCNA	H2AC20
Apoptotic Execution Phase R-HSA-75153	5/52	2.02355e-06	2.71242e-05	0	0	28.1887	369.572	H1-4	HMGB2	HMGB1	H1-1	H1-2
DNA Replication R-HSA-69306	7/155	2.89918e-06	3.80518e-05	0	0	12.8104	163.347	H2BC9	H2AZ2	FEN1	H2BC26	PCNA	H2AC20	RPS27A
Metabolism Of Proteins R-HSA-392499	22/1890	3.13258e-06	4.0276e-05	0	0	3.66558	46.4563	H2BC9	PCNA	UBE2I	RPS7	IGFBP4	RPS5	RPL22	APOA1	TBCA	RPS14	RPS25	RPS16	H2BC26	CDH2	RPS19	MGAT5	H2AC20	RPL26	APOE	FAU	RPS27A	RPS13
Metabolism R-HSA-1430728	23/2049	3.23378e-06	4.07456e-05	0	0	3.56386	45.0539	PYGB	UBE2I	RPS7	RPS5	CLSTN1	RPL22	TYRP1	APOA1	RPS14	RPS25	RPS16	RPS19	DCT	GPC1	ENPP2	RPL26	APOE	FAU	PTGDS	RPS27A	RPS13	CA14	RAN
Meiotic Synapsis R-HSA-1221632	5/60	4.14744e-06	5.12331e-05	0	0	24.0788	298.409	H2BC9	H2AZ2	H2BC26	UBE2I	H2AC20
Chromosome Maintenance R-HSA-73886	6/118	7.81313e-06	9.31494e-05	0	0	14.3398	168.631	H2BC9	H2AZ2	FEN1	H2BC26	PCNA	H2AC20
RNA Polymerase I Promoter Opening R-HSA-73728	4/32	7.83638e-06	9.31494e-05	0	0	37.391	439.596	H2BC9	H2AZ2	H2BC26	H2AC20
Homology Directed Repair R-HSA-5693538	6/119	8.20196e-06	9.56895e-05	0	0	14.2122	166.44	H2BC9	FEN1	H2BC26	PCNA	UBE2I	RPS27A
Packaging Of Telomere Ends R-HSA-171306	4/33	8.89023e-06	0.000101833	0	0	36.0998	419.861	H2BC9	H2AZ2	H2BC26	H2AC20
DNA Methylation R-HSA-5334118	4/34	1.0045e-05	0.000113007	0	0	34.8947	401.584	H2BC9	H2AZ2	H2BC26	H2AC20
Activated PKN1 Stimulates Transcription Of Androgen Receptor Regulated KLK2 And KLK3 R-HSA-5625886	4/36	1.26816e-05	0.000140165	0	0	32.7105	368.823	H2BC9	H2AZ2	H2BC26	H2AC20
Transcriptional Regulation By Small RNAs R-HSA-5578749	5/76	1.33465e-05	0.00014497	0	0	18.6376	209.193	H2BC9	H2AZ2	H2BC26	H2AC20	RAN
Cleavage Of Damaged Purine R-HSA-110331	4/37	1.41757e-05	0.000148844	0	0	31.7177	354.096	H2BC9	H2AZ2	H2BC26	H2AC20
SIRT1 Negatively Regulates rRNA Expression R-HSA-427359	4/37	1.41757e-05	0.000148844	0	0	31.7177	354.096	H2BC9	H2AZ2	H2BC26	H2AC20
Assembly Of ORC Complex At Origin Of Replication R-HSA-68616	4/38	1.57954e-05	0.000163132	0	0	30.7833	340.334	H2BC9	H2AZ2	H2BC26	H2AC20
Senescence-Associated Secretory Phenotype (SASP) R-HSA-2559582	5/81	1.8223e-05	0.000185169	0	0	17.407	189.96	H2BC9	H2AZ2	H2BC26	H2AC20	RPS27A
Programmed Cell Death R-HSA-5357801	7/208	1.98721e-05	0.000198721	0	0	9.40728	101.845	SDCBP	H1-4	HMGB2	HMGB1	RPS27A	H1-1	H1-2
PRC2 Methylates Histones And DNA R-HSA-212300	4/42	2.36624e-05	0.000225869	0	0	27.5374	293.318	H2BC9	H2AZ2	H2BC26	H2AC20
Cleavage Of Damaged Pyrimidine R-HSA-110329	4/42	2.36624e-05	0.000225869	0	0	27.5374	293.318	H2BC9	H2AZ2	H2BC26	H2AC20
Defective Pyroptosis R-HSA-9710421	4/42	2.36624e-05	0.000225869	0	0	27.5374	293.318	H2BC9	H2AZ2	H2BC26	H2AC20
Condensation Of Prophase Chromosomes R-HSA-2299718	4/43	2.60103e-05	0.000244575	0	0	26.83	283.244	H2BC9	H2AZ2	H2BC26	H2AC20
Meiosis R-HSA-1500620	5/88	2.72617e-05	0.000252571	0	0	15.9333	167.46	H2BC9	H2AZ2	H2BC26	UBE2I	H2AC20
Base-Excision Repair, AP Site Formation R-HSA-73929	4/44	2.85247e-05	0.000260443	0	0	26.1579	273.736	H2BC9	H2AZ2	H2BC26	H2AC20
DNA Double-Strand Break Repair R-HSA-5693532	6/149	2.95009e-05	0.000265508	0	0	11.2136	116.97	H2BC9	FEN1	H2BC26	PCNA	UBE2I	RPS27A
ERCC6 (CSB) And EHMT2 (G9a) Positively Regulate rRNA Expression R-HSA-427389	4/45	3.12127e-05	0.000276958	0	0	25.5186	264.748	H2BC9	H2AZ2	H2BC26	H2AC20
DNA Repair R-HSA-73894	8/310	3.35142e-05	0.000293249	0	0	7.21781	74.369	H2BC9	H2AZ2	FEN1	H2BC26	PCNA	UBE2I	H2AC20	RPS27A
Oxidative Stress Induced Senescence R-HSA-2559580	5/93	3.56066e-05	0.00030729	0	0	15.0242	153.893	H2BC9	H2AZ2	H2BC26	H2AC20	RPS27A
Formation Of Senescence-Associated Heterochromatin Foci (SAHF) R-HSA-2559584	3/17	4.02446e-05	0.000339302	0	0	55.397	560.648	H1-4	H1-1	H1-2
Inhibition Of DNA Recombination At Telomere R-HSA-9670095	4/48	4.0393e-05	0.000339302	0	0	23.7751	240.529	H2BC9	H2AZ2	H2BC26	H2AC20
RUNX1 Regulates Transcription Of Genes Involved In Differentiation Of HSCs R-HSA-8939236	5/98	4.58079e-05	0.000379723	0	0	14.2129	142.002	H2BC9	H2AZ2	H2BC26	H2AC20	RPS27A
Scavenging By Class A Receptors R-HSA-3000480	3/19	5.70187e-05	0.000466517	0	0	48.4675	473.631	FTH1	APOA1	APOE
Deposition Of New CENPA-containing Nucleosomes At Centromere R-HSA-606279	4/53	5.98732e-05	0.000483591	0	0	21.3437	207.531	H2BC9	H2AZ2	H2BC26	H2AC20
Gene Silencing By RNA R-HSA-211000	5/108	7.28833e-05	0.000581221	0	0	12.8265	122.194	H2BC9	H2AZ2	H2BC26	H2AC20	RAN
Meiotic Recombination R-HSA-912446	4/56	7.4419e-05	0.00058605	0	0	20.1093	191.155	H2BC9	H2AZ2	H2BC26	H2AC20
Assembly Of Pre-Replicative Complex R-HSA-68867	5/110	7.95279e-05	0.000611232	0	0	12.581	118.757	H2BC9	H2AZ2	H2BC26	H2AC20	RPS27A
Apoptosis R-HSA-109581	6/178	7.95572e-05	0.000611232	0	0	9.30924	87.8702	H1-4	HMGB2	HMGB1	RPS27A	H1-1	H1-2
Reproduction R-HSA-1474165	5/113	9.03585e-05	0.000669423	0	0	12.2296	113.879	H2BC9	H2AZ2	H2BC26	UBE2I	H2AC20
B-WICH Complex Positively Regulates rRNA Expression R-HSA-5250924	4/59	9.13815e-05	0.000669423	0	0	19.0096	176.798	H2BC9	H2AZ2	H2BC26	H2AC20
RNA Polymerase I Promoter Escape R-HSA-73772	4/59	9.13815e-05	0.000669423	0	0	19.0096	176.798	H2BC9	H2AZ2	H2BC26	H2AC20
Transcriptional Regulation Of Granulopoiesis R-HSA-9616222	4/59	9.13815e-05	0.000669423	0	0	19.0096	176.798	H2BC9	H2AZ2	H2BC26	H2AC20
HDR Thru Homologous Recombination (HRR) Or Single Strand Annealing (SSA) R-HSA-5693567	5/114	9.42097e-05	0.000682208	0	0	12.1168	112.323	H2BC9	H2BC26	PCNA	UBE2I	RPS27A
Recruitment And ATM-mediated Phosphorylation Of Repair And Signal Proteins At DNA Double Strand Breaks R-HSA-5693565	4/60	9.76125e-05	0.000690965	0	0	18.6692	172.401	H2BC9	H2BC26	UBE2I	RPS27A
Formation Of beta-catenin:TCF Transactivating Complex R-HSA-201722	4/60	9.76125e-05	0.000690965	0	0	18.6692	172.401	H2BC9	H2AZ2	H2BC26	H2AC20
DNA Double Strand Break Response R-HSA-5693606	4/61	0.000104147	0.000729026	0	0	18.3407	168.179	H2BC9	H2BC26	UBE2I	RPS27A
Pre-NOTCH Transcription And Translation R-HSA-1912408	4/62	0.000110992	0.000760056	0	0	18.0236	164.124	H2BC9	H2AZ2	H2BC26	H2AC20
RHO GTPases Activate PKNs R-HSA-5625740	4/62	0.000110992	0.000760056	0	0	18.0236	164.124	H2BC9	H2AZ2	H2BC26	H2AC20
RUNX1 Regulates Genes Involved In Megakaryocyte Differentiation And Platelet Function R-HSA-8936459	4/66	0.000141672	0.000959715	0	0	16.8574	149.39	H2BC9	H2AZ2	H2BC26	H2AC20
DNA Replication Pre-Initiation R-HSA-69002	5/127	0.000156682	0.00103965	0	0	10.8186	94.7847	H2BC9	H2AZ2	H2BC26	H2AC20	RPS27A
Melanin Biosynthesis R-HSA-5662702	2/5	0.000156773	0.00103965	0	0	170.231	1491.34	DCT	TYRP1
Diseases Of Programmed Cell Death R-HSA-9645723	4/71	0.000188125	0.00123457	0	0	15.5954	133.784	H2BC9	H2AZ2	H2BC26	H2AC20
Positive Epigenetic Regulation Of rRNA Expression R-HSA-5250913	4/74	0.000220768	0.00141922	0	0	14.9248	125.643	H2BC9	H2AZ2	H2BC26	H2AC20
NoRC Negatively Regulates rRNA Expression R-HSA-427413	4/74	0.000220768	0.00141922	0	0	14.9248	125.643	H2BC9	H2AZ2	H2BC26	H2AC20
Cell Cycle, Mitotic R-HSA-69278	9/523	0.000238155	0.00151553	0	0	4.78583	39.9262	H2BC9	H2AZ2	FEN1	H2BC26	PCNA	UBE2I	H2AC20	RPS27A	RAN
Negative Epigenetic Regulation Of rRNA Expression R-HSA-5250941	4/77	0.000257303	0.00162101	0	0	14.3093	118.27	H2BC9	H2AZ2	H2BC26	H2AC20
Pre-NOTCH Expression And Processing R-HSA-1912422	4/78	0.000270392	0.00167007	0	0	14.1152	115.966	H2BC9	H2AZ2	H2BC26	H2AC20
RNA Polymerase I Promoter Clearance R-HSA-73854	4/78	0.000270392	0.00167007	0	0	14.1152	115.966	H2BC9	H2AZ2	H2BC26	H2AC20
RNA Polymerase I Transcription R-HSA-73864	4/79	0.000283953	0.0017368	0	0	13.9263	113.732	H2BC9	H2AZ2	H2BC26	H2AC20
Processing Of DNA Double-Strand Break Ends R-HSA-5693607	4/80	0.000297995	0.00180516	0	0	13.7424	111.567	H2BC9	H2BC26	UBE2I	RPS27A
Plasma Lipoprotein Clearance R-HSA-8964043	3/35	0.000367779	0.00220667	0	0	24.2143	191.487	APOA1	APOE	RPS27A
Transcriptional Regulation By AP-2 (TFAP2) Family Of Transcription Factors R-HSA-8864260	3/36	0.000400061	0.00237772	0	0	23.4793	183.7	UBE2I	NOP2	APOE
Activation Of HOX Genes During Differentiation R-HSA-5619507	4/91	0.000487106	0.00284145	0	0	11.9982	91.5105	H2BC9	H2AZ2	H2BC26	H2AC20
HCMV Late Events R-HSA-9610379	4/91	0.000487106	0.00284145	0	0	11.9982	91.5105	H2BC9	H2BC26	TSG101	H2AC20
Chylomicron Assembly R-HSA-8963888	2/9	0.000558549	0.00319896	0	0	72.9414	546.343	APOA1	APOE
Chylomicron Remodeling R-HSA-8963901	2/9	0.000558549	0.00319896	0	0	72.9414	546.343	APOA1	APOE
Binding And Uptake Of Ligands By Scavenger Receptors R-HSA-2173782	3/41	0.000588762	0.00334162	0	0	20.3848	151.612	FTH1	APOA1	APOE
Retinoid Metabolism And Transport R-HSA-975634	3/43	0.000677699	0.00381206	0	0	19.3636	141.293	GPC1	APOA1	APOE
HDL Remodeling R-HSA-8964058	2/10	0.000696375	0.00384839	0	0	63.8205	463.951	APOA1	APOE
HuR (ELAVL1) Binds And Stabilizes mRNA R-HSA-450520	2/10	0.000696375	0.00384839	0	0	63.8205	463.951	ANP32A	ENPP2
M Phase R-HSA-68886	7/380	0.000817103	0.0044763	0	0	5.02512	35.7273	H2BC9	H2AZ2	H2BC26	UBE2I	H2AC20	RPS27A	RAN
Post-translational Protein Phosphorylation R-HSA-8957275	4/106	0.000865297	0.00469946	0	0	10.226	72.1183	CDH2	IGFBP4	APOA1	APOE
Metabolism Of Fat-Soluble Vitamins R-HSA-6806667	3/47	0.000880263	0.00473988	0	0	17.5998	123.819	GPC1	APOA1	APOE
Mitotic Prophase R-HSA-68875	4/112	0.00106243	0.0056723	0	0	9.65497	66.1095	H2BC9	H2AZ2	H2BC26	H2AC20
Cell Cycle R-HSA-1640170	9/654	0.00118516	0.00625554	0	0	3.78808	25.5236	H2BC9	H2AZ2	FEN1	H2BC26	PCNA	UBE2I	H2AC20	RPS27A	RAN
TCF Dependent Signaling In Response To WNT R-HSA-201681	5/198	0.00119153	0.00625554	0	0	6.81416	45.8765	H2BC9	H2AZ2	H2BC26	H2AC20	RPS27A
Epigenetic Regulation Of Gene Expression R-HSA-212165	4/116	0.00121016	0.00630084	0	0	9.30827	62.5237	H2BC9	H2AZ2	H2BC26	H2AC20
Estrogen-dependent Gene Expression R-HSA-9018519	4/119	0.00133	0.00681582	0	0	9.06407	60.0275	H2BC9	H2AZ2	H2BC26	H2AC20
Signaling By NOTCH R-HSA-157118	5/203	0.00133071	0.00681582	0	0	6.6404	43.9731	H2BC9	H2AZ2	H2BC26	H2AC20	RPS27A
Transcriptional Regulation By RUNX1 R-HSA-8878171	5/204	0.00135992	0.00690929	0	0	6.6067	43.6064	H2BC9	H2AZ2	H2BC26	H2AC20	RPS27A
Removal Of Flap Intermediate R-HSA-69166	2/14	0.00139368	0.00702416	0	0	42.5385	279.725	FEN1	PCNA
HCMV Infection R-HSA-9609646	4/121	0.00141435	0.00707174	0	0	8.90823	58.4477	H2BC9	H2BC26	TSG101	H2AC20
E3 Ubiquitin Ligases Ubiquitinate Target Proteins R-HSA-8866654	3/56	0.00146646	0.00727458	0	0	14.6045	95.293	H2BC9	PCNA	RPS27A
Regulation Of IGF Transport And Uptake By IGFBPs R-HSA-381426	4/123	0.00150237	0.00739446	0	0	8.75763	56.9308	CDH2	IGFBP4	APOA1	APOE
Regulated Necrosis R-HSA-5218859	3/57	0.0015435	0.00748004	0	0	14.3333	92.7897	SDCBP	HMGB1	RPS27A
Signaling By ERBB4 R-HSA-1236394	3/57	0.0015435	0.00748004	0	0	14.3333	92.7897	STMN1	APOE	RPS27A
Processive Synthesis On Lagging Strand R-HSA-69183	2/15	0.00160393	0.00765511	0	0	39.2643	252.678	FEN1	PCNA
Membrane Binding And Targetting Of GAG Proteins R-HSA-174490	2/15	0.00160393	0.00765511	0	0	39.2643	252.678	TSG101	RPS27A
Late SARS-CoV-2 Infection Events R-HSA-9772573	3/58	0.00162303	0.00768804	0	0	14.072	90.391	UBE2I	MGAT5	RPS27A
Iron Uptake And Transport R-HSA-917937	3/59	0.00170508	0.00801644	0	0	13.82	88.0909	TFRC	FTH1	RPS27A
HDACs Deacetylate Histones R-HSA-3214815	3/60	0.00178969	0.00829047	0	0	13.5769	85.8836	H2BC9	H2BC26	H2AC20
rRNA Modification In Nucleus And Cytosol R-HSA-6790901	3/60	0.00178969	0.00829047	0	0	13.5769	85.8836	RPS14	RPS7	NOP2
Plasma Lipoprotein Assembly R-HSA-8963898	2/16	0.00182831	0.00834665	0	0	36.4579	229.844	APOA1	APOE
Translesion Synthesis By REV1 R-HSA-110312	2/16	0.00182831	0.00834665	0	0	36.4579	229.844	PCNA	RPS27A
Removal Of Flap Intermediate From C-strand R-HSA-174437	2/17	0.00206672	0.0092343	0	0	34.0256	210.339	FEN1	PCNA
Translesion Synthesis By POLI R-HSA-5656121	2/17	0.00206672	0.0092343	0	0	34.0256	210.339	PCNA	RPS27A
Translesion Synthesis By POLK R-HSA-5655862	2/17	0.00206672	0.0092343	0	0	34.0256	210.339	PCNA	RPS27A
Assembly Of HIV Virion R-HSA-175474	2/18	0.00231905	0.0102887	0	0	31.8974	193.509	TSG101	RPS27A
Processive Synthesis On C-strand Of Telomere R-HSA-174414	2/19	0.00258517	0.0113101	0	0	30.0196	178.856	FEN1	PCNA
Translesion Synthesis By POLH R-HSA-110320	2/19	0.00258517	0.0113101	0	0	30.0196	178.856	PCNA	RPS27A
Lagging Strand Synthesis R-HSA-69186	2/20	0.00286498	0.0124478	0	0	28.3504	165.997	FEN1	PCNA
Plasma Lipoprotein Assembly, Remodeling, And Clearance R-HSA-174824	3/71	0.00289649	0.0124986	0	0	11.3743	66.4745	APOA1	APOE	RPS27A
HIV Life Cycle R-HSA-162587	4/149	0.00301785	0.0129336	0	0	7.17786	41.6546	FEN1	TSG101	RPS27A	RAN
PCNA-Dependent Long Patch Base Excision Repair R-HSA-5651801	2/21	0.00315837	0.0134444	0	0	26.857	154.634	FEN1	PCNA
Protein Ubiquitination R-HSA-8852135	3/76	0.00351207	0.0148497	0	0	10.5926	59.8646	H2BC9	PCNA	RPS27A
Signaling By Nuclear Receptors R-HSA-9006931	5/260	0.00388774	0.0163285	0	0	5.14118	28.5332	H2BC9	H2AZ2	H2BC26	H2AC20	APOE
Glycogen Metabolism R-HSA-8982491	2/24	0.00411889	0.0171848	0	0	23.1911	127.37	PYGB	RPS27A
Global Genome Nucleotide Excision Repair (GG-NER) R-HSA-5696399	3/82	0.00434911	0.0180259	0	0	9.78514	53.2095	PCNA	UBE2I	RPS27A
Resolution Of AP Sites Via Multiple-Nucleotide Patch Replacement Pathway R-HSA-110373	2/25	0.00446549	0.0182679	0	0	22.1817	120.034	FEN1	PCNA
Gap-filling DNA Repair Synthesis And Ligation In GG-NER R-HSA-5696397	2/25	0.00446549	0.0182679	0	0	22.1817	120.034	PCNA	RPS27A
Postmitotic Nuclear Pore Complex (NPC) Reformation R-HSA-9615933	2/27	0.00519768	0.0211261	0	0	20.4051	107.322	UBE2I	RAN
Regulation Of mRNA Stability By Proteins That Bind AU-rich Elements R-HSA-450531	3/88	0.00529754	0.0213939	0	0	9.09167	47.645	ANP32A	ENPP2	RPS27A
Molecules Associated With Elastic Fibres R-HSA-2129379	2/28	0.00558306	0.0224033	0	0	19.6193	101.785	FBLN1	FBLN5
Budding And Maturation Of HIV Virion R-HSA-162588	2/29	0.00598114	0.0236989	0	0	18.8917	96.7095	TSG101	RPS27A
Regulation Of Necroptotic Cell Death R-HSA-5675482	2/29	0.00598114	0.0236989	0	0	18.8917	96.7095	SDCBP	RPS27A
Recognition Of DNA Damage By PCNA-containing Replication Complex R-HSA-110314	2/30	0.00639184	0.0248571	0	0	18.2161	92.0412	PCNA	RPS27A
Endosomal Sorting Complex Required For Transport (ESCRT) R-HSA-917729	2/30	0.00639184	0.0248571	0	0	18.2161	92.0412	TSG101	RPS27A
Translation Of Structural Proteins R-HSA-9683701	2/30	0.00639184	0.0248571	0	0	18.2161	92.0412	UBE2I	RPS27A
Signaling By WNT R-HSA-195721	5/294	0.0065015	0.0251285	0	0	4.52849	22.8042	H2BC9	H2AZ2	H2BC26	H2AC20	RPS27A
Metabolism Of Vitamins And Cofactors R-HSA-196854	4/186	0.00661234	0.0254011	0	0	5.70792	28.647	GPC1	ENPP2	APOA1	APOE
HCMV Early Events R-HSA-9609690	3/96	0.00674205	0.0254052	0	0	8.30624	41.5262	H2BC9	H2BC26	H2AC20
RIPK1-mediated Regulated Necrosis R-HSA-5213460	2/31	0.00681503	0.0254052	0	0	17.5871	87.7354	SDCBP	RPS27A
DNA Strand Elongation R-HSA-69190	2/31	0.00681503	0.0254052	0	0	17.5871	87.7354	FEN1	PCNA
Late Endosomal Microautophagy R-HSA-9615710	2/31	0.00681503	0.0254052	0	0	17.5871	87.7354	TSG101	RPS27A
Metalloprotease DUBs R-HSA-5689901	2/31	0.00681503	0.0254052	0	0	17.5871	87.7354	H2AC20	RPS27A
ESR-mediated Signaling R-HSA-8939211	4/188	0.00686258	0.0254319	0	0	5.64531	28.1231	H2BC9	H2AZ2	H2BC26	H2AC20
Visual Phototransduction R-HSA-2187338	3/98	0.00713615	0.0262911	0	0	8.13055	40.1859	GPC1	APOA1	APOE
Termination Of Translesion DNA Synthesis R-HSA-5656169	2/32	0.00725063	0.026404	0	0	17	83.7533	PCNA	RPS27A
Nuclear Signaling By ERBB4 R-HSA-1251985	2/32	0.00725063	0.026404	0	0	17	83.7533	STMN1	APOE
Plasma Lipoprotein Remodeling R-HSA-8963899	2/33	0.00769852	0.0275572	0	0	16.4508	80.0615	APOA1	APOE
Diseases Of Carbohydrate Metabolism R-HSA-5663084	2/33	0.00769852	0.0275572	0	0	16.4508	80.0615	PMEL	RPS27A
Telomere C-strand (Lagging Strand) Synthesis R-HSA-174417	2/33	0.00769852	0.0275572	0	0	16.4508	80.0615	FEN1	PCNA
Gene And Protein Expression By JAK-STAT Signaling After Interleukin-12 Stimulation R-HSA-8950505	2/35	0.00863077	0.0305907	0	0	15.4522	73.4354	HSPA9	HNRNPF
Ub-specific Processing Proteases R-HSA-5689880	4/201	0.00864308	0.0305907	0	0	5.2693	25.0344	H2BC9	H2BC26	H2AC20	RPS27A
HATs Acetylate Histones R-HSA-3214847	3/106	0.0088478	0.0311403	0	0	7.49603	35.4381	H2BC9	H2BC26	H2AC20
Nucleotide Excision Repair R-HSA-5696398	3/108	0.00931001	0.032585	0	0	7.3525	34.3852	PCNA	UBE2I	RPS27A
Resolution Of Abasic Sites (AP Sites) R-HSA-73933	2/38	0.0101188	0.0352202	0	0	14.1624	65.0529	FEN1	PCNA
Elastic Fibre Formation R-HSA-1566948	2/39	0.0106383	0.0366238	0	0	13.7789	62.6017	FBLN1	FBLN5
Translesion Synthesis By Y Family DNA Polymerases Bypasses Lesions On DNA Template R-HSA-110313	2/39	0.0106383	0.0366238	0	0	13.7789	62.6017	PCNA	RPS27A
Neutrophil Degranulation R-HSA-6798695	6/468	0.0111309	0.0381113	0	0	3.41488	15.3602	PYGB	CD63	SDCBP	FTH1	PDAP1	HMGB1
Dual Incision In GG-NER R-HSA-5696400	2/41	0.0117121	0.0398843	0	0	13.071	58.1285	PCNA	RPS27A
Synthesis Of DNA R-HSA-69239	3/119	0.0121027	0.040993	0	0	6.65159	29.3623	FEN1	PCNA	RPS27A
Gene Expression (Transcription) R-HSA-74160	12/1449	0.0122344	0.0411043	0	0	2.2698	9.99509	H2BC9	H2AZ2	H2BC26	PCNA	UBE2I	ITGA4	H2AC20	NOP2	SRSF2	APOE	RPS27A	RAN
Formation Of Incision Complex In GG-NER R-HSA-5696395	2/42	0.012266	0.0411043	0	0	12.7436	56.0835	UBE2I	RPS27A
Interleukin-12 Signaling R-HSA-9020591	2/44	0.0134078	0.0445804	0	0	12.1355	52.3274	HSPA9	HNRNPF
HIV Infection R-HSA-162906	4/229	0.0134449	0.0445804	0	0	4.60702	19.8524	FEN1	TSG101	RPS27A	RAN
Platelet Degranulation R-HSA-114608	3/125	0.0138075	0.0455429	0	0	6.32255	27.0766	CD63	APOA1	FAM3C
SUMOylation Of DNA Replication Proteins R-HSA-4615885	2/45	0.0139954	0.0456845	0	0	11.8527	50.5995	PCNA	UBE2I
TAK1-dependent IKK And NF-kappa-B Activation R-HSA-445989	2/45	0.0139954	0.0456845	0	0	11.8527	50.5995	HMGB1	RPS27A
RNA Polymerase II Transcription R-HSA-73857	11/1312	0.0150613	0.0489105	0	0	2.28151	9.57237	H2BC9	H2AZ2	H2BC26	PCNA	UBE2I	ITGA4	H2AC20	NOP2	SRSF2	APOE	RPS27A
Chromatin Modifying Enzymes R-HSA-3247509	4/238	0.015287	0.0492665	0	0	4.4278	18.5115	H2BC9	H2AZ2	H2BC26	H2AC20
Response To Elevated Platelet Cytosolic Ca2+ R-HSA-76005	3/130	0.0153273	0.0492665	0	0	6.07209	25.3699	CD63	APOA1	FAM3C
DNA Damage Bypass R-HSA-73893	2/48	0.0158238	0.0506041	0	0	11.078	45.9322	PCNA	RPS27A
RMTs Methylate Histone Arginines R-HSA-3214858	2/49	0.0164549	0.0520933	0	0	10.8418	44.5287	H2AZ2	H2AC20
mRNA Splicing - Minor Pathway R-HSA-72165	2/49	0.0164549	0.0520933	0	0	10.8418	44.5287	SNRPD2	SRSF2
Extension Of Telomeres R-HSA-180786	2/50	0.0170965	0.053854	0	0	10.6154	43.1927	FEN1	PCNA
Late Phase Of HIV Life Cycle R-HSA-162599	3/136	0.0172713	0.054134	0	0	5.79641	23.5259	TSG101	RPS27A	RAN
Nonhomologous End-Joining (NHEJ) R-HSA-5693571	2/51	0.0177487	0.0553549	0	0	10.3982	41.9198	H2BC9	H2BC26
SARS-CoV-1 Infection R-HSA-9678108	2/52	0.0184114	0.0571387	0	0	10.1897	40.7059	UBE2I	RPS27A
Interleukin-12 Family Signaling R-HSA-447115	2/54	0.0197676	0.0603901	0	0	9.79684	38.44	HSPA9	HNRNPF
Chylomicron Clearance R-HSA-8964026	1/5	0.0198425	0.0603901	0	0	63.0253	247.055	APOE
TFAP2A Acts As A Transcriptional Repressor During Retinoic Acid Induced Cell Differentiation R-HSA-8869496	1/5	0.0198425	0.0603901	0	0	63.0253	247.055	NOP2
HDL Clearance R-HSA-8964011	1/5	0.0198425	0.0603901	0	0	63.0253	247.055	APOA1
Generic Transcription Pathway R-HSA-212436	10/1190	0.0199915	0.0605511	0	0	2.26877	8.87643	H2BC9	H2AZ2	H2BC26	PCNA	UBE2I	ITGA4	H2AC20	NOP2	APOE	RPS27A
Golgi Associated Vesicle Biogenesis R-HSA-432722	2/55	0.020461	0.0616768	0	0	9.61151	37.3814	TFRC	FTH1
Post-translational Protein Modification R-HSA-597592	11/1383	0.0214362	0.0643085	0	0	2.15519	8.28172	H2BC9	H2BC26	PCNA	UBE2I	CDH2	IGFBP4	MGAT5	H2AC20	APOA1	APOE	RPS27A
G2/M Checkpoints R-HSA-69481	3/148	0.0215551	0.064359	0	0	5.31348	20.3886	H2BC9	H2BC26	RPS27A
RHO GTPase Effectors R-HSA-195258	4/269	0.02282	0.0678142	0	0	3.90367	14.7563	H2BC9	H2AZ2	H2BC26	H2AC20
RUNX3 Regulates Immune Response And Cell Migration R-HSA-8949275	1/6	0.0237641	0.0696342	0	0	50.4177	188.541	ITGA4
SUMO Is Transferred From E1 To E2 (UBE2I, UBC9) R-HSA-3065678	1/6	0.0237641	0.0696342	0	0	50.4177	188.541	UBE2I
Scavenging By Class B Receptors R-HSA-3000471	1/6	0.0237641	0.0696342	0	0	50.4177	188.541	APOA1
Deubiquitination R-HSA-5688426	4/279	0.0256571	0.0748332	0	0	3.75981	13.7719	H2BC9	H2BC26	H2AC20	RPS27A
S Phase R-HSA-69242	3/161	0.0267943	0.0777898	0	0	4.87309	17.6385	FEN1	PCNA	RPS27A
Gap-filling DNA Repair Synthesis And Ligation In TC-NER R-HSA-6782210	2/64	0.0271448	0.078446	0	0	8.21257	29.6192	PCNA	RPS27A
FLT3 Signaling By CBL Mutants R-HSA-9706377	1/7	0.0276702	0.0785234	0	0	42.0127	150.716	RPS27A
HDL Assembly R-HSA-8963896	1/7	0.0276702	0.0785234	0	0	42.0127	150.716	APOA1
Modulation By Mtb Of Host Immune System R-HSA-9637628	1/7	0.0276702	0.0785234	0	0	42.0127	150.716	RPS27A
Neurofascin Interactions R-HSA-447043	1/7	0.0276702	0.0785234	0	0	42.0127	150.716	SDCBP
Dual Incision In TC-NER R-HSA-6782135	2/65	0.0279351	0.0789197	0	0	8.08181	28.9157	PCNA	RPS27A
Extracellular Matrix Organization R-HSA-1474244	4/291	0.0293313	0.0824944	0	0	3.6004	12.7062	MMP14	ITGA4	FBLN1	FBLN5
HDR Thru Homologous Recombination (HRR) R-HSA-5685942	2/67	0.0295431	0.0827207	0	0	7.83235	27.5848	PCNA	RPS27A
POLB-Dependent Long Patch Base Excision Repair R-HSA-110362	1/8	0.0315608	0.0868267	0	0	36.009	124.441	FEN1
InlA-mediated Entry Of Listeria Monocytogenes Into Host Cells R-HSA-8876493	1/8	0.0315608	0.0868267	0	0	36.009	124.441	RPS27A
Myoclonic Epilepsy Of Lafora R-HSA-3785653	1/8	0.0315608	0.0868267	0	0	36.009	124.441	RPS27A
Netrin Mediated Repulsion Signals R-HSA-418886	1/8	0.0315608	0.0868267	0	0	36.009	124.441	UNC5C
trans-Golgi Network Vesicle Budding R-HSA-199992	2/71	0.032867	0.0900269	0	0	7.37681	25.1939	TFRC	FTH1
Signaling By FGFR2 R-HSA-5654738	2/72	0.0337199	0.0919634	0	0	7.27106	24.6465	HNRNPF	RPS27A
Signaling By Interleukins R-HSA-449147	5/453	0.0351339	0.0941973	0	0	2.89762	9.70294	HSPA9	HNRNPF	CLSTN1	HMGB1	RPS27A
PTK6 Regulates RTKs And Their Effectors AKT1 And DOK1 R-HSA-8849469	1/9	0.0354361	0.0941973	0	0	31.5063	105.232	RPS27A
Prevention Of Phagosomal-Lysosomal Fusion R-HSA-9636383	1/9	0.0354361	0.0941973	0	0	31.5063	105.232	RPS27A
Processing And Activation Of SUMO R-HSA-3215018	1/9	0.0354361	0.0941973	0	0	31.5063	105.232	UBE2I
Regulation Of PTEN Localization R-HSA-8948747	1/9	0.0354361	0.0941973	0	0	31.5063	105.232	RPS27A
Downregulation Of ERBB4 Signaling R-HSA-1253288	1/9	0.0354361	0.0941973	0	0	31.5063	105.232	RPS27A
mRNA Splicing - Major Pathway R-HSA-72163	3/181	0.0360649	0.095466	0	0	4.32117	14.3568	SNRPD2	HNRNPF	SRSF2
Nuclear Envelope (NE) Reassembly R-HSA-2995410	2/75	0.0363302	0.0957659	0	0	6.9712	23.1103	UBE2I	RAN
ABC Transporter Disorders R-HSA-5619084	2/77	0.0381125	0.0992185	0	0	6.78462	22.1668	APOA1	RPS27A
G2/M DNA Damage Checkpoint R-HSA-69473	2/77	0.0381125	0.0992185	0	0	6.78462	22.1668	H2BC9	H2BC26
Transcription-Coupled Nucleotide Excision Repair (TC-NER) R-HSA-6781827	2/77	0.0381125	0.0992185	0	0	6.78462	22.1668	PCNA	RPS27A
IRAK2 Mediated Activation Of TAK1 Complex R-HSA-937042	1/10	0.0392961	0.101461	0	0	28.0042	90.6393	RPS27A
Negative Regulation Of Activity Of TFAP2 (AP-2) Family Transcription Factors R-HSA-8866904	1/10	0.0392961	0.101461	0	0	28.0042	90.6393	UBE2I
mRNA Splicing R-HSA-72172	3/189	0.0401791	0.103318	0	0	4.13364	13.2872	SNRPD2	HNRNPF	SRSF2
DDX58/IFIH1-mediated Induction Of Interferon-Alpha/Beta R-HSA-168928	2/81	0.0417751	0.106985	0	0	6.43979	20.4493	HMGB1	RPS27A
Vesicle-mediated Transport R-HSA-5653656	6/637	0.0422029	0.107426	0	0	2.47856	7.84531	TSG101	TFRC	FTH1	APOA1	APOE	RPS27A
Pexophagy R-HSA-9664873	1/11	0.0431408	0.107426	0	0	25.2025	79.2188	RPS27A
Alpha-protein Kinase 1 Signaling Pathway R-HSA-9645460	1/11	0.0431408	0.107426	0	0	25.2025	79.2188	RPS27A
Regulation Of BACH1 Activity R-HSA-9708530	1/11	0.0431408	0.107426	0	0	25.2025	79.2188	RPS27A
Digestion Of Dietary Carbohydrate R-HSA-189085	1/11	0.0431408	0.107426	0	0	25.2025	79.2188	PMEL
SUMOylation Of Immune Response Proteins R-HSA-4755510	1/11	0.0431408	0.107426	0	0	25.2025	79.2188	UBE2I
TICAM1,TRAF6-dependent Induction Of TAK1 Complex R-HSA-9014325	1/11	0.0431408	0.107426	0	0	25.2025	79.2188	RPS27A
Signaling By FGFR R-HSA-190236	2/86	0.0465311	0.112944	0	0	6.05495	18.5744	HNRNPF	RPS27A
Reversible Hydration Of Carbon Dioxide R-HSA-1475029	1/12	0.0469704	0.112944	0	0	22.9102	70.065	CA14
Scavenging Of Heme From Plasma R-HSA-2168880	1/12	0.0469704	0.112944	0	0	22.9102	70.065	APOA1
Erythropoietin Activates Phosphoinositide-3-kinase (PI3K) R-HSA-9027276	1/12	0.0469704	0.112944	0	0	22.9102	70.065	CLSTN1
TICAM1-dependent Activation Of IRF3/IRF7 R-HSA-9013973	1/12	0.0469704	0.112944	0	0	22.9102	70.065	RPS27A
HDR Thru MMEJ (alt-NHEJ) R-HSA-5685939	1/12	0.0469704	0.112944	0	0	22.9102	70.065	FEN1
Vitamin D (Calciferol) Metabolism R-HSA-196791	1/12	0.0469704	0.112944	0	0	22.9102	70.065	UBE2I
Josephin Domain DUBs R-HSA-5689877	1/12	0.0469704	0.112944	0	0	22.9102	70.065	RPS27A
Maturation Of Nucleoprotein R-HSA-9683610	1/12	0.0469704	0.112944	0	0	22.9102	70.065	UBE2I
ER-Phagosome Pathway R-HSA-1236974	2/89	0.0494757	0.118061	0	0	5.84527	17.5725	HMGB1	RPS27A
Advanced Glycosylation Endproduct Receptor Signaling R-HSA-879415	1/13	0.0507848	0.118061	0	0	21	62.5833	HMGB1
Defective EXT1 Causes Exostoses 1, TRPS2 And CHDS R-HSA-3656253	1/13	0.0507848	0.118061	0	0	21	62.5833	GPC1
Downregulation Of ERBB2:ERBB3 Signaling R-HSA-1358803	1/13	0.0507848	0.118061	0	0	21	62.5833	RPS27A
Suppression Of Phagosomal Maturation R-HSA-9637687	1/13	0.0507848	0.118061	0	0	21	62.5833	RPS27A
Glycogen Synthesis R-HSA-3322077	1/13	0.0507848	0.118061	0	0	21	62.5833	RPS27A
Transcriptional Regulation Of Testis Differentiation R-HSA-9690406	1/13	0.0507848	0.118061	0	0	21	62.5833	PTGDS
p75NTR Recruits Signaling Complexes R-HSA-209543	1/13	0.0507848	0.118061	0	0	21	62.5833	RPS27A
NF-kB Is Activated And Signals Survival R-HSA-209560	1/13	0.0507848	0.118061	0	0	21	62.5833	RPS27A
Glycogen Breakdown (Glycogenolysis) R-HSA-70221	1/14	0.0545841	0.125047	0	0	19.3836	56.3679	PYGB
Leading Strand Synthesis R-HSA-69109	1/14	0.0545841	0.125047	0	0	19.3836	56.3679	PCNA
Mismatch Repair (MMR) Directed By MSH2:MSH3 (MutSbeta) R-HSA-5358606	1/14	0.0545841	0.125047	0	0	19.3836	56.3679	PCNA
Mismatch Repair (MMR) Directed By MSH2:MSH6 (MutSalpha) R-HSA-5358565	1/14	0.0545841	0.125047	0	0	19.3836	56.3679	PCNA
Transcriptional Regulation By RUNX3 R-HSA-8878159	2/95	0.0555607	0.126366	0	0	5.4665	15.7997	ITGA4	RPS27A
UCH Proteinases R-HSA-5689603	2/95	0.0555607	0.126366	0	0	5.4665	15.7997	H2AC20	RPS27A
MyD88 Cascade Initiated On Plasma Membrane R-HSA-975871	2/96	0.0565994	0.128126	0	0	5.40807	15.5307	HMGB1	RPS27A
Constitutive Signaling By NOTCH1 HD Domain Mutants R-HSA-2691232	1/15	0.0583684	0.128126	0	0	17.9982	51.1325	RPS27A
Regulation Of Innate Immune Responses To Cytosolic DNA R-HSA-3134975	1/15	0.0583684	0.128126	0	0	17.9982	51.1325	RPS27A
Synthesis Of Prostaglandins (PG) And Thromboxanes (TX) R-HSA-2162123	1/15	0.0583684	0.128126	0	0	17.9982	51.1325	PTGDS
Glycogen Storage Diseases R-HSA-3229121	1/15	0.0583684	0.128126	0	0	17.9982	51.1325	RPS27A
IRAK2 Mediated Activation Of TAK1 Complex Upon TLR7/8 Or 9 Stimulation R-HSA-975163	1/15	0.0583684	0.128126	0	0	17.9982	51.1325	RPS27A
InlB-mediated Entry Of Listeria Monocytogenes Into Host Cell R-HSA-8875360	1/15	0.0583684	0.128126	0	0	17.9982	51.1325	RPS27A
Mismatch Repair R-HSA-5358508	1/15	0.0583684	0.128126	0	0	17.9982	51.1325	PCNA
N-Glycan Antennae Elongation R-HSA-975577	1/15	0.0583684	0.128126	0	0	17.9982	51.1325	MGAT5
Negative Regulation Of FLT3 R-HSA-9706369	1/15	0.0583684	0.128126	0	0	17.9982	51.1325	RPS27A
TRAF6 Mediated Induction Of NFkB And MAP Kinases Upon TLR7/8 Or 9 Activation R-HSA-975138	2/101	0.0618938	0.131365	0	0	5.13364	14.2835	HMGB1	RPS27A
Cytokine Signaling In Immune System R-HSA-1280215	6/702	0.0619902	0.131365	0	0	2.23952	6.2276	HSPA9	HNRNPF	CLSTN1	HMGB1	IFI30	RPS27A
SUMOylation Of DNA Methylation Proteins R-HSA-4655427	1/16	0.0621377	0.131365	0	0	16.7975	46.6701	UBE2I
Early Phase Of HIV Life Cycle R-HSA-162594	1/16	0.0621377	0.131365	0	0	16.7975	46.6701	FEN1
Spry Regulation Of FGF Signaling R-HSA-1295596	1/16	0.0621377	0.131365	0	0	16.7975	46.6701	RPS27A
TGF-beta Receptor Signaling In EMT (Epithelial To Mesenchymal Transition) R-HSA-2173791	1/16	0.0621377	0.131365	0	0	16.7975	46.6701	RPS27A
TRAF6-mediated Induction Of TAK1 Complex Within TLR4 Complex R-HSA-937072	1/16	0.0621377	0.131365	0	0	16.7975	46.6701	RPS27A
VLDLR Internalisation And Degradation R-HSA-8866427	1/16	0.0621377	0.131365	0	0	16.7975	46.6701	RPS27A
p75NTR Signals Via NF-kB R-HSA-193639	1/16	0.0621377	0.131365	0	0	16.7975	46.6701	RPS27A
MAP3K8 (TPL2)-dependent MAPK1/3 Activation R-HSA-5684264	1/16	0.0621377	0.131365	0	0	16.7975	46.6701	RPS27A
NRIF Signals Cell Death From Nucleus R-HSA-205043	1/16	0.0621377	0.131365	0	0	16.7975	46.6701	RPS27A
ABC-family Proteins Mediated Transport R-HSA-382556	2/102	0.0629724	0.132242	0	0	5.08205	14.0522	APOA1	RPS27A
MyD88 Dependent Cascade Initiated On Endosome R-HSA-975155	2/102	0.0629724	0.132242	0	0	5.08205	14.0522	HMGB1	RPS27A
Toll Like Receptor 3 (TLR3) Cascade R-HSA-168164	2/103	0.0640574	0.13363	0	0	5.03148	13.8264	HMGB1	RPS27A
Toll Like Receptor 7/8 (TLR7/8) Cascade R-HSA-168181	2/103	0.0640574	0.13363	0	0	5.03148	13.8264	HMGB1	RPS27A
Antigen processing-Cross Presentation R-HSA-1236975	2/104	0.0651487	0.135012	0	0	4.9819	13.606	HMGB1	RPS27A
Cargo Recognition For Clathrin-Mediated Endocytosis R-HSA-8856825	2/104	0.0651487	0.135012	0	0	4.9819	13.606	TFRC	RPS27A
Activation Of IRF3/IRF7 Mediated By TBK1/IKK Epsilon R-HSA-936964	1/17	0.0658922	0.135218	0	0	15.7468	42.8272	RPS27A
Vitamin B5 (Pantothenate) Metabolism R-HSA-199220	1/17	0.0658922	0.135218	0	0	15.7468	42.8272	ENPP2
MyD88 Deficiency (TLR2/4) R-HSA-5602498	1/17	0.0658922	0.135218	0	0	15.7468	42.8272	HMGB1
Mitotic Anaphase R-HSA-68882	3/232	0.066109	0.135223	0	0	3.35014	9.10049	UBE2I	RPS27A	RAN
Mitotic Metaphase And Anaphase R-HSA-2555396	3/233	0.0667855	0.136165	0	0	3.3354	9.0265	UBE2I	RPS27A	RAN
Toll Like Receptor 9 (TLR9) Cascade R-HSA-168138	2/106	0.0673502	0.136873	0	0	4.8856	13.1806	HMGB1	RPS27A
MyD88-independent TLR4 Cascade R-HSA-166166	2/107	0.0684601	0.137517	0	0	4.83883	12.9753	HMGB1	RPS27A
ABC Transporters In Lipid Homeostasis R-HSA-1369062	1/18	0.0696318	0.137517	0	0	14.8198	39.4879	APOA1
Regulation Of NF-kappa B Signaling R-HSA-9758274	1/18	0.0696318	0.137517	0	0	14.8198	39.4879	RPS27A
Regulation Of TLR By Endogenous Ligand R-HSA-5686938	1/18	0.0696318	0.137517	0	0	14.8198	39.4879	HMGB1
Constitutive Signaling By Ligand-Responsive EGFR Cancer Variants R-HSA-1236382	1/18	0.0696318	0.137517	0	0	14.8198	39.4879	RPS27A
Regulation Of Signaling By CBL R-HSA-912631	1/18	0.0696318	0.137517	0	0	14.8198	39.4879	CLSTN1
Ephrin Signaling R-HSA-3928664	1/18	0.0696318	0.137517	0	0	14.8198	39.4879	SDCBP
TP53 Regulates Transcription Of Genes Involved In G2 Cell Cycle Arrest R-HSA-6804114	1/18	0.0696318	0.137517	0	0	14.8198	39.4879	PCNA
IRAK4 Deficiency (TLR2/4) R-HSA-5603041	1/18	0.0696318	0.137517	0	0	14.8198	39.4879	HMGB1
Signaling By B Cell Receptor (BCR) R-HSA-983705	2/109	0.0706982	0.139187	0	0	4.7479	12.5788	CLSTN1	RPS27A
Processing Of Capped Intron-Containing Pre-mRNA R-HSA-72203	3/242	0.0730166	0.141763	0	0	3.20834	8.39643	SNRPD2	HNRNPF	SRSF2
Regulation Of TP53 Activity Thru Methylation R-HSA-6804760	1/19	0.0733566	0.141763	0	0	13.9958	36.5629	RPS27A
SUMOylation Of Transcription Factors R-HSA-3232118	1/19	0.0733566	0.141763	0	0	13.9958	36.5629	UBE2I
TICAM1, RIP1-mediated IKK Complex Recruitment R-HSA-168927	1/19	0.0733566	0.141763	0	0	13.9958	36.5629	RPS27A
Transcription Of E2F Targets Under Negative Control By DREAM Complex R-HSA-1362277	1/19	0.0733566	0.141763	0	0	13.9958	36.5629	PCNA
Listeria Monocytogenes Entry Into Host Cells R-HSA-8876384	1/19	0.0733566	0.141763	0	0	13.9958	36.5629	RPS27A
MyD88:MAL(TIRAP) Cascade Initiated On Plasma Membrane R-HSA-166058	2/112	0.0740998	0.142761	0	0	4.61772	12.0169	HMGB1	RPS27A
Interleukin-1 Signaling R-HSA-9020702	2/114	0.0763964	0.144931	0	0	4.5348	11.6627	HMGB1	RPS27A
Diseases Of Metabolism R-HSA-5668914	3/247	0.0765875	0.144931	0	0	3.14179	8.07228	PMEL	GPC1	RPS27A
Chaperone Mediated Autophagy R-HSA-9613829	1/20	0.0770667	0.144931	0	0	13.2585	33.9826	RPS27A
Receptor-type Tyrosine-Protein Phosphatases R-HSA-388844	1/20	0.0770667	0.144931	0	0	13.2585	33.9826	LRRC4B
Regulation Of FZD By Ubiquitination R-HSA-4641263	1/20	0.0770667	0.144931	0	0	13.2585	33.9826	RPS27A
Defective B3GALT6 Causes EDSP2 And SEMDJL1 R-HSA-4420332	1/20	0.0770667	0.144931	0	0	13.2585	33.9826	GPC1
Defective B3GAT3 Causes JDSSDHD R-HSA-3560801	1/20	0.0770667	0.144931	0	0	13.2585	33.9826	GPC1
Defective B4GALT7 Causes EDS, Progeroid Type R-HSA-3560783	1/20	0.0770667	0.144931	0	0	13.2585	33.9826	GPC1
ER Quality Control Compartment (ERQC) R-HSA-901032	1/21	0.0807621	0.149902	0	0	12.5949	31.692	RPS27A
HS-GAG Degradation R-HSA-2024096	1/21	0.0807621	0.149902	0	0	12.5949	31.692	GPC1
NOTCH2 Activation And Transmission Of Signal To Nucleus R-HSA-2979096	1/21	0.0807621	0.149902	0	0	12.5949	31.692	RPS27A
Negative Regulation Of MET Activity R-HSA-6807004	1/21	0.0807621	0.149902	0	0	12.5949	31.692	RPS27A
Hemostasis R-HSA-109582	5/576	0.0808996	0.149902	0	0	2.25908	5.68056	CD63	ITGA4	GPC1	APOA1	FAM3C
Platelet Activation, Signaling And Aggregation R-HSA-76002	3/254	0.0817144	0.150968	0	0	3.05309	7.64653	CD63	APOA1	FAM3C
PINK1-PRKN Mediated Mitophagy R-HSA-5205685	1/22	0.0844429	0.155099	0	0	11.9946	29.6467	RPS27A
Response Of Mtb To Phagocytosis R-HSA-9637690	1/22	0.0844429	0.155099	0	0	11.9946	29.6467	RPS27A
Immune System R-HSA-168256	12/1943	0.084861	0.155414	0	0	1.64398	4.05528	HSPA9	PYGB	CD63	SDCBP	ITGA4	FTH1	HNRNPF	CLSTN1	PDAP1	HMGB1	IFI30	RPS27A
Post-chaperonin Tubulin Folding Pathway R-HSA-389977	1/23	0.0881092	0.159968	0	0	11.4488	27.8112	TBCA
Digestion R-HSA-8935690	1/23	0.0881092	0.159968	0	0	11.4488	27.8112	PMEL
IKK Complex Recruitment Mediated By RIP1 R-HSA-937041	1/23	0.0881092	0.159968	0	0	11.4488	27.8112	RPS27A
APC/C:Cdc20 Mediated Degradation Of Cyclin B R-HSA-174048	1/24	0.0917609	0.164231	0	0	10.9505	26.1559	RPS27A
Aggrephagy R-HSA-9646399	1/24	0.0917609	0.164231	0	0	10.9505	26.1559	RPS27A
Signaling By EGFR In Cancer R-HSA-1643713	1/24	0.0917609	0.164231	0	0	10.9505	26.1559	RPS27A
Signaling By Erythropoietin R-HSA-9006335	1/24	0.0917609	0.164231	0	0	10.9505	26.1559	CLSTN1
MicroRNA (miRNA) Biogenesis R-HSA-203927	1/24	0.0917609	0.164231	0	0	10.9505	26.1559	RAN
Autophagy R-HSA-9612973	2/128	0.0930763	0.166114	0	0	4.02808	9.56402	TSG101	RPS27A
G1/S Transition R-HSA-69206	2/129	0.0943056	0.167194	0	0	3.99616	9.4358	PCNA	RPS27A
Cell Cycle Checkpoints R-HSA-69620	3/271	0.0947635	0.167194	0	0	2.85695	6.73203	H2BC9	H2BC26	RPS27A
Polymerase Switching On C-strand Of Telomere R-HSA-174411	1/25	0.0953982	0.167194	0	0	10.4937	24.6569	PCNA
TRAF6 Mediated NF-kB Activation R-HSA-933542	1/25	0.0953982	0.167194	0	0	10.4937	24.6569	HMGB1
Inactivation Of CSF3 (G-CSF) Signaling R-HSA-9705462	1/25	0.0953982	0.167194	0	0	10.4937	24.6569	RPS27A
NOTCH3 Activation And Transmission Of Signal To Nucleus R-HSA-9013507	1/25	0.0953982	0.167194	0	0	10.4937	24.6569	RPS27A
Host Interactions Of HIV Factors R-HSA-162909	2/130	0.0955397	0.167194	0	0	3.96474	9.31007	RPS27A	RAN
GAG Synthesis Requires Tetrasaccharide Linker Sequence R-HSA-1971475	1/26	0.0990212	0.16952	0	0	10.0734	23.294	GPC1
APC-Cdc20 Mediated Degradation Of Nek2A R-HSA-179409	1/26	0.0990212	0.16952	0	0	10.0734	23.294	RPS27A
Pyroptosis R-HSA-5620971	1/26	0.0990212	0.16952	0	0	10.0734	23.294	HMGB1
Calnexin/calreticulin Cycle R-HSA-901042	1/26	0.0990212	0.16952	0	0	10.0734	23.294	RPS27A
Downregulation Of TGF-beta Receptor Signaling R-HSA-2173788	1/26	0.0990212	0.16952	0	0	10.0734	23.294	RPS27A
FGFR2 Alternative Splicing R-HSA-6803529	1/26	0.0990212	0.16952	0	0	10.0734	23.294	HNRNPF
Infection With Mycobacterium Tuberculosis R-HSA-9635486	1/26	0.0990212	0.16952	0	0	10.0734	23.294	RPS27A
N-glycan Antennae Elongation In medial/trans-Golgi R-HSA-975576	1/26	0.0990212	0.16952	0	0	10.0734	23.294	MGAT5
Cell Surface Interactions At Vascular Wall R-HSA-202733	2/134	0.100522	0.171623	0	0	3.84382	8.83071	ITGA4	GPC1
FLT3 Signaling In Disease R-HSA-9682385	1/27	0.10263	0.173808	0	0	9.68549	22.0503	RPS27A
G0 And Early G1 R-HSA-1538133	1/27	0.10263	0.173808	0	0	9.68549	22.0503	PCNA
Interleukin Receptor SHC Signaling R-HSA-912526	1/27	0.10263	0.173808	0	0	9.68549	22.0503	CLSTN1
Metabolism Of Carbohydrates R-HSA-71387	3/285	0.106113	0.178456	0	0	2.71318	6.08634	PYGB	GPC1	RPS27A
Digestion And Absorption R-HSA-8963743	1/28	0.106224	0.178456	0	0	9.3263	20.9115	PMEL
Mitophagy R-HSA-5205647	1/28	0.106224	0.178456	0	0	9.3263	20.9115	RPS27A
Toll Like Receptor 4 (TLR4) Cascade R-HSA-166016	2/140	0.108129	0.180618	0	0	3.67559	8.1761	HMGB1	RPS27A
Adherens Junctions Interactions R-HSA-418990	1/29	0.109804	0.180618	0	0	8.99277	19.8655	CDH2
Cristae Formation R-HSA-8949613	1/29	0.109804	0.180618	0	0	8.99277	19.8655	HSPA9
SUMOylation Of Intracellular Receptors R-HSA-4090294	1/29	0.109804	0.180618	0	0	8.99277	19.8655	UBE2I
Downregulation Of ERBB2 Signaling R-HSA-8863795	1/29	0.109804	0.180618	0	0	8.99277	19.8655	RPS27A
G1/S-Specific Transcription R-HSA-69205	1/29	0.109804	0.180618	0	0	8.99277	19.8655	PCNA
Myogenesis R-HSA-525793	1/29	0.109804	0.180618	0	0	8.99277	19.8655	CDH2
Negative Regulation Of FGFR3 Signaling R-HSA-5654732	1/29	0.109804	0.180618	0	0	8.99277	19.8655	RPS27A
Clathrin-mediated Endocytosis R-HSA-8856828	2/142	0.110698	0.181613	0	0	3.62271	7.97341	TFRC	RPS27A
Signaling By CSF3 (G-CSF) R-HSA-9674555	1/30	0.11337	0.184556	0	0	8.68223	18.9021	RPS27A
Synthesis Of Active Ubiquitin: Roles Of E1 And E2 Enzymes R-HSA-8866652	1/30	0.11337	0.184556	0	0	8.68223	18.9021	RPS27A
HS-GAG Biosynthesis R-HSA-2022928	1/30	0.11337	0.184556	0	0	8.68223	18.9021	GPC1
Signaling By Rho GTPases R-HSA-194315	5/644	0.115516	0.186439	0	0	2.01158	4.34169	H2BC9	H2AZ2	H2BC26	TFRC	H2AC20
Activated NOTCH1 Transmits Signal To Nucleus R-HSA-2122948	1/31	0.116922	0.186439	0	0	8.39241	18.0122	RPS27A
Antigen Activates B Cell Receptor Leading To Second Messenger Generation R-HSA-983695	1/31	0.116922	0.186439	0	0	8.39241	18.0122	CLSTN1
Diseases Associated With TLR Signaling Cascade R-HSA-5602358	1/31	0.116922	0.186439	0	0	8.39241	18.0122	HMGB1
Downregulation Of SMAD2/3:SMAD4 Transcriptional Activity R-HSA-2173795	1/31	0.116922	0.186439	0	0	8.39241	18.0122	RPS27A
EGFR Downregulation R-HSA-182971	1/31	0.116922	0.186439	0	0	8.39241	18.0122	RPS27A
Transferrin Endocytosis And Recycling R-HSA-917977	1/31	0.116922	0.186439	0	0	8.39241	18.0122	TFRC
Negative Regulation Of FGFR4 Signaling R-HSA-5654733	1/31	0.116922	0.186439	0	0	8.39241	18.0122	RPS27A
Mitotic G1 Phase And G1/S Transition R-HSA-453279	2/147	0.11719	0.186439	0	0	3.49691	7.49721	PCNA	RPS27A
Innate Immune System R-HSA-168249	7/1035	0.119779	0.190078	0	0	1.76222	3.73961	PYGB	CD63	SDCBP	FTH1	PDAP1	HMGB1	RPS27A
Signaling By NOTCH2 R-HSA-1980145	1/32	0.12046	0.190678	0	0	8.12127	17.1882	RPS27A
Interleukin-1 Family Signaling R-HSA-446652	2/152	0.123778	0.194303	0	0	3.37949	7.06066	HMGB1	RPS27A
Oncogene Induced Senescence R-HSA-2559585	1/33	0.123984	0.194303	0	0	7.86709	16.4234	RPS27A
Activation Of Matrix Metalloproteinases R-HSA-1592389	1/33	0.123984	0.194303	0	0	7.86709	16.4234	MMP14
Negative Regulation Of FGFR1 Signaling R-HSA-5654726	1/33	0.123984	0.194303	0	0	7.86709	16.4234	RPS27A
Signaling By Rho GTPases, Miro GTPases And RHOBTB3 R-HSA-9716542	5/660	0.124562	0.194725	0	0	1.96081	4.08428	H2BC9	H2AZ2	H2BC26	TFRC	H2AC20
Metabolism Of Steroids R-HSA-8957322	2/153	0.125106	0.195091	0	0	3.35694	6.97772	UBE2I	RAN
Negative Regulation Of FGFR2 Signaling R-HSA-5654727	1/34	0.127493	0.197835	0	0	7.62831	15.712	RPS27A
Nuclear Import Of Rev Protein R-HSA-180746	1/34	0.127493	0.197835	0	0	7.62831	15.712	RAN
Regulation Of TNFR1 Signaling R-HSA-5357905	1/35	0.130989	0.200299	0	0	7.40357	15.0488	RPS27A
Rev-mediated Nuclear Export Of HIV RNA R-HSA-165054	1/35	0.130989	0.200299	0	0	7.40357	15.0488	RAN
SUMOylation Of SUMOylation Proteins R-HSA-4085377	1/35	0.130989	0.200299	0	0	7.40357	15.0488	UBE2I
N-glycan Trimming In ER And Calnexin/Calreticulin Cycle R-HSA-532668	1/35	0.130989	0.200299	0	0	7.40357	15.0488	RPS27A
NEP/NS2 Interacts With Cellular Export Machinery R-HSA-168333	1/35	0.130989	0.200299	0	0	7.40357	15.0488	RAN
Negative Regulators Of DDX58/IFIH1 Signaling R-HSA-936440	1/35	0.130989	0.200299	0	0	7.40357	15.0488	RPS27A
RHOH GTPase Cycle R-HSA-9013407	1/36	0.134472	0.203158	0	0	7.19168	14.4294	TFRC
Regulation Of TP53 Degradation R-HSA-6804757	1/36	0.134472	0.203158	0	0	7.19168	14.4294	RPS27A
SMAD2/SMAD3:SMAD4 Heterotrimer Regulates Transcription R-HSA-2173796	1/36	0.134472	0.203158	0	0	7.19168	14.4294	RPS27A
Export Of Viral Ribonucleoproteins From Nucleus R-HSA-168274	1/36	0.134472	0.203158	0	0	7.19168	14.4294	RAN
NR1H3 And NR1H2 Regulate Gene Expression Linked To Cholesterol Transport And Efflux R-HSA-9029569	1/36	0.134472	0.203158	0	0	7.19168	14.4294	APOE
Toll-like Receptor Cascades R-HSA-168898	2/162	0.137211	0.204958	0	0	3.16667	6.28975	HMGB1	RPS27A
Signaling By Receptor Tyrosine Kinases R-HSA-9006934	4/496	0.13732	0.204958	0	0	2.07831	4.12636	HNRNPF	STMN1	APOE	RPS27A
Regulation Of TP53 Expression And Degradation R-HSA-6806003	1/37	0.13794	0.204958	0	0	6.99156	13.8498	RPS27A
DNA Damage Recognition In GG-NER R-HSA-5696394	1/37	0.13794	0.204958	0	0	6.99156	13.8498	RPS27A
Early SARS-CoV-2 Infection Events R-HSA-9772572	1/37	0.13794	0.204958	0	0	6.99156	13.8498	GPC1
FLT3 Signaling R-HSA-9607240	1/37	0.13794	0.204958	0	0	6.99156	13.8498	RPS27A
Interactions Of Rev With Host Cellular Proteins R-HSA-177243	1/37	0.13794	0.204958	0	0	6.99156	13.8498	RAN
Protein Localization R-HSA-9609507	2/164	0.139936	0.207434	0	0	3.12726	6.14997	HSPA9	RPS27A
Fanconi Anemia Pathway R-HSA-6783310	1/38	0.141395	0.209105	0	0	6.80226	13.3066	RPS27A
Ovarian Tumor Domain Proteases R-HSA-5689896	1/39	0.144835	0.212695	0	0	6.62292	12.7965	RPS27A
SUMOylation Of Ubiquitinylation Proteins R-HSA-3232142	1/39	0.144835	0.212695	0	0	6.62292	12.7965	UBE2I
Signaling By FGFR3 R-HSA-5654741	1/39	0.144835	0.212695	0	0	6.62292	12.7965	RPS27A
SUMO E3 Ligases SUMOylate Target Proteins R-HSA-3108232	2/168	0.145421	0.213058	0	0	3.05128	5.88325	PCNA	UBE2I
RET Signaling R-HSA-8853659	1/40	0.148263	0.21522	0	0	6.45278	12.3169	CLSTN1
Collagen Degradation R-HSA-1442490	1/40	0.148263	0.21522	0	0	6.45278	12.3169	MMP14
Diseases Associated With Glycosaminoglycan Metabolism R-HSA-3560782	1/40	0.148263	0.21522	0	0	6.45278	12.3169	GPC1
Signaling By FGFR4 R-HSA-5654743	1/40	0.148263	0.21522	0	0	6.45278	12.3169	RPS27A
Negative Regulation Of MAPK Pathway R-HSA-5675221	1/41	0.151677	0.21967	0	0	6.29114	11.8651	RPS27A
Transport Of Small Molecules R-HSA-382551	5/706	0.152329	0.220109	0	0	1.82777	3.43933	TFRC	FTH1	APOA1	APOE	RPS27A
SUMOylation R-HSA-2990846	2/174	0.153731	0.221627	0	0	2.94395	5.51268	PCNA	UBE2I
RND1 GTPase Cycle R-HSA-9696273	1/42	0.155077	0.222548	0	0	6.13739	11.4391	TFRC
Deactivation Of Beta-Catenin Transactivating Complex R-HSA-3769402	1/42	0.155077	0.222548	0	0	6.13739	11.4391	RPS27A
Disorders Of Transmembrane Transporters R-HSA-5619115	2/176	0.156522	0.224112	0	0	2.90981	5.39641	APOA1	RPS27A
RND2 GTPase Cycle R-HSA-9696270	1/43	0.158464	0.225864	0	0	5.99096	11.0367	TFRC
SUMOylation Of Transcription Cofactors R-HSA-3899300	1/43	0.158464	0.225864	0	0	5.99096	11.0367	UBE2I
TGF-beta Receptor Signaling Activates SMADs R-HSA-2173789	1/44	0.161837	0.228604	0	0	5.85134	10.6563	RPS27A
TNF Signaling R-HSA-75893	1/44	0.161837	0.228604	0	0	5.85134	10.6563	RPS27A
Interleukin-2 Family Signaling R-HSA-451927	1/44	0.161837	0.228604	0	0	5.85134	10.6563	CLSTN1
Interleukin-3, Interleukin-5 And GM-CSF Signaling R-HSA-512988	1/44	0.161837	0.228604	0	0	5.85134	10.6563	CLSTN1
Heme Signaling R-HSA-9707616	1/45	0.165197	0.232828	0	0	5.71807	10.296	APOA1
NR1H2 And NR1H3-mediated Signaling R-HSA-9024446	1/46	0.168544	0.237015	0	0	5.59072	9.95461	APOE
Metabolism Of Lipids R-HSA-556833	5/732	0.169097	0.237264	0	0	1.76002	3.12805	UBE2I	CLSTN1	APOA1	PTGDS	RAN
Adaptive Immune System R-HSA-1280218	5/733	0.169757	0.237659	0	0	1.75751	3.11675	ITGA4	CLSTN1	HMGB1	IFI30	RPS27A
Cyclin D Associated Events In G1 R-HSA-69231	1/47	0.171877	0.239563	0	0	5.4689	9.6306	RPS27A
SUMOylation Of RNA Binding Proteins R-HSA-4570464	1/47	0.171877	0.239563	0	0	5.4689	9.6306	UBE2I
NOTCH1 Intracellular Domain Regulates Transcription R-HSA-2122947	1/48	0.175198	0.243652	0	0	5.35228	9.32281	RPS27A
Regulation Of Activated PAK-2p34 By Proteasome Mediated Degradation R-HSA-211733	1/49	0.178505	0.244474	0	0	5.24051	9.03013	RPS27A
Signaling By EGFR R-HSA-177929	1/49	0.178505	0.244474	0	0	5.24051	9.03013	RPS27A
Signaling By ERBB2 R-HSA-1227986	1/49	0.178505	0.244474	0	0	5.24051	9.03013	RPS27A
Signaling By FGFR1 R-HSA-5654736	1/49	0.178505	0.244474	0	0	5.24051	9.03013	RPS27A
Signaling By NOTCH3 R-HSA-9012852	1/49	0.178505	0.244474	0	0	5.24051	9.03013	RPS27A
TP53 Regulates Transcription Of Cell Cycle Genes R-HSA-6791312	1/49	0.178505	0.244474	0	0	5.24051	9.03013	PCNA
Netrin-1 Signaling R-HSA-373752	1/49	0.178505	0.244474	0	0	5.24051	9.03013	UNC5C
Chondroitin Sulfate/Dermatan Sulfate Metabolism R-HSA-1793185	1/50	0.181799	0.248445	0	0	5.1333	8.75153	GPC1
Autodegradation Of E3 Ubiquitin Ligase COP1 R-HSA-349425	1/51	0.18508	0.249146	0	0	5.03038	8.48609	RPS27A
Synthesis Of PIPs At Plasma Membrane R-HSA-1660499	1/51	0.18508	0.249146	0	0	5.03038	8.48609	CLSTN1
GSK3B And BTRC:CUL1-mediated-degradation Of NFE2L2 R-HSA-9762114	1/51	0.18508	0.249146	0	0	5.03038	8.48609	RPS27A
Transcriptional Activity Of SMAD2/SMAD3:SMAD4 Heterotrimer R-HSA-2173793	1/51	0.18508	0.249146	0	0	5.03038	8.48609	RPS27A
Ubiquitin Mediated Degradation Of Phosphorylated Cdc25A R-HSA-69601	1/51	0.18508	0.249146	0	0	5.03038	8.48609	RPS27A
Ubiquitin-dependent Degradation Of Cyclin D R-HSA-75815	1/51	0.18508	0.249146	0	0	5.03038	8.48609	RPS27A
Vpu Mediated Degradation Of CD4 R-HSA-180534	1/51	0.18508	0.249146	0	0	5.03038	8.48609	RPS27A
Regulation Of Apoptosis R-HSA-169911	1/52	0.188348	0.251396	0	0	4.9315	8.23296	RPS27A
Signaling By Non-Receptor Tyrosine Kinases R-HSA-9006927	1/52	0.188348	0.251396	0	0	4.9315	8.23296	RPS27A
Formation Of TC-NER Pre-Incision Complex R-HSA-6781823	1/52	0.188348	0.251396	0	0	4.9315	8.23296	RPS27A
Metabolism Of Non-Coding RNA R-HSA-194441	1/52	0.188348	0.251396	0	0	4.9315	8.23296	SNRPD2
Interferon Signaling R-HSA-913531	2/200	0.190689	0.253592	0	0	2.554	4.23227	IFI30	RPS27A
Heparan Sulfate/Heparin (HS-GAG) Metabolism R-HSA-1638091	1/53	0.191603	0.253592	0	0	4.83642	7.99136	GPC1
Vif-mediated Degradation Of APOBEC3G R-HSA-180585	1/53	0.191603	0.253592	0	0	4.83642	7.99136	RPS27A
Negative Regulation Of NOTCH4 Signaling R-HSA-9604323	1/53	0.191603	0.253592	0	0	4.83642	7.99136	RPS27A
AUF1 (hnRNP D0) Binds And Destabilizes mRNA R-HSA-450408	1/54	0.194845	0.254673	0	0	4.74492	7.76057	RPS27A
RHOJ GTPase Cycle R-HSA-9013409	1/54	0.194845	0.254673	0	0	4.74492	7.76057	TFRC
Regulation Of RUNX3 Expression And Activity R-HSA-8941858	1/54	0.194845	0.254673	0	0	4.74492	7.76057	RPS27A
SCF-beta-TrCP Mediated Degradation Of Emi1 R-HSA-174113	1/54	0.194845	0.254673	0	0	4.74492	7.76057	RPS27A
Degradation Of AXIN R-HSA-4641257	1/54	0.194845	0.254673	0	0	4.74492	7.76057	RPS27A
FBXL7 Down-Regulates AURKA During Mitotic Entry And In Early Mitosis R-HSA-8854050	1/54	0.194845	0.254673	0	0	4.74492	7.76057	RPS27A
Regulation Of Cholesterol Biosynthesis By SREBP (SREBF) R-HSA-1655829	1/55	0.198074	0.257292	0	0	4.65682	7.53992	RAN
Degradation Of DVL R-HSA-4641258	1/55	0.198074	0.257292	0	0	4.65682	7.53992	RPS27A
Hh Mutants Are Degraded By ERAD R-HSA-5362768	1/55	0.198074	0.257292	0	0	4.65682	7.53992	RPS27A
Stabilization Of P53 R-HSA-69541	1/56	0.201291	0.260933	0	0	4.57192	7.32881	RPS27A
SUMOylation Of Chromatin Organization Proteins R-HSA-4551638	1/57	0.204495	0.263999	0	0	4.49005	7.12667	UBE2I
tRNA Processing In Nucleus R-HSA-6784531	1/57	0.204495	0.263999	0	0	4.49005	7.12667	RAN
Constitutive Signaling By NOTCH1 HD+PEST Domain Mutants R-HSA-2894862	1/58	0.207686	0.265939	0	0	4.41106	6.93299	RPS27A
Hh Mutants Abrogate Ligand Secretion R-HSA-5387390	1/58	0.207686	0.265939	0	0	4.41106	6.93299	RPS27A
mRNA 3-End Processing R-HSA-72187	1/58	0.207686	0.265939	0	0	4.41106	6.93299	SRSF2
NIK To Noncanonical NF-kB Signaling R-HSA-5676590	1/58	0.207686	0.265939	0	0	4.41106	6.93299	RPS27A
Arachidonic Acid Metabolism R-HSA-2142753	1/59	0.210864	0.266221	0	0	4.33479	6.74727	PTGDS
RHOQ GTPase Cycle R-HSA-9013406	1/59	0.210864	0.266221	0	0	4.33479	6.74727	TFRC
SCF(Skp2)-mediated Degradation Of P27/P21 R-HSA-187577	1/59	0.210864	0.266221	0	0	4.33479	6.74727	RPS27A
Degradation Of GLI1 By Proteasome R-HSA-5610780	1/59	0.210864	0.266221	0	0	4.33479	6.74727	RPS27A
Degradation Of GLI2 By Proteasome R-HSA-5610783	1/59	0.210864	0.266221	0	0	4.33479	6.74727	RPS27A
GLI3 Is Processed To GLI3R By Proteasome R-HSA-5610785	1/59	0.210864	0.266221	0	0	4.33479	6.74727	RPS27A
Role Of GTSE1 In G2/M Progression After G2 Checkpoint R-HSA-8852276	1/59	0.210864	0.266221	0	0	4.33479	6.74727	RPS27A
Defective CFTR Causes Cystic Fibrosis R-HSA-5678895	1/60	0.21403	0.269678	0	0	4.2611	6.56908	RPS27A
Cell-cell Junction Organization R-HSA-421270	1/61	0.217183	0.272019	0	0	4.18987	6.39799	CDH2
Dectin-1 Mediated Noncanonical NF-kB Signaling R-HSA-5607761	1/61	0.217183	0.272019	0	0	4.18987	6.39799	RPS27A
Selective Autophagy R-HSA-9663891	1/61	0.217183	0.272019	0	0	4.18987	6.39799	RPS27A
Membrane Trafficking R-HSA-199991	4/599	0.218221	0.272776	0	0	1.70942	2.60216	TSG101	TFRC	FTH1	RPS27A
Asymmetric Localization Of PCP Proteins R-HSA-4608870	1/62	0.220324	0.274317	0	0	4.12098	6.23362	RPS27A
MAP Kinase Activation R-HSA-450294	1/62	0.220324	0.274317	0	0	4.12098	6.23362	RPS27A
Peroxisomal Protein Import R-HSA-9033241	1/63	0.223453	0.27603	0	0	4.05431	6.0756	RPS27A
Autodegradation Of Cdh1 By Cdh1:APC/C R-HSA-174084	1/63	0.223453	0.27603	0	0	4.05431	6.0756	RPS27A
Cytosolic Sensors Of Pathogen-Associated DNA R-HSA-1834949	1/63	0.223453	0.27603	0	0	4.05431	6.0756	RPS27A
Signaling By MET R-HSA-6806834	1/63	0.223453	0.27603	0	0	4.05431	6.0756	RPS27A
Oxygen-dependent Proline Hydroxylation Of Hypoxia-inducible Factor Alpha R-HSA-1234176	1/64	0.226569	0.278786	0	0	3.98975	5.92361	RPS27A
Hedgehog Ligand Biogenesis R-HSA-5358346	1/64	0.226569	0.278786	0	0	3.98975	5.92361	RPS27A
Regulation Of RAS By GAPs R-HSA-5658442	1/65	0.229672	0.280958	0	0	3.92722	5.77733	RPS27A
p53-Dependent G1 DNA Damage Response R-HSA-69563	1/65	0.229672	0.280958	0	0	3.92722	5.77733	RPS27A
Mitochondrial Protein Import R-HSA-1268020	1/65	0.229672	0.280958	0	0	3.92722	5.77733	HSPA9
Activation Of NF-kappaB In B Cells R-HSA-1169091	1/66	0.232764	0.283639	0	0	3.8666	5.63647	RPS27A
Integrin Cell Surface Interactions R-HSA-216083	1/66	0.232764	0.283639	0	0	3.8666	5.63647	ITGA4
APC/C:Cdc20 Mediated Degradation Of Securin R-HSA-174154	1/67	0.235843	0.285184	0	0	3.80783	5.50074	RPS27A
RNA Polymerase II Transcription Termination R-HSA-73856	1/67	0.235843	0.285184	0	0	3.80783	5.50074	SRSF2
Regulation Of PTEN Stability And Activity R-HSA-8948751	1/67	0.235843	0.285184	0	0	3.80783	5.50074	RPS27A
G1/S DNA Damage Checkpoints R-HSA-69615	1/67	0.235843	0.285184	0	0	3.80783	5.50074	RPS27A
Orc1 Removal From Chromatin R-HSA-68949	1/69	0.241964	0.290357	0	0	3.69546	5.24372	RPS27A
RHOB GTPase Cycle R-HSA-9013026	1/69	0.241964	0.290357	0	0	3.69546	5.24372	TFRC
Circadian Clock R-HSA-400253	1/69	0.241964	0.290357	0	0	3.69546	5.24372	RPS27A
Interleukin-17 Signaling R-HSA-448424	1/69	0.241964	0.290357	0	0	3.69546	5.24372	RPS27A
CDK-mediated Phosphorylation And Removal Of Cdc6 R-HSA-69017	1/72	0.251056	0.299556	0	0	3.53878	4.89087	RPS27A
Cdc20:Phospho-APC/C Mediated Degradation Of Cyclin A R-HSA-174184	1/72	0.251056	0.299556	0	0	3.53878	4.89087	RPS27A
Regulation Of RUNX2 Expression And Activity R-HSA-8939902	1/72	0.251056	0.299556	0	0	3.53878	4.89087	RPS27A
APC/C:Cdh1 Mediated Degradation Of Cdc20 And APC/C:Cdh1 Targets In Late Mitosis/Early G1 R-HSA-174178	1/73	0.254063	0.300864	0	0	3.48945	4.78115	RPS27A
APC:Cdc20 Mediated Degradation Of Cell Cycle Proteins Before Cycle Checkpoint Satisfied R-HSA-179419	1/73	0.254063	0.300864	0	0	3.48945	4.78115	RPS27A
RHOC GTPase Cycle R-HSA-9013106	1/73	0.254063	0.300864	0	0	3.48945	4.78115	TFRC
Cellular Response To Hypoxia R-HSA-1234174	1/73	0.254063	0.300864	0	0	3.48945	4.78115	RPS27A
RHOG GTPase Cycle R-HSA-9013408	1/74	0.257058	0.302138	0	0	3.44148	4.67509	TFRC
Cell Death Signaling Via NRAGE, NRIF And NADE R-HSA-204998	1/74	0.257058	0.302138	0	0	3.44148	4.67509	RPS27A
Signaling By NOTCH1 R-HSA-1980143	1/74	0.257058	0.302138	0	0	3.44148	4.67509	RPS27A
Transport Of Mature mRNA Derived From An Intron-Containing Transcript R-HSA-159236	1/74	0.257058	0.302138	0	0	3.44148	4.67509	SRSF2
APC/C:Cdc20 Mediated Degradation Of Mitotic Proteins R-HSA-176409	1/75	0.26004	0.304508	0	0	3.3948	4.57252	RPS27A
ISG15 Antiviral Mechanism R-HSA-1169408	1/75	0.26004	0.304508	0	0	3.3948	4.57252	RPS27A
Activation Of APC/C And APC/C:Cdc20 Mediated Degradation Of Mitotic Proteins R-HSA-176814	1/76	0.263011	0.306847	0	0	3.34937	4.47328	RPS27A
SUMOylation Of DNA Damage Response And Repair Proteins R-HSA-3108214	1/76	0.263011	0.306847	0	0	3.34937	4.47328	UBE2I
Constitutive Signaling By Aberrant PI3K In Cancer R-HSA-2219530	1/78	0.268918	0.312004	0	0	3.26204	4.2842	CLSTN1
FCERI Mediated NF-kB Activation R-HSA-2871837	1/78	0.268918	0.312004	0	0	3.26204	4.2842	RPS27A
Nuclear Events Mediated By NFE2L2 R-HSA-9759194	1/78	0.268918	0.312004	0	0	3.26204	4.2842	RPS27A
Downstream Signaling Events Of B Cell Receptor (BCR) R-HSA-1168372	1/79	0.271854	0.314831	0	0	3.22006	4.1941	RPS27A
Regulation Of APC/C Activators Between G1/S And Early Anaphase R-HSA-176408	1/80	0.274778	0.317633	0	0	3.17914	4.10679	RPS27A
Regulation Of HSF1-mediated Heat Shock Response R-HSA-3371453	1/81	0.27769	0.319826	0	0	3.13924	4.02215	HSPA9
Signaling By NOTCH4 R-HSA-9013694	1/81	0.27769	0.319826	0	0	3.13924	4.02215	RPS27A
PI Metabolism R-HSA-1483255	1/82	0.280591	0.32199	0	0	3.10033	3.94007	CLSTN1
Cyclin E Associated Events During G1/S Transition R-HSA-69202	1/82	0.280591	0.32199	0	0	3.10033	3.94007	RPS27A
Antiviral Mechanism By IFN-stimulated Genes R-HSA-1169410	1/83	0.283481	0.324125	0	0	3.06236	3.86045	RPS27A
Transport Of Mature Transcript To Cytoplasm R-HSA-72202	1/83	0.283481	0.324125	0	0	3.06236	3.86045	SRSF2
Cyclin A:Cdk2-associated Events At S Phase Entry R-HSA-69656	1/84	0.286359	0.326232	0	0	3.02532	3.78319	RPS27A
Degradation Of Beta-Catenin By Destruction Complex R-HSA-195253	1/84	0.286359	0.326232	0	0	3.02532	3.78319	RPS27A
Hedgehog On State R-HSA-5632684	1/85	0.289225	0.328903	0	0	2.98915	3.70819	RPS27A
PIP3 Activates AKT Signaling R-HSA-1257604	2/268	0.290922	0.330236	0	0	1.89454	2.33919	CLSTN1	RPS27A
Cell Junction Organization R-HSA-446728	1/86	0.292081	0.330955	0	0	2.95383	3.63536	CDH2
APC/C-mediated Degradation Of Cell Cycle Proteins R-HSA-174143	1/87	0.294925	0.332384	0	0	2.91934	3.56462	RPS27A
RAC2 GTPase Cycle R-HSA-9013404	1/87	0.294925	0.332384	0	0	2.91934	3.56462	TFRC
Regulation Of PLK1 Activity At G2/M Transition R-HSA-2565942	1/87	0.294925	0.332384	0	0	2.91934	3.56462	RPS27A
PCP/CE Pathway R-HSA-4086400	1/88	0.297757	0.33438	0	0	2.88564	3.49589	RPS27A
Protein-protein Interactions At Synapses R-HSA-6794362	1/88	0.297757	0.33438	0	0	2.88564	3.49589	LRRC4B
Interferon Gamma Signaling R-HSA-877300	1/89	0.300579	0.336349	0	0	2.8527	3.42908	IFI30
Mitochondrial Biogenesis R-HSA-1592230	1/89	0.300579	0.336349	0	0	2.8527	3.42908	HSPA9
Regulation Of TP53 Activity Thru Phosphorylation R-HSA-6804756	1/90	0.303389	0.337694	0	0	2.82051	3.36413	RPS27A
Switching Of Origins To A Post-Replicative State R-HSA-69052	1/90	0.303389	0.337694	0	0	2.82051	3.36413	RPS27A
MAPK6/MAPK4 Signaling R-HSA-5687128	1/90	0.303389	0.337694	0	0	2.82051	3.36413	RPS27A
EPH-Ephrin Signaling R-HSA-2682334	1/91	0.306188	0.33961	0	0	2.78903	3.30097	SDCBP
Signaling By TGF-beta Receptor Complex R-HSA-170834	1/91	0.306188	0.33961	0	0	2.78903	3.30097	RPS27A
Asparagine N-linked Glycosylation R-HSA-446203	2/282	0.311619	0.344569	0	0	1.79853	2.09704	MGAT5	RPS27A
RAC3 GTPase Cycle R-HSA-9013423	1/93	0.311753	0.344569	0	0	2.72812	3.17975	TFRC
Downstream TCR Signaling R-HSA-202424	1/94	0.314518	0.347017	0	0	2.69865	3.12157	RPS27A
P75 NTR Receptor-Mediated Signaling R-HSA-193704	1/95	0.317273	0.349444	0	0	2.66981	3.06492	RPS27A
Protein Folding R-HSA-391251	1/96	0.320017	0.351851	0	0	2.64157	3.00976	TBCA
Potential Therapeutics For SARS R-HSA-9679191	1/97	0.32275	0.354238	0	0	2.61392	2.95602	ITGA4
Hedgehog Off State R-HSA-5610787	1/98	0.325473	0.356605	0	0	2.58685	2.90368	RPS27A
CLEC7A (Dectin-1) Signaling R-HSA-5607764	1/99	0.328184	0.357709	0	0	2.56032	2.85266	RPS27A
Cellular Response To Heat Stress R-HSA-3371556	1/99	0.328184	0.357709	0	0	2.56032	2.85266	HSPA9
L1CAM Interactions R-HSA-373760	1/99	0.328184	0.357709	0	0	2.56032	2.85266	SDCBP
Stimuli-sensing Channels R-HSA-2672351	1/100	0.330885	0.35879	0	0	2.53433	2.80293	RPS27A
TNFR2 Non-Canonical NF-kB Pathway R-HSA-5668541	1/100	0.330885	0.35879	0	0	2.53433	2.80293	RPS27A
KEAP1-NFE2L2 Pathway R-HSA-9755511	1/100	0.330885	0.35879	0	0	2.53433	2.80293	RPS27A
MHC Class II Antigen Presentation R-HSA-2132295	1/104	0.34158	0.369752	0	0	2.43542	2.61606	IFI30
PI3K/AKT Signaling In Cancer R-HSA-2219528	1/105	0.344228	0.371342	0	0	2.41188	2.57215	CLSTN1
tRNA Processing R-HSA-72306	1/105	0.344228	0.371342	0	0	2.41188	2.57215	RAN
Intracellular Signaling By Second Messengers R-HSA-9006925	2/306	0.346798	0.372909	0	0	1.65452	1.75216	CLSTN1	RPS27A
PI5P, PP2A And IER3 Regulate PI3K/AKT Signaling R-HSA-6811558	1/106	0.346865	0.372909	0	0	2.38879	2.5293	CLSTN1
Degradation Of Extracellular Matrix R-HSA-1474228	1/109	0.354713	0.380697	0	0	2.32208	2.40671	MMP14
Negative Regulation Of PI3K/AKT Network R-HSA-199418	1/113	0.365032	0.391106	0	0	2.2387	2.25609	CLSTN1
Macroautophagy R-HSA-1632852	1/114	0.367587	0.393174	0	0	2.21877	2.22054	RPS27A
PPARA Activates Gene Expression R-HSA-1989781	1/116	0.372665	0.397257	0	0	2.17997	2.15179	APOA1
TCR Signaling R-HSA-202403	1/116	0.372665	0.397257	0	0	2.17997	2.15179	RPS27A
Regulation Of Lipid Metabolism By PPARalpha R-HSA-400206	1/118	0.377703	0.401947	0	0	2.14249	2.08603	APOA1
Signaling By TGFB Family Members R-HSA-9006936	1/119	0.380207	0.403249	0	0	2.12422	2.05421	RPS27A
Transcriptional Regulation By RUNX2 R-HSA-8878166	1/119	0.380207	0.403249	0	0	2.12422	2.05421	RPS27A
Cell-Cell Communication R-HSA-1500931	1/120	0.382701	0.404533	0	0	2.10627	2.02307	CDH2
Glycosaminoglycan Metabolism R-HSA-1630316	1/120	0.382701	0.404533	0	0	2.10627	2.02307	GPC1
Metabolism Of Water-Soluble Vitamins And Cofactors R-HSA-196849	1/122	0.387659	0.409087	0	0	2.07124	1.96277	ENPP2
Immunoregulatory Interactions Between A Lymphoid And A non-Lymphoid Cell R-HSA-198933	1/123	0.390123	0.410999	0	0	2.05416	1.93357	ITGA4
Fc Epsilon Receptor (FCERI) Signaling R-HSA-2454202	1/130	0.407102	0.428171	0	0	1.94201	1.74527	RPS27A
Transcriptional Regulation By TP53 R-HSA-3700989	2/354	0.415229	0.435991	0	0	1.42541	1.25283	PCNA	RPS27A
Signaling By Hedgehog R-HSA-5358351	1/135	0.418943	0.439158	0	0	1.86907	1.62613	RPS27A
PTEN Regulation R-HSA-6807070	1/139	0.428247	0.447423	0	0	1.81453	1.53882	RPS27A
Death Receptor Signaling R-HSA-73887	1/139	0.428247	0.447423	0	0	1.81453	1.53882	RPS27A
C-type Lectin Receptors (CLRs) R-HSA-5621481	1/141	0.432844	0.451477	0	0	1.78843	1.49759	RPS27A
Beta-catenin Independent WNT Signaling R-HSA-3858494	1/142	0.435129	0.453109	0	0	1.77565	1.47754	RPS27A
Diseases Of Glycosylation R-HSA-3781865	1/143	0.437405	0.454727	0	0	1.76306	1.45787	GPC1
RHOA GTPase Cycle R-HSA-8980692	1/147	0.446417	0.463332	0	0	1.71441	1.38267	TFRC
Class I MHC Mediated Antigen Processing And Presentation R-HSA-983169	2/378	0.448142	0.464358	0	0	1.33279	1.06975	HMGB1	RPS27A
Sensory Perception R-HSA-9709957	3/616	0.449017	0.4645	0	0	1.22711	0.982543	GPC1	APOA1	APOE
CDC42 GTPase Cycle R-HSA-9013148	1/149	0.450869	0.465652	0	0	1.69107	1.34707	TFRC
Regulation Of TP53 Activity R-HSA-5633007	1/157	0.468329	0.482892	0	0	1.6037	1.21654	RPS27A
Transport To Golgi And Subsequent Modification R-HSA-948021	1/164	0.483155	0.497366	0	0	1.53429	1.11607	MGAT5
Separation Of Sister Chromatids R-HSA-2467813	1/170	0.495538	0.509281	0	0	1.47936	1.03868	RPS27A
Fatty Acid Metabolism R-HSA-8978868	1/173	0.501619	0.514691	0	0	1.45334	1.00268	PTGDS
Ion Channel Transport R-HSA-983712	1/175	0.505633	0.517966	0	0	1.43649	0.979606	RPS27A
Diseases Of Signal Transduction By Growth Factor Receptors And Second Messengers R-HSA-5663202	2/424	0.508256	0.519807	0	0	1.18471	0.801778	CLSTN1	RPS27A
RAC1 GTPase Cycle R-HSA-9013149	1/178	0.511594	0.522373	0	0	1.41193	0.946308	TFRC
Cellular Response To Chemical Stress R-HSA-9711123	1/182	0.519432	0.528662	0	0	1.38045	0.90422	RPS27A
G2/M Transition R-HSA-69275	1/182	0.519432	0.528662	0	0	1.38045	0.90422	RPS27A
Mitotic G2-G2/M Phases R-HSA-453274	1/184	0.523304	0.531744	0	0	1.36522	0.884108	RPS27A
Signal Transduction R-HSA-162582	10/2465	0.531854	0.539562	0	0	1.01629	0.641674	H2BC9	H2AZ2	H2BC26	TFRC	HNRNPF	H2AC20	CLSTN1	STMN1	APOE	RPS27A
Phospholipid Metabolism R-HSA-1483257	1/208	0.567434	0.574732	0	0	1.20547	0.683055	CLSTN1
Neddylation R-HSA-8951664	1/237	0.615403	0.622318	0	0	1.05578	0.512559	RPS27A
RAF/MAP Kinase Cascade R-HSA-5673001	1/271	0.664987	0.671381	0	0	0.921238	0.375854	RPS27A
Organelle Biogenesis And Maintenance R-HSA-1852241	1/275	0.670388	0.675751	0	0	0.907604	0.36295	HSPA9
MAPK1/MAPK3 Signaling R-HSA-5684996	1/277	0.673056	0.677357	0	0	0.900936	0.356704	RPS27A
Antigen Processing: Ubiquitination And Proteasome Degradation R-HSA-983168	1/307	0.710613	0.714013	0	0	0.811368	0.277186	RPS27A
MAPK Family Signaling Cascades R-HSA-5683057	1/318	0.723288	0.725591	0	0	0.782774	0.253578	RPS27A
Neuronal System R-HSA-112316	1/386	0.790327	0.791584	0	0	0.642282	0.151134	LRRC4B
RHO GTPase Cycle R-HSA-9012999	1/441	0.832589	0.832589	0	0	0.560414	0.102676	TFRC
