# Supplementary material for: Mitofusin 1 silencing decreases the senescent associated secretory phenotype, promotes immune cell recruitment and delays melanoma tumor growth after chemotherapy
Source: Sci Rep. 2024 Jan 9;14:909. doi: 10.1038/s41598-024-51427-7 (PMC10776601; doi:10.1038/s41598-024-51427-7)
Supplement: Supplementary file 9 — Supplementary Dataset S5A. [file 41598_2024_51427_MOESM9_ESM.xlsx]

## Sheet: Guide
Supplementary Dataset 5A: Statistically differential proteins, shMfn1 TMZ vs shScr TMZ
Sheet	Description
1	Statistically differential proteins shScr TMZ vs shMfn1 TMZ
2	List of proteins increased in shMfn1 TMZ with respect to shScr TMZ
3	List of proteins increased in shScr TMZ with respect to shMfn1 TMZ
4	List of corresponding genes obtained with Uniprot for proteins in sheet 2
5	List of corresponding genes obteined with uniprot for proteins in sheet 3

## Sheet: 1_shScr TMZ vs shMfn1 TMZ
Statistically differential proteins shSCR TMZ vs shMfn1 TMZ
Venn diagram: proteins exclusively detected in shScr TMZ
Protein ID	ΣNormalized XIC	Description
D3Z187	0.00976545	Leukocyte surface antigen CD47 OS=Mus musculus OX=10090 GN=Cd47 PE=1 SV=2
Q99KR7	0.00180842	Peptidyl-prolyl cis-trans isomerase F, mitochondrial OS=Mus musculus OX=10090 GN=Ppif PE=1 SV=1
P41731	0.000954588	CD63 antigen OS=Mus musculus OX=10090 GN=Cd63 PE=1 SV=2
P61971	0.000659541	Nuclear transport factor 2 OS=Mus musculus OX=10090 GN=Nutf2 PE=1 SV=1
Q9CQW9	0.000316828	Interferon-induced transmembrane protein 3 OS=Mus musculus OX=10090 GN=Ifitm3 PE=1 SV=1
Q8R2Q8	0.000316684	Bone marrow stromal antigen 2 OS=Mus musculus OX=10090 GN=Bst2 PE=1 SV=1
Q9JKK7	0.000256526	Tropomodulin-2 OS=Mus musculus OX=10090 GN=Tmod2 PE=1 SV=2
Q9CR51	0.000200259	V-type proton ATPase subunit G 1 OS=Mus musculus OX=10090 GN=Atp6v1g1 PE=1 SV=3
Q3UZ09	0.000197275	Complement C1r subcomponent-like protein OS=Mus musculus OX=10090 GN=C1rl PE=1 SV=1
B1AWD8	0.000158172	Clathrin light chain OS=Mus musculus OX=10090 GN=Clta PE=1 SV=1
A0A1Y7VK66	0.000147267	Calmodulin-like protein 3 (Fragment) OS=Mus musculus OX=10090 GN=Calml3 PE=1 SV=1
Q9CQW2	0.000136332	ADP-ribosylation factor-like protein 8B OS=Mus musculus OX=10090 GN=Arl8b PE=1 SV=1
G5E891	0.000127072	Platelet derived growth factor, alpha, isoform CRA_a OS=Mus musculus OX=10090 GN=Pdgfa PE=1 SV=1; Additional IDs concatenated into MaxParsimony group: P20033, Q99L56
Q62093	0.00012575	Serine/arginine-rich splicing factor 2 OS=Mus musculus OX=10090 GN=Srsf2 PE=1 SV=4
Q8VCT3	0.000118995	Aminopeptidase B OS=Mus musculus OX=10090 GN=Rnpep PE=1 SV=2; Additional IDs concatenated into MaxParsimony group: E9PYF1
E0CY98	0.000113839	Traf2 and NCK-interacting protein kinase OS=Mus musculus OX=10090 GN=Tnik PE=1 SV=1
Q9CQA3	0.000110797	Succinate dehydrogenase [ubiquinone] iron-sulfur subunit, mitochondrial OS=Mus musculus OX=10090 GN=Sdhb PE=1 SV=1
Q9CR95	0.000102837	Adaptin ear-binding coat-associated protein 1 OS=Mus musculus OX=10090 GN=Necap1 PE=1 SV=2; Additional IDs concatenated into MaxParsimony group: F6RCM5
Q8BGZ6	0.000102807	Alpha-galactosidase OS=Mus musculus OX=10090 GN=Gla PE=1 SV=1; Additional IDs concatenated into MaxParsimony group: P51569
Q9DBF1	8.96442e-05	Alpha-aminoadipic semialdehyde dehydrogenase OS=Mus musculus OX=10090 GN=Aldh7a1 PE=1 SV=4; Additional IDs concatenated into MaxParsimony group: G3UYR8, G3UY72
P60521	8.87671e-05	Gamma-aminobutyric acid receptor-associated protein-like 2 OS=Mus musculus OX=10090 GN=Gabarapl2 PE=1 SV=1; Additional IDs concatenated into MaxParsimony group: Q9DCD6, Q8R3R8, B1AR50
G3X9I1	8.5806e-05	DNA segment, Chr 6, Wayne State University 176, expressed, isoform CRA_a OS=Mus musculus OX=10090 GN=Fam3c PE=1 SV=1
O35566	8.57147e-05	CD151 antigen OS=Mus musculus OX=10090 GN=Cd151 PE=1 SV=2; Additional IDs concatenated into MaxParsimony group: A0A1B0GSK8, A0A1B0GRG3
D3YVS7	8.08254e-05	Cysteine-rich and transmembrane domain-containing protein 1 (Fragment) OS=Mus musculus OX=10090 GN=Cystm1 PE=1 SV=1
P67778	8.0458e-05	Prohibitin OS=Mus musculus OX=10090 GN=Phb PE=1 SV=1; Additional IDs concatenated into MaxParsimony group: Q5SQG5
P99027	7.79768e-05	60S acidic ribosomal protein P2 OS=Mus musculus OX=10090 GN=Rplp2 PE=1 SV=3
Q61187	7.76048e-05	Tumor susceptibility gene 101 protein OS=Mus musculus OX=10090 GN=Tsg101 PE=1 SV=2; Additional IDs concatenated into MaxParsimony group: A0A1B0GS09, D3Z0S9
Q00651	7.62861e-05	Integrin alpha-4 OS=Mus musculus OX=10090 GN=Itga4 PE=1 SV=1; Additional IDs concatenated into MaxParsimony group: Q792F9
Q8VEM8	7.28719e-05	Phosphate carrier protein, mitochondrial OS=Mus musculus OX=10090 GN=Slc25a3 PE=1 SV=1
Q3UMW8	7.00284e-05	Ceroid-lipofuscinosis neuronal protein 5 homolog OS=Mus musculus OX=10090 GN=Cln5 PE=1 SV=1
O08747	6.92308e-05	Netrin receptor UNC5C OS=Mus musculus OX=10090 GN=Unc5c PE=1 SV=1; Additional IDs concatenated into MaxParsimony group: E9PVI4
Q9CXU9	6.8247e-05	Eukaryotic translation initiation factor 1b OS=Mus musculus OX=10090 GN=Eif1b PE=1 SV=2; Additional IDs concatenated into MaxParsimony group: P48024, A0A1L1SSA3, J3QN87
P84089	6.81882e-05	Enhancer of rudimentary homolog OS=Mus musculus OX=10090 GN=Erh PE=1 SV=1
F6TN03	6.40568e-05	Ribosome maturation protein SBDS (Fragment) OS=Mus musculus OX=10090 GN=Sbds PE=1 SV=1
Q9JM14	6.17661e-05	5'(3')-deoxyribonucleotidase, cytosolic type OS=Mus musculus OX=10090 GN=Nt5c PE=1 SV=1; Additional IDs concatenated into MaxParsimony group: A2A9X5
Q3U5Q7	6.00002e-05	UMP-CMP kinase 2, mitochondrial OS=Mus musculus OX=10090 GN=Cmpk2 PE=1 SV=2
A2A4K0	5.94471e-05	Vacuolar protein-sorting-associated protein 25 OS=Mus musculus OX=10090 GN=Vps25 PE=1 SV=1
P24288	5.88574e-05	Branched-chain-amino-acid aminotransferase, cytosolic OS=Mus musculus OX=10090 GN=Bcat1 PE=1 SV=2
A2AJK8	5.65086e-05	Tetratricopeptide repeat protein 1 OS=Mus musculus OX=10090 GN=Ttc1 PE=1 SV=1
Q99JT9	5.39076e-05	1,2-dihydroxy-3-keto-5-methylthiopentene dioxygenase OS=Mus musculus OX=10090 GN=Adi1 PE=1 SV=1
Q64151	5.38865e-05	Semaphorin-4C OS=Mus musculus OX=10090 GN=Sema4c PE=1 SV=1; Additional IDs concatenated into MaxParsimony group: M9MMK0, M0QWQ7, A0A0A6YW56, A0A0A6YWW1, A0A0A6YWM9, A0A0A6YXC1
P97821	5.3779e-05	Dipeptidyl peptidase 1 OS=Mus musculus OX=10090 GN=Ctsc PE=1 SV=1; Additional IDs concatenated into MaxParsimony group: D3Z220, Q3U7T5
Q99K94	5.07673e-05	Signal transducer and activator of transcription OS=Mus musculus OX=10090 GN=Stat1 PE=1 SV=1
Q9JKW0	5.07285e-05	ADP-ribosylation factor-like protein 6-interacting protein 1 OS=Mus musculus OX=10090 GN=Arl6ip1 PE=1 SV=1
D3Z3I3	4.52046e-05	Deaminated glutathione amidase (Fragment) OS=Mus musculus OX=10090 GN=Nit1 PE=1 SV=1
Q91XA2	4.49295e-05	Golgi membrane protein 1 OS=Mus musculus OX=10090 GN=Golm1 PE=1 SV=2
Q9CQ22	4.45613e-05	Ragulator complex protein LAMTOR1 OS=Mus musculus OX=10090 GN=Lamtor1 PE=1 SV=1; Additional IDs concatenated into MaxParsimony group: A0A0A6YX02
O89051	4.29431e-05	Integral membrane protein 2B OS=Mus musculus OX=10090 GN=Itm2b PE=1 SV=1; Additional IDs concatenated into MaxParsimony group: A0A2I3BPW7
A0A1B0GX27	4.04264e-05	Branched-chain-amino-acid aminotransferase OS=Mus musculus OX=10090 GN=Bcat2 PE=1 SV=1
P97384	3.91748e-05	Annexin A11 OS=Mus musculus OX=10090 GN=Anxa11 PE=1 SV=2; Additional IDs concatenated into MaxParsimony group: D3Z7U0
Q8BK48	3.87604e-05	Pyrethroid hydrolase Ces2e OS=Mus musculus OX=10090 GN=Ces2e PE=1 SV=1
Q8BMG0	3.47987e-05	Alpha-L-iduronidase OS=Mus musculus OX=10090 GN=Idua PE=1 SV=1; Additional IDs concatenated into MaxParsimony group: P48441, Q8BLF6
Q9D9V3	3.38313e-05	Ethylmalonyl-CoA decarboxylase OS=Mus musculus OX=10090 GN=Echdc1 PE=1 SV=2
Q6Q899	3.37041e-05	Probable ATP-dependent RNA helicase DDX58 OS=Mus musculus OX=10090 GN=Ddx58 PE=1 SV=2; Additional IDs concatenated into MaxParsimony group: A2AP29
Q8CGK3	2.89621e-05	Lon protease homolog, mitochondrial OS=Mus musculus OX=10090 GN=Lonp1 PE=1 SV=2
Q9ERI2	2.82575e-05	Ras-related protein Rab-27A OS=Mus musculus OX=10090 GN=Rab27a PE=1 SV=1
Q9JLI0	2.69444e-05	Aldo-keto reductase a OS=Mus musculus OX=10090 GN=Akr1c12 PE=1 SV=1
E9Q4P1	2.60071e-05	WD repeat and FYVE domain-containing protein 1 OS=Mus musculus OX=10090 GN=Wdfy1 PE=1 SV=1
Q3TSR0	2.51977e-05	Exostosin-like 2 OS=Mus musculus OX=10090 GN=Extl2 PE=1 SV=1
O88851	2.49535e-05	Putative hydrolase RBBP9 OS=Mus musculus OX=10090 GN=Rbbp9 PE=1 SV=2
A0A1B0GT92	2.47924e-05	Glycogen [starch] synthase OS=Mus musculus OX=10090 GN=Gys1 PE=1 SV=1
Q8BWP8	2.42645e-05	Beta-1,4-glucuronyltransferase 1 OS=Mus musculus OX=10090 GN=B4gat1 PE=1 SV=1
Q91VH6	2.37976e-05	Protein MEMO1 OS=Mus musculus OX=10090 GN=Memo1 PE=1 SV=1; Additional IDs concatenated into MaxParsimony group: A0A3B2W7C9, A0A3F2YNL8, A0A3B2W4I2
Q8JZV7	2.27381e-05	N-acetylglucosamine-6-phosphate deacetylase OS=Mus musculus OX=10090 GN=Amdhd2 PE=1 SV=1; Additional IDs concatenated into MaxParsimony group: F6UP77, F7CUP3
Q63829	2.19406e-05	COMM domain-containing protein 3 OS=Mus musculus OX=10090 GN=Commd3 PE=1 SV=1
Q8VCH0	2.13205e-05	3-ketoacyl-CoA thiolase B, peroxisomal OS=Mus musculus OX=10090 GN=Acaa1b PE=1 SV=1; Additional IDs concatenated into MaxParsimony group: Q921H8, H3BJZ9
Q9EPC1	2.09338e-05	Alpha-parvin OS=Mus musculus OX=10090 GN=Parva PE=1 SV=1
Q9D906	1.97921e-05	Ubiquitin-like modifier-activating enzyme ATG7 OS=Mus musculus OX=10090 GN=Atg7 PE=1 SV=1
Q80VB6	1.86901e-05	Dclk1 protein OS=Mus musculus OX=10090 GN=Dclk1 PE=1 SV=1
O35684	1.76948e-05	Neuroserpin OS=Mus musculus OX=10090 GN=Serpini1 PE=1 SV=1
Q8CCH2	1.76327e-05	NHL repeat-containing protein 3 OS=Mus musculus OX=10090 GN=Nhlrc3 PE=1 SV=1
Q08642	1.75074e-05	Protein-arginine deiminase type-2 OS=Mus musculus OX=10090 GN=Padi2 PE=1 SV=2
Q3TH73	1.74154e-05	Protein tweety homolog 2 OS=Mus musculus OX=10090 GN=Ttyh2 PE=1 SV=1
Q8JZK9	1.71776e-05	Hydroxymethylglutaryl-CoA synthase, cytoplasmic OS=Mus musculus OX=10090 GN=Hmgcs1 PE=1 SV=1
Q91VK4	1.65861e-05	Integral membrane protein 2C OS=Mus musculus OX=10090 GN=Itm2c PE=1 SV=2; Additional IDs concatenated into MaxParsimony group: A0A087WRM2
Q9Z0F8	1.63512e-05	Disintegrin and metalloproteinase domain-containing protein 17 OS=Mus musculus OX=10090 GN=Adam17 PE=1 SV=3
D3Z636	1.42597e-05	Inorganic pyrophosphatase 2, mitochondrial OS=Mus musculus OX=10090 GN=Ppa2 PE=1 SV=1
Q6PE15	1.40577e-05	Mycophenolic acid acyl-glucuronide esterase, mitochondrial OS=Mus musculus OX=10090 GN=Abhd10 PE=1 SV=1
P15535	1.32754e-05	Beta-1,4-galactosyltransferase 1 OS=Mus musculus OX=10090 GN=B4galt1 PE=1 SV=1
O88587	1.2822e-05	Catechol O-methyltransferase OS=Mus musculus OX=10090 GN=Comt PE=1 SV=2
Q3V3R1	1.27339e-05	Monofunctional C1-tetrahydrofolate synthase, mitochondrial OS=Mus musculus OX=10090 GN=Mthfd1l PE=1 SV=2
Q9D051	1.21089e-05	Pyruvate dehydrogenase E1 component subunit beta, mitochondrial OS=Mus musculus OX=10090 GN=Pdhb PE=1 SV=1
E9QAQ5	1.137e-05	Glycogen synthase kinase-3 beta OS=Mus musculus OX=10090 GN=Gsk3b PE=1 SV=1; Additional IDs concatenated into MaxParsimony group: Q9WV60
E9Q800	1.11473e-05	MICOS complex subunit MIC60 OS=Mus musculus OX=10090 GN=Immt PE=1 SV=1
D3Z783	1.0706e-05	RAC-alpha serine/threonine-protein kinase OS=Mus musculus OX=10090 GN=Akt1 PE=1 SV=2
F8VQA4	1.02087e-05	Peptidyl-glycine alpha-amidating monooxygenase OS=Mus musculus OX=10090 GN=Pam PE=1 SV=1
Q8K411	1.01481e-05	Presequence protease, mitochondrial OS=Mus musculus OX=10090 GN=Pitrm1 PE=1 SV=1
E9Q7T7	9.87486e-06	Chondroadherin-like protein OS=Mus musculus OX=10090 GN=Chadl PE=1 SV=1; Additional IDs concatenated into MaxParsimony group: G3UXV0, G3UY83
Q8BGB7	9.84875e-06	Enolase-phosphatase E1 OS=Mus musculus OX=10090 GN=Enoph1 PE=1 SV=1
Q9D7H3	9.76074e-06	RNA 3'-terminal phosphate cyclase OS=Mus musculus OX=10090 GN=RtcA PE=1 SV=2; Additional IDs concatenated into MaxParsimony group: D3Z263
Q8BRF7	8.22112e-06	Sec1 family domain-containing protein 1 OS=Mus musculus OX=10090 GN=Scfd1 PE=1 SV=1
Q810B6	8.17825e-06	Rabankyrin-5 OS=Mus musculus OX=10090 GN=Ankfy1 PE=1 SV=2
Q9WTR5	7.58892e-06	Cadherin-13 OS=Mus musculus OX=10090 GN=Cdh13 PE=1 SV=2
P54731	7.26731e-06	FAS-associated factor 1 OS=Mus musculus OX=10090 GN=Faf1 PE=1 SV=2
Q91Z83	6.50607e-06	Myosin-7 OS=Mus musculus OX=10090 GN=Myh7 PE=2 SV=1
Q8K0D5	6.35662e-06	Elongation factor G, mitochondrial OS=Mus musculus OX=10090 GN=Gfm1 PE=1 SV=1
K3W4T3	6.35233e-06	V-type proton ATPase subunit a OS=Mus musculus OX=10090 GN=Atp6v0a1 PE=1 SV=1
F8VPU6	6.00225e-06	Ubiquitin-specific peptidase 9, Y chromosome OS=Mus musculus OX=10090 GN=Usp9y PE=1 SV=1
D3Z0B9	5.99454e-06	Aldehyde dehydrogenase family 16 member A1 OS=Mus musculus OX=10090 GN=Aldh16a1 PE=1 SV=3
A0A0G2JDE3	5.77102e-06	Adhesion G protein-coupled receptor L2 OS=Mus musculus OX=10090 GN=Adgrl2 PE=1 SV=1
Q8C166	5.50702e-06	Copine-1 OS=Mus musculus OX=10090 GN=Cpne1 PE=1 SV=1; Additional IDs concatenated into MaxParsimony group: B7ZCP4, A3KGK7, E9Q806, B7ZCP5, B7ZCP6, B7ZCP7
P70206	5.12499e-06	Plexin-A1 OS=Mus musculus OX=10090 GN=Plxna1 PE=1 SV=1
Q922V4	4.79172e-06	Pleiotropic regulator 1 OS=Mus musculus OX=10090 GN=Plrg1 PE=1 SV=1; Additional IDs concatenated into MaxParsimony group: D3Z4V1
Q8BIJ6	4.76289e-06	Isoleucine--tRNA ligase, mitochondrial OS=Mus musculus OX=10090 GN=Iars2 PE=1 SV=1; Additional IDs concatenated into MaxParsimony group: E9PWN2
F7ADQ2	4.71801e-06	GTPase-activating protein and VPS9 domain-containing protein 1 (Fragment) OS=Mus musculus OX=10090 GN=Gapvd1 PE=1 SV=1
P97333	4.68836e-06	Neuropilin-1 OS=Mus musculus OX=10090 GN=Nrp1 PE=1 SV=2
Q9WVL3	4.65712e-06	Solute carrier family 12 member 7 OS=Mus musculus OX=10090 GN=Slc12a7 PE=1 SV=1
Q8CHW4	4.61768e-06	Translation initiation factor eIF-2B subunit epsilon OS=Mus musculus OX=10090 GN=Eif2b5 PE=1 SV=1; Additional IDs concatenated into MaxParsimony group: A0A338P6D9, F6T9C3
Q91WC0	4.54303e-06	Actin-histidine N-methyltransferase OS=Mus musculus OX=10090 GN=Setd3 PE=1 SV=1; Additional IDs concatenated into MaxParsimony group: F2Z420
Q9DC50	4.53663e-06	Peroxisomal carnitine O-octanoyltransferase OS=Mus musculus OX=10090 GN=Crot PE=1 SV=1
F7ACR9	4.04415e-06	Microtubule-actin cross-linking factor 1 (Fragment) OS=Mus musculus OX=10090 GN=Macf1 PE=1 SV=1
Q9D071	3.93097e-06	MMS19 nucleotide excision repair protein homolog OS=Mus musculus OX=10090 GN=Mms19 PE=1 SV=1; Additional IDs concatenated into MaxParsimony group: E9PW47
Q8BIW1	3.53874e-06	Exopolyphosphatase PRUNE1 OS=Mus musculus OX=10090 GN=Prune1 PE=1 SV=1
Q9D2N9	3.37241e-06	Vacuolar protein sorting-associated protein 33A OS=Mus musculus OX=10090 GN=Vps33a PE=1 SV=2
Q5SVR0	3.06987e-06	TBC1 domain family member 9B OS=Mus musculus OX=10090 GN=Tbc1d9b PE=1 SV=1
E9Q264	2.85019e-06	Myosin, heavy chain 15 OS=Mus musculus OX=10090 GN=Myh15 PE=1 SV=1
Q6A0A9	2.57626e-06	Constitutive coactivator of PPAR-gamma-like protein 1 OS=Mus musculus OX=10090 GN=FAM120A PE=1 SV=2
Q80U72	2.31196e-06	Protein scribble homolog OS=Mus musculus OX=10090 GN=Scrib PE=1 SV=2
F8VPK0	1.93211e-06	Tetratricopeptide repeat domain 37 OS=Mus musculus OX=10090 GN=Ttc37 PE=1 SV=1
Q80ZX0	1.29565e-06	Sec24-related gene family, member B (S. cerevisiae) OS=Mus musculus OX=10090 GN=Sec24b PE=1 SV=1; Additional IDs concatenated into MaxParsimony group: F6VJC5
E9Q6R7	1.06991e-06	Utrophin OS=Mus musculus OX=10090 GN=Utrn PE=1 SV=1; Additional IDs concatenated into MaxParsimony group: A0A1W2P8A5, A0A1W2P8G5, A0A1W2P6L4
P39447	7.60989e-07	Tight junction protein ZO-1 OS=Mus musculus OX=10090 GN=Tjp1 PE=1 SV=2; Additional IDs concatenated into MaxParsimony group: B9EHJ3, A0A0U1RPW2
Venn diagram: proteins exclusively detected in shMfn1 TMZ
Protein ID	ΣNormalized XIC	Description
A0A0A0MQF5	0.0140802	Deubiquitinase OTUD6B OS=Mus musculus OX=10090 GN=Otud6b PE=1 SV=1; Additional IDs concatenated into MaxParsimony group: Q8K2H2
E9PWJ7	0.00090271	ATP-binding cassette, sub-family A (ABC1), member 16 OS=Mus musculus OX=10090 GN=Abca16 PE=4 SV=1
Q62189	0.000294329	U1 small nuclear ribonucleoprotein A OS=Mus musculus OX=10090 GN=Snrpa PE=1 SV=3; Additional IDs concatenated into MaxParsimony group: D3Z0S6, A2CES4
Q91VW3	0.000260477	SH3 domain-binding glutamic acid-rich-like protein 3 OS=Mus musculus OX=10090 GN=Sh3bgrl3 PE=1 SV=1
Q61335	0.000185759	B-cell receptor-associated protein 31 OS=Mus musculus OX=10090 GN=Bcap31 PE=1 SV=4
P08905	0.000165108	Lysozyme C-2 OS=Mus musculus OX=10090 GN=Lyz2 PE=1 SV=2
Q61686	0.000138789	Chromobox protein homolog 5 OS=Mus musculus OX=10090 GN=Cbx5 PE=1 SV=1
P11672	0.000127962	Neutrophil gelatinase-associated lipocalin OS=Mus musculus OX=10090 GN=Lcn2 PE=1 SV=1
Q9JK53	0.000108186	Prolargin OS=Mus musculus OX=10090 GN=Prelp PE=1 SV=2
P11031	9.5068e-05	Activated RNA polymerase II transcriptional coactivator p15 OS=Mus musculus OX=10090 GN=Sub1 PE=1 SV=3
Q9CQI7	7.79816e-05	U2 small nuclear ribonucleoprotein B'' OS=Mus musculus OX=10090 GN=Snrpb2 PE=1 SV=1
Q3TM89	7.15894e-05	PEST proteolytic signal-containing nuclear protein OS=Mus musculus OX=10090 GN=Pcnp PE=1 SV=1
Q9Z222	7.12934e-05	N-acetyllactosaminide beta-1,3-N-acetylglucosaminyltransferase 2 OS=Mus musculus OX=10090 GN=B3GNT2 PE=1 SV=3
A0A0R4J0J8	6.81158e-05	Cytospin-A OS=Mus musculus OX=10090 GN=Specc1l PE=1 SV=1
O09172	6.15298e-05	Glutamate--cysteine ligase regulatory subunit OS=Mus musculus OX=10090 GN=Gclm PE=1 SV=1; Additional IDs concatenated into MaxParsimony group: H3BJA3, F6VNW5, A0A0G2JDI4
Q9D0W5	4.66984e-05	Peptidyl-prolyl cis-trans isomerase-like 1 OS=Mus musculus OX=10090 GN=Ppil1 PE=1 SV=1
Q9DAV6	4.44076e-05	R86 OS=Mus musculus OX=10090 GN=Serpinb9b PE=1 SV=1; Additional IDs concatenated into MaxParsimony group: O08797
A2AKB4	4.29593e-05	FERM and PDZ domain-containing protein 1 OS=Mus musculus OX=10090 GN=Frmpd1 PE=1 SV=1
Q9ERE7	4.07593e-05	LRP chaperone MESD OS=Mus musculus OX=10090 GN=Mesd PE=1 SV=1
P11440	3.5626e-05	Cyclin-dependent kinase 1 OS=Mus musculus OX=10090 GN=Cdk1 PE=1 SV=3
G3X8R2	3.20916e-05	Steroid receptor RNA activator 1 (Fragment) OS=Mus musculus OX=10090 GN=Sra1 PE=1 SV=1
A0A494BBI6	2.86372e-05	STIP1 homology and U box-containing protein 1 OS=Mus musculus OX=10090 GN=Stub1 PE=1 SV=1
G3UYV4	2.31051e-05	Transcriptional coactivator YAP1 OS=Mus musculus OX=10090 GN=Yap1 PE=1 SV=1
E9Q6R3	2.30564e-05	Vesicle-trafficking protein SEC22b OS=Mus musculus OX=10090 GN=Sec22b PE=1 SV=1
A0A140T8R4	2.23311e-05	N-acetylglucosamine-1-phosphotransferase subunit gamma OS=Mus musculus OX=10090 GN=Gnptg PE=1 SV=1; Additional IDs concatenated into MaxParsimony group: Q6S5C2, A0A0R4J0H5
Q8BTZ7	2.21364e-05	Mannose-1-phosphate guanyltransferase beta OS=Mus musculus OX=10090 GN=Gmppb PE=1 SV=1
P21279	2.11138e-05	Guanine nucleotide-binding protein G(q) subunit alpha OS=Mus musculus OX=10090 GN=Gnaq PE=1 SV=4
P14901	1.88664e-05	Heme oxygenase 1 OS=Mus musculus OX=10090 GN=Hmox1 PE=1 SV=1
Q3UJB0	1.84143e-05	Splicing factor 3b, subunit 2 OS=Mus musculus OX=10090 GN=Sf3b2 PE=1 SV=1
Q8CGF7	1.84109e-05	Transcription elongation regulator 1 OS=Mus musculus OX=10090 GN=Tcerg1 PE=1 SV=2
Q3TUA9	1.83338e-05	Protein O-mannose kinase OS=Mus musculus OX=10090 GN=Pomk PE=1 SV=2
Q8CC35	1.79767e-05	Synaptopodin OS=Mus musculus OX=10090 GN=Synpo PE=1 SV=2
A2ATU9	1.67381e-05	Histone acetyltransferase type B catalytic subunit OS=Mus musculus OX=10090 GN=Hat1 PE=1 SV=1; Additional IDs concatenated into MaxParsimony group: Q8BY71
Q8K298	1.59362e-05	Anillin OS=Mus musculus OX=10090 GN=Anln PE=1 SV=2
Q9CX86	1.36699e-05	Heterogeneous nuclear ribonucleoprotein A0 OS=Mus musculus OX=10090 GN=Hnrnpa0 PE=1 SV=1
P07742	1.24868e-05	Ribonucleoside-diphosphate reductase large subunit OS=Mus musculus OX=10090 GN=Rrm1 PE=1 SV=2
D3YXG0	1.09545e-05	Hemicentin-1 OS=Mus musculus OX=10090 GN=Hmcn1 PE=1 SV=1
Q99J36	1.01838e-05	THUMP domain-containing protein 1 OS=Mus musculus OX=10090 GN=Thumpd1 PE=1 SV=1
Q9CZT5	7.22379e-06	Vasorin OS=Mus musculus OX=10090 GN=Vasn PE=2 SV=2
Q6Y685	5.19344e-06	Transforming acidic coiled-coil-containing protein 1 OS=Mus musculus OX=10090 GN=Tacc1 PE=1 SV=1
D3YXK2	4.49999e-06	Scaffold attachment factor B1 OS=Mus musculus OX=10090 GN=Safb PE=1 SV=2
Q9CW03	4.40157e-06	Structural maintenance of chromosomes protein 3 OS=Mus musculus OX=10090 GN=Smc3 PE=1 SV=2
S4R2J9	4.06597e-06	Protein PRRC2C OS=Mus musculus OX=10090 GN=Prrc2c PE=1 SV=1
P58871	1.95132e-06	182 kDa tankyrase-1-binding protein OS=Mus musculus OX=10090 GN=Tnks1bp1 PE=1 SV=2
Q8BTI8	1.58342e-06	Serine/arginine repetitive matrix protein 2 OS=Mus musculus OX=10090 GN=Srrm2 PE=1 SV=3
Proteins detected in both conditions with statistically significant different levels
#PatternLab's TFold analyzer
#F-stringency :0.04,	q-value:0.05
#Locus	pValue	Average Normalized XIC (ShMfn1 TMZ)	Average Normalized XIC (ShScr TMZ)	fold ShMn1 TMZ/ShScr TMZ	Description
#Identifications satisfied both, the automatic fold and statistical criteria. (Blue dots)
A0A2R8VHP3	0.000858444	0.000231971	2.88243e-05	8.04773	Predicted pseudogene 5478 OS=Mus musculus OX=10090 GN=Gm5478 PE=1 SV=1
Q6IFX2	0.00670119	0.00101329	0.000146158	6.93285	Keratin, type I cytoskeletal 42 OS=Mus musculus OX=10090 GN=Krt42 PE=1 SV=1
Q3UV17	0.00834887	0.000606986	0.000109808	5.52769	Keratin, type II cytoskeletal 2 oral OS=Mus musculus OX=10090 GN=Krt76 PE=1 SV=1
O89086	0.0123589	0.000270201	4.95732e-05	5.45056	RNA-binding protein 3 OS=Mus musculus OX=10090 GN=Rbm3 PE=1 SV=1
Q61881	0.00790989	0.000174714	3.99576e-05	4.37249	DNA replication licensing factor MCM7 OS=Mus musculus OX=10090 GN=Mcm7 PE=1 SV=1; Additional IDs concatenated into MaxParsimony group: D3Z6N3
P63158	0.0331519	0.00132402	0.000371525	3.56373	High mobility group protein B1 OS=Mus musculus OX=10090 GN=Hmgb1 PE=1 SV=2; Additional IDs concatenated into MaxParsimony group: A0A0J9YUZ4, A0A0J9YUD8, D3YZ18, D3YVC6, A0A1B0GQX9
A0A1Y7VJ48	0.00266975	0.000517233	0.000147824	3.49898	Tubulin-specific chaperone A OS=Mus musculus OX=10090 GN=Tbca PE=1 SV=1
Q99K48	0.0250369	0.000159153	4.75818e-05	3.34484	Non-POU domain-containing octamer-binding protein OS=Mus musculus OX=10090 GN=Nono PE=1 SV=3
Q9DAW9	0.000530756	0.000747681	0.000242396	3.08454	Calponin-3 OS=Mus musculus OX=10090 GN=Cnn3 PE=1 SV=1; Additional IDs concatenated into MaxParsimony group: A0A0G2JDV8, A0A0G2JFI6, D3Z7R6
P50518	0.00823518	0.000263411	8.63481e-05	3.05057	V-type proton ATPase subunit E 1 OS=Mus musculus OX=10090 GN=Atp6v1e1 PE=1 SV=2; Additional IDs concatenated into MaxParsimony group: A0A0N4SW07, A0A0N4SW34
P52760	0.00750771	0.000377501	0.00013285	2.84156	2-iminobutanoate/2-iminopropanoate deaminase OS=Mus musculus OX=10090 GN=Rida PE=1 SV=3
P62320	0.00268094	0.000231318	8.39357e-05	2.75589	Small nuclear ribonucleoprotein Sm D3 OS=Mus musculus OX=10090 GN=Snrpd3 PE=1 SV=1; Additional IDs concatenated into MaxParsimony group: A0A1W2P7K5
Q9ERK4	0.0336111	0.000195139	7.32303e-05	2.66473	Exportin-2 OS=Mus musculus OX=10090 GN=Cse1l PE=1 SV=1; Additional IDs concatenated into MaxParsimony group: E9Q1T9, F6ZEW4, E9QAX7
E9Q5J9	0.0189056	0.00531918	0.00203692	2.61139	Tropomyosin alpha-3 chain OS=Mus musculus OX=10090 GN=Tpm3 PE=1 SV=1
G5E8R2	0.0255486	0.00613718	0.00244046	2.51476	Tropomyosin 1, alpha, isoform CRA_k OS=Mus musculus OX=10090 GN=Tpm1 PE=1 SV=1
P63276	0.00592395	0.000209909	8.36023e-05	2.5108	40S ribosomal protein S17 OS=Mus musculus OX=10090 GN=Rps17 PE=1 SV=2
D3Z2H9	0.0222381	0.00640856	0.00255592	2.50734	Tropomyosin 3, related sequence 7 OS=Mus musculus OX=10090 GN=Tpm3-rs7 PE=3 SV=1
P58771	0.0228993	0.00601489	0.0024588	2.44626	Tropomyosin alpha-1 chain OS=Mus musculus OX=10090 GN=Tpm1 PE=1 SV=1
P51859	0.0449858	0.000243123	0.000103485	2.34935	Hepatoma-derived growth factor OS=Mus musculus OX=10090 GN=Hdgf PE=1 SV=2; Additional IDs concatenated into MaxParsimony group: E0CXA0, E0CYW7
Q62009	0.000775201	0.000314242	0.000135773	2.31447	Periostin OS=Mus musculus OX=10090 GN=Postn PE=1 SV=2; Additional IDs concatenated into MaxParsimony group: F7C9H0
E9Q7Q3	0.0271599	0.00621623	0.00269587	2.30583	Tropomyosin alpha-3 chain OS=Mus musculus OX=10090 GN=Tpm3 PE=1 SV=1
Q9DBD0	0.00349095	0.0002158	9.37844e-05	2.30102	Inhibitor of carbonic anhydrase OS=Mus musculus OX=10090 GN=Ica PE=1 SV=1
F7C9H0	0.024102	0.000411411	0.000179918	2.28666	Periostin (Fragment) OS=Mus musculus OX=10090 GN=Postn PE=1 SV=1
V9GXK0	0.0338544	0.00591228	0.00265004	2.23102	Predicted gene 12117 OS=Mus musculus OX=10090 GN=Gm12117 PE=4 SV=1
P17918	0.000463221	0.000772136	0.000350282	2.20432	Proliferating cell nuclear antigen OS=Mus musculus OX=10090 GN=Pcna PE=1 SV=2
Q7TQE2	0.00341386	0.00030695	0.00014044	2.18564	Zyx protein OS=Mus musculus OX=10090 GN=Zyx PE=1 SV=1
Q61147	0.00100888	0.00112946	0.000525543	2.14913	Ceruloplasmin OS=Mus musculus OX=10090 GN=Cp PE=1 SV=2; Additional IDs concatenated into MaxParsimony group: E9PZD8, G3X8Q5, G3X9T8, G3UXG1, G3UWP5, G3UZ53
P54728	0.0230486	0.00014916	6.97811e-05	2.13754	UV excision repair protein RAD23 homolog B OS=Mus musculus OX=10090 GN=Rad23b PE=1 SV=2; Additional IDs concatenated into MaxParsimony group: P54726, Q8CAP3, Q3TN85
D3Z7R6	0.022722	0.000202588	9.49253e-05	2.13418	Calponin OS=Mus musculus OX=10090 GN=Cnn2 PE=1 SV=1
Q9JKR6	0.0170536	0.000395061	0.000198459	1.99064	Hypoxia up-regulated protein 1 OS=Mus musculus OX=10090 GN=Hyou1 PE=1 SV=1; Additional IDs concatenated into MaxParsimony group: F6TRP3, E0CYZ2, A0A1L1SQ34
O35381	0.0131775	0.000374994	0.000191874	1.95437	Acidic leucine-rich nuclear phosphoprotein 32 family member A OS=Mus musculus OX=10090 GN=Anp32a PE=1 SV=1; Additional IDs concatenated into MaxParsimony group: D3Z7M9, F6UFG6, Q64G17
A2BGI8	0.0231741	0.00720571	0.00390026	1.84749	Peptidyl-prolyl cis-trans isomerase (Fragment) OS=Mus musculus OX=10090 GN=Ppih PE=1 SV=1
Q9CXW3	0.0134403	0.000241342	0.000132392	1.82294	Calcyclin-binding protein OS=Mus musculus OX=10090 GN=Cacybp PE=1 SV=1; Additional IDs concatenated into MaxParsimony group: A0A0A6YY29
A0A498WGD8	0.0350325	0.00016878	9.41367e-05	1.79293	Thioredoxin-like protein 1 OS=Mus musculus OX=10090 GN=Txnl1 PE=1 SV=1; Additional IDs concatenated into MaxParsimony group: Q8CDN6, A0A494B955, A0A494BBI1, A0A494BB31
Q93092	0.0143271	0.000558806	0.000321477	1.73825	Transaldolase OS=Mus musculus OX=10090 GN=Taldo1 PE=1 SV=2
Q64727	0.0018257	0.000324398	0.000189423	1.71255	Vinculin OS=Mus musculus OX=10090 GN=Vcl PE=1 SV=4; Additional IDs concatenated into MaxParsimony group: A0A286YDJ4
Q61166	0.00126888	0.000596325	0.000348766	1.70981	Microtubule-associated protein RP/EB family member 1 OS=Mus musculus OX=10090 GN=Mapre1 PE=1 SV=3; Additional IDs concatenated into MaxParsimony group: Q6PER3, D3Z6G3, A0A0J9YVB9
B2M1R6	0.00508054	0.000531509	0.000313021	1.698	Heterogeneous nuclear ribonucleoprotein K OS=Mus musculus OX=10090 GN=Hnrnpk PE=1 SV=1
A2AE91	0.0378546	0.00103479	0.000609733	1.69711	Glutathione S-transferase, mu 4 OS=Mus musculus OX=10090 GN=Gstm4 PE=1 SV=1
A0A2I3BRL8	0.00332945	0.000191351	0.000113953	1.6792	Predicted gene 7324 OS=Mus musculus OX=10090 GN=Gm7324 PE=4 SV=1
F6WHQ7	0.00267899	0.00211398	0.00126041	1.67721	Glutathione S-transferase Mu 1 (Fragment) OS=Mus musculus OX=10090 GN=Gstm1 PE=1 SV=1
Q64152	0.000773338	0.000141061	8.53076e-05	1.65356	Transcription factor BTF3 OS=Mus musculus OX=10090 GN=Btf3 PE=1 SV=3
Q8VDW0	0.00926516	0.000241152	0.000147826	1.63133	ATP-dependent RNA helicase DDX39A OS=Mus musculus OX=10090 GN=Ddx39a PE=1 SV=1
Q61937	0.0308247	0.0013812	0.000853234	1.61878	Nucleophosmin OS=Mus musculus OX=10090 GN=Npm1 PE=1 SV=1; Additional IDs concatenated into MaxParsimony group: Q5SQB0, Q5SQB5, Q9DAY9
Q9DCH4	0.0145754	0.000189092	0.000117883	1.60407	Eukaryotic translation initiation factor 3 subunit F OS=Mus musculus OX=10090 GN=Eif3f PE=1 SV=2
Q9Z1N5	0.0104891	0.000263716	0.000165598	1.5925	Spliceosome RNA helicase Ddx39b OS=Mus musculus OX=10090 GN=Ddx39b PE=1 SV=1; Additional IDs concatenated into MaxParsimony group: Q8VDW0, G3UXI6, D6RHT5
P15626	0.0177501	0.00184963	0.00116867	1.58267	Glutathione S-transferase Mu 2 OS=Mus musculus OX=10090 GN=Gstm2 PE=1 SV=2
Q99L47	0.041322	0.000794334	0.000505174	1.5724	Hsc70-interacting protein OS=Mus musculus OX=10090 GN=St13 PE=1 SV=1; Additional IDs concatenated into MaxParsimony group: F8WJK8, E9Q1V0, E9Q1X9
O88958	0.0125059	0.000354826	0.000227647	1.55867	Glucosamine-6-phosphate isomerase 1 OS=Mus musculus OX=10090 GN=Gnpda1 PE=1 SV=3; Additional IDs concatenated into MaxParsimony group: A0A494B9X2, A0A494BB68, D3Z0R5, A0A494BA15
Q9D1Q6	0.00514848	0.000188184	0.000121239	1.55217	Endoplasmic reticulum resident protein 44 OS=Mus musculus OX=10090 GN=Erp44 PE=1 SV=1
Q64475	0.0460173	0.00418627	0.00269948	1.55077	Histone H2B type 1-B OS=Mus musculus OX=10090 GN=Hist1h2bb PE=1 SV=3
Q76MZ3	0.00200678	0.000649333	0.000436534	1.48747	Serine/threonine-protein phosphatase 2A 65 kDa regulatory subunit A alpha isoform OS=Mus musculus OX=10090 GN=Ppp2r1a PE=1 SV=3; Additional IDs concatenated into MaxParsimony group: G3UWS4, H3BKU1, Q3TTF6, Q7TNP2, H3BLQ0, H3BLE7, H3BIV7, G3UWL2, Q9QXZ0, B1ARU4, E9QA63, E9QNP1, F7ACR9, A0A0A0MQA6, H3BJ83, G3UXQ1, H3BK50
P10649	0.00593646	0.00256979	0.0017471	1.47089	Glutathione S-transferase Mu 1 OS=Mus musculus OX=10090 GN=Gstm1 PE=1 SV=2; Additional IDs concatenated into MaxParsimony group: A2AE89, D3YX76, F6WHQ7, Q80W21, Q8R5I6, P19639, D3YVP5, D3YVP6, E9QAC8, A2AE91, D3YZ29, F6Y363, G5E8M7, O35660, E9PVM7, D3YVP9, D3YVP8, E9PV63, E9Q024, E9Q5L9
Q61753	0.00143058	0.000480919	0.000331719	1.44978	D-3-phosphoglycerate dehydrogenase OS=Mus musculus OX=10090 GN=Phgdh PE=1 SV=3; Additional IDs concatenated into MaxParsimony group: F6ZSB7
Q9WVH9	0.022076	0.000493299	0.000340371	1.4493	Fibulin-5 OS=Mus musculus OX=10090 GN=Fbln5 PE=1 SV=1; Additional IDs concatenated into MaxParsimony group: A0A1Y7VJW9
P11679	0.0248126	0.000882082	0.000618628	1.42587	Keratin, type II cytoskeletal 8 OS=Mus musculus OX=10090 GN=Krt8 PE=1 SV=4
Q08879	0.0346278	0.000630722	0.000442805	1.42438	Fibulin-1 OS=Mus musculus OX=10090 GN=Fbln1 PE=1 SV=2
Q9DAR7	0.0335921	0.000202795	0.000143789	1.41037	m7GpppX diphosphatase OS=Mus musculus OX=10090 GN=Dcps PE=1 SV=1; Additional IDs concatenated into MaxParsimony group: Q3TBW9, D6RFQ0
Q8K183	0.00303646	0.000195936	0.000139115	1.40845	Pyridoxal kinase OS=Mus musculus OX=10090 GN=Pdxk PE=1 SV=1
P27773	0.00402191	0.00493634	0.00350717	1.4075	Protein disulfide-isomerase A3 OS=Mus musculus OX=10090 GN=Pdia3 PE=1 SV=2; Additional IDs concatenated into MaxParsimony group: F6Q404
Q9Z2X1	0.024519	0.000172578	0.000126403	1.36529	Heterogeneous nuclear ribonucleoprotein F OS=Mus musculus OX=10090 GN=Hnrnpf PE=1 SV=3; Additional IDs concatenated into MaxParsimony group: J3QM80, O35737, J3QMT0, P70333
P40142	0.00436774	0.00125552	0.000922839	1.3605	Transketolase OS=Mus musculus OX=10090 GN=Tkt PE=1 SV=1; Additional IDs concatenated into MaxParsimony group: A0A286YE28, Q9D4D4, A0A0R4J2A3
O88544	0.00858726	0.000143827	0.000106016	1.35666	COP9 signalosome complex subunit 4 OS=Mus musculus OX=10090 GN=Cops4 PE=1 SV=1; Additional IDs concatenated into MaxParsimony group: F6QTS1, D3YV99, D3Z1R9
A0A1W2P756	0.0140386	0.00039475	0.00029194	1.35216	Mitochondrial import inner membrane translocase subunit Tim13 OS=Mus musculus OX=10090 GN=Timm13 PE=1 SV=1
Q6GT24	0.0205317	0.00115649	0.000860266	1.34434	Peroxiredoxin-6 OS=Mus musculus OX=10090 GN=Prdx6 PE=1 SV=1
Q9R1P4	0.000652772	0.000788201	0.000601342	1.31074	Proteasome subunit alpha type-1 OS=Mus musculus OX=10090 GN=Psma1 PE=1 SV=1; Additional IDs concatenated into MaxParsimony group: A0A1B0GS70
P70168	0.00203012	0.000286917	0.000221419	1.29581	Importin subunit beta-1 OS=Mus musculus OX=10090 GN=Kpnb1 PE=1 SV=2
P05063	0.00117861	0.00204916	0.00244263	0.838916	Fructose-bisphosphate aldolase C OS=Mus musculus OX=10090 GN=Aldoc PE=1 SV=4
Q9CZD3	0.00103317	0.000322112	0.000393469	0.818647	Glycine--tRNA ligase OS=Mus musculus OX=10090 GN=Gars PE=1 SV=1
P48036	0.00597454	0.00141311	0.00180145	0.784426	Annexin A5 OS=Mus musculus OX=10090 GN=Anxa5 PE=1 SV=1
Q920A5	0.0102229	0.000692971	0.000904627	0.76603	Retinoid-inducible serine carboxypeptidase OS=Mus musculus OX=10090 GN=Scpep1 PE=1 SV=2
Q9D0F9	0.0020851	0.000446868	0.00059667	0.748937	Phosphoglucomutase-1 OS=Mus musculus OX=10090 GN=Pgm1 PE=1 SV=4; Additional IDs concatenated into MaxParsimony group: A2CEK3
Q8CI94	0.019109	0.000141548	0.000190038	0.74484	Glycogen phosphorylase, brain form OS=Mus musculus OX=10090 GN=Pygb PE=1 SV=3; Additional IDs concatenated into MaxParsimony group: E9PUM3, Q9ET01, Q3UEJ6
Q9D358	0.0139432	0.000139053	0.000187742	0.74066	Low molecular weight phosphotyrosine protein phosphatase OS=Mus musculus OX=10090 GN=Acp1 PE=1 SV=3; Additional IDs concatenated into MaxParsimony group: A0A1W2P7X3, Q561M1
A0A0J9YUJ8	0.000443396	0.000477433	0.000645966	0.7391	Gelsolin (Fragment) OS=Mus musculus OX=10090 GN=Gsn PE=1 SV=1
K3W4S6	0.000301247	0.000243522	0.000329522	0.739016	Glycogenin OS=Mus musculus OX=10090 GN=Gyg PE=1 SV=1; Additional IDs concatenated into MaxParsimony group: V9GX26, Q9R062
P18242	0.0290291	0.00338998	0.00460264	0.73653	Cathepsin D OS=Mus musculus OX=10090 GN=Ctsd PE=1 SV=1; Additional IDs concatenated into MaxParsimony group: F8WIR1, F6Y6L6, A0A1B0GT66, Q8R3C7, Q61655, Q3UCV8
P70296	0.0313863	0.00122233	0.00167429	0.730059	Phosphatidylethanolamine-binding protein 1 OS=Mus musculus OX=10090 GN=Pebp1 PE=1 SV=3; Additional IDs concatenated into MaxParsimony group: D3Z1V4, D6RHS6
Q9Z2L6	0.0249722	0.000138558	0.000189939	0.729487	Multiple inositol polyphosphate phosphatase 1 OS=Mus musculus OX=10090 GN=Minpp1 PE=1 SV=3
P17751	0.0117155	0.00454455	0.00624674	0.727507	Triosephosphate isomerase OS=Mus musculus OX=10090 GN=Tpi1 PE=1 SV=4; Additional IDs concatenated into MaxParsimony group: H7BXC3
Q9Z1Q5	0.00492924	0.000598562	0.000827211	0.723591	Chloride intracellular channel protein 1 OS=Mus musculus OX=10090 GN=Clic1 PE=1 SV=3
P17183	0.0178167	0.000882726	0.00122493	0.720632	Gamma-enolase OS=Mus musculus OX=10090 GN=Eno2 PE=1 SV=2
O88968	0.0223727	0.00257627	0.00358127	0.719372	Transcobalamin-2 OS=Mus musculus OX=10090 GN=Tcn2 PE=1 SV=1
P20152	0.000936698	0.00558395	0.00779093	0.716724	Vimentin OS=Mus musculus OX=10090 GN=Vim PE=1 SV=3; Additional IDs concatenated into MaxParsimony group: A0A0A6YWC8, A2AKJ2, P31001, Q922U2, G3X981, A0A2R8W6R6, G5E846, P15331, P04104, Q6IFZ6, contaminant_KERATIN20, Q3TTY5, Q8VED5, contaminant_KERATIN21, contaminant_KERATIN19, Q9DCV7, P03995, E9Q0F0, contaminant_KERATIN15, Q9Z331, Q3UV11, P50446, Q6NXH9, A0A2R8VHP3, Q9R0H5, Q6IFZ9
Q8R4G6	0.0140494	0.000264846	0.000370698	0.714452	Alpha-1,6-mannosylglycoprotein 6-beta-N-acetylglucosaminyltransferase A OS=Mus musculus OX=10090 GN=Mgat5 PE=1 SV=1
P16546	0.0208167	0.000109867	0.00015419	0.712541	Spectrin alpha chain, non-erythrocytic 1 OS=Mus musculus OX=10090 GN=Sptan1 PE=1 SV=4; Additional IDs concatenated into MaxParsimony group: A3KGU9, A3KGU7, E9Q447, A3KGU5, A3KGU4
P50516	0.0425229	0.000227201	0.00031924	0.711693	V-type proton ATPase catalytic subunit A OS=Mus musculus OX=10090 GN=Atp6v1a PE=1 SV=2; Additional IDs concatenated into MaxParsimony group: D3Z1B9, D3YWH3, D3YZ23
A3KGU5	0.0185426	0.000107946	0.000151985	0.710239	Spectrin alpha chain, non-erythrocytic 1 OS=Mus musculus OX=10090 GN=Sptan1 PE=1 SV=1
Q9D1B1	0.037153	0.00431646	0.00610768	0.706727	Cystatin E/M OS=Mus musculus OX=10090 GN=Cst6 PE=1 SV=1; Additional IDs concatenated into MaxParsimony group: A0A494BAF5
B2M1R7	0.0188722	0.00016088	0.00022925	0.701764	Poly(rC)-binding protein 2 OS=Mus musculus OX=10090 GN=Pcbp2 PE=1 SV=1
Q9CZB2	0.0197411	0.000623186	0.000889032	0.700972	Melanocyte protein PMEL OS=Mus musculus OX=10090 GN=Pmel PE=2 SV=1
Q9QUM9	0.0222535	0.000396677	0.000569978	0.69595	Proteasome subunit alpha type-6 OS=Mus musculus OX=10090 GN=Psma6 PE=1 SV=1; Additional IDs concatenated into MaxParsimony group: E0CXB1, E0CYT2
G5E895	0.0452416	0.000152252	0.000220717	0.689807	Aldo-keto reductase family 1, member B10 (aldose reductase) OS=Mus musculus OX=10090 GN=Akr1b10 PE=1 SV=1; Additional IDs concatenated into MaxParsimony group: D3Z494, P21300
P06745	0.0340557	0.00126092	0.00183883	0.685717	Glucose-6-phosphate isomerase OS=Mus musculus OX=10090 GN=Gpi PE=1 SV=4; Additional IDs concatenated into MaxParsimony group: A0A0U1RQ18, A0A0U1RP97, A0A0U1RQ72
Q68FD5	0.0237572	0.000322379	0.000471852	0.683221	Clathrin heavy chain 1 OS=Mus musculus OX=10090 GN=Cltc PE=1 SV=3; Additional IDs concatenated into MaxParsimony group: Q5SXR6, F6Z1R4, Q78ZM0, D3Z6Z0, Q3TGS7, Q6ZWQ5, O70493, D3Z789, Q7TNE1, Reverse_D6RE34
P13020	0.00138508	0.000319823	0.000469347	0.681421	Gelsolin OS=Mus musculus OX=10090 GN=Gsn PE=1 SV=3; Additional IDs concatenated into MaxParsimony group: A0A0J9YUQ8, A6PWS5, A0A0J9YUJ8
A0A0R4J117	0.00809063	0.00033463	0.000496113	0.674503	Immunoglobulin superfamily member 8 OS=Mus musculus OX=10090 GN=Igsf8 PE=1 SV=1
H7BWZ3	0.0352887	0.000652558	0.000969325	0.673209	Actin-related protein 2/3 complex subunit 3 OS=Mus musculus OX=10090 GN=Arpc3 PE=1 SV=1
Q8R2Y2	0.026428	0.000591349	0.000887644	0.6662	Cell surface glycoprotein MUC18 OS=Mus musculus OX=10090 GN=Mcam PE=1 SV=1; Additional IDs concatenated into MaxParsimony group: A0A1L1SQC5, F7ATH5, Reverse_A0A0U1RPS0
P10404	0.0126444	0.000147341	0.000222548	0.662065	MLV-related proviral Env polyprotein OS=Mus musculus OX=10090 PE=1 SV=3
Q9WUU7	0.00406066	0.00232344	0.00351471	0.661061	Cathepsin Z OS=Mus musculus OX=10090 GN=Ctsz PE=1 SV=1
O08810	0.0296771	0.000116769	0.000177346	0.658423	116 kDa U5 small nuclear ribonucleoprotein component OS=Mus musculus OX=10090 GN=Eftud2 PE=1 SV=1
P02469	0.0448907	0.000142861	0.000217762	0.656041	Laminin subunit beta-1 OS=Mus musculus OX=10090 GN=Lamb1 PE=1 SV=3; Additional IDs concatenated into MaxParsimony group: E9QN70
Q9JII6	0.00137267	0.000684187	0.00104301	0.655972	Aldo-keto reductase family 1 member A1 OS=Mus musculus OX=10090 GN=Akr1a1 PE=1 SV=3; Additional IDs concatenated into MaxParsimony group: B1AXW3
P18761	0.0100398	0.000431452	0.000658801	0.654905	Carbonic anhydrase 6 OS=Mus musculus OX=10090 GN=Ca6 PE=1 SV=3; Additional IDs concatenated into MaxParsimony group: B1ARR4
O70251	0.00477356	0.000590898	0.000909698	0.649554	Elongation factor 1-beta OS=Mus musculus OX=10090 GN=Eef1b PE=1 SV=5; Additional IDs concatenated into MaxParsimony group: A0A087WS46, G3UZ47, G3UX43
P30882	0.000382088	0.000820444	0.00126593	0.648096	C-C motif chemokine 5 OS=Mus musculus OX=10090 GN=Ccl5 PE=1 SV=2
P61255	0.0461085	0.000201714	0.000311283	0.64801	60S ribosomal protein L26 OS=Mus musculus OX=10090 GN=Rpl26 PE=1 SV=1; Additional IDs concatenated into MaxParsimony group: B1ARA5, B1ARA3
Q08761	0.00824957	0.000235043	0.000363272	0.647017	Vitamin K-dependent protein S OS=Mus musculus OX=10090 GN=Pros1 PE=2 SV=1
B1AQF4	0.00867218	0.000103918	0.000163191	0.636789	Dual specificity protein phosphatase OS=Mus musculus OX=10090 GN=Dusp3 PE=1 SV=1; Additional IDs concatenated into MaxParsimony group: Q9D7X3, H3BKL8, H3BKD1, Q3V2Y9
O88668	0.0356374	0.000249446	0.000391893	0.636515	Protein CREG1 OS=Mus musculus OX=10090 GN=Creg1 PE=1 SV=1; Additional IDs concatenated into MaxParsimony group: K4DI63
Q9CPU0	0.00935146	0.000495622	0.000778987	0.636239	Lactoylglutathione lyase OS=Mus musculus OX=10090 GN=Glo1 PE=1 SV=3; Additional IDs concatenated into MaxParsimony group: A0A494BBE7, A0A494BAF7, A0A494B970
O54782	0.0088739	0.000185649	0.000292808	0.634031	Epididymis-specific alpha-mannosidase OS=Mus musculus OX=10090 GN=Man2b2 PE=1 SV=2; Additional IDs concatenated into MaxParsimony group: F6TMZ3, F6Z025
Q8BFR4	0.0177594	0.000302275	0.000480345	0.629287	N-acetylglucosamine-6-sulfatase OS=Mus musculus OX=10090 GN=Gns PE=1 SV=1
A0A0R4J093	0.0398468	0.000109162	0.00017462	0.62514	UMP-CMP kinase OS=Mus musculus OX=10090 GN=Cmpk1 PE=1 SV=1; Additional IDs concatenated into MaxParsimony group: Q9DBP5
P17710	0.0188313	9.18484e-05	0.000147777	0.621535	Hexokinase-1 OS=Mus musculus OX=10090 GN=Hk1 PE=1 SV=3; Additional IDs concatenated into MaxParsimony group: G3UVV4, E9Q5B5, D3Z365, D3YYR4, Q91W97, E9Q9M6
Q00493	0.000263563	0.00705172	0.011352	0.621186	Carboxypeptidase E OS=Mus musculus OX=10090 GN=Cpe PE=1 SV=2
P07147	0.0108045	0.00167396	0.00270736	0.618301	5,6-dihydroxyindole-2-carboxylic acid oxidase OS=Mus musculus OX=10090 GN=Tyrp1 PE=1 SV=1; Additional IDs concatenated into MaxParsimony group: A2ADJ4, A2ADJ6
P63330	0.0116425	8.68425e-05	0.000142608	0.608961	Serine/threonine-protein phosphatase 2A catalytic subunit alpha isoform OS=Mus musculus OX=10090 GN=Ppp2ca PE=1 SV=1; Additional IDs concatenated into MaxParsimony group: P97470
Q91ZJ5	0.00269634	0.0013645	0.00225591	0.604853	UTP--glucose-1-phosphate uridylyltransferase OS=Mus musculus OX=10090 GN=Ugp2 PE=1 SV=3
P08249	0.0045334	0.00229064	0.00380841	0.601468	Malate dehydrogenase, mitochondrial OS=Mus musculus OX=10090 GN=Mdh2 PE=1 SV=3; Additional IDs concatenated into MaxParsimony group: A0A0G2JF23, A0A0G2JGY4
O08807	0.0323156	0.000804952	0.00134579	0.598125	Peroxiredoxin-4 OS=Mus musculus OX=10090 GN=Prdx4 PE=1 SV=1
Q64191	0.0270275	0.000222286	0.000374643	0.593329	N(4)-(beta-N-acetylglucosaminyl)-L-asparaginase OS=Mus musculus OX=10090 GN=Aga PE=1 SV=1; Additional IDs concatenated into MaxParsimony group: B7ZNK6
P11370	0.0064538	0.000165818	0.000280457	0.591243	Retrovirus-related Env polyprotein from Fv-4 locus OS=Mus musculus OX=10090 GN=Fv4 PE=1 SV=2; Additional IDs concatenated into MaxParsimony group: B2RQY6
Q9WU78	0.00869328	0.000380516	0.000644127	0.590747	Programmed cell death 6-interacting protein OS=Mus musculus OX=10090 GN=Pdcd6ip PE=1 SV=3
P12265	0.00750529	0.000470312	0.000797957	0.589395	Beta-glucuronidase OS=Mus musculus OX=10090 GN=Gusb PE=1 SV=2; Additional IDs concatenated into MaxParsimony group: Q99KJ6, D3YY48
P68040	0.00130911	0.000444154	0.000756587	0.58705	Receptor of activated protein C kinase 1 OS=Mus musculus OX=10090 GN=Rack1 PE=1 SV=3
O70439	0.0237943	0.00013898	0.00024062	0.577591	Syntaxin-7 OS=Mus musculus OX=10090 GN=Stx7 PE=1 SV=3; Additional IDs concatenated into MaxParsimony group: Q8BH40
P62814	0.00984447	0.000240409	0.000417564	0.575742	V-type proton ATPase subunit B, brain isoform OS=Mus musculus OX=10090 GN=Atp6v1b2 PE=1 SV=1; Additional IDs concatenated into MaxParsimony group: Q91YH6, A0A0U1RNU9
P05202	0.00408661	0.00104	0.0018267	0.569333	Aspartate aminotransferase, mitochondrial OS=Mus musculus OX=10090 GN=Got2 PE=1 SV=1
Q07797	0.000500612	0.00455155	0.00804712	0.565613	Galectin-3-binding protein OS=Mus musculus OX=10090 GN=Lgals3bp PE=1 SV=1; Additional IDs concatenated into MaxParsimony group: E9Q5X5, F6VRP8
Q9D0K2	0.00364012	0.000130374	0.000230575	0.565429	Succinyl-CoA:3-ketoacid coenzyme A transferase 1, mitochondrial OS=Mus musculus OX=10090 GN=Oxct1 PE=1 SV=1; Additional IDs concatenated into MaxParsimony group: Q3UJQ9
Q8BND5	0.0128031	0.000131909	0.000233479	0.564971	Sulfhydryl oxidase 1 OS=Mus musculus OX=10090 GN=Qsox1 PE=1 SV=1
O09159	0.0143705	0.000202348	0.000358221	0.56487	Lysosomal alpha-mannosidase OS=Mus musculus OX=10090 GN=Man2b1 PE=1 SV=4
Q61398	0.000144609	0.00093967	0.00166481	0.564432	Procollagen C-endopeptidase enhancer 1 OS=Mus musculus OX=10090 GN=Pcolce PE=1 SV=2; Additional IDs concatenated into MaxParsimony group: D3YUE2, A0A0G2JE29, D3YZE3, D3YWH0
Q9CZU6	0.0274016	0.000122776	0.000220273	0.557381	Citrate synthase, mitochondrial OS=Mus musculus OX=10090 GN=Cs PE=1 SV=1; Additional IDs concatenated into MaxParsimony group: Q80X68
P63168	0.041892	0.000231897	0.000417367	0.555617	Dynein light chain 1, cytoplasmic OS=Mus musculus OX=10090 GN=Dynll1 PE=1 SV=1; Additional IDs concatenated into MaxParsimony group: Q9D0M5, Q80ZS7
Q9CYN9	0.0030466	0.000140806	0.000254212	0.553891	Renin receptor OS=Mus musculus OX=10090 GN=Atp6ap2 PE=1 SV=2
Q8VDN2	0.00700859	0.000244396	0.00044453	0.549785	Sodium/potassium-transporting ATPase subunit alpha-1 OS=Mus musculus OX=10090 GN=Atp1a1 PE=1 SV=1; Additional IDs concatenated into MaxParsimony group: Q6PIE5, D3YYN7, Q8VCE0, A0A0G2JGX4, Q6PIC6, Q9WV27, E9QNX7, Q64436, Q91WH7, Q9Z1W8
P06801	0.000773737	9.5332e-05	0.00017449	0.546348	NADP-dependent malic enzyme OS=Mus musculus OX=10090 GN=Me1 PE=1 SV=2
Q8K4Z3	0.00982484	0.000126952	0.000234326	0.541775	NAD(P)H-hydrate epimerase OS=Mus musculus OX=10090 GN=Naxe PE=1 SV=1
P17439	0.00724297	9.40936e-05	0.000173865	0.541189	Lysosomal acid glucosylceramidase OS=Mus musculus OX=10090 GN=Gba PE=1 SV=1; Additional IDs concatenated into MaxParsimony group: A0A0G2JDK2
Q9CZC8	0.00183201	8.30808e-05	0.000153727	0.540443	Secernin-1 OS=Mus musculus OX=10090 GN=Scrn1 PE=1 SV=1; Additional IDs concatenated into MaxParsimony group: D3YXW0, A0A0N4SWD0
P01887	0.000436757	0.00686948	0.0127246	0.539857	Beta-2-microglobulin OS=Mus musculus OX=10090 GN=B2m PE=1 SV=2
Q63961	0.00186674	8.37378e-05	0.000156828	0.533945	Endoglin OS=Mus musculus OX=10090 GN=Eng PE=1 SV=2; Additional IDs concatenated into MaxParsimony group: Q3UAM9, F7A1B4, F7BZW0
P62082	0.0198383	0.000134693	0.000255707	0.526748	40S ribosomal protein S7 OS=Mus musculus OX=10090 GN=Rps7 PE=2 SV=1
O88325	0.0104688	0.000364923	0.000700764	0.52075	Alpha-N-acetylglucosaminidase OS=Mus musculus OX=10090 GN=Naglu PE=1 SV=1
O35608	0.00347926	0.000588163	0.00113274	0.519238	Angiopoietin-2 OS=Mus musculus OX=10090 GN=Angpt2 PE=2 SV=2
P97857	9.43686e-05	0.000194744	0.000375594	0.518496	A disintegrin and metalloproteinase with thrombospondin motifs 1 OS=Mus musculus OX=10090 GN=Adamts1 PE=1 SV=4; Additional IDs concatenated into MaxParsimony group: E9PY08, P59384
P29812	0.00577113	0.000413193	0.00079892	0.51719	L-dopachrome tautomerase OS=Mus musculus OX=10090 GN=Dct PE=1 SV=2
Q64433	0.000374878	0.000497113	0.000962265	0.516607	10 kDa heat shock protein, mitochondrial OS=Mus musculus OX=10090 GN=Hspe1 PE=1 SV=2; Additional IDs concatenated into MaxParsimony group: Q9JI95
P98064	0.00218995	0.000472489	0.000915886	0.515881	Mannan-binding lectin serine protease 1 OS=Mus musculus OX=10090 GN=Masp1 PE=1 SV=2; Additional IDs concatenated into MaxParsimony group: A0A2R8VHR3, Q8CG14, A0A1W2P7F1, Q8CFG8, E0CZE7
P12850	0.0245739	0.000203346	0.000403577	0.50386	Growth-regulated alpha protein OS=Mus musculus OX=10090 GN=Cxcl1 PE=1 SV=1
A0A0A6YXF6	0.0237829	7.97631e-05	0.000158954	0.501801	Transforming protein RhoA (Fragment) OS=Mus musculus OX=10090 GN=Rhoa PE=1 SV=1
Q9CQI3	0.0364255	7.82389e-05	0.000156825	0.498893	Glia maturation factor beta OS=Mus musculus OX=10090 GN=Gmfb PE=1 SV=3
Q99KI0	0.00336368	0.000113257	0.000228463	0.495733	Aconitate hydratase, mitochondrial OS=Mus musculus OX=10090 GN=Aco2 PE=1 SV=1; Additional IDs concatenated into MaxParsimony group: A0A2R8VJW0, A0A2R8W744, A0A2R8VHM8
Q9R0E1	0.00390479	0.000186395	0.000376909	0.494534	Multifunctional procollagen lysine hydroxylase and glycosyltransferase LH3 OS=Mus musculus OX=10090 GN=Plod3 PE=1 SV=1
G3X8T3	0.000198635	0.00040162	0.000814857	0.492872	Carboxypeptidase OS=Mus musculus OX=10090 GN=Ctsa PE=1 SV=1
P17047	0.0268869	0.000103715	0.000215277	0.481775	Lysosome-associated membrane glycoprotein 2 OS=Mus musculus OX=10090 GN=Lamp2 PE=1 SV=2
A0A0J9YKD4	6.59564e-05	0.000216732	0.000455119	0.47621	Creatine kinase M-type OS=Mus musculus OX=10090 GN=Ckm PE=1 SV=1
P17563	0.0331064	7.40293e-05	0.000157073	0.471306	Methanethiol oxidase OS=Mus musculus OX=10090 GN=Selenbp1 PE=1 SV=2; Additional IDs concatenated into MaxParsimony group: Q63836, A0A0R4J135, G3UYY2, G3UWK0, D6RHN2, G3UZT2
D3YYN7	0.00284847	7.94468e-05	0.000168912	0.470344	Sodium/potassium-transporting ATPase subunit alpha OS=Mus musculus OX=10090 GN=Atp1a2 PE=1 SV=1
P54071	0.00414875	0.000126958	0.000270819	0.468791	Isocitrate dehydrogenase [NADP], mitochondrial OS=Mus musculus OX=10090 GN=Idh2 PE=1 SV=3; Additional IDs concatenated into MaxParsimony group: D6RIL6, A0A0U1RP68, A0A087WRS9, A0A087WPT4, D3YVY3, A0A087WRM4, A0A0U1RPR1
P97927	0.00277588	0.000152089	0.000325927	0.466637	Laminin subunit alpha-4 OS=Mus musculus OX=10090 GN=Lama4 PE=1 SV=2
P21180	0.00270177	0.000268981	0.000576656	0.46645	Complement C2 OS=Mus musculus OX=10090 GN=C2 PE=1 SV=2; Additional IDs concatenated into MaxParsimony group: B8JJN2, B8JJM9, B8JJN0, F6VQX8, F6ZCY7
P29416	0.00962879	0.000261795	0.000566914	0.46179	Beta-hexosaminidase subunit alpha OS=Mus musculus OX=10090 GN=Hexa PE=1 SV=2
Q3UE92	4.36414e-05	6.95164e-05	0.000150545	0.461765	X-prolyl aminopeptidase (Aminopeptidase P) 1, soluble, isoform CRA_b OS=Mus musculus OX=10090 GN=Xpnpep1 PE=1 SV=1; Additional IDs concatenated into MaxParsimony group: Q6P1B1, S4R1I3, A0A494BBG8, S4R228
P12032	0.0186656	7.05681e-05	0.000154049	0.45809	Metalloproteinase inhibitor 1 OS=Mus musculus OX=10090 GN=Timp1 PE=1 SV=2
G5E850	0.00788195	0.000410481	0.000925238	0.443649	Cytochrome b-5, isoform CRA_a OS=Mus musculus OX=10090 GN=Cyb5a PE=1 SV=1
P05201	0.000528873	0.000643062	0.00147838	0.434978	Aspartate aminotransferase, cytoplasmic OS=Mus musculus OX=10090 GN=Got1 PE=1 SV=3; Additional IDs concatenated into MaxParsimony group: F7ALS6
P35564	0.00254935	5.98921e-05	0.000143239	0.418127	Calnexin OS=Mus musculus OX=10090 GN=Canx PE=1 SV=1
P40240	0.00440314	8.74429e-05	0.00020967	0.417049	CD9 antigen OS=Mus musculus OX=10090 GN=Cd9 PE=1 SV=2
P38647	0.0203752	0.000219086	0.000525786	0.416684	Stress-70 protein, mitochondrial OS=Mus musculus OX=10090 GN=Hspa9 PE=1 SV=3
P01942	0.0149885	0.000125729	0.00030232	0.41588	Hemoglobin subunit alpha OS=Mus musculus OX=10090 GN=Hba PE=1 SV=2; Additional IDs concatenated into MaxParsimony group: Q91VB8, A7M7S6, P06467
P70699	0.00508434	0.000102383	0.000247253	0.414082	Lysosomal alpha-glucosidase OS=Mus musculus OX=10090 GN=Gaa PE=1 SV=2; Additional IDs concatenated into MaxParsimony group: F6R5R5, A2AFL3
P51910	0.0234827	0.000370737	0.000903965	0.410123	Apolipoprotein D OS=Mus musculus OX=10090 GN=Apod PE=1 SV=1
Q8R2K3	0.034661	9.34916e-05	0.000229023	0.40822	Single-stranded DNA binding protein 1 OS=Mus musculus OX=10090 GN=Ssbp1 PE=1 SV=1
Q8R4V4	0.00119027	0.000116302	0.000293166	0.39671	Carboxypeptidase Z OS=Mus musculus OX=10090 GN=Cpz PE=2 SV=2
Q91VI7	0.00122178	5.73772e-05	0.000147316	0.389485	Ribonuclease inhibitor OS=Mus musculus OX=10090 GN=Rnh1 PE=1 SV=1
Q9EQ08	0.00656962	7.32709e-05	0.000188508	0.388688	Heparan N-sulfatase OS=Mus musculus OX=10090 GN=Sgsh PE=1 SV=1; Additional IDs concatenated into MaxParsimony group: B1ATE0
Q9R0P9	0.00264441	0.000105159	0.000271942	0.386696	Ubiquitin carboxyl-terminal hydrolase isozyme L1 OS=Mus musculus OX=10090 GN=Uchl1 PE=1 SV=1; Additional IDs concatenated into MaxParsimony group: contaminant_UBIQUITIN09
P0DP27	0.0217919	0.000139701	0.000365399	0.382326	Calmodulin-2 OS=Mus musculus OX=10090 GN=Calm2 PE=1 SV=1
P50428	0.000512764	0.000113242	0.000296979	0.381312	Arylsulfatase A OS=Mus musculus OX=10090 GN=Arsa PE=1 SV=2; Additional IDs concatenated into MaxParsimony group: Q8CC47, F6QGM0
Q8R422	0.00638693	6.57687e-05	0.000172886	0.380416	CD109 antigen OS=Mus musculus OX=10090 GN=Cd109 PE=1 SV=1
Q61112	0.0324846	6.22975e-05	0.00016422	0.379355	45 kDa calcium-binding protein OS=Mus musculus OX=10090 GN=Sdf4 PE=1 SV=1
P21956	0.00014362	8.99147e-05	0.000237711	0.378253	Lactadherin OS=Mus musculus OX=10090 GN=Mfge8 PE=1 SV=3
Q9DCV7	0.00375243	0.000202687	0.000538546	0.37636	Keratin, type II cytoskeletal 7 OS=Mus musculus OX=10090 GN=Krt7 PE=1 SV=1
Q8CG16	0.0011198	9.54798e-05	0.00025513	0.374239	Complement C1r-A subcomponent OS=Mus musculus OX=10090 GN=C1ra PE=1 SV=1; Additional IDs concatenated into MaxParsimony group: Q8CFG9, Q3UZ09
P35762	0.0117501	0.000174185	0.000468783	0.371568	CD81 antigen OS=Mus musculus OX=10090 GN=Cd81 PE=1 SV=2
Q9WV54	0.00261521	8.69561e-05	0.000234847	0.370268	Acid ceramidase OS=Mus musculus OX=10090 GN=Asah1 PE=1 SV=1; Additional IDs concatenated into MaxParsimony group: D3Z505
P14426	0.00059464	9.99791e-05	0.000270676	0.369368	H-2 class I histocompatibility antigen, D-K alpha chain OS=Mus musculus OX=10090 GN=H2-D1 PE=1 SV=1
Q9R0Q7	0.00291189	7.97998e-05	0.000225001	0.354665	Prostaglandin E synthase 3 OS=Mus musculus OX=10090 GN=Ptges3 PE=1 SV=1; Additional IDs concatenated into MaxParsimony group: D3Z7C6
Q9EPL2	4.51859e-05	6.4911e-05	0.000190079	0.341494	Calsyntenin-1 OS=Mus musculus OX=10090 GN=Clstn1 PE=1 SV=1
P20108	0.0165605	8.26753e-05	0.00025536	0.323759	Thioredoxin-dependent peroxide reductase, mitochondrial OS=Mus musculus OX=10090 GN=Prdx3 PE=1 SV=1
Q9D379	0.00146533	6.53837e-05	0.000205812	0.317686	Epoxide hydrolase 1 OS=Mus musculus OX=10090 GN=Ephx1 PE=1 SV=2; Additional IDs concatenated into MaxParsimony group: E9PWK1, F6YTS6, D3Z4M3
P23780	0.0181173	0.000156349	0.000530344	0.294806	Beta-galactosidase OS=Mus musculus OX=10090 GN=Glb1 PE=1 SV=1; Additional IDs concatenated into MaxParsimony group: A0A1L1SSJ7
P56391	0.0251281	6.36849e-05	0.00023287	0.273479	Cytochrome c oxidase subunit 6B1 OS=Mus musculus OX=10090 GN=Cox6b1 PE=1 SV=2; Additional IDs concatenated into MaxParsimony group: A0A140LIU3
Q8HWB2	0.00200323	8.70633e-05	0.000327563	0.265791	Histocompatibility 2, Q region locus 4 OS=Mus musculus OX=10090 GN=H2-Q4 PE=1 SV=1
P29758	0.0124421	5.42058e-05	0.00020786	0.260781	Ornithine aminotransferase, mitochondrial OS=Mus musculus OX=10090 GN=Oat PE=1 SV=1
Q9ET22	0.000267322	0.000113495	0.000436796	0.259835	Dipeptidyl peptidase 2 OS=Mus musculus OX=10090 GN=Dpp7 PE=1 SV=2
P14824	6.41613e-05	4.67552e-05	0.000180127	0.259568	Annexin A6 OS=Mus musculus OX=10090 GN=Anxa6 PE=1 SV=3
P01899	0.00113483	0.000132152	0.00051212	0.258048	H-2 class I histocompatibility antigen, D-B alpha chain OS=Mus musculus OX=10090 GN=H2-D1 PE=1 SV=2; Additional IDs concatenated into MaxParsimony group: P01897, Q8HWB2, P01900, P04223, P14427, P14426, Q3TH01, A0A494BAT0, A0A494BA33, P14429, P79568, P14430, E9QJR9, E9PWT4, P01895, P03991, P14428, P01898, G3UXW2, L7N260, P14431, G3UXE9, E9Q0G4, O19441, A7VMS6, Q4KN81, E9PX63, V9GXR0, V9GXI4, Q05A7…
P61290	0.00531844	4.52821e-05	0.000181184	0.249923	Proteasome activator complex subunit 3 OS=Mus musculus OX=10090 GN=Psme3 PE=1 SV=1; Additional IDs concatenated into MaxParsimony group: A2A4J1, A2A4J3
P42125	0.000343183	8.66299e-05	0.000356208	0.2432	Enoyl-CoA delta isomerase 1, mitochondrial OS=Mus musculus OX=10090 GN=Eci1 PE=1 SV=2; Additional IDs concatenated into MaxParsimony group: A0A452J8A5, A0A3Q4EC00
P12815	0.00107738	4.16574e-05	0.000171369	0.243086	Programmed cell death protein 6 OS=Mus musculus OX=10090 GN=Pdcd6 PE=1 SV=2
P97429	0.000499288	5.49786e-05	0.000227621	0.241536	Annexin A4 OS=Mus musculus OX=10090 GN=Anxa4 PE=1 SV=4
Q9ESY9	0.0129204	0.000100439	0.000423973	0.2369	Gamma-interferon-inducible lysosomal thiol reductase OS=Mus musculus OX=10090 GN=Ifi30 PE=1 SV=3
Q9Z0L8	0.000918913	5.62057e-05	0.000244629	0.229759	Gamma-glutamyl hydrolase OS=Mus musculus OX=10090 GN=Ggh PE=1 SV=2
Q9JKX6	0.0354921	3.00389e-05	0.000167508	0.179328	ADP-sugar pyrophosphatase OS=Mus musculus OX=10090 GN=Nudt5 PE=1 SV=1; Additional IDs concatenated into MaxParsimony group: A2ATT5, A0A0A6YVU1
Q9CPX4	0.00496784	0.000521911	0.0036568	0.142723	Ferritin OS=Mus musculus OX=10090 GN=Ftl1 PE=1 SV=1; Additional IDs concatenated into MaxParsimony group: A0A1B0GR60, P29391, P49945, A0A1B0GRH4, A0A1Y7VNT9
Q9Z2N8	0.0095906	7.6742e-05	0.000614104	0.124966	Actin-like protein 6A OS=Mus musculus OX=10090 GN=Actl6a PE=1 SV=2
Q9R0B9	8.61677e-05	1.46459e-05	0.000153334	0.0955163	Procollagen-lysine,2-oxoglutarate 5-dioxygenase 2 OS=Mus musculus OX=10090 GN=Plod2 PE=1 SV=2; Additional IDs concatenated into MaxParsimony group: E9Q718
E0CYJ0	0.0255314	2.9256e-05	0.000370248	0.0790172	MOB-like protein phocein (Fragment) OS=Mus musculus OX=10090 GN=Mob4 PE=1 SV=1
P09528	0.000801487	4.30358e-05	0.000590852	0.0728368	Ferritin heavy chain OS=Mus musculus OX=10090 GN=Fth1 PE=1 SV=2; Additional IDs concatenated into MaxParsimony group: A0A494BA92, A0A494B9D4, A0A494BAP3
#These identifications were filtered out by the L-stringency and so deserve further experimentation to verify if they are indeed differentially expressed
P25206	0.0291996	5.86998e-05	5.3652e-06	10.9408	DNA replication licensing factor MCM3 OS=Mus musculus OX=10090 GN=Mcm3 PE=1 SV=2
Q9CRC9	2.56946e-05	9.73258e-05	1.07007e-05	9.09526	Glucosamine-6-phosphate isomerase 2 OS=Mus musculus OX=10090 GN=Gnpda2 PE=1 SV=1
Q61029	0.000283103	3.4402e-05	5.21549e-06	6.59612	Lamina-associated polypeptide 2, isoforms beta/delta/epsilon/gamma OS=Mus musculus OX=10090 GN=Tmpo PE=1 SV=4
P49718	0.0283829	5.13559e-05	8.73169e-06	5.88156	DNA replication licensing factor MCM5 OS=Mus musculus OX=10090 GN=Mcm5 PE=1 SV=2
Q9D1J3	0.0175805	3.47196e-05	6.11906e-06	5.67402	SAP domain-containing ribonucleoprotein OS=Mus musculus OX=10090 GN=Sarnp PE=1 SV=3; Additional IDs concatenated into MaxParsimony group: A0A1W2P7G2
Q8QZY9	0.00311403	9.29022e-06	1.71466e-06	5.4181	Splicing factor 3B subunit 4 OS=Mus musculus OX=10090 GN=Sf3b4 PE=1 SV=1
Q8BGR9	0.00356776	1.98523e-05	3.72828e-06	5.32478	Ubiquitin-like domain-containing CTD phosphatase 1 OS=Mus musculus OX=10090 GN=Ublcp1 PE=1 SV=1
Q61581	0.00567688	4.96775e-05	9.70782e-06	5.11726	Insulin-like growth factor-binding protein 7 OS=Mus musculus OX=10090 GN=Igfbp7 PE=1 SV=3
P97311	0.0163719	6.62715e-05	1.32462e-05	5.00306	DNA replication licensing factor MCM6 OS=Mus musculus OX=10090 GN=Mcm6 PE=1 SV=1; Additional IDs concatenated into MaxParsimony group: Q3ULG5
P49717	0.00966706	3.4315e-05	7.02946e-06	4.8816	DNA replication licensing factor MCM4 OS=Mus musculus OX=10090 GN=Mcm4 PE=1 SV=1
Q91WN1	0.0138261	4.96209e-05	1.03608e-05	4.78931	DnaJ homolog subfamily C member 9 OS=Mus musculus OX=10090 GN=Dnajc9 PE=1 SV=2
Q60749	0.00304721	3.42476e-05	7.1745e-06	4.77352	KH domain-containing, RNA-binding, signal transduction-associated protein 1 OS=Mus musculus OX=10090 GN=Khdrbs1 PE=1 SV=2
Z4YL78	0.00492155	1.4328e-05	3.1522e-06	4.5454	Cytoskeleton-associated protein 5 OS=Mus musculus OX=10090 GN=Ckap5 PE=1 SV=1
Q8BFW7	0.0310775	1.57405e-05	3.59378e-06	4.37992	Lipoma-preferred partner homolog OS=Mus musculus OX=10090 GN=Lpp PE=1 SV=1
O35593	0.00774885	0.000114766	2.69815e-05	4.25352	26S proteasome non-ATPase regulatory subunit 14 OS=Mus musculus OX=10090 GN=Psmd14 PE=1 SV=2
B1AU76	0.0259805	5.40199e-05	1.27805e-05	4.22674	Nuclear autoantigenic sperm protein OS=Mus musculus OX=10090 GN=Nasp PE=1 SV=1
A0A0R4IZW9	0.0146989	8.29269e-05	1.99761e-05	4.15131	Stromal cell-derived factor 2 OS=Mus musculus OX=10090 GN=Sdf2 PE=1 SV=1; Additional IDs concatenated into MaxParsimony group: Q9DCT5
P97310	0.0201525	6.27168e-05	1.53728e-05	4.07972	DNA replication licensing factor MCM2 OS=Mus musculus OX=10090 GN=Mcm2 PE=1 SV=3
Q3U0V1	0.000420999	7.28002e-05	1.88478e-05	3.86253	Far upstream element-binding protein 2 OS=Mus musculus OX=10090 GN=Khsrp PE=1 SV=2; Additional IDs concatenated into MaxParsimony group: A0A3B2WCD8, A0A0G2JFY5, Q91WJ8, A0A0G2JGW9, Q3TUE1, A0A0G2JG00, A0A0G2JG96
O70400	0.00504868	0.000117404	3.19268e-05	3.67728	PDZ and LIM domain protein 1 OS=Mus musculus OX=10090 GN=Pdlim1 PE=1 SV=4; Additional IDs concatenated into MaxParsimony group: S4R1V0
Q9EPK6	0.0111793	9.79629e-06	2.66668e-06	3.67359	Nucleotide exchange factor SIL1 OS=Mus musculus OX=10090 GN=Sil1 PE=1 SV=2; Additional IDs concatenated into MaxParsimony group: A0A494B9H1
Q8BVU5	0.0356495	3.70406e-05	1.05593e-05	3.50785	ADP-ribose pyrophosphatase, mitochondrial OS=Mus musculus OX=10090 GN=Nudt9 PE=1 SV=1; Additional IDs concatenated into MaxParsimony group: A2AH27
E9PZ16	0.00363874	9.46245e-05	2.80508e-05	3.37333	Basement membrane-specific heparan sulfate proteoglycan core protein OS=Mus musculus OX=10090 GN=Hspg2 PE=1 SV=1; Additional IDs concatenated into MaxParsimony group: B1B0C7
Q8CFQ9	0.0184153	0.000115436	3.53413e-05	3.26633	Fusion, derived from t(1216) malignant liposarcoma (Human) OS=Mus musculus OX=10090 GN=Fus PE=1 SV=1
V9GX38	0.00260957	0.000105901	3.67328e-05	2.883	Predicted gene 17190 OS=Mus musculus OX=10090 GN=Gm17190 PE=1 SV=1
P52293	0.00288929	8.57401e-05	3.18584e-05	2.69129	Importin subunit alpha-1 OS=Mus musculus OX=10090 GN=Kpna2 PE=1 SV=2; Additional IDs concatenated into MaxParsimony group: A6PW68, A2A601, A2A600
P46935	0.0345326	8.60593e-06	3.24605e-06	2.6512	E3 ubiquitin-protein ligase NEDD4 OS=Mus musculus OX=10090 GN=Nedd4 PE=1 SV=3
P70362	0.00293031	2.9301e-05	1.12868e-05	2.59604	Ubiquitin recognition factor in ER-associated degradation protein 1 OS=Mus musculus OX=10090 GN=Ufd1 PE=1 SV=2
Q6PGH2	0.00988323	7.54121e-05	2.92797e-05	2.57558	Jupiter microtubule associated homolog 2 OS=Mus musculus OX=10090 GN=Jpt2 PE=1 SV=1
Q62318	0.00784158	3.49158e-05	1.37536e-05	2.53867	Transcription intermediary factor 1-beta OS=Mus musculus OX=10090 GN=Trim28 PE=1 SV=3
P26883	1.94163e-05	0.000130577	5.2052e-05	2.50858	Peptidyl-prolyl cis-trans isomerase FKBP1A OS=Mus musculus OX=10090 GN=Fkbp1a PE=1 SV=2
P47811	0.0238942	8.45857e-06	3.3758e-06	2.50565	Mitogen-activated protein kinase 14 OS=Mus musculus OX=10090 GN=Mapk14 PE=1 SV=3; Additional IDs concatenated into MaxParsimony group: A0A3B2WB60, B2KF35
P28667	0.0424934	7.0763e-05	2.82908e-05	2.50127	MARCKS-related protein OS=Mus musculus OX=10090 GN=Marcksl1 PE=1 SV=2
Q9WUP7	0.00658826	6.04029e-05	2.49748e-05	2.41855	Ubiquitin carboxyl-terminal hydrolase isozyme L5 OS=Mus musculus OX=10090 GN=Uchl5 PE=1 SV=2; Additional IDs concatenated into MaxParsimony group: A0A087WP81, A0A087WRL3
Q60631	0.0168067	0.000104824	4.36102e-05	2.40366	Growth factor receptor-bound protein 2 OS=Mus musculus OX=10090 GN=Grb2 PE=1 SV=1; Additional IDs concatenated into MaxParsimony group: B1AT92
Q8K4Z5	0.0404231	2.05635e-05	8.58776e-06	2.39451	Splicing factor 3A subunit 1 OS=Mus musculus OX=10090 GN=Sf3a1 PE=1 SV=1
Q9R1T2	0.029319	5.83049e-05	2.43884e-05	2.39068	SUMO-activating enzyme subunit 1 OS=Mus musculus OX=10090 GN=Sae1 PE=1 SV=1
Q8BYK6	0.0102144	0.000132034	5.67353e-05	2.3272	YTH domain-containing family protein 3 OS=Mus musculus OX=10090 GN=Ythdf3 PE=1 SV=2
Q91YT7	0.00414964	0.000135511	5.83568e-05	2.32212	YTH domain-containing family protein 2 OS=Mus musculus OX=10090 GN=Ythdf2 PE=1 SV=1
E9Q852	0.0212952	6.2306e-05	2.79946e-05	2.22564	Afadin OS=Mus musculus OX=10090 GN=Afdn PE=1 SV=2
Q9WTM5	0.0466282	5.62671e-05	2.5728e-05	2.187	RuvB-like 2 OS=Mus musculus OX=10090 GN=Ruvbl2 PE=1 SV=3; Additional IDs concatenated into MaxParsimony group: A0A1B0GRW3, A0A1B0GR89
Q99LU0	0.0170163	4.31041e-05	1.98988e-05	2.16617	Charged multivesicular body protein 1b-1 OS=Mus musculus OX=10090 GN=Chmp1b1 PE=1 SV=1
Q9CWZ7	0.0199559	1.9975e-05	9.25343e-06	2.15865	Gamma-soluble NSF attachment protein OS=Mus musculus OX=10090 GN=Napg PE=1 SV=1
P14733	0.0137608	0.000129303	6.07799e-05	2.12739	Lamin-B1 OS=Mus musculus OX=10090 GN=Lmnb1 PE=1 SV=3
Q8VDJ3	0.00828849	4.62273e-06	2.22304e-06	2.07946	Vigilin OS=Mus musculus OX=10090 GN=Hdlbp PE=1 SV=1; Additional IDs concatenated into MaxParsimony group: A0A087WP83
A0A0R4J069	0.0135514	4.4845e-05	2.16841e-05	2.06811	Selenocysteine lyase OS=Mus musculus OX=10090 GN=Scly PE=1 SV=1
P63085	0.00015892	0.000137494	6.93251e-05	1.98332	Mitogen-activated protein kinase 1 OS=Mus musculus OX=10090 GN=Mapk1 PE=1 SV=3; Additional IDs concatenated into MaxParsimony group: D3Z3G6, A0A0U1RPX4, A0A0U1RPZ0, D3Z6D8
Q99LB6	0.00381735	1.92596e-05	9.8895e-06	1.94748	Methionine adenosyltransferase 2 subunit beta OS=Mus musculus OX=10090 GN=Mat2b PE=1 SV=1; Additional IDs concatenated into MaxParsimony group: E0CYU5
A0A0A0MQM7	0.00191032	1.03355e-05	5.32268e-06	1.94179	Matrilin-2 OS=Mus musculus OX=10090 GN=Matn2 PE=1 SV=1; Additional IDs concatenated into MaxParsimony group: O08746, A0A2I3BRF3
Q80YQ1	0.0116213	2.40141e-05	1.27272e-05	1.88684	Thrombospondin-1 OS=Mus musculus OX=10090 GN=Thbs1 PE=1 SV=1; Additional IDs concatenated into MaxParsimony group: P35441
E9Q6Q4	0.0113855	1.16174e-05	6.27793e-06	1.85051	RAP1, GTP-GDP dissociation stimulator 1 OS=Mus musculus OX=10090 GN=Rap1gds1 PE=1 SV=1
Q9DBG5	0.00171994	8.24434e-05	4.80337e-05	1.71637	Perilipin-3 OS=Mus musculus OX=10090 GN=Plin3 PE=1 SV=1; Additional IDs concatenated into MaxParsimony group: A0A3B2WCW2
Q3ULJ0	0.00181826	3.61602e-05	2.14276e-05	1.68755	Glycerol-3-phosphate dehydrogenase 1-like protein OS=Mus musculus OX=10090 GN=Gpd1l PE=1 SV=2
P61202	0.0160489	0.000124443	7.67995e-05	1.62036	COP9 signalosome complex subunit 2 OS=Mus musculus OX=10090 GN=Cops2 PE=1 SV=1; Additional IDs concatenated into MaxParsimony group: A2AQE4
P70398	0.00587781	2.64189e-06	1.63634e-06	1.61452	Probable ubiquitin carboxyl-terminal hydrolase FAF-X OS=Mus musculus OX=10090 GN=Usp9x PE=1 SV=2; Additional IDs concatenated into MaxParsimony group: Q4FE56
G3X9Q0	0.0212315	1.80687e-05	1.12146e-05	1.61118	Muscleblind-like 1 (Drosophila), isoform CRA_a OS=Mus musculus OX=10090 GN=Mbnl1 PE=1 SV=1
O08583	0.00766272	5.86019e-05	3.69479e-05	1.58607	THO complex subunit 4 OS=Mus musculus OX=10090 GN=Alyref PE=1 SV=3; Additional IDs concatenated into MaxParsimony group: Q9JJW6, G3X9I4
A0A1L1STC8	0.0102395	0.000109742	6.93042e-05	1.58348	Twinfilin-2 (Fragment) OS=Mus musculus OX=10090 GN=Twf2 PE=1 SV=1
P11087	0.0387013	2.28141e-05	1.46948e-05	1.55253	Collagen alpha-1(I) chain OS=Mus musculus OX=10090 GN=Col1a1 PE=1 SV=4
Q9ER72	0.00203733	1.74935e-05	1.13962e-05	1.53502	Cysteine--tRNA ligase, cytoplasmic OS=Mus musculus OX=10090 GN=Cars PE=1 SV=2; Additional IDs concatenated into MaxParsimony group: A0A140LIB6
Q923D2	0.0019027	7.27603e-05	4.74541e-05	1.53328	Flavin reductase (NADPH) OS=Mus musculus OX=10090 GN=Blvrb PE=1 SV=3
Q9ERG0	0.010109	0.000133651	8.74994e-05	1.52746	LIM domain and actin-binding protein 1 OS=Mus musculus OX=10090 GN=Lima1 PE=1 SV=3
Q3TN85	0.0194381	9.4341e-05	6.34096e-05	1.4878	UV excision repair protein RAD23 homolog A (Fragment) OS=Mus musculus OX=10090 GN=Rad23a PE=1 SV=1
P97372	0.0251081	0.000121719	8.28609e-05	1.46895	Proteasome activator complex subunit 2 OS=Mus musculus OX=10090 GN=Psme2 PE=1 SV=4; Additional IDs concatenated into MaxParsimony group: G3X9V0, E0CZ90
Q62418	0.00356111	0.000131744	9.11912e-05	1.4447	Drebrin-like protein OS=Mus musculus OX=10090 GN=Dbnl PE=1 SV=2
Q9WVT6	0.0289518	6.34465e-05	4.39395e-05	1.44395	Carbonic anhydrase 14 OS=Mus musculus OX=10090 GN=Ca14 PE=1 SV=1
Q80UE5	0.0243274	1.34324e-05	9.34123e-06	1.43797	Band 4.1-like protein 2 OS=Mus musculus OX=10090 GN=Epb41l2 PE=1 SV=1
E9Q3X0	0.0190399	4.88074e-05	3.46437e-05	1.40884	Major vault protein OS=Mus musculus OX=10090 GN=Mvp PE=1 SV=1
Q64437	0.0248478	5.00571e-05	3.57838e-05	1.39888	All-trans-retinol dehydrogenase [NAD(+)] ADH7 OS=Mus musculus OX=10090 GN=Adh7 PE=2 SV=2
Q8BGS2	0.00543719	0.000127476	9.21438e-05	1.38344	BolA-like protein 2 OS=Mus musculus OX=10090 GN=Bola2 PE=1 SV=1
Q9ESX5	0.0267221	7.92885e-06	5.77391e-06	1.37322	H/ACA ribonucleoprotein complex subunit DKC1 OS=Mus musculus OX=10090 GN=Dkc1 PE=1 SV=4; Additional IDs concatenated into MaxParsimony group: B7ZCL7, F6YUI5, A2AN81, F6S1S5
P54822	0.000491203	0.000124603	9.19782e-05	1.3547	Adenylosuccinate lyase OS=Mus musculus OX=10090 GN=Adsl PE=1 SV=2; Additional IDs concatenated into MaxParsimony group: E9Q242, E9Q3T7, E9Q0A0, A0A140LHU1
Q3TYX3	0.011448	1.39848e-05	1.0374e-05	1.34807	SET and MYND domain-containing protein 5 OS=Mus musculus OX=10090 GN=Smyd5 PE=1 SV=2
Q8VHX6	0.00661836	2.69817e-05	3.4968e-05	0.771611	Filamin-C OS=Mus musculus OX=10090 GN=Flnc PE=1 SV=3
Q9JKF1	0.0226494	9.29077e-05	0.000126297	0.735628	Ras GTPase-activating-like protein IQGAP1 OS=Mus musculus OX=10090 GN=Iqgap1 PE=1 SV=2; Additional IDs concatenated into MaxParsimony group: A0A0U1RNG5, Q3UQ44, A0A0U1RPU3
P62715	0.0437048	8.20614e-05	0.000114362	0.717556	Serine/threonine-protein phosphatase 2A catalytic subunit beta isoform OS=Mus musculus OX=10090 GN=Ppp2cb PE=1 SV=1
B2RQY6	0.0136133	5.4763e-05	7.92172e-05	0.691303	BC035947 protein OS=Mus musculus OX=10090 GN=BC035947 PE=1 SV=1
P08207	0.00807536	8.87075e-05	0.000128911	0.68813	Protein S100-A10 OS=Mus musculus OX=10090 GN=S100a10 PE=1 SV=2
F6RPJ9	0.0356112	3.43906e-05	5.05558e-05	0.680249	Insulin-degrading enzyme (Fragment) OS=Mus musculus OX=10090 GN=Ide PE=1 SV=1
Q3UDE2	0.0282398	3.1074e-06	4.60712e-06	0.674477	Tubulin--tyrosine ligase-like protein 12 OS=Mus musculus OX=10090 GN=Ttll12 PE=1 SV=1
O09131	0.0461878	8.58579e-05	0.000128634	0.667459	Glutathione S-transferase omega-1 OS=Mus musculus OX=10090 GN=Gsto1 PE=1 SV=2; Additional IDs concatenated into MaxParsimony group: A0A494BAB1, A0A494B9X6, Q8K2Q2, A0A494BB82, A0A494BAY2, D3Z1Q9
F7CDT0	0.012723	2.60151e-05	3.89814e-05	0.667373	NEDD8-conjugating enzyme Ubc12 (Fragment) OS=Mus musculus OX=10090 GN=Ube2m PE=1 SV=1
P97823	0.0297368	4.46219e-05	6.74278e-05	0.661773	Acyl-protein thioesterase 1 OS=Mus musculus OX=10090 GN=Lypla1 PE=1 SV=1; Additional IDs concatenated into MaxParsimony group: J3QP56, D3YUG4, D3Z111, D3Z269
P82343	0.00478625	4.70597e-05	7.13683e-05	0.659392	N-acylglucosamine 2-epimerase OS=Mus musculus OX=10090 GN=Renbp PE=1 SV=3; Additional IDs concatenated into MaxParsimony group: D6RHA2, G3XA46
Q99J09	0.00786521	1.62532e-05	2.4651e-05	0.659334	Methylosome protein 50 OS=Mus musculus OX=10090 GN=Wdr77 PE=1 SV=1; Additional IDs concatenated into MaxParsimony group: F7D5L2
A0A0R4J107	0.0461497	6.22031e-05	9.58386e-05	0.64904	Acylamino-acid-releasing enzyme (Fragment) OS=Mus musculus OX=10090 GN=Apeh PE=1 SV=1
Q9D1J1	0.0279411	2.54036e-05	3.94392e-05	0.64412	Adaptin ear-binding coat-associated protein 2 OS=Mus musculus OX=10090 GN=Necap2 PE=1 SV=1
P12382	0.0210784	5.64157e-05	8.78673e-05	0.642055	ATP-dependent 6-phosphofructokinase, liver type OS=Mus musculus OX=10090 GN=Pfkl PE=1 SV=4
P35278	0.0032128	7.31844e-05	0.000114318	0.640183	Ras-related protein Rab-5C OS=Mus musculus OX=10090 GN=Rab5c PE=1 SV=2
Q9DBT5	0.0355274	2.95365e-05	4.62132e-05	0.639135	AMP deaminase 2 OS=Mus musculus OX=10090 GN=Ampd2 PE=1 SV=1
Q9Z1D1	0.00594487	3.81367e-05	6.06923e-05	0.628361	Eukaryotic translation initiation factor 3 subunit G OS=Mus musculus OX=10090 GN=Eif3g PE=1 SV=2
A0A494BA97	0.019762	7.82068e-06	1.24766e-05	0.62683	Osteoclast-stimulating factor 1 OS=Mus musculus OX=10090 GN=Ostf1 PE=1 SV=1
Q9CX34	0.0466509	4.51917e-05	7.226e-05	0.625404	Protein SGT1 homolog OS=Mus musculus OX=10090 GN=Sugt1 PE=1 SV=3
Q9CQM5	0.0110364	7.5882e-05	0.000121968	0.622147	Thioredoxin domain-containing protein 17 OS=Mus musculus OX=10090 GN=Txndc17 PE=1 SV=1
P62835	0.0190306	6.09738e-05	9.84775e-05	0.619165	Ras-related protein Rap-1A OS=Mus musculus OX=10090 GN=Rap1a PE=1 SV=1; Additional IDs concatenated into MaxParsimony group: Q99JI6, A0A0G2JDL9, A0A0G2JE52, A0A0G2JED9, A0A1W2P777
Q9WUA2	0.00763861	3.35087e-05	5.42825e-05	0.617303	Phenylalanine--tRNA ligase beta subunit OS=Mus musculus OX=10090 GN=Farsb PE=1 SV=2; Additional IDs concatenated into MaxParsimony group: A0A087WS80, A0A087WPV4, A0A087WQ15
Q8BH43	0.00762918	8.67738e-06	1.41155e-05	0.61474	Wiskott-Aldrich syndrome protein family member 2 OS=Mus musculus OX=10090 GN=Wasf2 PE=1 SV=1; Additional IDs concatenated into MaxParsimony group: B1AUN0
Q8BVF2	0.000967575	1.67776e-05	2.73921e-05	0.612499	Phosducin-like protein 3 OS=Mus musculus OX=10090 GN=Pdcl3 PE=1 SV=1; Additional IDs concatenated into MaxParsimony group: A0A0A6YXV1
E9QK04	0.00864925	4.36699e-05	7.26966e-05	0.600715	Neogenin OS=Mus musculus OX=10090 GN=Neo1 PE=1 SV=1; Additional IDs concatenated into MaxParsimony group: Q7TQG5, A0A1L1SRD6
Q91VR5	0.00185804	1.53743e-05	2.56549e-05	0.599274	ATP-dependent RNA helicase DDX1 OS=Mus musculus OX=10090 GN=Ddx1 PE=1 SV=1; Additional IDs concatenated into MaxParsimony group: A0A1Y7VM48
Q60676	0.00616382	3.68803e-05	6.16843e-05	0.597888	Serine/threonine-protein phosphatase 5 OS=Mus musculus OX=10090 GN=Ppp5c PE=1 SV=3; Additional IDs concatenated into MaxParsimony group: F7BX26
Q8BFY9	0.0368432	2.01579e-05	3.41465e-05	0.590336	Transportin-1 OS=Mus musculus OX=10090 GN=Tnpo1 PE=1 SV=2; Additional IDs concatenated into MaxParsimony group: Q3TKD0, Q99LG2, E9PV58, J3QMX2
P46664	0.015947	2.01454e-05	3.46346e-05	0.581655	Adenylosuccinate synthetase isozyme 2 OS=Mus musculus OX=10090 GN=Adss PE=1 SV=2
A2A5N3	0.0233258	2.50965e-05	4.3357e-05	0.578835	Polyadenylate-binding protein OS=Mus musculus OX=10090 GN=Pabpc1l PE=2 SV=1
A0A0A6YX18	0.0350224	3.85078e-05	6.69887e-05	0.574839	V-type proton ATPase subunit H OS=Mus musculus OX=10090 GN=Atp6v1h PE=1 SV=1
Q3UTR7	0.00965892	5.31585e-05	9.29523e-05	0.57189	Angiotensinogen OS=Mus musculus OX=10090 GN=Agt PE=1 SV=1
Q99LG2	0.020844	1.33955e-05	2.34241e-05	0.571867	Transportin-2 OS=Mus musculus OX=10090 GN=Tnpo2 PE=1 SV=1
P10852	0.0100975	5.47118e-05	9.59242e-05	0.570365	4F2 cell-surface antigen heavy chain OS=Mus musculus OX=10090 GN=Slc3a2 PE=1 SV=1; Additional IDs concatenated into MaxParsimony group: A0A0U1RP98, A0A0U1RPK4, A0A0U1RPL8, A0A0U1RP32, A0A0U1RPG5
P31938	0.0204953	6.29532e-05	0.000110713	0.568617	Dual specificity mitogen-activated protein kinase kinase 1 OS=Mus musculus OX=10090 GN=Map2k1 PE=1 SV=2; Additional IDs concatenated into MaxParsimony group: Q63932, Q91YS7
Q6P8X1	0.0418086	3.39073e-05	5.99651e-05	0.565451	Sorting nexin-6 OS=Mus musculus OX=10090 GN=Snx6 PE=1 SV=2; Additional IDs concatenated into MaxParsimony group: A0A1W2P701, Q9D8U8, Q8BJ71, A0A1D5RLQ0
Q99KK7	0.0307981	3.60335e-05	6.42157e-05	0.561132	Dipeptidyl peptidase 3 OS=Mus musculus OX=10090 GN=Dpp3 PE=1 SV=2; Additional IDs concatenated into MaxParsimony group: A0A494BBC1, A0A494BBB3, A0A494B918, A0A494BA16
Q9JLQ0	0.0278173	6.98411e-06	1.25561e-05	0.556232	CD2-associated protein OS=Mus musculus OX=10090 GN=Cd2ap PE=1 SV=3; Additional IDs concatenated into MaxParsimony group: A0A3B2W812
Q6PHU5	0.014155	2.36572e-05	4.25602e-05	0.555853	Sortilin OS=Mus musculus OX=10090 GN=Sort1 PE=1 SV=1
Q9D819	0.0174813	6.13463e-05	0.000110954	0.5529	Inorganic pyrophosphatase OS=Mus musculus OX=10090 GN=Ppa1 PE=1 SV=1
Q61024	0.0362061	2.53678e-05	4.60479e-05	0.550901	Asparagine synthetase [glutamine-hydrolyzing] OS=Mus musculus OX=10090 GN=Asns PE=1 SV=3; Additional IDs concatenated into MaxParsimony group: D3Z0C2, D3YYR0, D3Z028
Q9QUL3	0.0130516	2.33038e-05	4.23666e-05	0.550051	Group IIE secretory phospholipase A2 OS=Mus musculus OX=10090 GN=Pla2g2e PE=1 SV=1
Q3TKX1	0.0142522	6.75862e-05	0.000124787	0.541613	ATPase, H+ transporting, lysosomal accessory protein OS=Mus musculus OX=10090 GN=Atp6ap1 PE=1 SV=1
Q7TNG5	0.00117885	2.70677e-05	5.03292e-05	0.537814	Echinoderm microtubule-associated protein-like 2 OS=Mus musculus OX=10090 GN=Eml2 PE=1 SV=1
P70665	0.026233	1.38152e-05	2.5773e-05	0.536036	Sialate O-acetylesterase OS=Mus musculus OX=10090 GN=Siae PE=1 SV=3; Additional IDs concatenated into MaxParsimony group: A0A1L1SU77, A0A1N9M4K1
E9PWE8	0.0246308	4.26789e-05	7.99112e-05	0.53408	Dihydropyrimidinase-related protein 3 OS=Mus musculus OX=10090 GN=Dpysl3 PE=1 SV=1
Q9QWR8	0.0209957	2.87142e-05	5.40922e-05	0.530837	Alpha-N-acetylgalactosaminidase OS=Mus musculus OX=10090 GN=Naga PE=1 SV=2
Q07113	0.0236618	2.28843e-05	4.35713e-05	0.525215	Cation-independent mannose-6-phosphate receptor OS=Mus musculus OX=10090 GN=Igf2r PE=1 SV=1
P08752	0.037149	5.77619e-05	0.000110578	0.522365	Guanine nucleotide-binding protein G(i) subunit alpha-2 OS=Mus musculus OX=10090 GN=Gnai2 PE=1 SV=5; Additional IDs concatenated into MaxParsimony group: A0A0A6YWA9, B2RSH2, D3Z2M7
A0A1L1STE6	0.0352578	6.55514e-05	0.000125844	0.520893	Isocitrate dehydrogenase [NAD] subunit, mitochondrial OS=Mus musculus OX=10090 GN=Idh3a PE=1 SV=1; Additional IDs concatenated into MaxParsimony group: Q9D6R2
Q64674	0.00514007	2.29539e-05	4.4262e-05	0.518593	Spermidine synthase OS=Mus musculus OX=10090 GN=Srm PE=1 SV=1
Q8K2Q7	0.0114736	2.10187e-05	4.06663e-05	0.516858	BRO1 domain-containing protein BROX OS=Mus musculus OX=10090 GN=Brox PE=1 SV=1
M0QWP1	0.0124843	2.98549e-05	5.82854e-05	0.512219	Agrin OS=Mus musculus OX=10090 GN=Agrn PE=1 SV=1; Additional IDs concatenated into MaxParsimony group: Z4YK85, Z4YJS5
A0A0R4J0G6	0.0301726	8.53368e-06	1.66947e-05	0.511161	Glutaminyl-peptide cyclotransferase OS=Mus musculus OX=10090 GN=Qpct PE=1 SV=1; Additional IDs concatenated into MaxParsimony group: Q9CYK2, A0A3B2W7G1
Q9CX00	0.0127273	2.89091e-05	5.65671e-05	0.511059	IST1 homolog OS=Mus musculus OX=10090 GN=Ist1 PE=1 SV=1
P53994	0.00837055	7.16284e-06	1.40633e-05	0.509327	Ras-related protein Rab-2A OS=Mus musculus OX=10090 GN=Rab2a PE=1 SV=1
Q8VCF1	0.0236331	3.58346e-05	7.08467e-05	0.505804	Soluble calcium-activated nucleotidase 1 OS=Mus musculus OX=10090 GN=Cant1 PE=2 SV=1
Q9DCW4	0.00169966	4.81629e-05	9.53818e-05	0.504949	Electron transfer flavoprotein subunit beta OS=Mus musculus OX=10090 GN=Etfb PE=1 SV=3; Additional IDs concatenated into MaxParsimony group: A0A0N4SVE0, A0A0U1RNP5, A0A0U1RNR3, A0A0N4SWE9, A0A0U1RNK9, A0A0U1RQB4
Q8BWT1	4.06703e-05	3.60908e-05	7.16156e-05	0.503952	3-ketoacyl-CoA thiolase, mitochondrial OS=Mus musculus OX=10090 GN=Acaa2 PE=1 SV=3; Additional IDs concatenated into MaxParsimony group: Reverse_F6RCM5
Q6ZWV7	0.0461252	6.90297e-05	0.000136978	0.503946	60S ribosomal protein L35 OS=Mus musculus OX=10090 GN=Rpl35 PE=1 SV=1
Q8BFR5	0.0293541	1.35576e-05	2.70555e-05	0.501105	Elongation factor Tu, mitochondrial OS=Mus musculus OX=10090 GN=Tufm PE=1 SV=1; Additional IDs concatenated into MaxParsimony group: A0A0U1RNQ6
Q60932	0.0041131	4.84677e-05	9.74498e-05	0.497361	Voltage-dependent anion-selective channel protein 1 OS=Mus musculus OX=10090 GN=Vdac1 PE=1 SV=3; Additional IDs concatenated into MaxParsimony group: F2Z471, G3UX26, A0A286YCR8, D3YZT5, D3YUN8
Q62159	0.0222684	6.11151e-05	0.000126549	0.482936	Rho-related GTP-binding protein RhoC OS=Mus musculus OX=10090 GN=Rhoc PE=1 SV=2
Q99P72	0.0160938	2.82697e-05	5.91621e-05	0.477835	Reticulon-4 OS=Mus musculus OX=10090 GN=Rtn4 PE=1 SV=2
A0A087WQT6	0.00140597	5.17023e-06	1.08614e-05	0.476017	Caspase-8 OS=Mus musculus OX=10090 GN=Casp8 PE=1 SV=1; Additional IDs concatenated into MaxParsimony group: O89110
Q99LC5	0.000566982	4.44109e-05	9.40326e-05	0.472292	Electron transfer flavoprotein subunit alpha, mitochondrial OS=Mus musculus OX=10090 GN=Etfa PE=1 SV=2
P46467	0.00245261	6.07832e-06	1.28887e-05	0.471599	Vacuolar protein sorting-associated protein 4B OS=Mus musculus OX=10090 GN=Vps4b PE=1 SV=2; Additional IDs concatenated into MaxParsimony group: Q8VEJ9, Q8BPY9
A0A1L1SRE8	0.0227004	1.20062e-05	2.58786e-05	0.463944	Low-density lipoprotein receptor OS=Mus musculus OX=10090 GN=Ldlr PE=1 SV=1
P08030	0.0104614	5.93553e-05	0.00012811	0.463313	Adenine phosphoribosyltransferase OS=Mus musculus OX=10090 GN=Aprt PE=1 SV=2; Additional IDs concatenated into MaxParsimony group: A0A1D5RLR6
P09055	0.0105833	2.82597e-05	6.11274e-05	0.462308	Integrin beta-1 OS=Mus musculus OX=10090 GN=Itgb1 PE=1 SV=1
Q99JR5	0.000608453	4.34048e-05	9.50563e-05	0.456622	Tubulointerstitial nephritis antigen-like OS=Mus musculus OX=10090 GN=Tinagl1 PE=1 SV=1; Additional IDs concatenated into MaxParsimony group: H3BJ97, H3BKM8
Q80Y14	0.0281215	9.37574e-06	2.07307e-05	0.452264	Glutaredoxin-related protein 5, mitochondrial OS=Mus musculus OX=10090 GN=Glrx5 PE=1 SV=2; Additional IDs concatenated into MaxParsimony group: A0A1Y7VN70
P47856	0.0189637	8.16262e-06	1.81414e-05	0.449943	Glutamine--fructose-6-phosphate aminotransferase [isomerizing] 1 OS=Mus musculus OX=10090 GN=Gfpt1 PE=1 SV=3; Additional IDs concatenated into MaxParsimony group: D3YYD9, D3YYE0
O08749	0.0191881	4.94069e-05	0.000110151	0.448539	Dihydrolipoyl dehydrogenase, mitochondrial OS=Mus musculus OX=10090 GN=Dld PE=1 SV=2
Q8C605	0.00384211	4.9449e-05	0.000111013	0.445434	ATP-dependent 6-phosphofructokinase OS=Mus musculus OX=10090 GN=Pfkp PE=1 SV=1
A0A0N4SW94	0.000713547	5.321e-05	0.000119497	0.445283	Myeloid-associated differentiation marker (Fragment) OS=Mus musculus OX=10090 GN=Myadm PE=1 SV=1
P63328	0.00166652	1.23679e-05	2.7838e-05	0.444282	Serine/threonine-protein phosphatase 2B catalytic subunit alpha isoform OS=Mus musculus OX=10090 GN=Ppp3ca PE=1 SV=1
M9MMK0	0.00507982	2.10974e-05	4.7653e-05	0.44273	Semaphorin-3B OS=Mus musculus OX=10090 GN=Sema3b PE=1 SV=1
Q9EQH2	0.0339843	1.04843e-06	2.39442e-06	0.437862	Endoplasmic reticulum aminopeptidase 1 OS=Mus musculus OX=10090 GN=Erap1 PE=1 SV=2
Q9DD18	0.00759098	8.99195e-06	2.0623e-05	0.436016	D-aminoacyl-tRNA deacylase 1 OS=Mus musculus OX=10090 GN=Dtd1 PE=1 SV=2
Q9CZN7	0.0271391	3.22456e-05	7.48323e-05	0.430905	Serine hydroxymethyltransferase, mitochondrial OS=Mus musculus OX=10090 GN=Shmt2 PE=1 SV=1; Additional IDs concatenated into MaxParsimony group: G3UZ26, G3UYY1
P49813	0.002335	4.54268e-06	1.06274e-05	0.427452	Tropomodulin-1 OS=Mus musculus OX=10090 GN=Tmod1 PE=1 SV=2
Q91ZJ9	0.0190714	3.39376e-05	8.02357e-05	0.422974	Hyaluronidase-1 OS=Mus musculus OX=10090 GN=Hyal1 PE=1 SV=3; Additional IDs concatenated into MaxParsimony group: D3YXU8
Q99JI4	0.00231885	3.99182e-05	9.68784e-05	0.412045	26S proteasome non-ATPase regulatory subunit 6 OS=Mus musculus OX=10090 GN=Psmd6 PE=1 SV=1; Additional IDs concatenated into MaxParsimony group: A0A286YDW8
Q9R087	0.0253965	8.5725e-06	2.09888e-05	0.408432	Glypican-6 OS=Mus musculus OX=10090 GN=Gpc6 PE=1 SV=1
P57716	0.00117527	1.61181e-05	3.94939e-05	0.408117	Nicastrin OS=Mus musculus OX=10090 GN=Ncstn PE=1 SV=3
O35375	0.00160487	2.04198e-05	5.03326e-05	0.405697	Neuropilin-2 OS=Mus musculus OX=10090 GN=Nrp2 PE=1 SV=2
Q9JLV5	0.0160159	5.42588e-06	1.3377e-05	0.405613	Cullin-3 OS=Mus musculus OX=10090 GN=Cul3 PE=1 SV=1; Additional IDs concatenated into MaxParsimony group: E9Q4T8, F6ZZK0, F6R0N8
Q9Z0M5	0.0250124	5.22979e-05	0.000129652	0.403372	Lysosomal acid lipase/cholesteryl ester hydrolase OS=Mus musculus OX=10090 GN=Lipa PE=1 SV=2
A0A0R4J138	0.00803227	4.85683e-05	0.000122068	0.397878	Arylsulfatase B OS=Mus musculus OX=10090 GN=Arsb PE=1 SV=1; Additional IDs concatenated into MaxParsimony group: P50429
Q68FL6	0.022562	8.76219e-06	2.21668e-05	0.395285	Methionine--tRNA ligase, cytoplasmic OS=Mus musculus OX=10090 GN=Mars PE=1 SV=1; Additional IDs concatenated into MaxParsimony group: E9QB02, F6W0G8
Q04519	0.00152929	4.19775e-05	0.000107525	0.390399	Sphingomyelin phosphodiesterase OS=Mus musculus OX=10090 GN=Smpd1 PE=1 SV=2
F8VQL0	0.000503568	2.92379e-05	7.67997e-05	0.380703	Hepatocyte growth factor receptor OS=Mus musculus OX=10090 GN=Met PE=1 SV=1; Additional IDs concatenated into MaxParsimony group: P16056, F6X333
Q9JJ28	0.000786555	9.75695e-06	2.56649e-05	0.380168	Protein flightless-1 homolog OS=Mus musculus OX=10090 GN=Flii PE=1 SV=1
Q80UW2	0.00180307	1.79672e-05	4.76591e-05	0.376995	F-box only protein 2 OS=Mus musculus OX=10090 GN=Fbxo2 PE=1 SV=1
A0A0G2JGP4	0.0237003	1.18516e-05	3.16997e-05	0.373872	GTPase NRas (Fragment) OS=Mus musculus OX=10090 GN=Nras PE=1 SV=1
Q64695	0.00532393	2.92786e-05	7.86347e-05	0.372338	Endothelial protein C receptor OS=Mus musculus OX=10090 GN=Procr PE=1 SV=3; Additional IDs concatenated into MaxParsimony group: A2AUV5
P20060	0.0101106	3.47683e-05	9.4583e-05	0.367596	Beta-hexosaminidase subunit beta OS=Mus musculus OX=10090 GN=Hexb PE=1 SV=2
P70158	0.00187873	3.49541e-05	9.54263e-05	0.366294	Acid sphingomyelinase-like phosphodiesterase 3a OS=Mus musculus OX=10090 GN=Smpdl3a PE=1 SV=2
O55042	0.00456923	2.47853e-05	6.80499e-05	0.364222	Alpha-synuclein OS=Mus musculus OX=10090 GN=Snca PE=1 SV=2
A0A0R4J2B2	0.0298257	2.0354e-05	5.668e-05	0.359103	BTB/POZ domain-containing protein KCTD12 OS=Mus musculus OX=10090 GN=Kctd12 PE=1 SV=1; Additional IDs concatenated into MaxParsimony group: Q6WVG3, Q50H33, Q5DTY9, Q8C7J6
Q9JJ00	0.0135732	3.38237e-05	9.43779e-05	0.358386	Phospholipid scramblase 1 OS=Mus musculus OX=10090 GN=Plscr1 PE=1 SV=1
P32921	0.00118691	2.27732e-05	6.4279e-05	0.354287	Tryptophan--tRNA ligase, cytoplasmic OS=Mus musculus OX=10090 GN=Wars PE=1 SV=2
B7ZN28	0.0344904	1.47266e-05	4.20475e-05	0.350238	Papilin OS=Mus musculus OX=10090 GN=Papln PE=1 SV=1; Additional IDs concatenated into MaxParsimony group: Q9EPX2
B0V2N1	0.0344648	2.49799e-06	7.25376e-06	0.344372	Receptor-type tyrosine-protein phosphatase S OS=Mus musculus OX=10090 GN=Ptprs PE=1 SV=1; Additional IDs concatenated into MaxParsimony group: A0A286YDF6, A0A286YDS2
P09671	0.000643578	3.20926e-05	9.55778e-05	0.335775	Superoxide dismutase [Mn], mitochondrial OS=Mus musculus OX=10090 GN=Sod2 PE=1 SV=3; Additional IDs concatenated into MaxParsimony group: A0A3B2WBF0
Q91V41	0.00331229	3.01244e-05	8.99886e-05	0.334758	Ras-related protein Rab-14 OS=Mus musculus OX=10090 GN=Rab14 PE=1 SV=3; Additional IDs concatenated into MaxParsimony group: Q50HX3, A0A2R8VHW9
E9Q9E1	0.000397931	6.17428e-06	1.86707e-05	0.330694	Eukaryotic translation initiation factor 4 gamma 1 OS=Mus musculus OX=10090 GN=Eif4g1 PE=1 SV=1
P14873	0.000116141	2.29538e-06	7.08932e-06	0.32378	Microtubule-associated protein 1B OS=Mus musculus OX=10090 GN=Map1b PE=1 SV=2; Additional IDs concatenated into MaxParsimony group: A2ARP8, Q9QYR6
Q9R1E6	0.0120161	1.02515e-05	3.16684e-05	0.323714	Ectonucleotide pyrophosphatase/phosphodiesterase family member 2 OS=Mus musculus OX=10090 GN=Enpp2 PE=1 SV=3; Additional IDs concatenated into MaxParsimony group: G3UXY9
Q6PE80	0.00781404	3.40714e-06	1.09174e-05	0.312083	Axl protein OS=Mus musculus OX=10090 GN=Axl PE=1 SV=1
Q3UPL0	0.00717742	3.98055e-06	1.30014e-05	0.306163	Protein transport protein Sec31A OS=Mus musculus OX=10090 GN=Sec31a PE=1 SV=2; Additional IDs concatenated into MaxParsimony group: S4R2A9, S4R256, S4R1T5, S4R192
Q8C0E2	0.0213021	9.08497e-06	2.98155e-05	0.304706	Vacuolar protein sorting-associated protein 26B OS=Mus musculus OX=10090 GN=Vps26b PE=1 SV=1
Q8QZT1	0.0104078	2.06391e-05	6.82531e-05	0.30239	Acetyl-CoA acetyltransferase, mitochondrial OS=Mus musculus OX=10090 GN=Acat1 PE=1 SV=1
Q9JHW2	0.0164558	1.72916e-05	5.79315e-05	0.298484	Omega-amidase NIT2 OS=Mus musculus OX=10090 GN=Nit2 PE=1 SV=1; Additional IDs concatenated into MaxParsimony group: A0A338P6G0, A0A338P7A1
Q64337	0.0179418	2.41345e-06	8.10917e-06	0.29762	Sequestosome-1 OS=Mus musculus OX=10090 GN=Sqstm1 PE=1 SV=1
O35657	0.0178461	2.04357e-05	6.93696e-05	0.294591	Sialidase-1 OS=Mus musculus OX=10090 GN=Neu1 PE=1 SV=1
Q9CQV6	0.000325415	2.20016e-05	7.5099e-05	0.292968	Microtubule-associated proteins 1A/1B light chain 3B OS=Mus musculus OX=10090 GN=Map1lc3b PE=1 SV=3; Additional IDs concatenated into MaxParsimony group: Q91VR7
P51863	0.000367601	2.51204e-05	8.64316e-05	0.290639	V-type proton ATPase subunit d 1 OS=Mus musculus OX=10090 GN=Atp6v0d1 PE=1 SV=2
A0A0R4J092	0.00105659	2.10735e-05	7.4421e-05	0.283165	Beta-mannosidase OS=Mus musculus OX=10090 GN=Manba PE=1 SV=1
Q8VEB4	0.00314193	8.20899e-06	2.92214e-05	0.280924	Group XV phospholipase A2 OS=Mus musculus OX=10090 GN=Pla2g15 PE=1 SV=1; Additional IDs concatenated into MaxParsimony group: A0A1D5RLZ5
Q99L13	0.000678975	1.25024e-05	4.48415e-05	0.278814	3-hydroxyisobutyrate dehydrogenase, mitochondrial OS=Mus musculus OX=10090 GN=Hibadh PE=1 SV=1
Q62167	0.0186605	6.83678e-06	2.4873e-05	0.274868	ATP-dependent RNA helicase DDX3X OS=Mus musculus OX=10090 GN=Ddx3x PE=1 SV=3; Additional IDs concatenated into MaxParsimony group: P16381, Q62095
Q62179	0.027281	1.02969e-05	3.74681e-05	0.274818	Semaphorin-4B OS=Mus musculus OX=10090 GN=Sema4b PE=1 SV=2; Additional IDs concatenated into MaxParsimony group: Reverse_Q99MR3, Reverse_F8VQK4, Reverse_Q7TNL7, Reverse_H8YHW6
O35604	0.011427	4.13294e-06	1.52788e-05	0.270501	NPC intracellular cholesterol transporter 1 OS=Mus musculus OX=10090 GN=Npc1 PE=1 SV=2
Q99JY0	0.00357793	3.32236e-06	1.23315e-05	0.269422	Trifunctional enzyme subunit beta, mitochondrial OS=Mus musculus OX=10090 GN=Hadhb PE=1 SV=1; Additional IDs concatenated into MaxParsimony group: D3YXU1
P32507	0.0438521	1.08245e-05	4.03334e-05	0.268375	Nectin-2 OS=Mus musculus OX=10090 GN=Nectin2 PE=1 SV=2
Q91VH2	0.0417957	3.35977e-06	1.26127e-05	0.266381	Sorting nexin-9 OS=Mus musculus OX=10090 GN=Snx9 PE=1 SV=1
G3X9T7	0.00946299	3.25184e-05	0.000122518	0.265417	Galectin OS=Mus musculus OX=10090 GN=Lgals9 PE=1 SV=1; Additional IDs concatenated into MaxParsimony group: O08573, B1AQR8
Q91XX7	0.0297201	5.2755e-06	1.99108e-05	0.264956	Protocadherin gamma B2 OS=Mus musculus OX=10090 GN=Pcdhgb2 PE=1 SV=1; Additional IDs concatenated into MaxParsimony group: Q91XX8
O35405	0.00267868	2.29516e-05	8.72866e-05	0.262946	Phospholipase D3 OS=Mus musculus OX=10090 GN=Pld3 PE=1 SV=1
Q6P5H2	0.0452485	1.71829e-06	6.67616e-06	0.257376	Nestin OS=Mus musculus OX=10090 GN=Nes PE=1 SV=1
Q8R5L1	0.0122312	5.07623e-06	1.9808e-05	0.256271	Complement component 1 Q subcomponent-binding protein, mitochondrial OS=Mus musculus OX=10090 GN=C1qbp PE=1 SV=1; Additional IDs concatenated into MaxParsimony group: O35658
Q8K1J6	0.02661	1.70137e-05	6.79181e-05	0.250503	CCA tRNA nucleotidyltransferase 1, mitochondrial OS=Mus musculus OX=10090 GN=Trnt1 PE=1 SV=1; Additional IDs concatenated into MaxParsimony group: A0A0N4SUW4, A0A0N4SV41
Q9Z2I8	0.00506047	1.53092e-05	6.23161e-05	0.245669	Succinate--CoA ligase [GDP-forming] subunit beta, mitochondrial OS=Mus musculus OX=10090 GN=Suclg2 PE=1 SV=3
Q9JM58	0.0407178	3.29042e-06	1.34183e-05	0.245219	Cytokine receptor-like factor 1 OS=Mus musculus OX=10090 GN=Crlf1 PE=1 SV=1; Additional IDs concatenated into MaxParsimony group: F6T1W4
Q99KR8	0.00333356	1.18685e-05	5.05702e-05	0.234694	Plasma alpha-L-fucosidase OS=Mus musculus OX=10090 GN=Fuca2 PE=1 SV=1; Additional IDs concatenated into MaxParsimony group: D3YVV4
Q91Z53	0.000199597	1.63038e-05	6.97146e-05	0.233865	Glyoxylate reductase/hydroxypyruvate reductase OS=Mus musculus OX=10090 GN=Grhpr PE=1 SV=1; Additional IDs concatenated into MaxParsimony group: D6REG4, B1AXQ0
A2AFG8	0.000255889	9.81634e-06	4.42181e-05	0.221998	Neural cell adhesion molecule L1 OS=Mus musculus OX=10090 GN=L1cam PE=1 SV=1
P51660	0.0229385	7.06035e-06	3.43887e-05	0.20531	Peroxisomal multifunctional enzyme type 2 OS=Mus musculus OX=10090 GN=Hsd17b4 PE=1 SV=3
P18406	0.0274779	1.47979e-05	7.43869e-05	0.198931	CCN family member 1 OS=Mus musculus OX=10090 GN=Ccn1 PE=1 SV=1
P57746	0.0185536	1.06529e-05	5.37869e-05	0.198057	V-type proton ATPase subunit D OS=Mus musculus OX=10090 GN=Atp6v1d PE=1 SV=1
P27046	0.00951271	8.63444e-06	4.54997e-05	0.189769	Alpha-mannosidase 2 OS=Mus musculus OX=10090 GN=Man2a1 PE=1 SV=2
Q8BM72	0.000338726	1.56354e-05	8.47262e-05	0.184541	Heat shock 70 kDa protein 13 OS=Mus musculus OX=10090 GN=Hspa13 PE=1 SV=1
Q9EQG7	0.000531027	3.86984e-06	2.2908e-05	0.168929	Ectonucleotide pyrophosphatase/phosphodiesterase family member 5 OS=Mus musculus OX=10090 GN=Enpp5 PE=1 SV=3
Q11136	7.30993e-05	1.2065e-05	7.18063e-05	0.168021	Xaa-Pro dipeptidase OS=Mus musculus OX=10090 GN=Pepd PE=1 SV=3
Q61001	0.0112353	2.01324e-06	1.27016e-05	0.158503	Laminin subunit alpha-5 OS=Mus musculus OX=10090 GN=Lama5 PE=1 SV=4
Q3UPI1	0.0126724	7.99929e-06	5.47001e-05	0.146239	Golgi-associated kinase 1B OS=Mus musculus OX=10090 GN=GaskbB PE=2 SV=1
O55100	0.0311231	1.07533e-05	7.78148e-05	0.138191	Synaptogyrin-1 OS=Mus musculus OX=10090 GN=Syngr1 PE=1 SV=2
Q91XV3	0.0230515	3.29214e-06	2.42611e-05	0.135696	Brain acid soluble protein 1 OS=Mus musculus OX=10090 GN=Basp1 PE=1 SV=3
Q61292	0.0158982	6.11084e-06	4.62311e-05	0.13218	Laminin subunit beta-2 OS=Mus musculus OX=10090 GN=Lamb2 PE=1 SV=2
E9Q1W0	0.0167116	1.08307e-05	9.45887e-05	0.114503	Calcium/calmodulin-dependent protein kinase type II subunit delta OS=Mus musculus OX=10090 GN=Camk2d PE=1 SV=2
A0A0R4J008	0.00273361	1.23298e-05	0.00012588	0.0979488	Histone deacetylase OS=Mus musculus OX=10090 GN=Hdac2 PE=1 SV=1

## Sheet: 2_List proteins inc shMfn1TMZ
List Tfold increased in shMfn1 TMZ		List Venn exclusive in shMfn1 TMZ		Final list Venn+Tfold
A0A2R8VHP3		D3YXG0		A0A2R8VHP3
Q6IFX2		Q8K298		Q6IFX2
Q3UV17		Q8CC35		Q3UV17
O89086		Q62189		O89086
Q61881		Q9JK53		Q61881
P63158		Q91VW3		P63158
A0A1Y7VJ48		D3YXK2		A0A1Y7VJ48
Q99K48		E9Q6R3		Q99K48
Q9DAW9		A0A494BBI6		Q9DAW9
P50518		Q8BTZ7		P50518
P52760		A2ATU9		P52760
P62320		O09172		P62320
Q9ERK4		A0A0R4J0J8		Q9ERK4
E9Q5J9		P08905		E9Q5J9
G5E8R2		Q3UJB0		G5E8R2
P63276		P14901		P63276
D3Z2H9		G3UYV4		D3Z2H9
P58771		Q9ERE7		P58771
P51859		Q9CX86		P51859
Q62009		Q9CZT5		Q62009
E9Q7Q3		P58871		E9Q7Q3
Q9DBD0		A2AKB4		Q9DBD0
F7C9H0		Q6Y685		F7C9H0
V9GXK0		G3X8R2		V9GXK0
P17918		Q8CGF7		P17918
Q7TQE2		Q9CQI7		Q7TQE2
Q61147		Q9D0W5		Q61147
P54728		Q99J36		P54728
D3Z7R6		Q8BTI8		D3Z7R6
Q9JKR6		A0A0A0MQF5		Q9JKR6
O35381		Q3TUA9		O35381
A2BGI8		Q61686		A2BGI8
Q9CXW3		Q9Z222		Q9CXW3
A0A498WGD8		Q3TM89		A0A498WGD8
Q93092		Q9CW03		Q93092
Q64727		P21279		Q64727
Q61166		Q9DAV6		Q61166
B2M1R6		P07742		B2M1R6
A2AE91		S4R2J9		A2AE91
A0A2I3BRL8		Q61335		A0A2I3BRL8
F6WHQ7		E9PWJ7		F6WHQ7
Q64152		A0A140T8R4		Q64152
Q8VDW0		P11440		Q8VDW0
Q61937		P11672		Q61937
Q9DCH4		P11031		Q9DCH4
Q9Z1N5				Q9Z1N5
P15626				P15626
Q99L47				Q99L47
O88958				O88958
Q9D1Q6				Q9D1Q6
Q64475				Q64475
Q76MZ3				Q76MZ3
P10649				P10649
Q61753				Q61753
Q9WVH9				Q9WVH9
P11679				P11679
Q08879				Q08879
Q9DAR7				Q9DAR7
Q8K183				Q8K183
P27773				P27773
Q9Z2X1				Q9Z2X1
P40142				P40142
O88544				O88544
A0A1W2P756				A0A1W2P756
Q6GT24				Q6GT24
Q9R1P4				Q9R1P4
P70168				P70168
				D3YXG0
				Q8K298
				Q8CC35
				Q62189
				Q9JK53
				Q91VW3
				D3YXK2
				E9Q6R3
				A0A494BBI6
				Q8BTZ7
				A2ATU9
				O09172
				A0A0R4J0J8
				P08905
				Q3UJB0
				P14901
				G3UYV4
				Q9ERE7
				Q9CX86
				Q9CZT5
				P58871
				A2AKB4
				Q6Y685
				G3X8R2
				Q8CGF7
				Q9CQI7
				Q9D0W5
				Q99J36
				Q8BTI8
				A0A0A0MQF5
				Q3TUA9
				Q61686
				Q9Z222
				Q3TM89
				Q9CW03
				P21279
				Q9DAV6
				P07742
				S4R2J9
				Q61335
				E9PWJ7
				A0A140T8R4
				P11440
				P11672
				P11031

## Sheet: 3_List proteins inc shScrTMZ
List Tfold increased in shScr TMZ		List Venn exclusive in shScr TMZ		Final list Venn+Tfold
P05063		Q00651		P05063
Q9CZD3		Q3UZ09		Q9CZD3
P48036		Q9CQA3		P48036
Q920A5		Q6Q899		Q920A5
Q9D0F9		O08747		Q9D0F9
Q8CI94		F8VPU6		Q8CI94
Q9D358		E9Q800		Q9D358
A0A0J9YUJ8		Q9JKK7		A0A0J9YUJ8
K3W4S6		Q8VCT3		K3W4S6
P18242		Q99K94		P18242
P70296		Q3V3R1		P70296
Q9Z2L6		Q99JT9		Q9Z2L6
P17751		Q9WTR5		P17751
Q9Z1Q5		Q9D906		Q9Z1Q5
P17183		Q9CQW9		P17183
O88968		B1AWD8		O88968
P20152		Q61187		P20152
Q8R4G6		A0A0G2JDE3		Q8R4G6
P16546		P70206		P16546
P50516		Q9JM14		P50516
A3KGU5		Q5SVR0		A3KGU5
Q9D1B1		P97384		Q9D1B1
B2M1R7		Q64151		B2M1R7
Q9CZB2		P67778		Q9CZB2
Q9QUM9		Q9CR95		Q9QUM9
G5E895		Q80U72		G5E895
P06745		A2AJK8		P06745
Q68FD5		F7ACR9		Q68FD5
P13020		Q8CGK3		P13020
A0A0R4J117		Q9D071		A0A0R4J117
H7BWZ3		Q62093		H7BWZ3
Q8R2Y2		Q8BMG0		Q8R2Y2
P10404		Q91VK4		P10404
Q9WUU7		Q9CR51		Q9WUU7
O08810		O88587		O08810
P02469		Q8BK48		P02469
Q9JII6		P61971		Q9JII6
P18761		P99027		P18761
O70251		O35684		O70251
P30882		P97821		P30882
P61255		Q810B6		P61255
Q08761		Q9CQW2		Q08761
B1AQF4		Q80VB6		B1AQF4
O88668		Q3U5Q7		O88668
Q9CPU0		Q3UMW8		Q9CPU0
O54782		Q8R2Q8		O54782
Q8BFR4		Q9WVL3		Q8BFR4
A0A0R4J093		O89051		A0A0R4J093
P17710		Q8BGZ6		P17710
Q00493		O35566		Q00493
P07147		A0A1B0GT92		P07147
P63330		Q6A0A9		P63330
Q91ZJ5		Q9D051		Q91ZJ5
P08249		Q9DBF1		P08249
O08807		P24288		O08807
Q64191		Q08642		Q64191
P11370		P97333		P11370
Q9WU78		Q6PE15		Q9WU78
P12265		Q8BIJ6		P12265
P68040		Q9D2N9		P68040
O70439		P41731		O70439
P62814		A2A4K0		P62814
P05202		Q8CCH2		P05202
Q07797		Q8BIW1		Q07797
Q9D0K2		G5E891		Q9D0K2
Q8BND5		F8VPK0		Q8BND5
O09159		D3Z3I3		O09159
Q61398		Q91WC0		Q61398
Q9CZU6		Q9JLI0		Q9CZU6
P63168		Q8CHW4		P63168
Q9CYN9		D3Z0B9		Q9CYN9
Q8VDN2		Q8VCH0		Q8VDN2
P06801		E9QAQ5		P06801
Q8K4Z3		F6TN03		Q8K4Z3
P17439		F7ADQ2		P17439
Q9CZC8		Q3TH73		Q9CZC8
P01887		Q9Z0F8		P01887
Q63961		Q3TSR0		Q63961
P62082		Q8BRF7		P62082
O88325		G3X9I1		O88325
O35608		P39447		O35608
P97857		Q922V4		P97857
P29812		E0CY98		P29812
Q64433		Q91XA2		Q64433
P98064		Q8VEM8		P98064
P12850		E9Q6R7		P12850
A0A0A6YXF6		Q9CQ22		A0A0A6YXF6
Q9CQI3		P60521		Q9CQI3
Q99KI0		Q9CXU9		Q99KI0
Q9R0E1		O88851		Q9R0E1
G3X8T3		Q80ZX0		G3X8T3
P17047		D3YVS7		P17047
A0A0J9YKD4		D3Z783		A0A0J9YKD4
P17563		Q9D9V3		P17563
D3YYN7		K3W4T3		D3YYN7
P54071		A0A1B0GX27		P54071
P97927		F8VQA4		P97927
P21180		D3Z187		P21180
P29416		P54731		P29416
Q3UE92		Q9EPC1		Q3UE92
P12032		P84089		P12032
G5E850		Q8JZK9		G5E850
P05201		Q9D7H3		P05201
P35564		Q8BWP8		P35564
P40240		Q8JZV7		P40240
P38647		Q91VH6		P38647
P01942		Q8BGB7		P01942
P70699		D3Z636		P70699
P51910		E9Q7T7		P51910
Q8R2K3		Q9DC50		Q8R2K3
Q8R4V4		E9Q4P1		Q8R4V4
Q91VI7		Q63829		Q91VI7
Q9EQ08		Q9ERI2		Q9EQ08
Q9R0P9		Q9JKW0		Q9R0P9
P0DP27		E9Q264		P0DP27
P50428		P15535		P50428
Q8R422		Q8K411		Q8R422
Q61112		Q8K0D5		Q61112
P21956		A0A1Y7VK66		P21956
Q9DCV7		Q8C166		Q9DCV7
Q8CG16		Q99KR7		Q8CG16
P35762		Q91Z83		P35762
Q9WV54				Q9WV54
P14426				P14426
Q9R0Q7				Q9R0Q7
Q9EPL2				Q9EPL2
P20108				P20108
Q9D379				Q9D379
P23780				P23780
P56391				P56391
Q8HWB2				Q8HWB2
P29758				P29758
Q9ET22				Q9ET22
P14824				P14824
P01899				P01899
P61290				P61290
P42125				P42125
P12815				P12815
P97429				P97429
Q9ESY9				Q9ESY9
Q9Z0L8				Q9Z0L8
Q9JKX6				Q9JKX6
Q9CPX4				Q9CPX4
Q9Z2N8				Q9Z2N8
Q9R0B9				Q9R0B9
E0CYJ0				E0CYJ0
P09528				P09528
				Q00651
				Q3UZ09
				Q9CQA3
				Q6Q899
				O08747
				F8VPU6
				E9Q800
				Q9JKK7
				Q8VCT3
				Q99K94
				Q3V3R1
				Q99JT9
				Q9WTR5
				Q9D906
				Q9CQW9
				B1AWD8
				Q61187
				A0A0G2JDE3
				P70206
				Q9JM14
				Q5SVR0
				P97384
				Q64151
				P67778
				Q9CR95
				Q80U72
				A2AJK8
				F7ACR9
				Q8CGK3
				Q9D071
				Q62093
				Q8BMG0
				Q91VK4
				Q9CR51
				O88587
				Q8BK48
				P61971
				P99027
				O35684
				P97821
				Q810B6
				Q9CQW2
				Q80VB6
				Q3U5Q7
				Q3UMW8
				Q8R2Q8
				Q9WVL3
				O89051
				Q8BGZ6
				O35566
				A0A1B0GT92
				Q6A0A9
				Q9D051
				Q9DBF1
				P24288
				Q08642
				P97333
				Q6PE15
				Q8BIJ6
				Q9D2N9
				P41731
				A2A4K0
				Q8CCH2
				Q8BIW1
				G5E891
				F8VPK0
				D3Z3I3
				Q91WC0
				Q9JLI0
				Q8CHW4
				D3Z0B9
				Q8VCH0
				E9QAQ5
				F6TN03
				F7ADQ2
				Q3TH73
				Q9Z0F8
				Q3TSR0
				Q8BRF7
				G3X9I1
				P39447
				Q922V4
				E0CY98
				Q91XA2
				Q8VEM8
				E9Q6R7
				Q9CQ22
				P60521
				Q9CXU9
				O88851
				Q80ZX0
				D3YVS7
				D3Z783
				Q9D9V3
				K3W4T3
				A0A1B0GX27
				F8VQA4
				D3Z187
				P54731
				Q9EPC1
				P84089
				Q8JZK9
				Q9D7H3
				Q8BWP8
				Q8JZV7
				Q91VH6
				Q8BGB7
				D3Z636
				E9Q7T7
				Q9DC50
				E9Q4P1
				Q63829
				Q9ERI2
				Q9JKW0
				E9Q264
				P15535
				Q8K411
				Q8K0D5
				A0A1Y7VK66
				Q8C166
				Q99KR7
				Q91Z83

## Sheet: 4_List genes inc shMfn1TMZ
From	Entry	Entry Name	Protein names	Gene Names (primary)
A0A2R8VHP3	A0A2R8VHP3	A0A2R8VHP3_MOUSE	Predicted pseudogene 5478	Gm5478
Q6IFX2	Q6IFX2	K1C42_MOUSE	Keratin, type I cytoskeletal 42 (Cytokeratin-42) (CK-42) (Keratin-17n) (Keratin-42) (K42) (Type I keratin Ka22)	Krt42
Q3UV17	Q3UV17	K22O_MOUSE	Keratin, type II cytoskeletal 2 oral (Keratin-76) (K76) (Type-II keratin Kb9)	Krt76
O89086	O89086	RBM3_MOUSE	RNA-binding protein 3 (RNA-binding motif protein 3)	Rbm3
Q61881	Q61881	MCM7_MOUSE	DNA replication licensing factor MCM7 (EC 3.6.4.12) (CDC47 homolog)	Mcm7
P63158	P63158	HMGB1_MOUSE	High mobility group protein B1 (High mobility group protein 1) (HMG-1)	Hmgb1
A0A1Y7VJ48	A0A1Y7VJ48	A0A1Y7VJ48_MOUSE	Tubulin-specific chaperone A	Tbca
Q99K48	Q99K48	NONO_MOUSE	Non-POU domain-containing octamer-binding protein (NonO protein)	Nono
Q9DAW9	Q9DAW9	CNN3_MOUSE	Calponin-3 (Calponin, acidic isoform)	Cnn3
P50518	P50518	VATE1_MOUSE	V-type proton ATPase subunit E 1 (V-ATPase subunit E 1) (V-ATPase 31 kDa subunit) (p31) (Vacuolar proton pump subunit E 1)	Atp6v1e1
P52760	P52760	RIDA_MOUSE	2-iminobutanoate/2-iminopropanoate deaminase (EC 3.5.99.10) (Heat-responsive protein 12) (Reactive intermediate imine deaminase A homolog) (Translation inhibitor L-PSP ribonuclease)	Rida
P62320	P62320	SMD3_MOUSE	Small nuclear ribonucleoprotein Sm D3 (Sm-D3) (snRNP core protein D3)	Snrpd3
Q9ERK4	Q9ERK4	XPO2_MOUSE	Exportin-2 (Exp2) (Chromosome segregation 1-like protein) (Importin-alpha re-exporter)	Cse1l
E9Q5J9	E9Q5J9	E9Q5J9_MOUSE	Tropomyosin 3, gamma	Tpm3
G5E8R2	G5E8R2	G5E8R2_MOUSE	Tropomyosin 1, alpha	Tpm1
P63276	P63276	RS17_MOUSE	40S ribosomal protein S17	Rps17
D3Z2H9	D3Z2H9	D3Z2H9_MOUSE	Tropomyosin 3, related sequence 7	Tpm3-rs7
P58771	P58771	TPM1_MOUSE	Tropomyosin alpha-1 chain (Alpha-tropomyosin) (Tropomyosin-1)	Tpm1
P51859	P51859	HDGF_MOUSE	Hepatoma-derived growth factor (HDGF)	Hdgf
Q62009	Q62009	POSTN_MOUSE	Periostin (PN) (Osteoblast-specific factor 2) (OSF-2)	Postn
E9Q7Q3	E9Q7Q3	E9Q7Q3_MOUSE	Tropomyosin 3, gamma	Tpm3
Q9DBD0	Q9DBD0	ICA_MOUSE	Inhibitor of carbonic anhydrase	Ica
F7C9H0	F7C9H0	F7C9H0_MOUSE	Periostin, osteoblast specific factor	Postn
P17918	P17918	PCNA_MOUSE	Proliferating cell nuclear antigen (PCNA) (Cyclin)	Pcna
Q7TQE2	Q7TQE2	Q7TQE2_MOUSE	Zyx protein (Zyxin)	Zyx
Q61147	Q61147	CERU_MOUSE	Ceruloplasmin (EC 1.16.3.1) (Ferroxidase)	Cp
P54728	P54728	RD23B_MOUSE	UV excision repair protein RAD23 homolog B (HR23B) (mHR23B) (XP-C repair-complementing complex 58 kDa protein) (p58)	Rad23b
D3Z7R6	D3Z7R6	D3Z7R6_MOUSE	Calponin	Cnn2
Q9JKR6	Q9JKR6	HYOU1_MOUSE	Hypoxia up-regulated protein 1 (GRP-170) (140 kDa Ca(2+)-binding protein) (CBP-140)	Hyou1
O35381	O35381	AN32A_MOUSE	Acidic leucine-rich nuclear phosphoprotein 32 family member A (Acidic nuclear phosphoprotein pp32) (Leucine-rich acidic nuclear protein) (LANP) (Potent heat-stable protein phosphatase 2A inhibitor I1PP2A)	Anp32a
A2BGI8	A2BGI8	A2BGI8_MOUSE	Peptidyl-prolyl cis-trans isomerase (PPIase) (EC 5.2.1.8)	Ppih
Q9CXW3	Q9CXW3	CYBP_MOUSE	Calcyclin-binding protein (CacyBP) (Siah-interacting protein)	Cacybp
A0A498WGD8	A0A498WGD8	A0A498WGD8_MOUSE	Thioredoxin-like 1	Txnl1
Q93092	Q93092	TALDO_MOUSE	Transaldolase (EC 2.2.1.2)	Taldo1
Q64727	Q64727	VINC_MOUSE	Vinculin (Metavinculin)	Vcl
Q61166	Q61166	MARE1_MOUSE	Microtubule-associated protein RP/EB family member 1 (APC-binding protein EB1) (End-binding protein 1) (EB1)	Mapre1
B2M1R6	B2M1R6	B2M1R6_MOUSE	Heterogeneous nuclear ribonucleoprotein K	Hnrnpk
A2AE91	A2AE91	A2AE91_MOUSE	glutathione transferase (EC 2.5.1.18)	Gstm4
A0A2I3BRL8	A0A2I3BRL8	A0A2I3BRL8_MOUSE	Predicted gene 7324	Gm7324
F6WHQ7	F6WHQ7	F6WHQ7_MOUSE	Glutathione S-transferase, mu 1	Gstm1
Q64152	Q64152	BTF3_MOUSE	Transcription factor BTF3 (Nascent polypeptide-associated complex subunit beta) (NAC-beta) (RNA polymerase B transcription factor 3)	Btf3
Q8VDW0	Q8VDW0	DX39A_MOUSE	ATP-dependent RNA helicase DDX39A (EC 3.6.4.13) (DEAD box protein 39)	Ddx39a
Q61937	Q61937	NPM_MOUSE	Nucleophosmin (NPM) (Nucleolar phosphoprotein B23) (Nucleolar protein NO38) (Numatrin)	Npm1
Q9DCH4	Q9DCH4	EIF3F_MOUSE	Eukaryotic translation initiation factor 3 subunit F (eIF3f) (Deubiquitinating enzyme eIF3f) (EC 3.4.19.12) (Eukaryotic translation initiation factor 3 subunit 5) (eIF-3-epsilon) (eIF3 p47)	Eif3f
Q9Z1N5	Q9Z1N5	DX39B_MOUSE	Spliceosome RNA helicase Ddx39b (EC 3.6.4.13) (56 kDa U2AF65-associated protein) (DEAD box protein UAP56) (HLA-B-associated transcript 1 protein)	Ddx39b
P15626	P15626	GSTM2_MOUSE	Glutathione S-transferase Mu 2 (EC 2.5.1.18) (GST 5-5) (GST class-mu 2) (Glutathione S-transferase pmGT2)	Gstm2
Q99L47	Q99L47	F10A1_MOUSE	Hsc70-interacting protein (Hip) (Protein FAM10A1) (Protein ST13 homolog)	St13
O88958	O88958	GNPI1_MOUSE	Glucosamine-6-phosphate isomerase 1 (EC 3.5.99.6) (Glucosamine-6-phosphate deaminase 1) (GNPDA 1) (GlcN6P deaminase 1) (Oscillin)	Gnpda1
Q9D1Q6	Q9D1Q6	ERP44_MOUSE	Endoplasmic reticulum resident protein 44 (ER protein 44) (ERp44) (Thioredoxin domain-containing protein 4)	Erp44
Q64475	Q64475	H2B1B_MOUSE	Histone H2B type 1-B (H2B-clustered histone 3) (h2B-143)	H2bc3
Q76MZ3	Q76MZ3	2AAA_MOUSE	Serine/threonine-protein phosphatase 2A 65 kDa regulatory subunit A alpha isoform (PP2A subunit A isoform PR65-alpha) (PP2A subunit A isoform R1-alpha)	Ppp2r1a
P10649	P10649	GSTM1_MOUSE	Glutathione S-transferase Mu 1 (EC 2.5.1.18) (GST 1-1) (GST class-mu 1) (Glutathione S-transferase GT8.7) (pmGT10)	Gstm1
Q61753	Q61753	SERA_MOUSE	D-3-phosphoglycerate dehydrogenase (3-PGDH) (EC 1.1.1.95) (A10)	Phgdh
Q9WVH9	Q9WVH9	FBLN5_MOUSE	Fibulin-5 (FIBL-5) (Developmental arteries and neural crest EGF-like protein) (Dance)	Fbln5
P11679	P11679	K2C8_MOUSE	Keratin, type II cytoskeletal 8 (Cytokeratin endo A) (Cytokeratin-8) (CK-8) (Keratin-8) (K8) (Type-II keratin Kb8)	Krt8
Q08879	Q08879	FBLN1_MOUSE	Fibulin-1 (FIBL-1) (Basement-membrane protein 90) (BM-90)	Fbln1
Q9DAR7	Q9DAR7	DCPS_MOUSE	m7GpppX diphosphatase (EC 3.6.1.59) (DCS-1) (Decapping scavenger enzyme) (Hint-related 7meGMP-directed hydrolase) (Histidine triad nucleotide-binding protein 5) (Histidine triad protein member 5) (HINT-5) (Scavenger mRNA-decapping enzyme DcpS)	Dcps
Q8K183	Q8K183	PDXK_MOUSE	Pyridoxal kinase (EC 2.7.1.35) (Pyridoxine kinase)	Pdxk
P27773	P27773	PDIA3_MOUSE	Protein disulfide-isomerase A3 (EC 5.3.4.1) (58 kDa glucose-regulated protein) (58 kDa microsomal protein) (p58) (Disulfide isomerase ER-60) (Endoplasmic reticulum resident protein 57) (ER protein 57) (ERp57) (Endoplasmic reticulum resident protein 60) (ER protein 60) (ERp60)	Pdia3
Q9Z2X1	Q9Z2X1	HNRPF_MOUSE	Heterogeneous nuclear ribonucleoprotein F (hnRNP F) [Cleaved into: Heterogeneous nuclear ribonucleoprotein F, N-terminally processed]	Hnrnpf
P40142	P40142	TKT_MOUSE	Transketolase (TK) (EC 2.2.1.1) (P68)	Tkt
O88544	O88544	CSN4_MOUSE	COP9 signalosome complex subunit 4 (SGN4) (Signalosome subunit 4) (JAB1-containing signalosome subunit 4)	Cops4
A0A1W2P756	A0A1W2P756	A0A1W2P756_MOUSE	Mitochondrial import inner membrane translocase subunit	Timm13
Q6GT24	Q6GT24	Q6GT24_MOUSE	Peroxiredoxin-6 (EC 1.11.1.27)	Prdx6
Q9R1P4	Q9R1P4	PSA1_MOUSE	Proteasome subunit alpha type-1 (Macropain subunit C2) (Multicatalytic endopeptidase complex subunit C2) (Proteasome component C2) (Proteasome nu chain)	Psma1
P70168	P70168	IMB1_MOUSE	Importin subunit beta-1 (Karyopherin subunit beta-1) (Nuclear factor p97) (Pore targeting complex 97 kDa subunit) (PTAC97) (SCG)	Kpnb1
D3YXG0	D3YXG0	HMCN1_MOUSE	Hemicentin-1 (Fibulin-6) (FIBL-6)	Hmcn1
Q8K298	Q8K298	ANLN_MOUSE	Anillin	Anln
Q8CC35	Q8CC35	SYNPO_MOUSE	Synaptopodin	Synpo
Q62189	Q62189	SNRPA_MOUSE	U1 small nuclear ribonucleoprotein A (U1 snRNP A) (U1-A) (U1A)	Snrpa
Q9JK53	Q9JK53	PRELP_MOUSE	Prolargin (Proline-arginine-rich end leucine-rich repeat protein)	Prelp
Q91VW3	Q91VW3	SH3L3_MOUSE	SH3 domain-binding glutamic acid-rich-like protein 3	Sh3bgrl3
D3YXK2	D3YXK2	SAFB1_MOUSE	Scaffold attachment factor B1 (SAF-B1)	Safb
E9Q6R3	E9Q6R3	E9Q6R3_MOUSE	SEC22 homolog B, vesicle trafficking protein	Sec22b
A0A494BBI6	A0A494BBI6	A0A494BBI6_MOUSE	RING-type E3 ubiquitin transferase (EC 2.3.2.27)	Stub1
Q8BTZ7	Q8BTZ7	GMPPB_MOUSE	Mannose-1-phosphate guanyltransferase beta (EC 2.7.7.13) (GDP-mannose pyrophosphorylase B) (GTP-mannose-1-phosphate guanylyltransferase beta)	Gmppb
A2ATU9	A2ATU9	A2ATU9_MOUSE	Histone acetyltransferase type B catalytic subunit (EC 2.3.1.48)	Hat1
O09172	O09172	GSH0_MOUSE	Glutamate--cysteine ligase regulatory subunit (GCS light chain) (Gamma-ECS regulatory subunit) (Gamma-glutamylcysteine synthetase regulatory subunit) (Glutamate--cysteine ligase modifier subunit)	Gclm
A0A0R4J0J8	A0A0R4J0J8	A0A0R4J0J8_MOUSE	Cytospin-A	Specc1l
P08905	P08905	LYZ2_MOUSE	Lysozyme C-2 (EC 3.2.1.17) (1,4-beta-N-acetylmuramidase C) (Lysozyme C type M)	Lyz2
Q3UJB0	Q3UJB0	Q3UJB0_MOUSE	Splicing factor 3b, subunit 2	Sf3b2
P14901	P14901	HMOX1_MOUSE	Heme oxygenase 1 (HO-1) (EC 1.14.14.18) (P32 protein) [Cleaved into: Heme oxygenase 1 soluble form]	Hmox1
G3UYV4	G3UYV4	G3UYV4_MOUSE	Yes-associated protein 1	Yap1
Q9ERE7	Q9ERE7	MESD_MOUSE	LRP chaperone MESD (LDLR chaperone MESD) (Mesoderm development candidate 2) (Mesoderm development protein)	Mesd
Q9CX86	Q9CX86	ROA0_MOUSE	Heterogeneous nuclear ribonucleoprotein A0 (hnRNP A0)	Hnrnpa0
Q9CZT5	Q9CZT5	VASN_MOUSE	Vasorin (Protein slit-like 2)	Vasn
P58871	P58871	TB182_MOUSE	182 kDa tankyrase-1-binding protein	Tnks1bp1
A2AKB4	A2AKB4	FRPD1_MOUSE	FERM and PDZ domain-containing protein 1	Frmpd1
Q6Y685	Q6Y685	TACC1_MOUSE	Transforming acidic coiled-coil-containing protein 1	Tacc1
G3X8R2	G3X8R2	G3X8R2_MOUSE	Steroid receptor RNA activator 1	Sra1
Q8CGF7	Q8CGF7	TCRG1_MOUSE	Transcription elongation regulator 1 (Formin-binding protein 28) (FBP 28) (TATA box-binding protein-associated factor 2S) (Transcription factor CA150) (p144)	Tcerg1
Q9CQI7	Q9CQI7	RU2B_MOUSE	U2 small nuclear ribonucleoprotein B'' (U2 snRNP B'')	Snrpb2
Q9D0W5	Q9D0W5	PPIL1_MOUSE	Peptidyl-prolyl cis-trans isomerase-like 1 (PPIase) (EC 5.2.1.8) (Rotamase PPIL1)	Ppil1
Q99J36	Q99J36	THUM1_MOUSE	THUMP domain-containing protein 1	Thumpd1
Q8BTI8	Q8BTI8	SRRM2_MOUSE	Serine/arginine repetitive matrix protein 2	Srrm2
A0A0A0MQF5	A0A0A0MQF5	A0A0A0MQF5_MOUSE	ubiquitinyl hydrolase 1 (EC 3.4.19.12)	Otud6b
Q3TUA9	Q3TUA9	SG196_MOUSE	Protein O-mannose kinase (POMK) (EC 2.7.1.183) (Protein kinase-like protein SgK196) (Sugen kinase 196)	Pomk
Q61686	Q61686	CBX5_MOUSE	Chromobox protein homolog 5 (Heterochromatin protein 1 homolog alpha) (HP1 alpha)	Cbx5
Q9Z222	Q9Z222	B3GN2_MOUSE	N-acetyllactosaminide beta-1,3-N-acetylglucosaminyltransferase 2 (EC 2.4.1.149) (Beta-1,3-N-acetylglucosaminyltransferase 1) (BGnT-1) (Beta-1,3-Gn-T1) (Beta3Gn-T1) (Beta-1,3-galactosyltransferase 7) (Beta-1,3-GalTase 7) (Beta3Gal-T7) (Beta3GalT7) (b3Gal-T7) (Beta-3-Gx-T7) (UDP-Gal:beta-GlcNAc beta-1,3-galactosyltransferase 7) (UDP-GlcNAc:betaGal beta-1,3-N-acetylglucosaminyltransferase 2) (BGnT-2…	B3GNT2
Q3TM89	Q3TM89	Q3TM89_MOUSE	PEST proteolytic signal-containing nuclear protein	Pcnp
Q9CW03	Q9CW03	SMC3_MOUSE	Structural maintenance of chromosomes protein 3 (SMC protein 3) (SMC-3) (Basement membrane-associated chondroitin proteoglycan) (Bamacan) (Chondroitin sulfate proteoglycan 6) (Chromosome segregation protein SmcD) (Mad member-interacting protein 1)	Smc3
P21279	P21279	GNAQ_MOUSE	Guanine nucleotide-binding protein G(q) subunit alpha (Guanine nucleotide-binding protein alpha-q)	Gnaq
Q9DAV6	Q9DAV6	Q9DAV6_MOUSE	R86 (Serine (or cysteine) peptidase inhibitor, clade B, member 9b)	Serpinb9b
P07742	P07742	RIR1_MOUSE	Ribonucleoside-diphosphate reductase large subunit (EC 1.17.4.1) (Ribonucleoside-diphosphate reductase subunit M1) (Ribonucleotide reductase large subunit)	Rrm1
S4R2J9	S4R2J9	S4R2J9_MOUSE	Proline-rich coiled-coil 2C	Prrc2c
Q61335	Q61335	BAP31_MOUSE	B-cell receptor-associated protein 31 (BCR-associated protein 31) (Bap31) (p28)	Bcap31
E9PWJ7	E9PWJ7	E9PWJ7_MOUSE	ATP-binding cassette, sub-family A (ABC1), member 16	Abca16
A0A140T8R4	A0A140T8R4	A0A140T8R4_MOUSE	N-acetylglucosamine-1-phosphotransferase, gamma subunit	Gnptg
P11440	P11440	CDK1_MOUSE	Cyclin-dependent kinase 1 (CDK1) (EC 2.7.11.22) (EC 2.7.11.23) (Cell division control protein 2 homolog) (Cell division protein kinase 1) (p34 protein kinase)	Cdk1
P11672	P11672	NGAL_MOUSE	Neutrophil gelatinase-associated lipocalin (NGAL) (Lipocalin-2) (Oncogene 24p3) (24p3) (SV-40-induced 24p3 protein) (Siderocalin LCN2) (p25)	Lcn2
P11031	P11031	TCP4_MOUSE	Activated RNA polymerase II transcriptional coactivator p15 (Positive cofactor 4) (PC4) (SUB1 homolog) (Single-stranded DNA-binding protein p9) (p14)	Sub1

## Sheet: 5_List genes inc shScrTMZ
From	Entry	Entry Name	Protein names	Gene Names (primary)
P05063	P05063	ALDOC_MOUSE	Fructose-bisphosphate aldolase C (EC 4.1.2.13) (Aldolase 3) (Brain-type aldolase) (Scrapie-responsive protein 2) (Zebrin II)	Aldoc
Q9CZD3	Q9CZD3	GARS_MOUSE	Glycine--tRNA ligase (EC 6.1.1.14) (Diadenosine tetraphosphate synthetase) (Ap4A synthetase) (EC 2.7.7.-) (Glycyl-tRNA synthetase 1) (GlyRS)	Gars1
P48036	P48036	ANXA5_MOUSE	Annexin A5 (Anchorin CII) (Annexin V) (Annexin-5) (Calphobindin I) (CPB-I) (Endonexin II) (Lipocortin V) (Placental anticoagulant protein 4) (PP4) (Placental anticoagulant protein I) (PAP-I) (Thromboplastin inhibitor) (Vascular anticoagulant-alpha) (VAC-alpha)	Anxa5
Q920A5	Q920A5	RISC_MOUSE	Retinoid-inducible serine carboxypeptidase (EC 3.4.16.-) (Serine carboxypeptidase 1)	Scpep1
Q9D0F9	Q9D0F9	PGM1_MOUSE	Phosphoglucomutase-1 (PGM 1) (EC 5.4.2.2) (Glucose phosphomutase 1) (Phosphoglucomutase-2)	Pgm1
Q8CI94	Q8CI94	PYGB_MOUSE	Glycogen phosphorylase, brain form (EC 2.4.1.1)	Pygb
Q9D358	Q9D358	PPAC_MOUSE	Low molecular weight phosphotyrosine protein phosphatase (LMW-PTP) (LMW-PTPase) (EC 3.1.3.48) (Low molecular weight cytosolic acid phosphatase) (EC 3.1.3.2)	Acp1
A0A0J9YUJ8	A0A0J9YUJ8	A0A0J9YUJ8_MOUSE	Gelsolin (ADF) (Actin-depolymerizing factor)	Gsn
K3W4S6	K3W4S6	K3W4S6_MOUSE	Glycogenin	Gyg
P18242	P18242	CATD_MOUSE	Cathepsin D (EC 3.4.23.5)	Ctsd
P70296	P70296	PEBP1_MOUSE	Phosphatidylethanolamine-binding protein 1 (PEBP-1) (HCNPpp) [Cleaved into: Hippocampal cholinergic neurostimulating peptide (HCNP)]	Pebp1
Q9Z2L6	Q9Z2L6	MINP1_MOUSE	Multiple inositol polyphosphate phosphatase 1 (EC 3.1.3.62) (2,3-bisphosphoglycerate 3-phosphatase) (2,3-BPG phosphatase) (EC 3.1.3.80) (Inositol (1,3,4,5)-tetrakisphosphate 3-phosphatase) (Ins(1,3,4,5)P(4) 3-phosphatase)	Minpp1
P17751	P17751	TPIS_MOUSE	Triosephosphate isomerase (TIM) (EC 5.3.1.1) (Methylglyoxal synthase) (EC 4.2.3.3) (Triose-phosphate isomerase)	Tpi1
Q9Z1Q5	Q9Z1Q5	CLIC1_MOUSE	Chloride intracellular channel protein 1 (Nuclear chloride ion channel 27) (NCC27)	Clic1
P17183	P17183	ENOG_MOUSE	Gamma-enolase (EC 4.2.1.11) (2-phospho-D-glycerate hydro-lyase) (Enolase 2) (Neural enolase) (Neuron-specific enolase) (NSE)	Eno2
O88968	O88968	TCO2_MOUSE	Transcobalamin-2 (TC-2) (Transcobalamin II) (TC II) (TCII)	Tcn2
P20152	P20152	VIME_MOUSE	Vimentin	Vim
Q8R4G6	Q8R4G6	MGT5A_MOUSE	Alpha-1,6-mannosylglycoprotein 6-beta-N-acetylglucosaminyltransferase A (EC 2.4.1.155) (Alpha-mannoside beta-1,6-N-acetylglucosaminyltransferase) (GlcNAc-T V) (GNT-V) (Mannoside acetylglucosaminyltransferase 5) (N-acetylglucosaminyl-transferase V) [Cleaved into: Secreted alpha-1,6-mannosylglycoprotein 6-beta-N-acetylglucosaminyltransferase A (Secreted beta-1,6-N-acetylglucosaminyltransferase V) (…	Mgat5
P16546	P16546	SPTN1_MOUSE	Spectrin alpha chain, non-erythrocytic 1 (Alpha-II spectrin) (Fodrin alpha chain)	Sptan1
P50516	P50516	VATA_MOUSE	V-type proton ATPase catalytic subunit A (V-ATPase subunit A) (EC 7.1.2.2) (V-ATPase 69 kDa subunit) (Vacuolar proton pump subunit alpha)	Atp6v1a
A3KGU5	A3KGU5	A3KGU5_MOUSE	Spectrin alpha, non-erythrocytic 1	Sptan1
Q9D1B1	Q9D1B1	Q9D1B1_MOUSE	Cystatin E/M (Cystatin M/E)	Cst6
B2M1R7	B2M1R7	B2M1R7_MOUSE	Poly(RC) binding protein 2	Pcbp2
Q9CZB2	Q60696	PMEL_MOUSE	Melanocyte protein PMEL (Melanocyte protein Pmel 17) (Premelanosome protein) (Silver locus protein) [Cleaved into: M-alpha; M-beta]	Pmel
Q9QUM9	Q9QUM9	PSA6_MOUSE	Proteasome subunit alpha type-6 (Macropain iota chain) (Multicatalytic endopeptidase complex iota chain) (Proteasome iota chain)	Psma6
G5E895	G5E895	G5E895_MOUSE	Aldo-keto reductase family 1, member B10 (aldose reductase)	Akr1b10
P06745	P06745	G6PI_MOUSE	Glucose-6-phosphate isomerase (GPI) (EC 5.3.1.9) (Autocrine motility factor) (AMF) (Neuroleukin) (NLK) (Phosphoglucose isomerase) (PGI) (Phosphohexose isomerase) (PHI)	Gpi
Q68FD5	Q68FD5	CLH1_MOUSE	Clathrin heavy chain 1	Cltc
P13020	P13020	GELS_MOUSE	Gelsolin (Actin-depolymerizing factor) (ADF) (Brevin)	Gsn
A0A0R4J117	A0A0R4J117	A0A0R4J117_MOUSE	Immunoglobulin superfamily, member 8	Igsf8
H7BWZ3	H7BWZ3	H7BWZ3_MOUSE	Actin-related protein 2/3 complex subunit 3	Arpc3
Q8R2Y2	Q8R2Y2	MUC18_MOUSE	Cell surface glycoprotein MUC18 (Gicerin) (Melanoma cell adhesion molecule) (Melanoma-associated antigen MUC18) (CD antigen CD146)	Mcam
P10404	P10404	ENV1_MOUSE	MLV-related proviral Env polyprotein [Cleaved into: Surface protein (SU); Transmembrane protein (TM)]
Q9WUU7	Q9WUU7	CATZ_MOUSE	Cathepsin Z (EC 3.4.18.1)	Ctsz
O08810	O08810	U5S1_MOUSE	116 kDa U5 small nuclear ribonucleoprotein component (Elongation factor Tu GTP-binding domain-containing protein 2) (U5 snRNP-specific protein, 116 kDa) (U5-116 kDa)	Eftud2
P02469	P02469	LAMB1_MOUSE	Laminin subunit beta-1 (Laminin B1 chain) (Laminin-1 subunit beta) (Laminin-10 subunit beta) (Laminin-12 subunit beta) (Laminin-2 subunit beta) (Laminin-6 subunit beta) (Laminin-8 subunit beta)	Lamb1
Q9JII6	Q9JII6	AK1A1_MOUSE	Aldo-keto reductase family 1 member A1 (EC 1.1.1.2) (EC 1.1.1.33) (EC 1.1.1.372) (EC 1.1.1.54) (Alcohol dehydrogenase [NADP(+)]) (Aldehyde reductase) (Glucuronate reductase) (EC 1.1.1.19) (Glucuronolactone reductase) (EC 1.1.1.20)	Akr1a1
P18761	P18761	CAH6_MOUSE	Carbonic anhydrase 6 (EC 4.2.1.1) (Carbonate dehydratase VI) (Carbonic anhydrase VI) (CA-VI) (Salivary carbonic anhydrase) (Secreted carbonic anhydrase)	Ca6
O70251	O70251	EF1B_MOUSE	Elongation factor 1-beta (EF-1-beta)	Eef1b
P30882	P30882	CCL5_MOUSE	C-C motif chemokine 5 (MuRantes) (SIS-delta) (Small-inducible cytokine A5) (T-cell-specific protein RANTES)	Ccl5
P61255	P61255	RL26_MOUSE	60S ribosomal protein L26 (Silica-induced gene 20 protein) (SIG-20)	Rpl26
Q08761	Q08761	PROS_MOUSE	Vitamin K-dependent protein S	Pros1
B1AQF4	B1AQF4	B1AQF4_MOUSE	Dual specificity protein phosphatase (EC 3.1.3.16) (EC 3.1.3.48)	Dusp3
O88668	O88668	CREG1_MOUSE	Protein CREG1 (Cellular repressor of E1A-stimulated genes 1)	Creg1
Q9CPU0	Q9CPU0	LGUL_MOUSE	Lactoylglutathione lyase (EC 4.4.1.5) (Aldoketomutase) (Glyoxalase I) (Glx I) (Ketone-aldehyde mutase) (Methylglyoxalase) (S-D-lactoylglutathione methylglyoxal lyase)	Glo1
O54782	O54782	MA2B2_MOUSE	Epididymis-specific alpha-mannosidase (EC 3.2.1.24) (Mannosidase alpha class 2B member 2)	Man2b2
Q8BFR4	Q8BFR4	GNS_MOUSE	N-acetylglucosamine-6-sulfatase (EC 3.1.6.14) (Glucosamine-6-sulfatase) (G6S)	Gns
A0A0R4J093	A0A0R4J093	A0A0R4J093_MOUSE	UMP-CMP kinase (EC 2.7.4.14) (Deoxycytidylate kinase) (CK) (dCMP kinase) (Nucleoside-diphosphate kinase) (EC 2.7.4.6) (Uridine monophosphate/cytidine monophosphate kinase) (UMP/CMP kinase) (UMP/CMPK)	Cmpk1
P17710	P17710	HXK1_MOUSE	Hexokinase-1 (EC 2.7.1.1) (Hexokinase type I) (HK I) (Hexokinase, tumor isozyme)	Hk1
Q00493	Q00493	CBPE_MOUSE	Carboxypeptidase E (CPE) (EC 3.4.17.10) (Carboxypeptidase H) (CPH) (Enkephalin convertase) (Prohormone-processing carboxypeptidase)	Cpe
P07147	P07147	TYRP1_MOUSE	5,6-dihydroxyindole-2-carboxylic acid oxidase (DHICA oxidase) (EC 1.14.18.-) (Brown locus protein) (Catalase B) (Tyrosinase-related protein 1) (TRP) (TRP-1) (TRP1)	Tyrp1
P63330	P63330	PP2AA_MOUSE	Serine/threonine-protein phosphatase 2A catalytic subunit alpha isoform (PP2A-alpha) (EC 3.1.3.16)	Ppp2ca
Q91ZJ5	Q91ZJ5	UGPA_MOUSE	UTP--glucose-1-phosphate uridylyltransferase (EC 2.7.7.9) (UDP-glucose pyrophosphorylase) (UDPGP) (UGPase)	Ugp2
P08249	P08249	MDHM_MOUSE	Malate dehydrogenase, mitochondrial (EC 1.1.1.37)	Mdh2
O08807	O08807	PRDX4_MOUSE	Peroxiredoxin-4 (EC 1.11.1.24) (Antioxidant enzyme AOE372) (Peroxiredoxin IV) (Prx-IV) (Thioredoxin peroxidase AO372) (Thioredoxin-dependent peroxide reductase A0372) (Thioredoxin-dependent peroxiredoxin 4)	Prdx4
Q64191	Q64191	ASPG_MOUSE	N(4)-(beta-N-acetylglucosaminyl)-L-asparaginase (EC 3.5.1.26) (Aspartylglucosaminidase) (AGA) (Glycosylasparaginase) (N4-(N-acetyl-beta-glucosaminyl)-L-asparagine amidase) [Cleaved into: Glycosylasparaginase alpha chain; Glycosylasparaginase beta chain]	Aga
P11370	P11370	ENV2_MOUSE	Retrovirus-related Env polyprotein from Fv-4 locus	Fv4
Q9WU78	Q9WU78	PDC6I_MOUSE	Programmed cell death 6-interacting protein (ALG-2-interacting protein 1) (ALG-2-interacting protein X) (E2F1-inducible protein) (Eig2)	Pdcd6ip
P12265	P12265	BGLR_MOUSE	Beta-glucuronidase (EC 3.2.1.31)	Gusb
P68040	P68040	RACK1_MOUSE	Receptor of activated protein C kinase 1 (12-3) (Guanine nucleotide-binding protein subunit beta-2-like 1) (Receptor for activated C kinase) (Receptor of activated protein kinase C 1) (p205) [Cleaved into: Receptor of activated protein C kinase 1, N-terminally processed (Guanine nucleotide-binding protein subunit beta-2-like 1, N-terminally processed)]	Rack1
O70439	O70439	STX7_MOUSE	Syntaxin-7	Stx7
P62814	P62814	VATB2_MOUSE	V-type proton ATPase subunit B, brain isoform (V-ATPase subunit B 2) (Endomembrane proton pump 58 kDa subunit) (Vacuolar proton pump subunit B 2)	Atp6v1b2
P05202	P05202	AATM_MOUSE	Aspartate aminotransferase, mitochondrial (mAspAT) (EC 2.6.1.1) (EC 2.6.1.7) (Fatty acid-binding protein) (FABP-1) (Glutamate oxaloacetate transaminase 2) (Kynurenine aminotransferase 4) (Kynurenine aminotransferase IV) (Kynurenine--oxoglutarate transaminase 4) (Kynurenine--oxoglutarate transaminase IV) (Plasma membrane-associated fatty acid-binding protein) (FABPpm) (Transaminase A)	Got2
Q07797	Q07797	LG3BP_MOUSE	Galectin-3-binding protein (Cyp-C-associated protein) (CyCAP) (Lectin galactoside-binding soluble 3-binding protein) (Protein MAMA)	Lgals3bp
Q9D0K2	Q9D0K2	SCOT1_MOUSE	Succinyl-CoA:3-ketoacid coenzyme A transferase 1, mitochondrial (SCOT) (EC 2.8.3.5) (3-oxoacid CoA-transferase 1) (Somatic-type succinyl-CoA:3-oxoacid CoA-transferase) (SCOT-s) (Succinyl-CoA:3-oxoacid CoA transferase)	Oxct1
Q8BND5	Q8BND5	QSOX1_MOUSE	Sulfhydryl oxidase 1 (mSOx) (EC 1.8.3.2) (Quiescin Q6) (Skin sulfhydryl oxidase)	Qsox1
O09159	O09159	MA2B1_MOUSE	Lysosomal alpha-mannosidase (Laman) (EC 3.2.1.24) (Lysosomal acid alpha-mannosidase) (Mannosidase alpha class 2B member 1) (Mannosidase alpha-B)	Man2b1
Q61398	Q61398	PCOC1_MOUSE	Procollagen C-endopeptidase enhancer 1 (P14) (Procollagen COOH-terminal proteinase enhancer 1) (PCPE-1) (Procollagen C-proteinase enhancer 1) (Type 1 procollagen C-proteinase enhancer protein) (Type I procollagen COOH-terminal proteinase enhancer)	Pcolce
Q9CZU6	Q9CZU6	CISY_MOUSE	Citrate synthase, mitochondrial (EC 2.3.3.1) (Citrate (Si)-synthase)	Cs
P63168	P63168	DYL1_MOUSE	Dynein light chain 1, cytoplasmic (8 kDa dynein light chain) (DLC8) (Dynein light chain LC8-type 1) (Protein inhibitor of neuronal nitric oxide synthase) (PIN) (mPIN)	Dynll1
Q9CYN9	Q9CYN9	RENR_MOUSE	Renin receptor (ATPase H(+)-transporting lysosomal accessory protein 2) (ATPase H(+)-transporting lysosomal-interacting protein 2) (Renin/prorenin receptor) [Cleaved into: Renin receptor extracellular fragment; Renin receptor cytoplasmic fragment]	Atp6ap2
Q8VDN2	Q8VDN2	AT1A1_MOUSE	Sodium/potassium-transporting ATPase subunit alpha-1 (Na(+)/K(+) ATPase alpha-1 subunit) (EC 7.2.2.13) (Sodium pump subunit alpha-1)	Atp1a1
P06801	P06801	MAOX_MOUSE	NADP-dependent malic enzyme (NADP-ME) (EC 1.1.1.40) (Malic enzyme 1)	Me1
Q8K4Z3	Q8K4Z3	NNRE_MOUSE	NAD(P)H-hydrate epimerase (EC 5.1.99.6) (Apolipoprotein A-I-binding protein) (AI-BP) (NAD(P)HX epimerase)	Naxe
P17439	P17439	GBA1_MOUSE	Lysosomal acid glucosylceramidase (Lysosomal acid GCase) (EC 3.2.1.45) (Acid beta-glucosidase) (Beta-glucocerebrosidase) (Cholesterol glucosyltransferase) (SGTase) (EC 2.4.1.-) (Cholesteryl-beta-glucosidase) (EC 3.2.1.-) (D-glucosyl-N-acylsphingosine glucohydrolase) (Lysosomal cholesterol glycosyltransferase) (Lysosomal galactosylceramidase) (EC 3.2.1.46) (Lysosomal glycosylceramidase)	Gba1
Q9CZC8	Q9CZC8	SCRN1_MOUSE	Secernin-1	Scrn1
P01887	P01887	B2MG_MOUSE	Beta-2-microglobulin	B2m
Q63961	Q63961	EGLN_MOUSE	Endoglin (Cell surface MJ7/18 antigen) (CD antigen CD105)	Eng
P62082	P62082	RS7_MOUSE	40S ribosomal protein S7	Rps7
O88325	O88325	O88325_MOUSE	Alpha-N-acetylglucosaminidase (Alpha-N-acetylglucosaminidase (Sanfilippo disease IIIB)) (N-acetyl-glucosaminidase)	Naglu
O35608	O35608	ANGP2_MOUSE	Angiopoietin-2 (ANG-2)	Angpt2
P97857	P97857	ATS1_MOUSE	A disintegrin and metalloproteinase with thrombospondin motifs 1 (ADAM-TS 1) (ADAM-TS1) (ADAMTS-1) (EC 3.4.24.-)	Adamts1
P29812	P29812	TYRP2_MOUSE	L-dopachrome tautomerase (DCT) (DT) (EC 5.3.3.12) (DOPAchrome conversion factor) (DOPAchrome isomerase) (DOPAchrome oxidoreductase) (L-dopachrome Delta-isomerase) (SLATY locus protein) (Tyrosinase-related protein 2) (TRP-2) (TRP2)	Dct
Q64433	Q64433	CH10_MOUSE	10 kDa heat shock protein, mitochondrial (Hsp10) (10 kDa chaperonin) (Chaperonin 10) (CPN10)	Hspe1
P98064	P98064	MASP1_MOUSE	Mannan-binding lectin serine protease 1 (EC 3.4.21.-) (Complement factor MASP-3) (Complement-activating component of Ra-reactive factor) (Mannose-binding lectin-associated serine protease 1) (MASP-1) (Mannose-binding protein-associated serine protease) (Ra-reactive factor serine protease p100) (RaRF) (Serine protease 5) [Cleaved into: Mannan-binding lectin serine protease 1 heavy chain; Mannan-bi…	Masp1
P12850	P12850	GROA_MOUSE	Growth-regulated alpha protein (C-X-C motif chemokine 1) (Platelet-derived growth factor-inducible protein KC) (Secretory protein N51) [Cleaved into: KC(5-72) (Hematopoietic synergistic factor) (HSF) (KC-T)]	Cxcl1
A0A0A6YXF6	A0A0A6YXF6	A0A0A6YXF6_MOUSE	Ras homolog family member A	Rhoa
Q9CQI3	Q9CQI3	GMFB_MOUSE	Glia maturation factor beta (GMF-beta)	Gmfb
Q99KI0	Q99KI0	ACON_MOUSE	Aconitate hydratase, mitochondrial (Aconitase) (EC 4.2.1.3) (Citrate hydro-lyase)	Aco2
Q9R0E1	Q9R0E1	PLOD3_MOUSE	Multifunctional procollagen lysine hydroxylase and glycosyltransferase LH3 [Includes: Procollagen-lysine,2-oxoglutarate 5-dioxygenase 3 (EC 1.14.11.4) (Lysyl hydroxylase 3) (LH3); Procollagen glycosyltransferase (EC 2.4.1.50) (EC 2.4.1.66) (Galactosylhydroxylysine-glucosyltransferase) (Procollagen galactosyltransferase) (Procollagen glucosyltransferase)]	Plod3
G3X8T3	G3X8T3	G3X8T3_MOUSE	Carboxypeptidase (EC 3.4.16.-)	Ctsa
P17047	P17047	LAMP2_MOUSE	Lysosome-associated membrane glycoprotein 2 (LAMP-2) (Lysosome-associated membrane protein 2) (CD107 antigen-like family member B) (Lysosomal membrane glycoprotein type B) (LGP-B) (CD antigen CD107b)	Lamp2
A0A0J9YKD4	A0A0J9YKD4	A0A0J9YKD4_MOUSE	creatine kinase (EC 2.7.3.2)	Ckm
P17563	P17563	SBP1_MOUSE	Methanethiol oxidase (MTO) (EC 1.8.3.4) (56 kDa selenium-binding protein) (SBP56) (SP56) (Selenium-binding protein 1)	Selenbp1
D3YYN7	D3YYN7	D3YYN7_MOUSE	Sodium/potassium-transporting ATPase subunit alpha	Atp1a2
P54071	P54071	IDHP_MOUSE	Isocitrate dehydrogenase [NADP], mitochondrial (IDH) (EC 1.1.1.42) (ICD-M) (IDP) (NADP(+)-specific ICDH) (Oxalosuccinate decarboxylase)	Idh2
P97927	P97927	LAMA4_MOUSE	Laminin subunit alpha-4 (Laminin-14 subunit alpha) (Laminin-8 subunit alpha) (Laminin-9 subunit alpha)	Lama4
P21180	P21180	CO2_MOUSE	Complement C2 (EC 3.4.21.43) (C3/C5 convertase) [Cleaved into: Complement C2b fragment; Complement C2a fragment]	C2
P29416	P29416	HEXA_MOUSE	Beta-hexosaminidase subunit alpha (EC 3.2.1.52) (Beta-N-acetylhexosaminidase subunit alpha) (Hexosaminidase subunit A) (N-acetyl-beta-glucosaminidase subunit alpha)	Hexa
Q3UE92	Q3UE92	Q3UE92_MOUSE	X-prolyl aminopeptidase (aminopeptidase P) 1, soluble	Xpnpep1
P12032	P12032	TIMP1_MOUSE	Metalloproteinase inhibitor 1 (Collagenase inhibitor 16C8 fibroblast) (Erythroid-potentiating activity) (EPA) (TPA-S1) (TPA-induced protein) (Tissue inhibitor of metalloproteinases 1) (TIMP-1)	Timp1
G5E850	G5E850	G5E850_MOUSE	Cytochrome b5 type A (microsomal)	Cyb5a
P05201	P05201	AATC_MOUSE	Aspartate aminotransferase, cytoplasmic (cAspAT) (EC 2.6.1.1) (EC 2.6.1.3) (Cysteine aminotransferase, cytoplasmic) (Cysteine transaminase, cytoplasmic) (cCAT) (Glutamate oxaloacetate transaminase 1) (Transaminase A)	Got1
P35564	P35564	CALX_MOUSE	Calnexin	Canx
P40240	P40240	CD9_MOUSE	CD9 antigen (CD antigen CD9)	Cd9
P38647	P38647	GRP75_MOUSE	Stress-70 protein, mitochondrial (75 kDa glucose-regulated protein) (GRP-75) (Heat shock 70 kDa protein 9) (Mortalin) (Peptide-binding protein 74) (PBP74) (p66 MOT)	Hspa9
P01942	P01942	HBA_MOUSE	Hemoglobin subunit alpha (Alpha-globin) (Hemoglobin alpha chain) [Cleaved into: Hemopressin]	Hba
P70699	P70699	LYAG_MOUSE	Lysosomal alpha-glucosidase (EC 3.2.1.20) (Acid maltase)	Gaa
P51910	P51910	APOD_MOUSE	Apolipoprotein D (Apo-D) (ApoD)	Apod
Q8R2K3	Q8R2K3	Q8R2K3_MOUSE	Single-stranded DNA-binding protein	Ssbp1
Q8R4V4	Q8R4V4	CBPZ_MOUSE	Carboxypeptidase Z (CPZ) (EC 3.4.17.-)	Cpz
Q91VI7	Q91VI7	RINI_MOUSE	Ribonuclease inhibitor (Ribonuclease/angiogenin inhibitor 1)	Rnh1
Q9EQ08	Q9EQ08	Q9EQ08_MOUSE	Heparan N-sulfatase (N-sulfoglucosamine sulfohydrolase (sulfamidase))	Sgsh
Q9R0P9	Q9R0P9	UCHL1_MOUSE	Ubiquitin carboxyl-terminal hydrolase isozyme L1 (UCH-L1) (EC 3.4.19.12) (Neuron cytoplasmic protein 9.5) (PGP 9.5) (PGP9.5) (Ubiquitin thioesterase L1)	Uchl1
P0DP27	P0DP27	CALM2_MOUSE	Calmodulin-2	Calm2
P50428	P50428	ARSA_MOUSE	Arylsulfatase A (ASA) (EC 3.1.6.8) (Cerebroside-sulfatase)	Arsa
Q8R422	Q8R422	CD109_MOUSE	CD109 antigen (GPI-anchored alpha-2 macroglobulin-related protein) (CD antigen CD109)	Cd109
Q61112	Q61112	CAB45_MOUSE	45 kDa calcium-binding protein (Cab45) (Stromal cell-derived factor 4) (SDF-4)	Sdf4
P21956	P21956	MFGM_MOUSE	Lactadherin (MFGM) (Milk fat globule-EGF factor 8) (MFG-E8) (SED1) (Sperm surface protein SP47) (MP47)	Mfge8
Q9DCV7	Q9DCV7	K2C7_MOUSE	Keratin, type II cytoskeletal 7 (Cytokeratin-7) (CK-7) (Keratin-7) (K7) (Type-II keratin Kb7)	Krt7
Q8CG16	Q8CG16	C1RA_MOUSE	Complement C1r-A subcomponent (EC 3.4.21.41) (Complement component 1 subcomponent r-A) [Cleaved into: Complement C1r-A subcomponent heavy chain; Complement C1r-A subcomponent light chain]	C1ra
P35762	P35762	CD81_MOUSE	CD81 antigen (26 kDa cell surface protein TAPA-1) (Target of the antiproliferative antibody 1) (CD antigen CD81)	Cd81
Q9WV54	Q9WV54	ASAH1_MOUSE	Acid ceramidase (AC) (ACDase) (Acid CDase) (EC 3.5.1.23) (Acylsphingosine deacylase) (N-acylethanolamine hydrolase ASAH1) (EC 3.5.1.-) (N-acylsphingosine amidohydrolase) [Cleaved into: Acid ceramidase subunit alpha; Acid ceramidase subunit beta]	Asah1
P14426	P14426	HA13_MOUSE	H-2 class I histocompatibility antigen, D-K alpha chain (H-2D(K))	H2-D1
Q9R0Q7	Q9R0Q7	TEBP_MOUSE	Prostaglandin E synthase 3 (EC 5.3.99.3) (Cytosolic prostaglandin E2 synthase) (cPGES) (Hsp90 co-chaperone) (Progesterone receptor complex p23) (Sid 3177) (Telomerase-binding protein p23)	Ptges3
Q9EPL2	Q9EPL2	CSTN1_MOUSE	Calsyntenin-1 (Alcadein-alpha) (Alc-alpha) [Cleaved into: Soluble Alc-alpha (SAlc-alpha); CTF1-alpha (C-terminal fragment 1-alpha)]	Clstn1
P20108	P20108	PRDX3_MOUSE	Thioredoxin-dependent peroxide reductase, mitochondrial (EC 1.11.1.24) (Antioxidant protein 1) (AOP-1) (PRX III) (Perioredoxin-3) (Protein MER5) (Thioredoxin-dependent peroxiredoxin 3)	Prdx3
Q9D379	Q9D379	HYEP_MOUSE	Epoxide hydrolase 1 (EC 3.3.2.9) (Epoxide hydratase) (Microsomal epoxide hydrolase) (mEH)	Ephx1
P23780	P23780	BGAL_MOUSE	Beta-galactosidase (EC 3.2.1.23) (Acid beta-galactosidase) (Lactase)	Glb1
P56391	P56391	CX6B1_MOUSE	Cytochrome c oxidase subunit 6B1 (Cytochrome c oxidase subunit VIb isoform 1) (COX VIb-1)	Cox6b1
Q8HWB2	Q8HWB2	Q8HWB2_MOUSE	Histocompatibility 2, Q region locus 4	H2-Q4
P29758	P29758	OAT_MOUSE	Ornithine aminotransferase, mitochondrial (EC 2.6.1.13) (Ornithine--oxo-acid aminotransferase)	Oat
Q9ET22	Q9ET22	DPP2_MOUSE	Dipeptidyl peptidase 2 (EC 3.4.14.2) (Dipeptidyl aminopeptidase II) (Dipeptidyl peptidase 7) (Dipeptidyl peptidase II) (DPP II) (Quiescent cell proline dipeptidase)	Dpp7
P14824	P14824	ANXA6_MOUSE	Annexin A6 (67 kDa calelectrin) (Annexin VI) (Annexin-6) (Calphobindin-II) (CPB-II) (Chromobindin-20) (Lipocortin VI) (Protein III) (p68) (p70)	Anxa6
P01899	P01899	HA11_MOUSE	H-2 class I histocompatibility antigen, D-B alpha chain (H-2D(B))	H2-D1
P61290	P61290	PSME3_MOUSE	Proteasome activator complex subunit 3 (11S regulator complex subunit gamma) (REG-gamma) (Activator of multicatalytic protease subunit 3) (Ki nuclear autoantigen) (Proteasome activator 28 subunit gamma) (PA28g) (PA28gamma)	Psme3
P42125	P42125	ECI1_MOUSE	Enoyl-CoA delta isomerase 1, mitochondrial (EC 5.3.3.8) (3,2-trans-enoyl-CoA isomerase) (Delta(3),Delta(2)-enoyl-CoA isomerase) (D3,D2-enoyl-CoA isomerase) (Dodecenoyl-CoA isomerase)	Eci1
P12815	P12815	PDCD6_MOUSE	Programmed cell death protein 6 (ALG-257) (Apoptosis-linked gene 2 protein) (ALG-2) (PMP41)	Pdcd6
P97429	P97429	ANXA4_MOUSE	Annexin A4 (Annexin IV) (Annexin-4)	Anxa4
Q9ESY9	Q9ESY9	GILT_MOUSE	Gamma-interferon-inducible lysosomal thiol reductase (EC 1.8.-.-) (Gamma-interferon-inducible protein IP-30) (Lysosomal thiol reductase IP30)	Ifi30
Q9Z0L8	Q9Z0L8	GGH_MOUSE	Gamma-glutamyl hydrolase (EC 3.4.19.9) (Conjugase) (FGPH) (Folylpolyglutamate hydrolase) (GH) (Gamma-Glu-x carboxypeptidase)	Ggh
Q9JKX6	Q9JKX6	NUDT5_MOUSE	ADP-sugar pyrophosphatase (EC 3.6.1.13) (8-oxo-dGDP phosphatase) (EC 3.6.1.58) (Nuclear ATP-synthesis protein NUDIX5) (EC 2.7.7.96) (Nucleoside diphosphate-linked moiety X motif 5) (Nudix motif 5)	Nudt5
Q9CPX4	Q9CPX4	Q9CPX4_MOUSE	Ferritin	Ftl1
Q9Z2N8	Q9Z2N8	ACL6A_MOUSE	Actin-like protein 6A (53 kDa BRG1-associated factor A) (Actin-related protein Baf53a) (BRG1-associated factor 53A) (BAF53A)	Actl6a
Q9R0B9	Q9R0B9	PLOD2_MOUSE	Procollagen-lysine,2-oxoglutarate 5-dioxygenase 2 (EC 1.14.11.4) (Lysyl hydroxylase 2) (LH2)	Plod2
E0CYJ0	E0CYJ0	E0CYJ0_MOUSE	MOB family member 4, phocein	Mob4
P09528	P09528	FRIH_MOUSE	Ferritin heavy chain (Ferritin H subunit) (EC 1.16.3.1) [Cleaved into: Ferritin heavy chain, N-terminally processed]	Fth1
Q00651	Q00651	ITA4_MOUSE	Integrin alpha-4 (CD49 antigen-like family member D) (Integrin alpha-IV) (Lymphocyte Peyer patch adhesion molecules subunit alpha) (LPAM subunit alpha) (VLA-4 subunit alpha) (CD antigen CD49d)	Itga4
Q3UZ09	Q3UZ09	C1RL_MOUSE	Complement C1r subcomponent-like protein (C1r-LP) (C1r-like protein) (EC 3.4.21.-)	C1rl
Q9CQA3	Q9CQA3	SDHB_MOUSE	Succinate dehydrogenase [ubiquinone] iron-sulfur subunit, mitochondrial (EC 1.3.5.1) (Iron-sulfur subunit of complex II) (Ip)	Sdhb
Q6Q899	Q6Q899	RIGI_MOUSE	Antiviral innate immune response receptor RIG-I (ATP-dependent RNA helicase DDX58) (EC 3.6.4.13) (DEAD box protein 58) (RIG-I-like receptor 1) (RLR-1) (RNA sensor RIG-I) (Retinoic acid-inducible gene 1 protein) (RIG-1) (Retinoic acid-inducible gene I protein) (RIG-I)	Rigi
O08747	O08747	UNC5C_MOUSE	Netrin receptor UNC5C (Protein unc-5 homolog 3) (Protein unc-5 homolog C) (Rostral cerebellar malformation protein)	Unc5c
F8VPU6	F8VPU6	F8VPU6_MOUSE	ubiquitinyl hydrolase 1 (EC 3.4.19.12)	Usp9y
E9Q800	E9Q800	E9Q800_MOUSE	MICOS complex subunit MIC60 (Mitofilin)	Immt
Q9JKK7	Q9JKK7	TMOD2_MOUSE	Tropomodulin-2 (Neuronal tropomodulin) (N-Tmod)	Tmod2
Q8VCT3	Q8VCT3	AMPB_MOUSE	Aminopeptidase B (AP-B) (EC 3.4.11.6) (Arginine aminopeptidase) (Arginyl aminopeptidase) (Cytosol aminopeptidase IV)	Rnpep
Q99K94	Q99K94	Q99K94_MOUSE	Signal transducer and activator of transcription	Stat1
Q3V3R1	Q3V3R1	C1TM_MOUSE	Monofunctional C1-tetrahydrofolate synthase, mitochondrial (EC 6.3.4.3) (Formyltetrahydrofolate synthetase)	Mthfd1l
Q99JT9	Q99JT9	MTND_MOUSE	Acireductone dioxygenase (Acireductone dioxygenase (Fe(2+)-requiring)) (ARD') (Fe-ARD) (EC 1.13.11.54) (Acireductone dioxygenase (Ni(2+)-requiring)) (ARD) (Ni-ARD) (EC 1.13.11.53) (Membrane-type 1 matrix metalloproteinase cytoplasmic tail-binding protein 1) (MTCBP-1)	Adi1
Q9WTR5	Q9WTR5	CAD13_MOUSE	Cadherin-13 (Heart cadherin) (H-cadherin) (Truncated cadherin) (T-cad) (T-cadherin)	Cdh13
Q9D906	Q9D906	ATG7_MOUSE	Ubiquitin-like modifier-activating enzyme ATG7 (ATG12-activating enzyme E1 ATG7) (Autophagy-related protein 7) (APG7-like) (mAGP7) (Ubiquitin-activating enzyme E1-like protein)	Atg7
Q9CQW9	Q9CQW9	IFM3_MOUSE	Interferon-induced transmembrane protein 3 (Dispanin subfamily A member 2b) (DSPA2b) (Fragilis protein) (Interferon-inducible protein 15) (Mouse ifitm-like protein 1) (Mil-1)	Ifitm3
B1AWD8	B1AWD8	B1AWD8_MOUSE	Clathrin light chain	Clta
Q61187	Q61187	TS101_MOUSE	Tumor susceptibility gene 101 protein (ESCRT-I complex subunit TSG101)	Tsg101
A0A0G2JDE3	A0A0G2JDE3	A0A0G2JDE3_MOUSE	Adhesion G protein-coupled receptor L2	Adgrl2
P70206	P70206	PLXA1_MOUSE	Plexin-A1 (Plex 1) (Plexin-1)	Plxna1
Q9JM14	Q9JM14	NT5C_MOUSE	5'(3')-deoxyribonucleotidase, cytosolic type (EC 3.1.3.-) (Cytosolic 5',3'-pyrimidine nucleotidase) (Deoxy-5'-nucleotidase 1) (dNT-1)	Nt5c
Q5SVR0	Q5SVR0	TBC9B_MOUSE	TBC1 domain family member 9B	Tbc1d9b
P97384	P97384	ANX11_MOUSE	Annexin A11 (Annexin XI) (Annexin-11) (Calcyclin-associated annexin 50) (CAP-50)	Anxa11
Q64151	Q64151	SEM4C_MOUSE	Semaphorin-4C (M-Sema F) (Semaphorin-C-like 1) (Sema I) (Semaphorin I)	Sema4c
P67778	P67778	PHB1_MOUSE	Prohibitin 1 (B-cell receptor-associated protein 32) (BAP 32)	Phb1
Q9CR95	Q9CR95	NECP1_MOUSE	Adaptin ear-binding coat-associated protein 1 (NECAP endocytosis-associated protein 1) (NECAP-1)	Necap1
Q80U72	Q80U72	SCRIB_MOUSE	Protein scribble homolog (Scribble) (Protein LAP4)	Scrib
A2AJK8	A2AJK8	A2AJK8_MOUSE	Tetratricopeptide repeat domain 1	Ttc1
F7ACR9	F7ACR9	F7ACR9_MOUSE	Microtubule-actin crosslinking factor 1	Macf1
Q8CGK3	Q8CGK3	LONM_MOUSE	Lon protease homolog, mitochondrial (EC 3.4.21.53) (Lon protease-like protein) (LONP) (Mitochondrial ATP-dependent protease Lon) (Serine protease 15)	Lonp1
Q9D071	Q9D071	MMS19_MOUSE	MMS19 nucleotide excision repair protein homolog (MET18 homolog) (MMS19-like protein)	Mms19
Q62093	Q62093	SRSF2_MOUSE	Serine/arginine-rich splicing factor 2 (Protein PR264) (Putative myelin regulatory factor 1) (MRF-1) (Splicing component, 35 kDa) (Splicing factor SC35) (SC-35) (Splicing factor, arginine/serine-rich 2)	Srsf2
Q8BMG0	Q8BMG0	Q8BMG0_MOUSE	Iduronidase, alpha-L	Idua
Q91VK4	Q91VK4	ITM2C_MOUSE	Integral membrane protein 2C (Transmembrane protein BRI3) [Cleaved into: CT-BRI3]	Itm2c
Q9CR51	Q9CR51	VATG1_MOUSE	V-type proton ATPase subunit G 1 (V-ATPase subunit G 1) (V-ATPase 13 kDa subunit 1) (Vacuolar proton pump subunit G 1)	Atp6v1g1
O88587	O88587	COMT_MOUSE	Catechol O-methyltransferase (EC 2.1.1.6)	Comt
Q8BK48	Q8BK48	EST2E_MOUSE	Pyrethroid hydrolase Ces2e (EC 3.1.1.88) (Carboxylic ester hydrolase) (EC 3.1.1.-) (carboxylesterase 2E)	Ces2e
P61971	P61971	NTF2_MOUSE	Nuclear transport factor 2 (NTF-2)	Nutf2
P99027	P99027	RLA2_MOUSE	60S acidic ribosomal protein P2	Rplp2
O35684	O35684	NEUS_MOUSE	Neuroserpin (Peptidase inhibitor 12) (PI-12) (Serine protease inhibitor 17) (Serpin I1)	Serpini1
P97821	P97821	CATC_MOUSE	Dipeptidyl peptidase 1 (EC 3.4.14.1) (Cathepsin C) (Cathepsin J) (Dipeptidyl peptidase I) (DPP-I) (DPPI) (Dipeptidyl transferase) [Cleaved into: Dipeptidyl peptidase 1 exclusion domain chain (Dipeptidyl peptidase I exclusion domain chain); Dipeptidyl peptidase 1 heavy chain (Dipeptidyl peptidase I heavy chain); Dipeptidyl peptidase 1 light chain (Dipeptidyl peptidase I light chain)]	Ctsc
Q810B6	Q810B6	ANFY1_MOUSE	Rabankyrin-5 (Rank-5) (Ankyrin repeat and FYVE domain-containing protein 1) (Ankyrin repeats hooked to a zinc finger motif)	Ankfy1
Q9CQW2	Q9CQW2	ARL8B_MOUSE	ADP-ribosylation factor-like protein 8B (EC 3.6.5.2) (ADP-ribosylation factor-like protein 10C) (Novel small G protein indispensable for equal chromosome segregation 1)	Arl8b
Q80VB6	Q80VB6	Q80VB6_MOUSE	Dclk1 protein (Doublecortin-like kinase 1)	Dclk1
Q3U5Q7	Q3U5Q7	CMPK2_MOUSE	UMP-CMP kinase 2, mitochondrial (EC 2.7.4.14) (Nucleoside-diphosphate kinase) (EC 2.7.4.6) (Thymidylate kinase LPS-inducible member) (TYKi)	Cmpk2
Q3UMW8	Q3UMW8	CLN5_MOUSE	Ceroid-lipofuscinosis neuronal protein 5 homolog (Protein CLN5) [Cleaved into: Ceroid-lipofuscinosis neuronal protein 5 homolog, secreted form]	Cln5
Q8R2Q8	Q8R2Q8	BST2_MOUSE	Bone marrow stromal antigen 2 (BST-2) (HM1.24 antigen) (CD antigen CD317)	Bst2
Q9WVL3	Q9WVL3	S12A7_MOUSE	Solute carrier family 12 member 7 (Electroneutral potassium-chloride cotransporter 4) (K-Cl cotransporter 4)	Slc12a7
O89051	O89051	ITM2B_MOUSE	Integral membrane protein 2B (Immature BRI2) (imBRI2) (Protein E25B) (Transmembrane protein BRI) (Bri) [Cleaved into: BRI2, membrane form (Mature BRI2) (mBRI2); BRI2 intracellular domain (BRI2 ICD); BRI2C, soluble form; Bri23 peptide (Bri2-23) (ABri23) (C-terminal peptide) (P23 peptide)]	Itm2b
Q8BGZ6	Q8BGZ6	Q8BGZ6_MOUSE	Alpha-galactosidase (EC 3.2.1.-)	Gla
O35566	O35566	CD151_MOUSE	CD151 antigen (GP27) (Membrane glycoprotein SFA-1) (Platelet-endothelial tetraspan antigen 3) (PETA-3) (CD antigen CD151)	Cd151
A0A1B0GT92	A0A1B0GT92	A0A1B0GT92_MOUSE	Glycogen [starch] synthase (EC 2.4.1.11)	Gys1
Q6A0A9	Q6A0A9	F120A_MOUSE	Constitutive coactivator of PPAR-gamma-like protein 1 (Oxidative stress-associated Src activator) (Protein FAM120A)	FAM120A
Q9D051	Q9D051	ODPB_MOUSE	Pyruvate dehydrogenase E1 component subunit beta, mitochondrial (PDHE1-B) (EC 1.2.4.1)	Pdhb
Q9DBF1	Q9DBF1	AL7A1_MOUSE	Alpha-aminoadipic semialdehyde dehydrogenase (Alpha-AASA dehydrogenase) (EC 1.2.1.31) (Aldehyde dehydrogenase family 7 member A1) (EC 1.2.1.3) (Antiquitin-1) (Betaine aldehyde dehydrogenase) (EC 1.2.1.8) (Delta1-piperideine-6-carboxylate dehydrogenase) (P6c dehydrogenase)	Aldh7a1
P24288	P24288	BCAT1_MOUSE	Branched-chain-amino-acid aminotransferase, cytosolic (BCAT(c)) (EC 2.6.1.42) (Protein ECA39)	Bcat1
Q08642	Q08642	PADI2_MOUSE	Protein-arginine deiminase type-2 (EC 3.5.3.15) (Peptidylarginine deiminase II) (Protein-arginine deiminase type II)	Padi2
P97333	P97333	NRP1_MOUSE	Neuropilin-1 (A5 protein) (CD antigen CD304)	Nrp1
Q6PE15	Q6PE15	ABHDA_MOUSE	Palmitoyl-protein thioesterase ABHD10, mitochondrial (EC 3.1.2.22) (Acyl-protein thioesterase ABHD10) (Alpha/beta hydrolase domain-containing protein 10) (Abhydrolase domain-containing protein 10) (Mycophenolic acid acyl-glucuronide esterase, mitochondrial) (EC 3.1.1.93)	Abhd10
Q8BIJ6	Q8BIJ6	SYIM_MOUSE	Isoleucine--tRNA ligase, mitochondrial (EC 6.1.1.5) (Isoleucyl-tRNA synthetase) (IleRS)	Iars2
Q9D2N9	Q9D2N9	VP33A_MOUSE	Vacuolar protein sorting-associated protein 33A	Vps33a
P41731	P41731	CD63_MOUSE	CD63 antigen (CD antigen CD63)	Cd63
A2A4K0	A2A4K0	A2A4K0_MOUSE	Vacuolar protein-sorting-associated protein 25 (ESCRT-II complex subunit VPS25)	Vps25
Q8CCH2	Q8CCH2	NHLC3_MOUSE	NHL repeat-containing protein 3	Nhlrc3
Q8BIW1	Q8BIW1	PRUN1_MOUSE	Exopolyphosphatase PRUNE1 (EC 3.6.1.1) (PRUNEM1)	Prune1
G5E891	G5E891	G5E891_MOUSE	Platelet derived growth factor, alpha	Pdgfa
F8VPK0	F8VPK0	F8VPK0_MOUSE	Tetratricopeptide repeat domain 37	Ttc37
D3Z3I3	D3Z3I3	D3Z3I3_MOUSE	Nitrilase 1	Nit1
Q91WC0	Q91WC0	SETD3_MOUSE	Actin-histidine N-methyltransferase (EC 2.1.1.85) (Endothelial differentiation inhibitory protein D10) (Protein-L-histidine N-tele-methyltransferase) (SET domain-containing protein 3)	Setd3
Q9JLI0	Q9JLI0	Q9JLI0_MOUSE	Aldo-keto reductase a (Aldo-keto reductase family 1, member C12)	Akr1c12
Q8CHW4	Q8CHW4	EI2BE_MOUSE	Translation initiation factor eIF-2B subunit epsilon (eIF-2B GDP-GTP exchange factor subunit epsilon)	Eif2b5
D3Z0B9	D3Z0B9	D3Z0B9_MOUSE	Aldehyde dehydrogenase family 16 member A1	Aldh16a1
Q8VCH0	Q8VCH0	THIKB_MOUSE	3-ketoacyl-CoA thiolase B, peroxisomal (EC 2.3.1.155) (EC 2.3.1.16) (EC 2.3.1.9) (Acetyl-CoA acyltransferase B) (Beta-ketothiolase B) (Peroxisomal 3-oxoacyl-CoA thiolase B)	Acaa1b
E9QAQ5	E9QAQ5	E9QAQ5_MOUSE	[tau protein] kinase (EC 2.7.11.26)	Gsk3b
F6TN03	F6TN03	F6TN03_MOUSE	Ribosome maturation protein SBDS	Sbds
F7ADQ2	F7ADQ2	F7ADQ2_MOUSE	GTPase activating protein and VPS9 domains 1	Gapvd1
Q3TH73	Q3TH73	TTYH2_MOUSE	Protein tweety homolog 2 (mTTY2)	Ttyh2
Q9Z0F8	Q9Z0F8	ADA17_MOUSE	Disintegrin and metalloproteinase domain-containing protein 17 (ADAM 17) (EC 3.4.24.86) (TNF-alpha convertase) (TNF-alpha-converting enzyme) (CD antigen CD156b)	Adam17
Q3TSR0	Q3TSR0	Q3TSR0_MOUSE	Exostosin-like glycosyltransferase 2	Extl2
Q8BRF7	Q8BRF7	SCFD1_MOUSE	Sec1 family domain-containing protein 1 (Syntaxin-binding protein 1-like 2)	Scfd1
G3X9I1	G3X9I1	G3X9I1_MOUSE	FAM3 metabolism regulating signaling molecule C	Fam3c
P39447	P39447	ZO1_MOUSE	Tight junction protein ZO-1 (Tight junction protein 1) (Zona occludens protein 1) (Zonula occludens protein 1)	Tjp1
Q922V4	Q922V4	PLRG1_MOUSE	Pleiotropic regulator 1	Plrg1
E0CY98	E0CY98	E0CY98_MOUSE	TRAF2 and NCK interacting kinase	Tnik
Q91XA2	Q91XA2	GOLM1_MOUSE	Golgi membrane protein 1 (Golgi membrane protein GP73) (Golgi phosphoprotein 2)	Golm1
Q8VEM8	Q8VEM8	MPCP_MOUSE	Phosphate carrier protein, mitochondrial (Phosphate transport protein) (PTP) (Solute carrier family 25 member 3)	Slc25a3
E9Q6R7	E9Q6R7	E9Q6R7_MOUSE	Utrophin	Utrn
Q9CQ22	Q9CQ22	LTOR1_MOUSE	Ragulator complex protein LAMTOR1 (Late endosomal/lysosomal adaptor and MAPK and MTOR activator 1) (Lipid raft adaptor protein p18)	Lamtor1
P60521	P60521	GBRL2_MOUSE	Gamma-aminobutyric acid receptor-associated protein-like 2 (GABA(A) receptor-associated protein-like 2) (Golgi-associated ATPase enhancer of 16 kDa) (GATE-16)	Gabarapl2
Q9CXU9	Q9CXU9	EIF1B_MOUSE	Eukaryotic translation initiation factor 1b (eIF1b)	Eif1b
O88851	O88851	RBBP9_MOUSE	Putative hydrolase RBBP9 (EC 3.-.-.-) (B5T-overexpressed gene protein) (Protein BOG) (Retinoblastoma-binding protein 9) (RBBP-9)	Rbbp9
Q80ZX0	Q80ZX0	Q80ZX0_MOUSE	Sec24 related gene family, member B (S. cerevisiae)	Sec24b
D3YVS7	D3YVS7	D3YVS7_MOUSE	Cysteine-rich and transmembrane domain-containing protein 1	Cystm1
D3Z783	D3Z783	D3Z783_MOUSE	non-specific serine/threonine protein kinase (EC 2.7.11.1)	Akt1
Q9D9V3	Q9D9V3	ECHD1_MOUSE	Ethylmalonyl-CoA decarboxylase (EC 4.1.1.94) (Enoyl-CoA hydratase domain-containing protein 1) (Methylmalonyl-CoA decarboxylase) (MMCD)	Echdc1
K3W4T3	K3W4T3	K3W4T3_MOUSE	V-type proton ATPase subunit a	Atp6v0a1
A0A1B0GX27	A0A1B0GX27	A0A1B0GX27_MOUSE	Branched-chain-amino-acid aminotransferase (EC 2.6.1.42)	Bcat2
F8VQA4	F8VQA4	F8VQA4_MOUSE	Peptidylglycine alpha-amidating monooxygenase	Pam
D3Z187	D3Z187	D3Z187_MOUSE	CD47 antigen (Rh-related antigen, integrin-associated signal transducer)	Cd47
P54731	P54731	FAF1_MOUSE	FAS-associated factor 1	Faf1
Q9EPC1	Q9EPC1	PARVA_MOUSE	Alpha-parvin (Actopaxin)	Parva
P84089	P84089	ERH_MOUSE	Enhancer of rudimentary homolog (Mer)	Erh
Q8JZK9	Q8JZK9	HMCS1_MOUSE	Hydroxymethylglutaryl-CoA synthase, cytoplasmic (HMG-CoA synthase) (EC 2.3.3.10) (3-hydroxy-3-methylglutaryl coenzyme A synthase)	Hmgcs1
Q9D7H3	Q9D7H3	RTCA_MOUSE	RNA 3'-terminal phosphate cyclase (RNA cyclase) (RNA-3'-phosphate cyclase) (EC 6.5.1.4) (RNA terminal phosphate cyclase domain-containing protein 1)	RtcA
Q8BWP8	Q8BWP8	B4GA1_MOUSE	Beta-1,4-glucuronyltransferase 1 (EC 2.4.1.-) (I-beta-1,3-N-acetylglucosaminyltransferase) (iGnT) (N-acetyllactosaminide beta-1,3-N-acetylglucosaminyltransferase) (Poly-N-acetyllactosamine extension enzyme) (UDP-GlcNAc:betaGal beta-1,3-N-acetylglucosaminyltransferase 1)	B4gat1
Q8JZV7	Q8JZV7	NAGA_MOUSE	N-acetylglucosamine-6-phosphate deacetylase (GlcNAc 6-P deacetylase) (EC 3.5.1.25) (Amidohydrolase domain-containing protein 2)	Amdhd2
Q91VH6	Q91VH6	MEMO1_MOUSE	Protein MEMO1 (Mediator of ErbB2-driven cell motility 1) (Memo-1)	Memo1
Q8BGB7	Q8BGB7	ENOPH_MOUSE	Enolase-phosphatase E1 (EC 3.1.3.77) (2,3-diketo-5-methylthio-1-phosphopentane phosphatase) (MASA homolog)	Enoph1
D3Z636	D3Z636	D3Z636_MOUSE	inorganic diphosphatase (EC 3.6.1.1)	Ppa2
E9Q7T7	E9Q7T7	CHADL_MOUSE	Chondroadherin-like protein	Chadl
Q9DC50	Q9DC50	OCTC_MOUSE	Peroxisomal carnitine O-octanoyltransferase (COT) (EC 2.3.1.137)	Crot
E9Q4P1	E9Q4P1	WDFY1_MOUSE	WD repeat and FYVE domain-containing protein 1 (WD40- and FYVE domain-containing protein 1)	Wdfy1
Q63829	Q63829	COMD3_MOUSE	COMM domain-containing protein 3 (Bmi-1 upstream gene protein) (Bup protein)	Commd3
Q9ERI2	Q9ERI2	RB27A_MOUSE	Ras-related protein Rab-27A (EC 3.6.5.2)	Rab27a
Q9JKW0	Q9JKW0	AR6P1_MOUSE	ADP-ribosylation factor-like protein 6-interacting protein 1 (ARL-6-interacting protein 1) (Aip-1) (Protein TBX2)	Arl6ip1
E9Q264	E9Q264	E9Q264_MOUSE	Myosin, heavy chain 15	Myh15
P15535	P15535	B4GT1_MOUSE	Beta-1,4-galactosyltransferase 1 (Beta-1,4-GalTase 1) (Beta4Gal-T1) (b4Gal-T1) (EC 2.4.1.-) (Beta-N-acetylglucosaminyl-glycolipid beta-1,4-galactosyltransferase) (Beta-N-acetylglucosaminylglycopeptide beta-1,4-galactosyltransferase) (EC 2.4.1.38) (Lactose synthase A protein) (EC 2.4.1.22) (N-acetyllactosamine synthase) (EC 2.4.1.90) (Nal synthase) (Neolactotriaosylceramide beta-1,4-galactosyltran…	B4galt1
Q8K411	Q8K411	PREP_MOUSE	Presequence protease, mitochondrial (EC 3.4.24.-) (Pitrilysin metalloproteinase 1)	Pitrm1
Q8K0D5	Q8K0D5	EFGM_MOUSE	Elongation factor G, mitochondrial (EF-Gmt) (Elongation factor G 1, mitochondrial) (mEF-G 1) (Elongation factor G1)	Gfm1
A0A1Y7VK66	A0A1Y7VK66	A0A1Y7VK66_MOUSE	Calmodulin-like 3	Calml3
Q8C166	Q8C166	CPNE1_MOUSE	Copine-1 (Copine I)	Cpne1
Q99KR7	Q99KR7	PPIF_MOUSE	Peptidyl-prolyl cis-trans isomerase F, mitochondrial (PPIase F) (EC 5.2.1.8) (Cyclophilin D) (CyP-D) (CypD) (Cyclophilin F) (Rotamase F)	Ppif
Q91Z83	Q91Z83	MYH7_MOUSE	Myosin-7 (Myosin heavy chain 7) (Myosin heavy chain slow isoform) (MyHC-slow) (Myosin heavy chain, cardiac muscle beta isoform) (MyHC-beta)	Myh7
