# Supplementary material for: Mitofusin 1 silencing decreases the senescent associated secretory phenotype, promotes immune cell recruitment and delays melanoma tumor growth after chemotherapy
Source: Sci Rep. 2024 Jan 9;14:909. doi: 10.1038/s41598-024-51427-7 (PMC10776601; doi:10.1038/s41598-024-51427-7)
Supplement: Supplementary file 10 — Supplementary Dataset S5B. [file 41598_2024_51427_MOESM10_ESM.xlsx]

## Sheet: Sheet 1
Supplementary Dataset 5B: Pathway analysis with the Reactome database, shMfn1 TMZ vs shScr TMZ
Sheet	Description
1	Pathways Downregulated in shMfn1 TMZ vs shScr TMZ obtained using the Enrichr software and Reactome data base
2	Pathways Upregulated in shMfn1 TMZ vs shScr TMZ obtained using the Enrichr software and Reactome data base
Link to Pathway enrichment analysis with Enrichr software
https://maayanlab.cloud/Enrichr/enrich?dataset=aece2d674cb179e3669cdb52d0497211
https://maayanlab.cloud/Enrichr/enrich?dataset=e9b646b0d89c370d0a699555726266a3
May 1st 2023

## Sheet: 1_Downreg shMfn1TMZ vs shScrTMZ
Term	Overlap	P-value	Adjusted P-value	Old P-value	Old Adjusted P-value	Odds Ratio	Combined Score	Genes
Neutrophil Degranulation R-HSA-6798695	43/468	7.03087e-24	5.54736e-21	0	0	8.80053	469.171	PYGB	CD63	ASAH1	B4GALT1	CTSZ	CXCL1	GNS	PRDX4	DPP7	FTH1	CREG1	LAMP2	CPNE1	QSOX1	AGA	GUSB	B2M	ATG7	CTSD	SPTAN1	CTSC	PGM1	ATP6V0A1	CTSA	ARSA	GSN	NHLRC3	GAA	ATP6AP2	RAB27A	COMMD3	GGH	DYNLL1	RHOA	BST2	GLB1	PADI2	CYSTM1	ALDOC	MAN2B1	CD47	LAMTOR1
Innate Immune System R-HSA-168249	56/1035	9.57616e-20	3.77779e-17	0	0	5.13333	224.801	PYGB	B4GALT1	CD81	PROS1	CTSZ	CXCL1	FTH1	LAMP2	CPNE1	QSOX1	GUSB	B2M	CTSD	SPTAN1	CTSC	PGM1	ARSA	ATP6V1G1	DUSP3	NHLRC3	GAA	ATP6AP2	COMMD3	DYNLL1	RHOA	PSMA6	PSME3	ATP6V1B2	PADI2	ALDOC	CD47	MASP1	ATP6V1A	CD63	ASAH1	GNS	PPP2CA	PRDX4	DPP7	CREG1	PCBP2	AGA
Immune System R-HSA-168256	72/1943	2.92754e-16	7.69942e-14	0	0	3.56189	127.399	IFITM3	PYGB	B4GALT1	CD81	PROS1	CLTC	CTSZ	CLSTN1	CLTA	CXCL1	IFI30	FTH1	LAMP2	LONP1	CPNE1	AKT1	QSOX1	TIMP1	GUSB	B2M	CTSD	SPTAN1	CTSC	PGM1	ARSA	ATP6V1G1	DUSP3	NHLRC3	ITGA4	GAA	ATP6AP2	COMMD3	DYNLL1	RHOA	PSMA6	ADAM17	PSME3	CANX	ATP6V1B2	PADI2	ALDOC	CD47
Metabolism R-HSA-1430728	72/2049	4.69943e-15	9.26962e-13	0	0	3.35091	110.551	PYGB	B4GALT1	ECI1	HEXA	CLSTN1	CROT	ENO2	NUDT5	COMT	SGSH	GYS1	ABHD10	NAGLU	CPNE1	AKT1	RPLP2	CA6	GUSB	ENOPH1	PGM1	ARSA	TPI1	RPS7	HMGCS1	GAA	AKR1A1	SDHB	COX6B1	PSMA6	MINPP1	PPA2	DCT	PSME3	CMPK1	SBDS	ALDOC	RPL26	BCAT1	ALDH7A1	BCAT2	ASAH1	OAT
Metabolism Of Carbohydrates R-HSA-71387	23/285	5.11787e-12	8.07601e-10	0	0	7.06389	183.649	PYGB	TPI1	B4GALT1	IDUA	MDH2	GAA	HEXA	GOT2	AKR1A1	ENO2	GNS	SGSH	PPP2CA	GYS1	UGP2	B4GAT1	NAGLU	MAN2B2	GLB1	ALDOC	MAN2B1	GUSB	PGM1
Diseases Of Carbohydrate Metabolism R-HSA-5663084	9/33	3.20981e-10	4.22091e-08	0	0	28.8735	631.165	PMEL	GYS1	NAGLU	IDUA	GLB1	GAA	GUSB	GNS	SGSH
Mucopolysaccharidoses R-HSA-2206281	6/11	2.23455e-09	2.51865e-07	0	0	91.4131	1820.88	NAGLU	GLB1	IDUA	GUSB	GNS	SGSH
Disease R-HSA-1643685	53/1736	6.82003e-09	6.72625e-07	0	0	2.68152	50.4217	NRP1	GSK3B	PHB1	B4GALT1	CLTC	HEXA	CLSTN1	CLTA	PEBP1	COMT	SGSH	GYS1	NAGLU	ADAMTS1	LONP1	AKT1	RPLP2	GUSB	B2M	PGM1	PDCD6IP	RPS7	ITGA4	GAA	VPS33A	DYNLL1	PSMA6	ADAM17	PSME3	CANX	RPL26	MASP1	VPS25	PMEL	TSG101	IDUA	PDGFA	ATP1A2	GNS	PPP2CA	MGAT5	ATG7
Diseases Of Metabolism R-HSA-5668914	16/247	2.09296e-07	1.83482e-05	0	0	5.42541	83.4402	CTSA	PMEL	B4GALT1	IDUA	GAA	HEXA	GNS	SGSH	GYS1	B4GAT1	TCN2	NAGLU	ADAMTS1	GLB1	GUSB	PGM1
Platelet Degranulation R-HSA-114608	11/125	8.78335e-07	6.93006e-05	0	0	7.45376	103.944	LGALS3BP	CD63	PROS1	CD109	LAMP2	ANXA5	PDGFA	CD9	QSOX1	FAM3C	TIMP1
Response To Elevated Platelet Cytosolic Ca2+ R-HSA-76005	11/130	1.29868e-06	9.31506e-05	0	0	7.13875	96.7599	LGALS3BP	CD63	PROS1	CD109	LAMP2	ANXA5	PDGFA	CD9	QSOX1	FAM3C	TIMP1
Citric Acid Cycle (TCA Cycle) R-HSA-71403	5/21	6.7263e-06	0.000388491	0	0	23.7007	282.263	CS	MDH2	IDH2	ACO2	SDHB
HS-GAG Degradation R-HSA-2024096	5/21	6.7263e-06	0.000388491	0	0	23.7007	282.263	NAGLU	IDUA	GLB1	GUSB	SGSH
Pyruvate Metabolism And Citric Acid (TCA) Cycle R-HSA-71406	7/54	6.89337e-06	0.000388491	0	0	11.3653	135.076	CS	MDH2	GLO1	IDH2	PDHB	ACO2	SDHB
Metabolism Of Amino Acids And Derivatives R-HSA-71291	17/364	7.90068e-06	0.000415576	0	0	3.83002	44.9972	OAT	CKM	RPS7	GOT2	TYRP1	PDHB	PSMA6	DCT	ADI1	PSME3	SBDS	RPLP2	RPL26	BCAT1	ALDH7A1	ENOPH1	BCAT2
SARS-CoV Infections R-HSA-9679506	17/369	9.44169e-06	0.000465593	0	0	3.77464	43.674	NRP1	GSK3B	SEC24B	RPS7	ITGA4	STAT1	PTGES3	VPS33A	ATP1A2	COMT	TJP1	MGAT5	CANX	AKT1	MASP1	B2M	RIGI
MHC Class II Antigen Presentation R-HSA-2132295	9/104	1.00815e-05	0.000467901	0	0	7.26809	83.618	CTSA	SEC24B	CLTC	CANX	CLTA	IFI30	DYNLL1	CTSD	CTSC
Infectious Disease R-HSA-5663205	30/961	1.23476e-05	0.000541236	0	0	2.57842	29.1415	NRP1	GSK3B	TSG101	CLTC	CLTA	ATP1A2	COMT	MGAT5	AKT1	RPLP2	B2M	SEC24B	PDCD6IP	RPS7	ITGA4	STAT1	PTGES3	VPS33A	DYNLL1	TJP1	PSMA6	ADAM17	ARPC3	PSME3	CANX	CD9	RPL26	MASP1	VPS25	RIGI
Glycogen Metabolism R-HSA-8982491	5/24	1.36e-05	0.000564757	0	0	19.9555	223.61	PYGB	GYS1	UGP2	GAA	PGM1
Glycosaminoglycan Metabolism R-HSA-1630316	9/120	3.19259e-05	0.00125948	0	0	6.21537	64.3421	B4GALT1	NAGLU	B4GAT1	IDUA	GLB1	HEXA	GUSB	GNS	SGSH
Platelet Activation, Signaling And Aggregation R-HSA-76002	13/254	3.66688e-05	0.0013777	0	0	4.17279	42.6192	LGALS3BP	CD63	PROS1	ANXA5	PDGFA	RHOA	CD109	LAMP2	AKT1	CD9	QSOX1	TIMP1	FAM3C
Gluconeogenesis R-HSA-70263	5/32	5.9089e-05	0.00211915	0	0	14.037	136.671	TPI1	MDH2	GOT2	ALDOC	ENO2
Keratan Sulfate/Keratin Metabolism R-HSA-1638074	5/33	6.88918e-05	0.00236329	0	0	13.535	129.706	B4GALT1	B4GAT1	GLB1	HEXA	GNS
SARS-CoV-2 Infection R-HSA-9694516	13/283	0.000110041	0.00361759	0	0	3.71906	33.898	NRP1	GSK3B	SEC24B	RPS7	STAT1	VPS33A	TJP1	MGAT5	CANX	AKT1	MASP1	B2M	RIGI
Vesicle-mediated Transport R-HSA-5653656	21/637	0.000125415	0.0039581	0	0	2.67125	23.9982	GABARAPL2	SEC24B	TSG101	CLTC	CTSZ	RAB27A	CLTA	GAPVD1	DYNLL1	GNS	TJP1	SCFD1	AKR1B10	NECAP1	ARPC3	FTH1	AKT1	MASP1	VPS25	SPTAN1	CTSC
Extracellular Matrix Organization R-HSA-1474244	13/291	0.000145127	0.00440404	0	0	3.61055	31.9097	CD151	ITGA4	LAMA4	PDGFA	PLOD3	PLOD2	PCOLCE	LAMB1	ADAM17	ADAMTS1	TIMP1	CD47	CTSD
Membrane Trafficking R-HSA-199991	20/599	0.000153713	0.00448097	0	0	2.70079	23.714	GABARAPL2	SEC24B	TSG101	CLTC	CTSZ	RAB27A	CLTA	GAPVD1	DYNLL1	GNS	TJP1	SCFD1	AKR1B10	NECAP1	ARPC3	FTH1	AKT1	VPS25	SPTAN1	CTSC
Metabolism Of Proteins R-HSA-392499	44/1890	0.000159021	0.00448097	0	0	1.92937	16.8752	GFM1	B4GALT1	PROS1	CTSZ	SCFD1	UCHL1	ADAMTS1	MGAT5	AMDHD2	RPLP2	QSOX1	IARS2	TIMP1	B2M	CTSD	SPTAN1	CTSC	CTSA	EIF2B5	ARSA	SEC24B	GSN	RPS7	GOLM1	ACTL6A	ATP6AP2	RAB27A	COMMD3	LAMB1	DYNLL1	RHOA	PSMA6	GARS1	PPA2	B4GAT1	GLB1	CD109	PSME3	CANX	CPE	RPL26	MFGE8
Glycosphingolipid Metabolism R-HSA-1660662	5/45	0.00031157	0.00847685	0	0	9.46875	76.4496	CTSA	ARSA	ASAH1	GLB1	HEXA
Signaling By Receptor Tyrosine Kinases R-HSA-9006934	17/496	0.000355755	0.00882688	0	0	2.75567	21.8835	ATP6V1A	NRP1	ATP6V1G1	DUSP3	STAT1	LAMA4	CLTC	PDGFA	CLTA	MEMO1	LAMB1	RHOA	PPP2CA	ADAM17	ATP6V1B2	AKT1	ATP6V0A1
trans-Golgi Network Vesicle Budding R-HSA-199992	6/71	0.000356213	0.00882688	0	0	7.0104	55.6624	NECAP1	FTH1	CLTC	CTSZ	CLTA	GNS
Insulin Receptor Recycling R-HSA-77387	4/26	0.000357998	0.00882688	0	0	13.7325	108.967	ATP6V1A	ATP6V1G1	ATP6V1B2	ATP6V0A1
Asparagine N-linked Glycosylation R-HSA-446203	12/282	0.000404031	0.00966001	0	0	3.41941	26.7193	CTSA	SCFD1	SEC24B	B4GALT1	GLB1	MGAT5	AMDHD2	CTSZ	CANX	DYNLL1	SPTAN1	CTSC
Caspase-mediated Cleavage Of Cytoskeletal Proteins R-HSA-264870	3/12	0.000463116	0.01044	0	0	25.0967	192.681	GSN	VIM	SPTAN1
Keratan Sulfate Degradation R-HSA-2022857	3/12	0.000463116	0.01044	0	0	25.0967	192.681	GLB1	HEXA	GNS
Glycogen Synthesis R-HSA-3322077	3/13	0.000596169	0.013066	0	0	22.5859	167.7	GYS1	UGP2	PGM1
Heparan Sulfate/Heparin (HS-GAG) Metabolism R-HSA-1638091	5/53	0.000671471	0.0143187	0	0	7.88742	57.6258	NAGLU	IDUA	GLB1	GUSB	SGSH
Transferrin Endocytosis And Recycling R-HSA-917977	4/31	0.000715321	0.0148523	0	0	11.1866	81.0221	ATP6V1A	ATP6V1G1	ATP6V1B2	ATP6V0A1
Glycogen Breakdown (Glycogenolysis) R-HSA-70221	3/14	0.000751352	0.0152004	0	0	20.5316	147.697	PYGB	GAA	PGM1
Nervous System Development R-HSA-9675108	17/545	0.00101731	0.0196672	0	0	2.49358	17.1822	NRP1	GSK3B	RPS7	CLTC	CLSTN1	CLTA	UNC5C	LAMB1	RHOA	PSMA6	ARPC3	PSME3	RPLP2	PLXNA1	RPL26	UTRN	SPTAN1
Lysosome Vesicle Biogenesis R-HSA-432720	4/34	0.001022	0.0196672	0	0	10.0664	69.3173	CLTC	CTSZ	CLTA	GNS
Iron Uptake And Transport R-HSA-917937	5/59	0.00109836	0.0200235	0	0	7.0089	47.7582	ATP6V1A	ATP6V1G1	FTH1	ATP6V1B2	ATP6V0A1
PCP/CE Pathway R-HSA-4086400	6/88	0.00111814	0.0200235	0	0	5.55222	37.7334	PSMA6	PSME3	CLTC	CLTA	SCRIB	RHOA
CRMPs In Sema3A Signaling R-HSA-399956	3/16	0.00113349	0.0200235	0	0	17.3711	117.819	GSK3B	NRP1	PLXNA1
Cytokine Signaling In Immune System R-HSA-1280215	20/702	0.00114202	0.0200235	0	0	2.28057	15.4507	IFITM3	HSPA9	DUSP3	STAT1	CLSTN1	CXCL1	IFI30	BST2	PPP2CA	PSMA6	ADAM17	PSME3	CCL5	CANX	LONP1	AKT1	TIMP1	VIM	B2M	RIGI
Glucose Metabolism R-HSA-70326	6/89	0.00118589	0.0203406	0	0	5.48504	36.9542	PPP2CA	TPI1	MDH2	GOT2	ALDOC	ENO2
SARS-CoV-2-host Interactions R-HSA-9705683	9/196	0.00125022	0.0208999	0	0	3.67505	24.5656	TJP1	SEC24B	RPS7	STAT1	VPS33A	AKT1	MASP1	B2M	RIGI
ROS And RNS Production In Phagocytes R-HSA-1222556	4/36	0.00127147	0.0208999	0	0	9.4363	62.9173	ATP6V1A	ATP6V1G1	ATP6V1B2	ATP6V0A1
Citric Acid (TCA) Cycle And Respiratory Electron Transport R-HSA-1428517	8/163	0.00151889	0.0241111	0	0	3.93222	25.5192	CS	MDH2	GLO1	IDH2	ACO2	PDHB	SDHB	COX6B1
Apoptotic Cleavage Of Cellular Proteins R-HSA-111465	4/38	0.00156066	0.0241111	0	0	8.88032	57.3904	TJP1	GSN	VIM	SPTAN1
Transport To Golgi And Subsequent Modification R-HSA-948021	8/164	0.00157889	0.0241111	0	0	3.90681	25.203	SCFD1	SEC24B	B4GALT1	MGAT5	CTSZ	DYNLL1	SPTAN1	CTSC
Axon Guidance R-HSA-422475	16/519	0.00160287	0.0241111	0	0	2.45684	15.8121	NRP1	GSK3B	RPS7	CLTC	CLSTN1	CLTA	UNC5C	LAMB1	RHOA	PSMA6	ARPC3	PSME3	RPLP2	PLXNA1	RPL26	SPTAN1
Metabolism Of Angiotensinogen To Angiotensins R-HSA-2022377	3/18	0.00161963	0.0241111	0	0	15.0534	96.7267	ATP6AP2	CTSZ	CTSD
Diseases Of Signal Transduction By Growth Factor Receptors And Second Messengers R-HSA-5663202	14/424	0.00165418	0.0241694	0	0	2.629	16.8373	GSK3B	PHB1	STAT1	CLTC	CLSTN1	PDGFA	PEBP1	PPP2CA	PSMA6	ADAM17	PSME3	LONP1	AKT1	ATG7
Melanin Biosynthesis R-HSA-5662702	2/5	0.0017035	0.0244375	0	0	50.0177	318.867	DCT	TYRP1
Hemostasis R-HSA-109582	17/576	0.00183549	0.0258607	0	0	2.35149	14.8154	LGALS3BP	CD63	ANGPT2	ITGA4	PROS1	ANXA5	PDGFA	RHOA	PPP2CA	CD109	LAMP2	AKT1	CD9	QSOX1	TIMP1	CD47	FAM3C
Programmed Cell Death R-HSA-5357801	9/208	0.00188243	0.0260568	0	0	3.45132	21.6577	TJP1	PSMA6	GSN	PDCD6IP	PSME3	AKT1	VIM	DYNLL1	SPTAN1
Diseases Associated With N-glycosylation Of Proteins R-HSA-3781860	3/20	0.0022189	0.0301847	0	0	13.2811	81.1573	CTSA	B4GALT1	GLB1
Entry Of Influenza Virion Into Host Cell Via Endocytosis R-HSA-168275	2/6	0.00253292	0.0331582	0	0	37.5114	224.258	CLTC	CLTA
Methionine Salvage Pathway R-HSA-1237112	2/6	0.00253292	0.0331582	0	0	37.5114	224.258	ADI1	ENOPH1
Mitochondrial tRNA Aminoacylation R-HSA-379726	3/21	0.00256356	0.0331582	0	0	12.5426	74.8338	GARS1	PPA2	IARS2
Apoptosis R-HSA-109581	8/178	0.00263354	0.033514	0	0	3.58251	21.2781	TJP1	PSMA6	GSN	PSME3	AKT1	VIM	DYNLL1	SPTAN1
Diseases Of Glycosylation R-HSA-3781865	7/143	0.00300467	0.0372495	0	0	3.90997	22.7075	CTSA	B4GALT1	B4GAT1	ADAMTS1	GLB1	HEXA	PGM1
Signaling By Interleukins R-HSA-449147	14/453	0.00302151	0.0372495	0	0	2.45164	14.2244	HSPA9	DUSP3	STAT1	CLSTN1	CXCL1	PPP2CA	PSMA6	PSME3	CCL5	CANX	LONP1	AKT1	TIMP1	VIM
Degradation Of Extracellular Matrix R-HSA-1474228	6/109	0.00332042	0.0403048	0	0	4.41549	25.2021	ADAM17	ADAMTS1	LAMA4	LAMB1	TIMP1	CTSD
Cellular Response To Starvation R-HSA-9711097	7/153	0.00435943	0.052115	0	0	3.6403	19.7866	ATP6V1A	ATP6V1G1	RPS7	ATP6V1B2	RPLP2	RPL26	LAMTOR1
Sulfur Amino Acid Metabolism R-HSA-1614635	3/26	0.00477307	0.0562082	0	0	9.81347	52.4507	ADI1	GOT2	ENOPH1
Apoptotic Execution Phase R-HSA-75153	4/52	0.00495407	0.0574818	0	0	6.28576	33.362	TJP1	GSN	VIM	SPTAN1
Cell-Cell Communication R-HSA-1500931	6/120	0.00531282	0.0595721	0	0	3.9872	20.8835	CD151	LAMA4	CDH13	PARVA	CD47	SPTAN1
Gap Junction Trafficking And Regulation R-HSA-157858	3/27	0.00531771	0.0595721	0	0	9.4041	49.2466	TJP1	CLTC	CLTA
Post-translational Protein Modification R-HSA-597592	30/1383	0.00536073	0.0595721	0	0	1.7344	9.06856	B4GALT1	PROS1	CTSZ	SCFD1	UCHL1	ADAMTS1	MGAT5	AMDHD2	QSOX1	TIMP1	SPTAN1	CTSC	CTSA	ARSA	SEC24B	GOLM1	ACTL6A	RAB27A	COMMD3	LAMB1	DYNLL1	RHOA	PSMA6	B4GAT1	GLB1	CD109	PSME3	CANX	MFGE8	RIGI
Antigen Presentation: Folding, Assembly, Peptide Loading Of Class I MHC R-HSA-983170	3/28	0.00589822	0.062009	0	0	9.02748	46.339	SEC24B	CANX	B2M
Formation Of Annular Gap Junctions R-HSA-196025	2/9	0.00592138	0.062009	0	0	21.4318	109.928	CLTC	CLTA
Type I Hemidesmosome Assembly R-HSA-446107	2/9	0.00592138	0.062009	0	0	21.4318	109.928	CD151	LAMA4
Amino Acids Regulate mTORC1 R-HSA-9639288	4/55	0.00605157	0.062009	0	0	5.91511	30.211	ATP6V1A	ATP6V1G1	ATP6V1B2	LAMTOR1
Complement Cascade R-HSA-166658	4/55	0.00605157	0.062009	0	0	5.91511	30.211	CD81	PROS1	CPNE1	MASP1
Golgi Associated Vesicle Biogenesis R-HSA-432722	4/55	0.00605157	0.062009	0	0	5.91511	30.211	NECAP1	FTH1	CLTC	CLTA
Peptide Hormone Metabolism R-HSA-2980736	5/89	0.00661161	0.0660324	0	0	4.49886	22.5794	CTSZ	ATP6AP2	RAB27A	CPE	CTSD
Sphingolipid Metabolism R-HSA-428157	5/89	0.00661161	0.0660324	0	0	4.49886	22.5794	CTSA	ARSA	ASAH1	GLB1	HEXA
Collagen Formation R-HSA-1474290	5/90	0.0069266	0.0683136	0	0	4.4457	22.1057	CD151	LAMA4	PLOD3	PLOD2	PCOLCE
Autophagy R-HSA-9612973	6/128	0.00723153	0.0704404	0	0	3.72422	18.3578	GABARAPL2	TSG101	LAMP2	LAMTOR1	DYNLL1	ATG7
Gap Junction Degradation R-HSA-190873	2/10	0.00733733	0.0705994	0	0	18.7519	92.1615	CLTC	CLTA
Cellular Responses To Stress R-HSA-2262752	18/722	0.00790365	0.0751323	0	0	1.96999	9.53561	ATP6V1A	HSPA9	GSK3B	ATP6V1G1	RPS7	PTGES3	DYNLL1	COX6B1	PRDX3	PSMA6	EXTL2	PSME3	ATP6V1B2	AKT1	RPLP2	RPL26	LAMTOR1	TNIK
Cargo Concentration In ER R-HSA-5694530	3/32	0.00859009	0.0803796	0	0	7.78073	37.0141	SEC24B	CTSZ	CTSC
ER To Golgi Anterograde Transport R-HSA-199977	6/133	0.0086594	0.0803796	0	0	3.57669	16.9861	SCFD1	SEC24B	CTSZ	DYNLL1	SPTAN1	CTSC
Interleukin-27 Signaling R-HSA-9020956	2/11	0.00888991	0.0806223	0	0	16.6675	78.718	STAT1	CANX
WNT5A-dependent Internalization Of FZD2, FZD5 And ROR2 R-HSA-5140745	2/11	0.00888991	0.0806223	0	0	16.6675	78.718	CLTC	CLTA
Adaptive Immune System R-HSA-1280218	18/733	0.00915114	0.0820483	0	0	1.93856	9.09938	CTSA	SEC24B	ITGA4	CD81	CLTC	CLSTN1	CLTA	IFI30	DYNLL1	PPP2CA	PSMA6	PSME3	CANX	AKT1	B2M	ATG7	CTSD	CTSC
Cellular Responses To Stimuli R-HSA-8953897	18/736	0.0095175	0.0843742	0	0	1.93016	8.98416	ATP6V1A	HSPA9	GSK3B	ATP6V1G1	RPS7	PTGES3	DYNLL1	COX6B1	PRDX3	PSMA6	EXTL2	PSME3	ATP6V1B2	AKT1	RPLP2	RPL26	LAMTOR1	TNIK
L1CAM Interactions R-HSA-373760	5/99	0.0102469	0.089136	0	0	4.01821	18.4065	NRP1	CLTC	CLTA	LAMB1	SPTAN1
Semaphorin Interactions R-HSA-373755	4/64	0.0102806	0.089136	0	0	5.02554	23.0044	GSK3B	NRP1	PLXNA1	RHOA
Hyaluronan Uptake And Degradation R-HSA-2160916	2/12	0.0105753	0.0897192	0	0	15	68.2386	HEXA	GUSB
Interleukin-35 Signaling R-HSA-8984722	2/12	0.0105753	0.0897192	0	0	15	68.2386	STAT1	CANX
Mitochondrial Protein Import R-HSA-1268020	4/65	0.0108433	0.0910144	0	0	4.94291	22.3627	HSPA9	CS	PITRM1	ACO2
COPII-mediated Vesicle Transport R-HSA-204005	4/66	0.0114255	0.0948918	0	0	4.86293	21.7466	SCFD1	SEC24B	CTSZ	CTSC
Beta-catenin Independent WNT Signaling R-HSA-3858494	6/142	0.0117211	0.0963332	0	0	3.33846	14.844	PSMA6	PSME3	CLTC	CLTA	SCRIB	RHOA
ERKs Are Inactivated R-HSA-202670	2/13	0.0123897	0.0997494	0	0	13.6357	59.8728	PPP2CA	DUSP3
Glutamate And Glutamine Metabolism R-HSA-8964539	2/13	0.0123897	0.0997494	0	0	13.6357	59.8728	OAT	GOT2
Glycolysis R-HSA-70171	4/69	0.0132915	0.105929	0	0	4.63778	20.0382	PPP2CA	TPI1	ALDOC	ENO2
Post-translational Protein Phosphorylation R-HSA-8957275	5/106	0.0134836	0.106386	0	0	3.73839	16.0985	GOLM1	QSOX1	LAMB1	TIMP1	MFGE8
Interleukin-4 And Interleukin-13 Signaling R-HSA-6785807	5/107	0.0139961	0.106659	0	0	3.70155	15.8018	STAT1	LONP1	AKT1	TIMP1	VIM
AKT Phosphorylates Targets In Cytosol R-HSA-198323	2/14	0.0143294	0.106659	0	0	12.4987	53.0627	GSK3B	AKT1
APC Truncation Mutants Have Impaired AXIN Binding R-HSA-5467337	2/14	0.0143294	0.106659	0	0	12.4987	53.0627	PPP2CA	GSK3B
CS/DS Degradation R-HSA-2024101	2/14	0.0143294	0.106659	0	0	12.4987	53.0627	IDUA	HEXA
Retrograde Neurotrophin Signaling R-HSA-177504	2/14	0.0143294	0.106659	0	0	12.4987	53.0627	CLTC	CLTA
SEMA3A-Plexin Repulsion Signaling By Inhibiting Integrin Adhesion R-HSA-399955	2/14	0.0143294	0.106659	0	0	12.4987	53.0627	NRP1	PLXNA1
Regulation Of RUNX2 Expression And Activity R-HSA-8939902	4/72	0.0153409	0.113122	0	0	4.4325	18.5156	GSK3B	PSMA6	STAT1	PSME3
CTNNB1 S33 Mutants Not Phosphorylated R-HSA-5358747	2/15	0.0163908	0.115468	0	0	11.5367	47.4278	PPP2CA	GSK3B
ERBB2 Regulates Cell Motility R-HSA-6785631	2/15	0.0163908	0.115468	0	0	11.5367	47.4278	MEMO1	RHOA
Glycogen Storage Diseases R-HSA-3229121	2/15	0.0163908	0.115468	0	0	11.5367	47.4278	GYS1	GAA
N-Glycan Antennae Elongation R-HSA-975577	2/15	0.0163908	0.115468	0	0	11.5367	47.4278	B4GALT1	MGAT5
WNT5A-dependent Internalization Of FZD4 R-HSA-5099900	2/15	0.0163908	0.115468	0	0	11.5367	47.4278	CLTC	CLTA
Signaling By WNT R-HSA-195721	9/294	0.0169029	0.117132	0	0	2.39926	9.78963	PPP2CA	PSMA6	GSK3B	PSME3	CLTC	AKT1	CLTA	SCRIB	RHOA
Non-integrin membrane-ECM Interactions R-HSA-3000171	3/41	0.0169241	0.117132	0	0	5.93521	24.2099	LAMA4	PDGFA	LAMB1
Signaling By NTRK1 (TRKA) R-HSA-187037	5/114	0.0179533	0.122101	0	0	3.4626	13.9196	PPP2CA	DUSP3	CLTC	CLTA	RHOA
tRNA Aminoacylation R-HSA-379724	3/42	0.0180513	0.122101	0	0	5.78274	23.215	GARS1	PPA2	IARS2
Influenza Infection R-HSA-168255	6/157	0.0184004	0.122101	0	0	3.00453	12.0042	RPS7	CLTC	CANX	CLTA	RPLP2	RPL26
Hyaluronan Metabolism R-HSA-2142845	2/16	0.0185705	0.122101	0	0	10.7121	42.7004	HEXA	GUSB
Sema3A PAK Dependent Axon Repulsion R-HSA-399954	2/16	0.0185705	0.122101	0	0	10.7121	42.7004	NRP1	PLXNA1
VLDLR Internalisation And Degradation R-HSA-8866427	2/16	0.0185705	0.122101	0	0	10.7121	42.7004	CLTC	CLTA
Signaling By Insulin Receptor R-HSA-74752	4/77	0.0191787	0.125057	0	0	4.12785	16.3214	ATP6V1A	ATP6V1G1	ATP6V1B2	ATP6V0A1
Beta-catenin Phosphorylation Cascade R-HSA-196299	2/17	0.0208648	0.131702	0	0	9.99747	38.6871	PPP2CA	GSK3B
MET Activates PTK2 Signaling R-HSA-8874081	2/17	0.0208648	0.131702	0	0	9.99747	38.6871	LAMA4	LAMB1
Purine Catabolism R-HSA-74259	2/17	0.0208648	0.131702	0	0	9.99747	38.6871	NT5C	NUDT5
Amyloid Fiber Formation R-HSA-977225	4/79	0.0208653	0.131702	0	0	4.01737	15.5459	GSN	MFGE8	B2M	ITM2B
Transcriptional Regulation By RUNX2 R-HSA-8878166	5/119	0.0211919	0.132673	0	0	3.30989	12.7567	GSK3B	PSMA6	STAT1	PSME3	AKT1
Interleukin-10 Signaling R-HSA-6783783	3/45	0.021678	0.132673	0	0	5.36887	20.5706	CCL5	CXCL1	TIMP1
Regulation Of Complement Cascade R-HSA-977606	3/45	0.021678	0.132673	0	0	5.36887	20.5706	CD81	PROS1	CPNE1
Signaling By ROBO Receptors R-HSA-376176	7/209	0.0216917	0.132673	0	0	2.62359	10.0505	NRP1	PSMA6	RPS7	PSME3	RPLP2	RPL26	RHOA
Protein Localization R-HSA-9609507	6/164	0.0222639	0.135125	0	0	2.87039	10.9212	HSPA9	CS	CYB5A	PITRM1	ACO2	CROT
SARS-CoV-2 Activates/Modulates Innate And Adaptive Immune Responses R-HSA-9705671	5/121	0.0225872	0.13604	0	0	3.25249	12.3281	SEC24B	STAT1	MASP1	B2M	RIGI
LDL Clearance R-HSA-8964038	2/18	0.0232704	0.139094	0	0	9.37215	35.2446	CLTC	CLTA
Regulation Of IGF Transport And Uptake By IGFBPs R-HSA-381426	5/123	0.0240407	0.142617	0	0	3.19703	11.9186	GOLM1	QSOX1	LAMB1	TIMP1	MFGE8
Degradation Of Beta-Catenin By Destruction Complex R-HSA-195253	4/84	0.0254706	0.149972	0	0	3.76533	13.8196	PPP2CA	GSK3B	PSMA6	PSME3
Scavenging By Class A Receptors R-HSA-3000480	2/19	0.0257841	0.150694	0	0	8.8204	32.265	FTH1	MASP1
PIP3 Activates AKT Signaling R-HSA-1257604	8/268	0.0269077	0.155996	0	0	2.33164	8.42967	PPP2CA	PSMA6	GSK3B	PSME3	CLSTN1	AKT1	PDGFA	LAMTOR1
Signaling By ERBB2 R-HSA-1227986	3/49	0.0270868	0.155996	0	0	4.90101	17.6863	AKT1	MEMO1	RHOA
Cell Junction Organization R-HSA-446728	4/86	0.0274705	0.15706	0	0	3.67311	13.2035	CD151	LAMA4	CDH13	PARVA
Ion Channel Transport R-HSA-983712	6/175	0.0293812	0.166775	0	0	2.68205	9.46067	ATP6V1A	ATP6V1G1	TTYH2	ATP6V1B2	ATP1A2	ATP6V0A1
GSK3B And BTRC:CUL1-mediated-degradation Of NFE2L2 R-HSA-9762114	3/51	0.0300362	0.168075	0	0	4.69633	16.4623	GSK3B	PSMA6	PSME3
Ubiquitin-dependent Degradation Of Cyclin D R-HSA-75815	3/51	0.0300362	0.168075	0	0	4.69633	16.4623	GSK3B	PSMA6	PSME3
Mitochondrial Biogenesis R-HSA-1592230	4/89	0.0306417	0.170256	0	0	3.54293	12.3485	HSPA9	IDH2	IMMT	SSBP1
Branched-chain Amino Acid Catabolism R-HSA-70895	2/21	0.0311223	0.170431	0	0	7.89113	27.3809	BCAT1	BCAT2
CTLA4 Inhibitory Signaling R-HSA-389513	2/21	0.0311223	0.170431	0	0	7.89113	27.3809	PPP2CA	AKT1
Signaling By NTRKs R-HSA-166520	5/132	0.0313212	0.170431	0	0	2.96911	10.2834	PPP2CA	DUSP3	CLTC	CLTA	RHOA
RHOD GTPase Cycle R-HSA-9013405	3/52	0.0315719	0.170618	0	0	4.60025	15.8961	MCAM	ANKFY1	PLXNA1
EPH-Ephrin Signaling R-HSA-2682334	4/91	0.0328708	0.176429	0	0	3.46114	11.8204	ARPC3	CLTC	CLTA	RHOA
Negative Regulation Of NOTCH4 Signaling R-HSA-9604323	3/53	0.033148	0.176715	0	0	4.50802	15.3578	PSMA6	PSME3	AKT1
RHO GTPase Cycle R-HSA-9012999	11/441	0.0337789	0.177345	0	0	1.94429	6.58708	SCFD1	MCAM	CLTC	ANKFY1	PLXNA1	SCRIB	LAMTOR1	VIM	HSPE1	SPTAN1	RHOA
ERK/MAPK Targets R-HSA-198753	2/22	0.0339406	0.177345	0	0	7.4962	25.3607	PPP2CA	DUSP3
Laminin Interactions R-HSA-3000157	2/22	0.0339406	0.177345	0	0	7.4962	25.3607	LAMA4	LAMB1
Translation R-HSA-72766	8/281	0.0342188	0.177623	0	0	2.21912	7.4895	EIF2B5	GARS1	GFM1	PPA2	RPS7	RPLP2	IARS2	RPL26
Cellular Response To Chemical Stress R-HSA-9711123	6/182	0.0346105	0.178111	0	0	2.57446	8.65944	PRDX3	GSK3B	PSMA6	PSME3	AKT1	COX6B1
Interleukin-12 Family Signaling R-HSA-447115	3/54	0.0347644	0.178111	0	0	4.4194	14.8455	HSPA9	STAT1	CANX
Signal Transduction R-HSA-162582	43/2465	0.0357132	0.181792	0	0	1.38457	4.6137	ATP6V1A	NRP1	GSK3B	PHB1	B4GALT1	LAMA4	CLTC	CLSTN1	PDGFA	CLTA	PEBP1	CXCL1	PDHB	PPP2CA	SCFD1	CCL5	RACK1	ANKFY1	AKT1	PLXNA1	APOD	CTSD	SPTAN1	ATP6V0A1	ATP6V1G1	DUSP3	STAT1	MCAM	PTGES3	SCRIB	MEMO1	LAMB1	DYNLL1	HSPE1	RHOA	TJP1	PSMA6	ADAM17	ARPC3	PSME3	ATP6V1B2	LAMTOR1
UCH Proteinases R-HSA-5689603	4/95	0.0376069	0.190204	0	0	3.30832	10.8532	PSMA6	UCHL1	PSME3	ACTL6A
Metabolism Of Vitamins And Cofactors R-HSA-196854	6/186	0.0378521	0.190225	0	0	2.51673	8.23995	CYB5A	AKR1B10	TCN2	NAXE	MTHFD1L	AKT1
Assembly Of Collagen Fibrils And Other Multimeric Structures R-HSA-2022090	3/57	0.0398535	0.197797	0	0	4.17324	13.4485	CD151	LAMA4	PCOLCE
Growth Hormone Receptor Signaling R-HSA-982772	2/24	0.0398602	0.197797	0	0	6.81403	21.9574	ADAM17	STAT1
Potential Therapeutics For SARS R-HSA-9679191	4/97	0.0401142	0.197813	0	0	3.23685	10.4098	ITGA4	PTGES3	ATP1A2	COMT
Clathrin-mediated Endocytosis R-HSA-8856828	5/142	0.0408777	0.200326	0	0	2.75098	8.79536	NECAP1	ARPC3	CLTC	CLTA	GAPVD1
Late SARS-CoV-2 Infection Events R-HSA-9772573	3/58	0.0416291	0.202749	0	0	4.09715	13.0247	GSK3B	MGAT5	CANX
Fertilization R-HSA-1187000	2/25	0.0429556	0.204032	0	0	6.51744	20.5142	B4GALT1	CD9
G Beta:Gamma Signaling Thru PI3Kgamma R-HSA-392451	2/25	0.0429556	0.204032	0	0	6.51744	20.5142	AKT1	RHOA
Gap Junction Trafficking R-HSA-190828	2/25	0.0429556	0.204032	0	0	6.51744	20.5142	CLTC	CLTA
Glucuronidation R-HSA-156588	2/25	0.0429556	0.204032	0	0	6.51744	20.5142	ABHD10	UGP2
Degradation Of GLI2 By Proteasome R-HSA-5610783	3/59	0.0434441	0.204032	0	0	4.02379	12.6197	GSK3B	PSMA6	PSME3
GLI3 Is Processed To GLI3R By Proteasome R-HSA-5610785	3/59	0.0434441	0.204032	0	0	4.02379	12.6197	GSK3B	PSMA6	PSME3
KEAP1-NFE2L2 Pathway R-HSA-9755511	4/100	0.0440497	0.205652	0	0	3.13522	9.78952	GSK3B	PSMA6	PSME3	AKT1
Constitutive Signaling By AKT1 E17K In Cancer R-HSA-5674400	2/26	0.0461374	0.21288	0	0	6.24556	19.2122	GSK3B	AKT1
N-glycan Antennae Elongation In medial/trans-Golgi R-HSA-975576	2/26	0.0461374	0.21288	0	0	6.24556	19.2122	B4GALT1	MGAT5
Signaling By Rho GTPases R-HSA-194315	14/644	0.0486459	0.223149	0	0	1.69146	5.11359	MCAM	CLTC	SCRIB	DYNLL1	HSPE1	RHOA	PPP2CA	SCFD1	ARPC3	ANKFY1	PLXNA1	LAMTOR1	VIM	SPTAN1
Asymmetric Localization Of PCP Proteins R-HSA-4608870	3/62	0.0491217	0.224017	0	0	3.81861	11.5072	PSMA6	PSME3	SCRIB
Insulin Processing R-HSA-264876	2/27	0.049403	0.224017	0	0	5.99544	18.0327	RAB27A	CPE
Interferon Signaling R-HSA-913531	6/200	0.0506931	0.227428	0	0	2.33344	6.95824	IFITM3	BST2	STAT1	IFI30	B2M	RIGI
PI3K/AKT Signaling In Cancer R-HSA-2219528	4/105	0.0510732	0.227428	0	0	2.97925	8.86176	GSK3B	CLSTN1	AKT1	PDGFA
Synthesis Of Substrates In N-glycan Biosythesis R-HSA-446219	3/63	0.0510909	0.227428	0	0	3.75477	11.1672	CTSA	GLB1	AMDHD2
Intracellular Signaling By Second Messengers R-HSA-9006925	8/306	0.0518362	0.227428	0	0	2.03034	6.00914	PPP2CA	PSMA6	GSK3B	PSME3	CLSTN1	AKT1	PDGFA	LAMTOR1
PI5P, PP2A And IER3 Regulate PI3K/AKT Signaling R-HSA-6811558	4/106	0.0525473	0.227428	0	0	2.94989	8.6905	PPP2CA	CLSTN1	AKT1	PDGFA
Downstream Signal Transduction R-HSA-186763	2/28	0.0527496	0.227428	0	0	5.76455	16.9605	STAT1	PDGFA
Keratan Sulfate Biosynthesis R-HSA-2022854	2/28	0.0527496	0.227428	0	0	5.76455	16.9605	B4GALT1	B4GAT1
MET Promotes Cell Motility R-HSA-8875878	2/28	0.0527496	0.227428	0	0	5.76455	16.9605	LAMA4	LAMB1
Recycling Pathway Of L1 R-HSA-437239	2/28	0.0527496	0.227428	0	0	5.76455	16.9605	CLTC	CLTA
Hedgehog Ligand Biogenesis R-HSA-5358346	3/64	0.053098	0.227686	0	0	3.69303	10.8413	PSMA6	ADAM17	PSME3
Signaling By NOTCH R-HSA-157118	6/203	0.0537527	0.229248	0	0	2.29755	6.71657	PSMA6	ADAM17	B4GALT1	STAT1	PSME3	AKT1
Phase II - Conjugation Of Compounds R-HSA-156580	4/107	0.0540444	0.229253	0	0	2.9211	8.52363	ABHD10	UGP2	AKR1A1	COMT
Budding And Maturation Of HIV Virion R-HSA-162588	2/29	0.0561743	0.23205	0	0	5.55077	15.9823	TSG101	PDCD6IP
Cristae Formation R-HSA-8949613	2/29	0.0561743	0.23205	0	0	5.55077	15.9823	HSPA9	IMMT
Disassembly Of Destruction Complex And Recruitment Of AXIN To Membrane R-HSA-4641262	2/29	0.0561743	0.23205	0	0	5.55077	15.9823	PPP2CA	GSK3B
EGR2 And SOX10-mediated Initiation Of Schwann Cell Myelination R-HSA-9619665	2/29	0.0561743	0.23205	0	0	5.55077	15.9823	LAMB1	UTRN
Uptake And Actions Of Bacterial Toxins R-HSA-5339562	2/29	0.0561743	0.23205	0	0	5.55077	15.9823	PDCD6IP	CD9
Signaling By Rho GTPases, Miro GTPases And RHOBTB3 R-HSA-9716542	14/660	0.0573094	0.235506	0	0	1.64818	4.71263	MCAM	CLTC	SCRIB	DYNLL1	HSPE1	RHOA	PPP2CA	SCFD1	ARPC3	ANKFY1	PLXNA1	LAMTOR1	VIM	SPTAN1
Collagen Biosynthesis And Modifying Enzymes R-HSA-1650814	3/67	0.0593429	0.237795	0	0	3.51938	9.94022	PLOD3	PLOD2	PCOLCE
Regulation Of PTEN Stability And Activity R-HSA-8948751	3/67	0.0593429	0.237795	0	0	3.51938	9.94022	PSMA6	PSME3	AKT1
Activation Of BH3-only Proteins R-HSA-114452	2/30	0.0596747	0.237795	0	0	5.35225	15.0872	AKT1	DYNLL1
Endosomal Sorting Complex Required For Transport (ESCRT) R-HSA-917729	2/30	0.0596747	0.237795	0	0	5.35225	15.0872	TSG101	VPS25
MAPK Targets/ Nuclear Events Mediated By MAP Kinases R-HSA-450282	2/30	0.0596747	0.237795	0	0	5.35225	15.0872	PPP2CA	DUSP3
Translation Of Structural Proteins R-HSA-9683701	2/30	0.0596747	0.237795	0	0	5.35225	15.0872	GSK3B	CANX
Nonsense Mediated Decay (NMD) Enhanced By Exon Junction Complex (EJC) R-HSA-975957	4/112	0.0618735	0.245317	0	0	2.78516	7.75015	PPP2CA	RPS7	RPLP2	RPL26
Glyoxylate Metabolism And Glycine Degradation R-HSA-389661	2/31	0.0632481	0.245937	0	0	5.16743	14.2657	GOT2	PDHB
Pyruvate Metabolism R-HSA-70268	2/31	0.0632481	0.245937	0	0	5.16743	14.2657	GLO1	PDHB
Negative Regulation Of PI3K/AKT Network R-HSA-199418	4/113	0.0635075	0.245937	0	0	2.75946	7.60673	PPP2CA	CLSTN1	AKT1	PDGFA
Ficolins Bind To Repetitive Carbohydrate Structures On Target Cell Surface R-HSA-2855086	1/5	0.0645235	0.245937	0	0	18.6847	51.2095	MASP1
Formation Of Xylulose-5-Phosphate R-HSA-5661270	1/5	0.0645235	0.245937	0	0	18.6847	51.2095	AKR1A1
Maturation Of Spike Protein R-HSA-9683686	1/5	0.0645235	0.245937	0	0	18.6847	51.2095	CANX
RUNX1 Regulates Expression Of Components Of Tight Junctions R-HSA-8935964	1/5	0.0645235	0.245937	0	0	18.6847	51.2095	TJP1
SARS-CoV-2 Targets PDZ Proteins In Cell-Cell Junction R-HSA-9705677	1/5	0.0645235	0.245937	0	0	18.6847	51.2095	TJP1
Macroautophagy R-HSA-1632852	4/114	0.065164	0.247185	0	0	2.73424	7.46679	GABARAPL2	LAMTOR1	DYNLL1	ATG7
G-protein Beta:Gamma Signaling R-HSA-397795	2/32	0.066892	0.251323	0	0	4.99493	13.5097	AKT1	RHOA
RAF Activation R-HSA-5673000	2/32	0.066892	0.251323	0	0	4.99493	13.5097	PPP2CA	PHB1
Cap-dependent Translation Initiation R-HSA-72737	4/116	0.0685442	0.25631	0	0	2.68514	7.19691	EIF2B5	RPS7	RPLP2	RPL26
RAF/MAP Kinase Cascade R-HSA-5673001	7/271	0.0698469	0.257079	0	0	2.00107	5.32575	PPP2CA	PSMA6	PHB1	PSME3	PDGFA	PEBP1	SPTAN1
Interferon Alpha/Beta Signaling R-HSA-909733	3/72	0.0704758	0.257079	0	0	3.26352	8.65645	IFITM3	BST2	STAT1
Sialic Acid Metabolism R-HSA-4085001	2/33	0.0706038	0.257079	0	0	4.83356	12.8122	CTSA	GLB1
Signaling By WNT In Cancer R-HSA-4791275	2/33	0.0706038	0.257079	0	0	4.83356	12.8122	PPP2CA	GSK3B
Striated Muscle Contraction R-HSA-390522	2/33	0.0706038	0.257079	0	0	4.83356	12.8122	TMOD2	VIM
Biological Oxidations R-HSA-211859	6/218	0.0707048	0.257079	0	0	2.13335	5.65176	ABHD10	UGP2	PTGES3	EPHX1	AKR1A1	COMT
Regulation Of Expression Of SLITs And ROBOs R-HSA-9010553	5/167	0.0717587	0.259714	0	0	2.32348	6.12109	PSMA6	RPS7	PSME3	RPLP2	RPL26
EPHB-mediated Forward Signaling R-HSA-3928662	2/34	0.0743813	0.266189	0	0	4.68227	12.1671	ARPC3	RHOA
RHOG GTPase Cycle R-HSA-9013408	3/74	0.0751737	0.266189	0	0	3.17127	8.20711	MCAM	LAMTOR1	HSPE1
MAPK1/MAPK3 Signaling R-HSA-5684996	7/277	0.0764646	0.266189	0	0	1.956	5.02873	PPP2CA	PSMA6	PHB1	PSME3	PDGFA	PEBP1	SPTAN1
Acrosome Reaction And Sperm:Oocyte Membrane Binding R-HSA-1300645	1/6	0.0769216	0.266189	0	0	14.947	38.3385	CD9
Choline Catabolism R-HSA-6798163	1/6	0.0769216	0.266189	0	0	14.947	38.3385	ALDH7A1
RUNX3 Regulates Immune Response And Cell Migration R-HSA-8949275	1/6	0.0769216	0.266189	0	0	14.947	38.3385	ITGA4
TNFR1-mediated Ceramide Production R-HSA-5626978	1/6	0.0769216	0.266189	0	0	14.947	38.3385	RACK1
Uptake And Function Of Diphtheria Toxin R-HSA-5336415	1/6	0.0769216	0.266189	0	0	14.947	38.3385	CD9
Virus Assembly And Release R-HSA-168268	1/6	0.0769216	0.266189	0	0	14.947	38.3385	CANX
Mitochondrial Fatty Acid Beta-Oxidation Of Unsaturated Fatty Acids R-HSA-77288	1/6	0.0769216	0.266189	0	0	14.947	38.3385	ECI1
Negative Regulators Of DDX58/IFIH1 Signaling R-HSA-936440	2/35	0.0782219	0.267174	0	0	4.54015	11.5692	PCBP2	RIGI
Nucleotide Catabolism R-HSA-8956319	2/35	0.0782219	0.267174	0	0	4.54015	11.5692	NT5C	NUDT5
Plasma Lipoprotein Clearance R-HSA-8964043	2/35	0.0782219	0.267174	0	0	4.54015	11.5692	CLTC	CLTA
Metabolism Of Water-Soluble Vitamins And Cofactors R-HSA-196849	4/122	0.0792153	0.268244	0	0	2.54783	6.46024	CYB5A	TCN2	NAXE	MTHFD1L
Rab Regulation Of Trafficking R-HSA-9007101	4/122	0.0792153	0.268244	0	0	2.54783	6.46024	GABARAPL2	AKT1	RAB27A	GAPVD1
Regulation Of TP53 Degradation R-HSA-6804757	2/36	0.0821235	0.276897	0	0	4.4064	11.0139	PPP2CA	AKT1
Biosynthesis Of N-glycan Precursor (Dolichol LLO) And Transfer To Protein R-HSA-446193	3/77	0.0824725	0.276897	0	0	3.04224	7.59128	CTSA	GLB1	AMDHD2
Nuclear Events Mediated By NFE2L2 R-HSA-9759194	3/78	0.084971	0.282878	0	0	3.00153	7.4001	GSK3B	PSMA6	PSME3
Oncogenic MAPK Signaling R-HSA-6802957	3/78	0.084971	0.282878	0	0	3.00153	7.4001	PHB1	PEBP1	ATG7
RHOV GTPase Cycle R-HSA-9013424	2/37	0.0860836	0.283646	0	0	4.28028	10.4971	CLTC	SPTAN1
Regulation Of TP53 Expression And Degradation R-HSA-6806003	2/37	0.0860836	0.283646	0	0	4.28028	10.4971	PPP2CA	AKT1
Transport Of Small Molecules R-HSA-382551	14/706	0.0878918	0.283646	0	0	1.53491	3.73237	ATP6V1A	PHB1	ATP6V1G1	TTYH2	CLTC	CLTA	ATP1A2	PSMA6	FTH1	PSME3	ATP6V1B2	APOD	SLC12A7	ATP6V0A1
Anchoring Fibril Formation R-HSA-2214320	1/7	0.0891561	0.283646	0	0	12.4552	30.1087	LAMA4
Aryl Hydrocarbon Receptor Signaling R-HSA-8937144	1/7	0.0891561	0.283646	0	0	12.4552	30.1087	PTGES3
Cation-coupled Chloride Cotransporters R-HSA-426117	1/7	0.0891561	0.283646	0	0	12.4552	30.1087	SLC12A7
Constitutive Signaling By NOTCH1 t(7	9)(NOTCH1:M1580 K2555) Translocation Mutant R-HSA-2660826	2023-07-01	0.0891561	0.283646	0	0	12.4552	30.1087	ADAM17
Modulation By Mtb Of Host Immune System R-HSA-9637628	1/7	0.0891561	0.283646	0	0	12.4552	30.1087	B2M
PP2A-mediated Dephosphorylation Of Key Metabolic Factors R-HSA-163767	1/7	0.0891561	0.283646	0	0	12.4552	30.1087	PPP2CA
Phosphate Bond Hydrolysis By NUDT Proteins R-HSA-2393930	1/7	0.0891561	0.283646	0	0	12.4552	30.1087	NUDT5
Vitamin C (Ascorbate) Metabolism R-HSA-196836	1/7	0.0891561	0.283646	0	0	12.4552	30.1087	CYB5A
HSP90 Chaperone Cycle For Steroid Hormone Receptors (SHR) In Presence Of Ligand R-HSA-3371497	2/38	0.0901001	0.285498	0	0	4.16117	10.0153	PTGES3	DYNLL1
G1/S Transition R-HSA-69206	4/129	0.0926421	0.290104	0	0	2.40429	5.71984	PPP2CA	PSMA6	PSME3	AKT1
Signaling By NOTCH4 R-HSA-9013694	3/81	0.0926568	0.290104	0	0	2.88564	6.86452	PSMA6	PSME3	AKT1
TP53 Regulates Metabolic Genes R-HSA-5628897	3/81	0.0926568	0.290104	0	0	2.88564	6.86452	AKT1	LAMTOR1	COX6B1
Ovarian Tumor Domain Proteases R-HSA-5689896	2/39	0.0941709	0.292523	0	0	4.0485	9.56518	RHOA	RIGI
RHOU GTPase Cycle R-HSA-9013420	2/39	0.0941709	0.292523	0	0	4.0485	9.56518	CLTC	SPTAN1
Cyclin E Associated Events During G1/S Transition R-HSA-69202	3/82	0.0952807	0.293986	0	0	2.84897	6.69773	PSMA6	PSME3	AKT1
Collagen Degradation R-HSA-1442490	2/40	0.0982937	0.293986	0	0	3.94177	9.14409	ADAM17	CTSD
Diseases Associated With Glycosaminoglycan Metabolism R-HSA-3560782	2/40	0.0982937	0.293986	0	0	3.94177	9.14409	B4GALT1	HEXA
Cyclin A:Cdk2-associated Events At S Phase Entry R-HSA-69656	3/84	0.100619	0.293986	0	0	2.77834	6.38024	PSMA6	PSME3	AKT1
Axonal Growth Inhibition (RHOA Activation) R-HSA-193634	1/8	0.101229	0.293986	0	0	10.6753	24.4504	RHOA
Defective B4GALT1 Causes B4GALT1-CDG (CDG-2d) R-HSA-3656244	1/8	0.101229	0.293986	0	0	10.6753	24.4504	B4GALT1
Lectin Pathway Of Complement Activation R-HSA-166662	1/8	0.101229	0.293986	0	0	10.6753	24.4504	MASP1
Myoclonic Epilepsy Of Lafora R-HSA-3785653	1/8	0.101229	0.293986	0	0	10.6753	24.4504	GYS1
Netrin Mediated Repulsion Signals R-HSA-418886	1/8	0.101229	0.293986	0	0	10.6753	24.4504	UNC5C
RUNX2 Regulates Genes Involved In Cell Migration R-HSA-8941332	1/8	0.101229	0.293986	0	0	10.6753	24.4504	AKT1
Recycling Of eIF2:GDP R-HSA-72731	1/8	0.101229	0.293986	0	0	10.6753	24.4504	EIF2B5
Regulation Of Cytoskeletal Remodeling And Cell Spreading By IPP Complex Components R-HSA-446388	1/8	0.101229	0.293986	0	0	10.6753	24.4504	PARVA
Release Of Hh-Np From Secreting Cell R-HSA-5362798	1/8	0.101229	0.293986	0	0	10.6753	24.4504	ADAM17
Sema4D Mediated Inhibition Of Cell Attachment And Migration R-HSA-416550	1/8	0.101229	0.293986	0	0	10.6753	24.4504	RHOA
Synthesis Of UDP-N-acetyl-glucosamine R-HSA-446210	1/8	0.101229	0.293986	0	0	10.6753	24.4504	AMDHD2
Transport Of RCbl Within Body R-HSA-9758890	1/8	0.101229	0.293986	0	0	10.6753	24.4504	TCN2
Transport Of Fatty Acids R-HSA-804914	1/8	0.101229	0.293986	0	0	10.6753	24.4504	APOD
Binding And Uptake Of Ligands By Scavenger Receptors R-HSA-2173782	2/41	0.102466	0.293986	0	0	3.8405	8.7495	FTH1	MASP1
MTOR Signaling R-HSA-165159	2/41	0.102466	0.293986	0	0	3.8405	8.7495	AKT1	LAMTOR1
Negative Regulation Of MAPK Pathway R-HSA-5675221	2/41	0.102466	0.293986	0	0	3.8405	8.7495	PPP2CA	PEBP1
Paradoxical Activation Of RAF Signaling By Kinase Inactive BRAF R-HSA-6802955	2/41	0.102466	0.293986	0	0	3.8405	8.7495	PHB1	PEBP1
Cell Surface Interactions At Vascular Wall R-HSA-202733	4/134	0.102851	0.294021	0	0	2.31123	5.25682	ANGPT2	ITGA4	PROS1	CD47
Signaling By Hedgehog R-HSA-5358351	4/135	0.104953	0.298945	0	0	2.29347	5.17004	GSK3B	PSMA6	ADAM17	PSME3
Peptide Chain Elongation R-HSA-156902	3/86	0.106074	0.301051	0	0	2.71112	6.08272	RPS7	RPLP2	RPL26
Gamma Carboxylation, Hypusine Formation And Arylsulfatase Activation R-HSA-163841	2/42	0.106687	0.301707	0	0	3.7443	8.37919	ARSA	PROS1
Regulation Of mRNA Stability By Proteins That Bind AU-rich Elements R-HSA-450531	3/88	0.111642	0.307194	0	0	2.64706	5.80356	PSMA6	PSME3	AKT1
Beta-oxidation Of pristanoyl-CoA R-HSA-389887	1/9	0.113142	0.307194	0	0	9.34044	20.3538	CROT
CD163 Mediating An Anti-Inflammatory Response R-HSA-9662834	1/9	0.113142	0.307194	0	0	9.34044	20.3538	ADAM17
CHL1 Interactions R-HSA-447041	1/9	0.113142	0.307194	0	0	9.34044	20.3538	NRP1
Interleukin-9 Signaling R-HSA-8985947	1/9	0.113142	0.307194	0	0	9.34044	20.3538	STAT1
OAS Antiviral Response R-HSA-8983711	1/9	0.113142	0.307194	0	0	9.34044	20.3538	RIGI
PI3K/AKT Activation R-HSA-198203	1/9	0.113142	0.307194	0	0	9.34044	20.3538	RHOA
PTK6 Regulates RTKs And Their Effectors AKT1 And DOK1 R-HSA-8849469	1/9	0.113142	0.307194	0	0	9.34044	20.3538	AKT1
RHO GTPases Activate Rhotekin And Rhophilins R-HSA-5666185	1/9	0.113142	0.307194	0	0	9.34044	20.3538	RHOA
Transport Of Gamma-Carboxylated Protein Precursors From Endoplasmic Reticulum To Golgi Apparatus R-HSA-159763	1/9	0.113142	0.307194	0	0	9.34044	20.3538	PROS1
p75NTR Regulates Axonogenesis R-HSA-193697	1/9	0.113142	0.307194	0	0	9.34044	20.3538	RHOA
PTEN Regulation R-HSA-6807070	4/139	0.113553	0.307194	0	0	2.22506	4.84059	PSMA6	PSME3	AKT1	LAMTOR1
ER-Phagosome Pathway R-HSA-1236974	3/89	0.114468	0.307194	0	0	2.61615	5.67039	PSMA6	PSME3	B2M
Interferon Gamma Signaling R-HSA-877300	3/89	0.114468	0.307194	0	0	2.61615	5.67039	STAT1	IFI30	B2M
RAB GEFs Exchange GTP For GDP On RABs R-HSA-8876198	3/89	0.114468	0.307194	0	0	2.61615	5.67039	AKT1	RAB27A	GAPVD1
Interleukin-2 Family Signaling R-HSA-451927	2/44	0.115265	0.307243	0	0	3.56563	7.70364	STAT1	CLSTN1
TNF Signaling R-HSA-75893	2/44	0.115265	0.307243	0	0	3.56563	7.70364	ADAM17	RACK1
Eukaryotic Translation Elongation R-HSA-156842	3/90	0.11732	0.308553	0	0	2.58594	5.54128	RPS7	RPLP2	RPL26
Eukaryotic Translation Termination R-HSA-72764	3/90	0.11732	0.308553	0	0	2.58594	5.54128	RPS7	RPLP2	RPL26
Selenocysteine Synthesis R-HSA-2408557	3/90	0.11732	0.308553	0	0	2.58594	5.54128	RPS7	RPLP2	RPL26
Viral mRNA Translation R-HSA-192823	3/90	0.11732	0.308553	0	0	2.58594	5.54128	RPS7	RPLP2	RPL26
Developmental Biology R-HSA-1266738	19/1073	0.122116	0.310867	0	0	1.36892	2.87854	NRP1	GSK3B	RPS7	CLTC	CLSTN1	KRT7	CLTA	UNC5C	LAMB1	RHOA	PSMA6	ARPC3	PSME3	AKT1	RPLP2	PLXNA1	RPL26	UTRN	SPTAN1
Nonsense Mediated Decay (NMD) Independent Of Exon Junction Complex (EJC) R-HSA-975956	3/92	0.123104	0.310867	0	0	2.52758	5.29457	RPS7	RPLP2	RPL26
TCF Dependent Signaling In Response To WNT R-HSA-201681	5/198	0.123609	0.310867	0	0	1.94719	4.07085	PPP2CA	PSMA6	GSK3B	PSME3	AKT1
AKT Phosphorylates Targets In Nucleus R-HSA-198693	1/10	0.124899	0.310867	0	0	8.30219	17.2707	AKT1
Creatine Metabolism R-HSA-71288	1/10	0.124899	0.310867	0	0	8.30219	17.2707	CKM
Crosslinking Of Collagen Fibrils R-HSA-2243919	1/10	0.124899	0.310867	0	0	8.30219	17.2707	PCOLCE
Gamma-carboxylation Of Protein Precursors R-HSA-159740	1/10	0.124899	0.310867	0	0	8.30219	17.2707	PROS1
Interaction With Cumulus Cells And Zona Pellucida R-HSA-2534343	1/10	0.124899	0.310867	0	0	8.30219	17.2707	B4GALT1
Interleukin-21 Signaling R-HSA-9020958	1/10	0.124899	0.310867	0	0	8.30219	17.2707	STAT1
Ketone Body Metabolism R-HSA-74182	1/10	0.124899	0.310867	0	0	8.30219	17.2707	OXCT1
MASTL Facilitates Mitotic Progression R-HSA-2465910	1/10	0.124899	0.310867	0	0	8.30219	17.2707	PPP2CA
Nef Mediated Downregulation Of MHC Class I Complex Cell Surface Expression R-HSA-164940	1/10	0.124899	0.310867	0	0	8.30219	17.2707	B2M
Neurotransmitter Clearance R-HSA-112311	1/10	0.124899	0.310867	0	0	8.30219	17.2707	COMT
RHO GTPases Activate KTN1 R-HSA-5625970	1/10	0.124899	0.310867	0	0	8.30219	17.2707	RHOA
Removal Of Aminoterminal Propeptides From Gamma-Carboxylated Proteins R-HSA-159782	1/10	0.124899	0.310867	0	0	8.30219	17.2707	PROS1
STAT5 Activation Downstream Of FLT3 ITD Mutants R-HSA-9702518	1/10	0.124899	0.310867	0	0	8.30219	17.2707	LONP1
Tetrahydrobiopterin (BH4) Synthesis, Recycling, Salvage And Regulation R-HSA-1474151	1/10	0.124899	0.310867	0	0	8.30219	17.2707	AKT1
MAPK Family Signaling Cascades R-HSA-5683057	7/318	0.131047	0.322677	0	0	1.69456	3.44368	PPP2CA	PSMA6	PHB1	PSME3	PDGFA	PEBP1	SPTAN1
Mitotic G1 Phase And G1/S Transition R-HSA-453279	4/147	0.131642	0.322677	0	0	2.09972	4.25754	PPP2CA	PSMA6	PSME3	AKT1
Metabolism Of Nucleotides R-HSA-15869	3/95	0.13197	0.322677	0	0	2.44478	4.95112	NT5C	CMPK1	NUDT5
Transcriptional Regulation By RUNX3 R-HSA-8878159	3/95	0.13197	0.322677	0	0	2.44478	4.95112	PSMA6	ITGA4	PSME3
Cross-presentation Of Soluble Exogenous Antigens (Endosomes) R-HSA-1236978	2/48	0.132911	0.322677	0	0	3.25492	6.56868	PSMA6	PSME3
Apoptotic Cleavage Of Cell Adhesion Proteins R-HSA-351906	1/11	0.136499	0.322677	0	0	7.47159	14.8792	TJP1
Aspartate And Asparagine Metabolism R-HSA-8963693	1/11	0.136499	0.322677	0	0	7.47159	14.8792	GOT2
Digestion Of Dietary Carbohydrate R-HSA-189085	1/11	0.136499	0.322677	0	0	7.47159	14.8792	PMEL
Endosomal/Vacuolar Pathway R-HSA-1236977	1/11	0.136499	0.322677	0	0	7.47159	14.8792	B2M
Gamma-carboxylation, Transport, And Amino-Terminal Cleavage Of Proteins R-HSA-159854	1/11	0.136499	0.322677	0	0	7.47159	14.8792	PROS1
Interleukin-6 Signaling R-HSA-1059683	1/11	0.136499	0.322677	0	0	7.47159	14.8792	STAT1
Regulated Proteolysis Of p75NTR R-HSA-193692	1/11	0.136499	0.322677	0	0	7.47159	14.8792	ADAM17
SARS-CoV-2 Modulates Autophagy R-HSA-9754560	1/11	0.136499	0.322677	0	0	7.47159	14.8792	VPS33A
Signaling By PDGFRA Extracellular Domain Mutants R-HSA-9673770	1/11	0.136499	0.322677	0	0	7.47159	14.8792	STAT1
Uptake And Function Of Anthrax Toxins R-HSA-5210891	1/11	0.136499	0.322677	0	0	7.47159	14.8792	PDCD6IP
eNOS Activation R-HSA-203615	1/11	0.136499	0.322677	0	0	7.47159	14.8792	AKT1
EPH-ephrin Mediated Repulsion Of Cells R-HSA-3928665	2/49	0.137414	0.322677	0	0	3.1855	6.32246	CLTC	CLTA
Regulation Of Activated PAK-2p34 By Proteasome Mediated Degradation R-HSA-211733	2/49	0.137414	0.322677	0	0	3.1855	6.32246	PSMA6	PSME3
mRNA Splicing - Minor Pathway R-HSA-72165	2/49	0.137414	0.322677	0	0	3.1855	6.32246	EFTUD2	SRSF2
Formation Of A Pool Of Free 40S Subunits R-HSA-72689	3/98	0.141052	0.328289	0	0	2.36722	4.6365	RPS7	RPLP2	RPL26
Hedgehog Off State R-HSA-5610787	3/98	0.141052	0.328289	0	0	2.36722	4.6365	GSK3B	PSMA6	PSME3
Response Of EIF2AK4 (GCN2) To Amino Acid Deficiency R-HSA-9633012	3/98	0.141052	0.328289	0	0	2.36722	4.6365	RPS7	RPLP2	RPL26
Chondroitin Sulfate/Dermatan Sulfate Metabolism R-HSA-1793185	2/50	0.14195	0.328442	0	0	3.11898	6.08912	IDUA	HEXA
Regulation Of Ornithine Decarboxylase (ODC) R-HSA-350562	2/50	0.14195	0.328442	0	0	3.11898	6.08912	PSMA6	PSME3
Cellular Response To Heat Stress R-HSA-3371556	3/99	0.144125	0.329747	0	0	2.34244	4.53748	HSPA9	GSK3B	PTGES3
Autodegradation Of E3 Ubiquitin Ligase COP1 R-HSA-349425	2/51	0.146518	0.329747	0	0	3.05517	5.86779	PSMA6	PSME3
Ubiquitin Mediated Degradation Of Phosphorylated Cdc25A R-HSA-69601	2/51	0.146518	0.329747	0	0	3.05517	5.86779	PSMA6	PSME3
Vpu Mediated Degradation Of CD4 R-HSA-180534	2/51	0.146518	0.329747	0	0	3.05517	5.86779	PSMA6	PSME3
ALK Mutants Bind TKIs R-HSA-9700645	1/12	0.147947	0.329747	0	0	6.79201	12.9789	CLTC
Cytosolic Iron-Sulfur Cluster Assembly R-HSA-2564830	1/12	0.147947	0.329747	0	0	6.79201	12.9789	MMS19
Erythropoietin Activates Phosphoinositide-3-kinase (PI3K) R-HSA-9027276	1/12	0.147947	0.329747	0	0	6.79201	12.9789	CLSTN1
Lysine Catabolism R-HSA-71064	1/12	0.147947	0.329747	0	0	6.79201	12.9789	ALDH7A1
Maturation Of Nucleoprotein R-HSA-9683610	1/12	0.147947	0.329747	0	0	6.79201	12.9789	GSK3B
Pyrimidine Catabolism R-HSA-73621	1/12	0.147947	0.329747	0	0	6.79201	12.9789	NT5C
Regulation Of Glycolysis By Fructose 2,6-Bisphosphate Metabolism R-HSA-9634600	1/12	0.147947	0.329747	0	0	6.79201	12.9789	PPP2CA
Regulation Of Localization Of FOXO Transcription Factors R-HSA-9614399	1/12	0.147947	0.329747	0	0	6.79201	12.9789	AKT1
Reversible Hydration Of Carbon Dioxide R-HSA-1475029	1/12	0.147947	0.329747	0	0	6.79201	12.9789	CA6
Regulation Of Apoptosis R-HSA-169911	2/52	0.151116	0.332118	0	0	2.99392	5.65763	PSMA6	PSME3
SARS-CoV-1 Infection R-HSA-9678108	2/52	0.151116	0.332118	0	0	2.99392	5.65763	GSK3B	CANX
Signaling By Non-Receptor Tyrosine Kinases R-HSA-9006927	2/52	0.151116	0.332118	0	0	2.99392	5.65763	AKT1	RHOA
Signaling By PDGF R-HSA-186797	2/52	0.151116	0.332118	0	0	2.99392	5.65763	STAT1	PDGFA
Transcriptional Activation Of Mitochondrial Biogenesis R-HSA-2151201	2/52	0.151116	0.332118	0	0	2.99392	5.65763	IDH2	SSBP1
Signaling By VEGF R-HSA-194138	3/102	0.153474	0.333909	0	0	2.27111	4.25656	NRP1	AKT1	RHOA
Sensory Processing Of Sound By Outer Hair Cells Of Cochlea R-HSA-9662361	2/53	0.155742	0.333909	0	0	2.93506	5.45791	GSN	SPTAN1
Vif-mediated Degradation Of APOBEC3G R-HSA-180585	2/53	0.155742	0.333909	0	0	2.93506	5.45791	PSMA6	PSME3
Defects In Cobalamin (B12) Metabolism R-HSA-3296469	1/13	0.159244	0.333909	0	0	6.22569	11.4386	TCN2
Degradation Of Cysteine And Homocysteine R-HSA-1614558	1/13	0.159244	0.333909	0	0	6.22569	11.4386	GOT2
Downregulation Of ERBB2:ERBB3 Signaling R-HSA-1358803	1/13	0.159244	0.333909	0	0	6.22569	11.4386	AKT1
Inhibition Of Replication Initiation Of Damaged DNA By RB1/E2F1 R-HSA-113501	1/13	0.159244	0.333909	0	0	6.22569	11.4386	PPP2CA
NF-kB Activation Thru FADD/RIP-1 Pathway Mediated By Caspase-8 And -10 R-HSA-933543	1/13	0.159244	0.333909	0	0	6.22569	11.4386	RIGI
PTK6 Regulates RHO GTPases, RAS GTPase And MAP Kinases R-HSA-8849471	1/13	0.159244	0.333909	0	0	6.22569	11.4386	RHOA
SARS-CoV-2 Targets Host Intracellular Signaling And Regulatory Pathways R-HSA-9755779	1/13	0.159244	0.333909	0	0	6.22569	11.4386	AKT1
Signal Regulatory Protein Family Interactions R-HSA-391160	1/13	0.159244	0.333909	0	0	6.22569	11.4386	CD47
Activation Of Arylsulfatases R-HSA-1663150	1/13	0.159244	0.333909	0	0	6.22569	11.4386	ARSA
Antigen processing-Cross Presentation R-HSA-1236975	3/104	0.159811	0.333909	0	0	2.22591	4.08179	PSMA6	PSME3	B2M
Cargo Recognition For Clathrin-Mediated Endocytosis R-HSA-8856825	3/104	0.159811	0.333909	0	0	2.22591	4.08179	NECAP1	CLTC	CLTA
AUF1 (hnRNP D0) Binds And Destabilizes mRNA R-HSA-450408	2/54	0.160395	0.333909	0	0	2.87847	5.26794	PSMA6	PSME3
Degradation Of AXIN R-HSA-4641257	2/54	0.160395	0.333909	0	0	2.87847	5.26794	PSMA6	PSME3
FBXL7 Down-Regulates AURKA During Mitotic Entry And In Early Mitosis R-HSA-8854050	2/54	0.160395	0.333909	0	0	2.87847	5.26794	PSMA6	PSME3
RHOJ GTPase Cycle R-HSA-9013409	2/54	0.160395	0.333909	0	0	2.87847	5.26794	SCRIB	LAMTOR1
Regulation Of RUNX3 Expression And Activity R-HSA-8941858	2/54	0.160395	0.333909	0	0	2.87847	5.26794	PSMA6	PSME3
SCF-beta-TrCP Mediated Degradation Of Emi1 R-HSA-174113	2/54	0.160395	0.333909	0	0	2.87847	5.26794	PSMA6	PSME3
Degradation Of DVL R-HSA-4641258	2/55	0.165073	0.339174	0	0	2.82402	5.08709	PSMA6	PSME3
ECM Proteoglycans R-HSA-3000178	2/55	0.165073	0.339174	0	0	2.82402	5.08709	LAMA4	LAMB1
Hh Mutants Are Degraded By ERAD R-HSA-5362768	2/55	0.165073	0.339174	0	0	2.82402	5.08709	PSMA6	PSME3
Intrinsic Pathway For Apoptosis R-HSA-109606	2/55	0.165073	0.339174	0	0	2.82402	5.08709	AKT1	DYNLL1
Regulation Of Cholesterol Biosynthesis By SREBP (SREBF) R-HSA-1655829	2/55	0.165073	0.339174	0	0	2.82402	5.08709	SEC24B	HMGCS1
S Phase R-HSA-69242	4/161	0.165885	0.339957	0	0	1.91112	3.43325	GSK3B	PSMA6	PSME3	AKT1
Deubiquitination R-HSA-5688426	6/279	0.166874	0.341097	0	0	1.65149	2.95703	PSMA6	UCHL1	PSME3	ACTL6A	RHOA	RIGI
Chemokine Receptors Bind Chemokines R-HSA-380108	2/56	0.169775	0.342955	0	0	2.77158	4.91479	CCL5	CXCL1
Stabilization Of P53 R-HSA-69541	2/56	0.169775	0.342955	0	0	2.77158	4.91479	PSMA6	PSME3
Creation Of C4 And C2 Activators R-HSA-166786	1/14	0.170391	0.342955	0	0	5.7465	10.1694	MASP1
Methylation R-HSA-156581	1/14	0.170391	0.342955	0	0	5.7465	10.1694	COMT
Regulation Of IFNG Signaling R-HSA-877312	1/14	0.170391	0.342955	0	0	5.7465	10.1694	STAT1
Regulation Of TP53 Activity Thru Association With Co-factors R-HSA-6804759	1/14	0.170391	0.342955	0	0	5.7465	10.1694	AKT1
L13a-mediated Translational Silencing Of Ceruloplasmin Expression R-HSA-156827	3/108	0.172717	0.345873	0	0	2.14068	3.75924	RPS7	RPLP2	RPL26
SRP-dependent Cotranslational Protein Targeting To Membrane R-HSA-1799339	3/108	0.172717	0.345873	0	0	2.14068	3.75924	RPS7	RPLP2	RPL26
Metabolism Of Lipids R-HSA-556833	13/732	0.175574	0.349762	0	0	1.36437	2.37359	CTSA	ARSA	ASAH1	SEC24B	HMGCS1	ECI1	PTGES3	HEXA	CLSTN1	CROT	OXCT1	GLB1	CPNE1
GTP Hydrolysis And Joining Of 60S Ribosomal Subunit R-HSA-72706	3/109	0.175989	0.349762	0	0	2.12037	3.68379	RPS7	RPLP2	RPL26
Signaling By B Cell Receptor (BCR) R-HSA-983705	3/109	0.175989	0.349762	0	0	2.12037	3.68379	PSMA6	PSME3	CLSTN1
Hh Mutants Abrogate Ligand Secretion R-HSA-5387390	2/58	0.179245	0.34992	0	0	2.67232	4.59373	PSMA6	PSME3
Metabolism Of Polyamines R-HSA-351202	2/58	0.179245	0.34992	0	0	2.67232	4.59373	PSMA6	PSME3
NIK To Noncanonical NF-kB Signaling R-HSA-5676590	2/58	0.179245	0.34992	0	0	2.67232	4.59373	PSMA6	PSME3
Activation Of BAD And Translocation To Mitochondria R-HSA-111447	1/15	0.181391	0.34992	0	0	5.33577	9.1087	AKT1
Constitutive Signaling By NOTCH1 HD Domain Mutants R-HSA-2691232	1/15	0.181391	0.34992	0	0	5.33577	9.1087	ADAM17
Diseases Associated With Glycosylation Precursor Biosynthesis R-HSA-5609975	1/15	0.181391	0.34992	0	0	5.33577	9.1087	PGM1
EPHA-mediated Growth Cone Collapse R-HSA-3928663	1/15	0.181391	0.34992	0	0	5.33577	9.1087	RHOA
Membrane Binding And Targetting Of GAG Proteins R-HSA-174490	1/15	0.181391	0.34992	0	0	5.33577	9.1087	TSG101
Metabolism Of Nitric Oxide: NOS3 Activation And Regulation R-HSA-202131	1/15	0.181391	0.34992	0	0	5.33577	9.1087	AKT1
Signaling By FLT3 ITD And TKD Mutants R-HSA-9703648	1/15	0.181391	0.34992	0	0	5.33577	9.1087	LONP1
Synthesis Of Prostaglandins (PG) And Thromboxanes (TX) R-HSA-2162123	1/15	0.181391	0.34992	0	0	5.33577	9.1087	PTGES3
TRAF3-dependent IRF Activation Pathway R-HSA-918233	1/15	0.181391	0.34992	0	0	5.33577	9.1087	RIGI
Degradation Of GLI1 By Proteasome R-HSA-5610780	2/59	0.18401	0.351535	0	0	2.62531	4.44403	PSMA6	PSME3
RHOQ GTPase Cycle R-HSA-9013406	2/59	0.18401	0.351535	0	0	2.62531	4.44403	SCRIB	LAMTOR1
SCF(Skp2)-mediated Degradation Of P27/P21 R-HSA-187577	2/59	0.18401	0.351535	0	0	2.62531	4.44403	PSMA6	PSME3
Role Of GTSE1 In G2/M Progression After G2 Checkpoint R-HSA-8852276	2/59	0.18401	0.351535	0	0	2.62531	4.44403	PSMA6	PSME3
HIV Infection R-HSA-162906	5/229	0.188458	0.358935	0	0	1.67505	2.79546	PSMA6	TSG101	PDCD6IP	PSME3	B2M
Defective CFTR Causes Cystic Fibrosis R-HSA-5678895	2/60	0.188793	0.358935	0	0	2.57991	4.30098	PSMA6	PSME3
Separation Of Sister Chromatids R-HSA-2467813	4/170	0.189407	0.359235	0	0	1.80667	3.00605	PPP2CA	PSMA6	PSME3	DYNLL1
Cell-extracellular Matrix Interactions R-HSA-446353	1/16	0.192246	0.359244	0	0	4.9798	8.2116	PARVA
Heme Degradation R-HSA-189483	1/16	0.192246	0.359244	0	0	4.9798	8.2116	GUSB
Processing Of SMDT1 R-HSA-8949664	1/16	0.192246	0.359244	0	0	4.9798	8.2116	PHB1
Regulation Of Pyruvate Dehydrogenase (PDH) Complex R-HSA-204174	1/16	0.192246	0.359244	0	0	4.9798	8.2116	PDHB
Spry Regulation Of FGF Signaling R-HSA-1295596	1/16	0.192246	0.359244	0	0	4.9798	8.2116	PPP2CA
TGF-beta Receptor Signaling In EMT (Epithelial To Mesenchymal Transition) R-HSA-2173791	1/16	0.192246	0.359244	0	0	4.9798	8.2116	RHOA
Selenoamino Acid Metabolism R-HSA-2408522	3/114	0.192598	0.359244	0	0	2.02434	3.3344	RPS7	RPLP2	RPL26
Dectin-1 Mediated Noncanonical NF-kB Signaling R-HSA-5607761	2/61	0.193593	0.3594	0	0	2.53606	4.16419	PSMA6	PSME3
Nuclear Events (Kinase And Transcription Factor Activation) R-HSA-198725	2/61	0.193593	0.3594	0	0	2.53606	4.16419	PPP2CA	DUSP3
MAP Kinase Activation R-HSA-450294	2/62	0.198409	0.366615	0	0	2.49366	4.03331	PPP2CA	DUSP3
Signaling By BRAF And RAF1 Fusions R-HSA-6802952	2/62	0.198409	0.366615	0	0	2.49366	4.03331	PEBP1	ATG7
Butyrate Response Factor 1 Binds And Destabilizes mRNA R-HSA-450385	1/17	0.202957	0.368634	0	0	4.66832	7.44487	AKT1
KSRP (KHSRP) Binds And Destabilizes mRNA R-HSA-450604	1/17	0.202957	0.368634	0	0	4.66832	7.44487	AKT1
Metabolism Of Folate And Pterines R-HSA-196757	1/17	0.202957	0.368634	0	0	4.66832	7.44487	MTHFD1L
Platelet Sensitization By LDL R-HSA-432142	1/17	0.202957	0.368634	0	0	4.66832	7.44487	PPP2CA
Signaling By Cytosolic FGFR1 Fusion Mutants R-HSA-1839117	1/17	0.202957	0.368634	0	0	4.66832	7.44487	STAT1
Tie2 Signaling R-HSA-210993	1/17	0.202957	0.368634	0	0	4.66832	7.44487	ANGPT2
Autodegradation Of Cdh1 By Cdh1:APC/C R-HSA-174084	2/63	0.203239	0.368634	0	0	2.45266	3.908	PSMA6	PSME3
Signaling By MET R-HSA-6806834	2/63	0.203239	0.368634	0	0	2.45266	3.908	LAMA4	LAMB1
Oxygen-dependent Proline Hydroxylation Of Hypoxia-inducible Factor Alpha R-HSA-1234176	2/64	0.208082	0.376553	0	0	2.41298	3.78794	PSMA6	PSME3
RHO GTPases Activate Formins R-HSA-5663220	3/119	0.209581	0.378396	0	0	1.9366	3.02621	PPP2CA	DYNLL1	RHOA
Regulation Of RAS By GAPs R-HSA-5658442	2/65	0.212938	0.380299	0	0	2.37455	3.67286	PSMA6	PSME3
p53-Dependent G1 DNA Damage Response R-HSA-69563	2/65	0.212938	0.380299	0	0	2.37455	3.67286	PSMA6	PSME3
Assembly Of HIV Virion R-HSA-175474	1/18	0.213527	0.380299	0	0	4.39349	6.78353	TSG101
Pre-NOTCH Processing In Golgi R-HSA-1912420	1/18	0.213527	0.380299	0	0	4.39349	6.78353	B4GALT1
Regulation Of Signaling By CBL R-HSA-912631	1/18	0.213527	0.380299	0	0	4.39349	6.78353	CLSTN1
Signaling By FLT3 Fusion Proteins R-HSA-9703465	1/18	0.213527	0.380299	0	0	4.39349	6.78353	LONP1
HCMV Infection R-HSA-9609646	3/121	0.216465	0.384135	0	0	1.90358	2.91309	TSG101	DYNLL1	VPS25
Activation Of NF-kappaB In B Cells R-HSA-1169091	2/66	0.217804	0.384135	0	0	2.33733	3.56247	PSMA6	PSME3
Integrin Cell Surface Interactions R-HSA-216083	2/66	0.217804	0.384135	0	0	2.33733	3.56247	ITGA4	CD47
mRNA Splicing - Major Pathway R-HSA-72163	4/181	0.219476	0.384135	0	0	1.69344	2.56813	EFTUD2	PCBP2	SRSF2	PLRG1
G2/M Transition R-HSA-69275	4/182	0.222272	0.384135	0	0	1.68384	2.53225	PPP2CA	PSMA6	PSME3	DYNLL1
APC/C:Cdc20 Mediated Degradation Of Securin R-HSA-174154	2/67	0.222679	0.384135	0	0	2.30126	3.45654	PSMA6	PSME3
G1/S DNA Damage Checkpoints R-HSA-69615	2/67	0.222679	0.384135	0	0	2.30126	3.45654	PSMA6	PSME3
Immunoregulatory Interactions Between A Lymphoid And A non-Lymphoid Cell R-HSA-198933	3/123	0.223397	0.384135	0	0	1.87166	2.80526	ITGA4	CD81	B2M
Initiation Of Nuclear Envelope (NE) Reformation R-HSA-2995383	1/19	0.223957	0.384135	0	0	4.1492	6.20846	PPP2CA
Metabolism Of Cofactors R-HSA-8978934	1/19	0.223957	0.384135	0	0	4.1492	6.20846	AKT1
Nicotinamide Salvaging R-HSA-197264	1/19	0.223957	0.384135	0	0	4.1492	6.20846	NAXE
Nuclear Events Stimulated By ALK Signaling In Cancer R-HSA-9725371	1/19	0.223957	0.384135	0	0	4.1492	6.20846	CLTC
Other Semaphorin Interactions R-HSA-416700	1/19	0.223957	0.384135	0	0	4.1492	6.20846	PLXNA1
RHO GTPases Activate ROCKs R-HSA-5627117	1/19	0.223957	0.384135	0	0	4.1492	6.20846	RHOA
RHO GTPases Activate CIT R-HSA-5625900	1/19	0.223957	0.384135	0	0	4.1492	6.20846	RHOA
Signaling By KIT In Disease R-HSA-9669938	1/19	0.223957	0.384135	0	0	4.1492	6.20846	STAT1
Signaling By PDGFR In Disease R-HSA-9671555	1/19	0.223957	0.384135	0	0	4.1492	6.20846	STAT1
Costimulation By CD28 Family R-HSA-388841	2/68	0.227564	0.389193	0	0	2.26627	3.35482	PPP2CA	AKT1
Mitotic G2-G2/M Phases R-HSA-453274	4/184	0.227893	0.389193	0	0	1.66496	2.46228	PPP2CA	PSMA6	PSME3	DYNLL1
Diseases Associated With O-glycosylation Of Proteins R-HSA-3906995	2/69	0.232455	0.392405	0	0	2.23234	3.25711	B4GAT1	ADAMTS1
Interleukin-17 Signaling R-HSA-448424	2/69	0.232455	0.392405	0	0	2.23234	3.25711	PPP2CA	DUSP3
Orc1 Removal From Chromatin R-HSA-68949	2/69	0.232455	0.392405	0	0	2.23234	3.25711	PSMA6	PSME3
Chaperone Mediated Autophagy R-HSA-9613829	1/20	0.234249	0.392405	0	0	3.93062	5.70479	LAMP2
Nef-mediated Downmodulation Of Cell Surface Receptors By Recruitment To Clathrin Adapters R-HSA-164938	1/20	0.234249	0.392405	0	0	3.93062	5.70479	B2M
Regulation Of Gene Expression In Beta Cells R-HSA-210745	1/20	0.234249	0.392405	0	0	3.93062	5.70479	AKT1
Sema4D Induced Cell Migration And Growth-Cone Collapse R-HSA-416572	1/20	0.234249	0.392405	0	0	3.93062	5.70479	RHOA
Signal Transduction By L1 R-HSA-445144	1/20	0.234249	0.392405	0	0	3.93062	5.70479	NRP1
Signaling By Hippo R-HSA-2028269	1/20	0.234249	0.392405	0	0	3.93062	5.70479	TJP1
mRNA Splicing R-HSA-72172	4/189	0.242096	0.404104	0	0	1.61955	2.2972	EFTUD2	PCBP2	SRSF2	PLRG1
Plasma Lipoprotein Assembly, Remodeling, And Clearance R-HSA-174824	2/71	0.242257	0.404104	0	0	2.16741	3.07286	CLTC	CLTA
Cobalamin (Cbl, Vitamin B12) Transport And Metabolism R-HSA-196741	1/21	0.244405	0.404268	0	0	3.7339	5.26079	TCN2
Defects In Vitamin And Cofactor Metabolism R-HSA-3296482	1/21	0.244405	0.404268	0	0	3.7339	5.26079	TCN2
Initial Triggering Of Complement R-HSA-166663	1/21	0.244405	0.404268	0	0	3.7339	5.26079	MASP1
Intrinsic Pathway Of Fibrin Clot Formation R-HSA-140837	1/21	0.244405	0.404268	0	0	3.7339	5.26079	PROS1
CDK-mediated Phosphorylation And Removal Of Cdc6 R-HSA-69017	2/72	0.247165	0.407126	0	0	2.13634	2.98596	PSMA6	PSME3
Cdc20:Phospho-APC/C Mediated Degradation Of Cyclin A R-HSA-174184	2/72	0.247165	0.407126	0	0	2.13634	2.98596	PSMA6	PSME3
Host Interactions Of HIV Factors R-HSA-162909	3/130	0.247976	0.407611	0	0	1.76787	2.46515	PSMA6	PSME3	B2M
APC/C:Cdh1 Mediated Degradation Of Cdc20 And APC/C:Cdh1 Targets In Late Mitosis/Early G1 R-HSA-174178	2/73	0.252077	0.410518	0	0	2.10614	2.90231	PSMA6	PSME3
APC:Cdc20 Mediated Degradation Of Cell Cycle Proteins Before Cycle Checkpoint Satisfied R-HSA-179419	2/73	0.252077	0.410518	0	0	2.10614	2.90231	PSMA6	PSME3
Cellular Response To Hypoxia R-HSA-1234174	2/73	0.252077	0.410518	0	0	2.10614	2.90231	PSMA6	PSME3
RHOC GTPase Cycle R-HSA-9013106	2/73	0.252077	0.410518	0	0	2.10614	2.90231	MCAM	RHOA
Common Pathway Of Fibrin Clot Formation R-HSA-140875	1/22	0.254428	0.410518	0	0	3.55592	4.86712	PROS1
E2F Mediated Regulation Of DNA Replication R-HSA-113510	1/22	0.254428	0.410518	0	0	3.55592	4.86712	PPP2CA
Insertion Of Tail-Anchored Proteins Into Endoplasmic Reticulum Membrane R-HSA-9609523	1/22	0.254428	0.410518	0	0	3.55592	4.86712	CYB5A
Mitochondrial Calcium Ion Transport R-HSA-8949215	1/22	0.254428	0.410518	0	0	3.55592	4.86712	PHB1
Nephrin Family Interactions R-HSA-373753	1/22	0.254428	0.410518	0	0	3.55592	4.86712	SPTAN1
APC/C:Cdc20 Mediated Degradation Of Mitotic Proteins R-HSA-176409	2/75	0.261906	0.41961	0	0	2.04823	2.74416	PSMA6	PSME3
ISG15 Antiviral Mechanism R-HSA-1169408	2/75	0.261906	0.41961	0	0	2.04823	2.74416	STAT1	RIGI
Sensory Processing Of Sound R-HSA-9659379	2/75	0.261906	0.41961	0	0	2.04823	2.74416	GSN	SPTAN1
Muscle Contraction R-HSA-397014	4/196	0.262304	0.41961	0	0	1.55995	2.0876	TMOD2	ANXA6	ATP1A2	VIM
Signaling By Nuclear Receptors R-HSA-9006931	5/260	0.262808	0.41961	0	0	1.46908	1.96318	PTGES3	AKT1	APOD	PDHB	CTSD
CD28 Dependent PI3K/Akt Signaling R-HSA-389357	1/23	0.264317	0.41961	0	0	3.39411	4.51622	AKT1
Digestion R-HSA-8935690	1/23	0.264317	0.41961	0	0	3.39411	4.51622	PMEL
RHOBTB1 GTPase Cycle R-HSA-9013422	1/23	0.264317	0.41961	0	0	3.39411	4.51622	VIM
Activation Of APC/C And APC/C:Cdc20 Mediated Degradation Of Mitotic Proteins R-HSA-176814	2/76	0.266823	0.422737	0	0	2.02045	2.66936	PSMA6	PSME3
Metabolism Of RNA R-HSA-8953854	11/666	0.270123	0.424845	0	0	1.26153	1.65119	PPP2CA	EFTUD2	PSMA6	RPS7	PSME3	PCBP2	SRSF2	AKT1	RPLP2	RPL26	PLRG1
ABC Transporter Disorders R-HSA-5619084	2/77	0.271739	0.424845	0	0	1.99341	2.59724	PSMA6	PSME3
Influenza Viral RNA Transcription And Replication R-HSA-168273	3/137	0.272944	0.424845	0	0	1.67492	2.17486	RPS7	RPLP2	RPL26
Aggrephagy R-HSA-9646399	1/24	0.274076	0.424845	0	0	3.24638	4.20194	DYNLL1
Cytosolic tRNA Aminoacylation R-HSA-379716	1/24	0.274076	0.424845	0	0	3.24638	4.20194	GARS1
DARPP-32 Events R-HSA-180024	1/24	0.274076	0.424845	0	0	3.24638	4.20194	PPP2CA
Estrogen-dependent Nuclear Events Downstream Of ESR-membrane Signaling R-HSA-9634638	1/24	0.274076	0.424845	0	0	3.24638	4.20194	AKT1
Interleukin-6 Family Signaling R-HSA-6783589	1/24	0.274076	0.424845	0	0	3.24638	4.20194	STAT1
Sema4D In Semaphorin Signaling R-HSA-400685	1/24	0.274076	0.424845	0	0	3.24638	4.20194	RHOA
Signaling By Erythropoietin R-HSA-9006335	1/24	0.274076	0.424845	0	0	3.24638	4.20194	CLSTN1
mTORC1-mediated Signaling R-HSA-166208	1/24	0.274076	0.424845	0	0	3.24638	4.20194	LAMTOR1
Constitutive Signaling By Aberrant PI3K In Cancer R-HSA-2219530	2/78	0.276653	0.427162	0	0	1.96708	2.52768	CLSTN1	PDGFA
FCERI Mediated NF-kB Activation R-HSA-2871837	2/78	0.276653	0.427162	0	0	1.96708	2.52768	PSMA6	PSME3
Death Receptor Signaling R-HSA-73887	3/139	0.28013	0.431684	0	0	1.65012	2.09978	ADAM17	RACK1	RHOA
Downstream Signaling Events Of B Cell Receptor (BCR) R-HSA-1168372	2/79	0.281567	0.432132	0	0	1.94143	2.46055	PSMA6	PSME3
Cyclin A/B1/B2 Associated Events During G2/M Transition R-HSA-69273	1/25	0.283706	0.432132	0	0	3.11095	3.91923	PPP2CA
Inactivation Of CSF3 (G-CSF) Signaling R-HSA-9705462	1/25	0.283706	0.432132	0	0	3.11095	3.91923	STAT1
NOTCH3 Intracellular Domain Regulates Transcription R-HSA-9013508	1/25	0.283706	0.432132	0	0	3.11095	3.91923	STAT1
Regulation Of IFNA/IFNB Signaling R-HSA-912694	1/25	0.283706	0.432132	0	0	3.11095	3.91923	STAT1
TRAF6 Mediated NF-kB Activation R-HSA-933542	1/25	0.283706	0.432132	0	0	3.11095	3.91923	RIGI
Transcriptional Regulation By RUNX1 R-HSA-8878171	4/204	0.285771	0.433839	0	0	1.49693	1.87501	TJP1	PSMA6	PSME3	ACTL6A
COPI-mediated Anterograde Transport R-HSA-6807878	2/80	0.286477	0.433839	0	0	1.91645	2.39575	DYNLL1	SPTAN1
Regulation Of APC/C Activators Between G1/S And Early Anaphase R-HSA-176408	2/80	0.286477	0.433839	0	0	1.91645	2.39575	PSMA6	PSME3
DDX58/IFIH1-mediated Induction Of Interferon-Alpha/Beta R-HSA-168928	2/81	0.291384	0.437319	0	0	1.89209	2.33317	PCBP2	RIGI
Regulation Of HSF1-mediated Heat Shock Response R-HSA-3371453	2/81	0.291384	0.437319	0	0	1.89209	2.33317	HSPA9	GSK3B
Attenuation Phase R-HSA-3371568	1/26	0.293209	0.437319	0	0	2.98636	3.66388	PTGES3
Calnexin/calreticulin Cycle R-HSA-901042	1/26	0.293209	0.437319	0	0	2.98636	3.66388	CANX
Cholesterol Biosynthesis R-HSA-191273	1/26	0.293209	0.437319	0	0	2.98636	3.66388	HMGCS1
Infection With Mycobacterium Tuberculosis R-HSA-9635486	1/26	0.293209	0.437319	0	0	2.98636	3.66388	B2M
Interleukin-20 Family Signaling R-HSA-8854691	1/26	0.293209	0.437319	0	0	2.98636	3.66388	STAT1
TNFR1-induced NFkappaB Signaling Pathway R-HSA-5357956	1/26	0.293209	0.437319	0	0	2.98636	3.66388	RACK1
Organelle Biogenesis And Maintenance R-HSA-1852241	5/275	0.300986	0.445411	0	0	1.3864	1.66463	HSPA9	IDH2	IMMT	SSBP1	DYNLL1
Antiviral Mechanism By IFN-stimulated Genes R-HSA-1169410	2/83	0.301184	0.445411	0	0	1.84519	2.21429	STAT1	RIGI
FLT3 Signaling In Disease R-HSA-9682385	1/27	0.302586	0.445411	0	0	2.87136	3.43239	LONP1
Integrin Signaling R-HSA-354192	1/27	0.302586	0.445411	0	0	2.87136	3.43239	AKT1
Interleukin Receptor SHC Signaling R-HSA-912526	1/27	0.302586	0.445411	0	0	2.87136	3.43239	CLSTN1
Role Of Nef In HIV-1 Replication And Disease Pathogenesis R-HSA-164952	1/27	0.302586	0.445411	0	0	2.87136	3.43239	B2M
VEGFR2 Mediated Vascular Permeability R-HSA-5218920	1/27	0.302586	0.445411	0	0	2.87136	3.43239	AKT1
RHOA GTPase Cycle R-HSA-8980692	3/147	0.309018	0.453115	0	0	1.55781	1.82942	SCFD1	MCAM	RHOA
Hedgehog On State R-HSA-5632684	2/85	0.310961	0.453115	0	0	1.80054	2.10319	PSMA6	PSME3
DAP12 Signaling R-HSA-2424491	1/28	0.311839	0.453115	0	0	2.76487	3.22181	B2M
Digestion And Absorption R-HSA-8963743	1/28	0.311839	0.453115	0	0	2.76487	3.22181	PMEL
Interconversion Of Nucleotide Di- And Triphosphates R-HSA-499943	1/28	0.311839	0.453115	0	0	2.76487	3.22181	CMPK1
Metabolism Of Porphyrins R-HSA-189445	1/28	0.311839	0.453115	0	0	2.76487	3.22181	GUSB
TRAF6 Mediated IRF7 Activation R-HSA-933541	1/28	0.311839	0.453115	0	0	2.76487	3.22181	RIGI
APC/C-mediated Degradation Of Cell Cycle Proteins R-HSA-174143	2/87	0.32071	0.457122	0	0	1.758	1.99923	PSMA6	PSME3
RAC2 GTPase Cycle R-HSA-9013404	2/87	0.32071	0.457122	0	0	1.758	1.99923	MCAM	LAMTOR1
Adherens Junctions Interactions R-HSA-418990	1/29	0.32097	0.457122	0	0	2.66599	3.02965	CDH13
Downregulation Of ERBB2 Signaling R-HSA-8863795	1/29	0.32097	0.457122	0	0	2.66599	3.02965	AKT1
Energy Dependent Regulation Of mTOR By LKB1-AMPK R-HSA-380972	1/29	0.32097	0.457122	0	0	2.66599	3.02965	LAMTOR1
HSF1 Activation R-HSA-3371511	1/29	0.32097	0.457122	0	0	2.66599	3.02965	PTGES3
Interaction Between L1 And Ankyrins R-HSA-445095	1/29	0.32097	0.457122	0	0	2.66599	3.02965	SPTAN1
Negative Regulation Of FGFR3 Signaling R-HSA-5654732	1/29	0.32097	0.457122	0	0	2.66599	3.02965	PPP2CA
Peroxisomal Lipid Metabolism R-HSA-390918	1/29	0.32097	0.457122	0	0	2.66599	3.02965	CROT
Regulation Of TP53 Activity Thru Acetylation R-HSA-6804758	1/29	0.32097	0.457122	0	0	2.66599	3.02965	AKT1
Regulation Of Necroptotic Cell Death R-HSA-5675482	1/29	0.32097	0.457122	0	0	2.66599	3.02965	PDCD6IP
FGFR1 Mutant Receptor Activation R-HSA-1839124	1/30	0.329981	0.468264	0	0	2.57393	2.85377	STAT1
Signaling By CSF3 (G-CSF) R-HSA-9674555	1/30	0.329981	0.468264	0	0	2.57393	2.85377	STAT1
MAPK6/MAPK4 Signaling R-HSA-5687128	2/90	0.335268	0.472385	0	0	1.69781	1.8554	PSMA6	PSME3
Respiratory Electron Transport R-HSA-611105	2/90	0.335268	0.472385	0	0	1.69781	1.8554	SDHB	COX6B1
Switching Of Origins To A Post-Replicative State R-HSA-69052	2/90	0.335268	0.472385	0	0	1.69781	1.8554	PSMA6	PSME3
Activated NOTCH1 Transmits Signal To Nucleus R-HSA-2122948	1/31	0.338872	0.472385	0	0	2.48801	2.69235	ADAM17
Antigen Activates B Cell Receptor Leading To Second Messenger Generation R-HSA-983695	1/31	0.338872	0.472385	0	0	2.48801	2.69235	CLSTN1
Downregulation Of SMAD2/3:SMAD4 Transcriptional Activity R-HSA-2173795	1/31	0.338872	0.472385	0	0	2.48801	2.69235	STAT1
Late Endosomal Microautophagy R-HSA-9615710	1/31	0.338872	0.472385	0	0	2.48801	2.69235	TSG101
Negative Regulation Of FGFR4 Signaling R-HSA-5654733	1/31	0.338872	0.472385	0	0	2.48801	2.69235	PPP2CA
Nicotinate Metabolism R-HSA-196807	1/31	0.338872	0.472385	0	0	2.48801	2.69235	NAXE
RIPK1-mediated Regulated Necrosis R-HSA-5213460	1/31	0.338872	0.472385	0	0	2.48801	2.69235	PDCD6IP
HCMV Late Events R-HSA-9610379	2/91	0.340101	0.472429	0	0	1.67864	1.81044	TSG101	VPS25
Signaling By TGF-beta Receptor Complex R-HSA-170834	2/91	0.340101	0.472429	0	0	1.67864	1.81044	STAT1	RHOA
GPVI-mediated Activation Cascade R-HSA-114604	1/32	0.347645	0.481214	0	0	2.40762	2.54383	RHOA
Nuclear Signaling By ERBB4 R-HSA-1251985	1/32	0.347645	0.481214	0	0	2.40762	2.54383	ADAM17
Unattached Kinetochores Signal Amplification Via A MAD2 Inhibitory Signal R-HSA-141444	2/93	0.349734	0.481571	0	0	1.64158	1.72462	PPP2CA	DYNLL1
RAC3 GTPase Cycle R-HSA-9013423	2/93	0.349734	0.481571	0	0	1.64158	1.72462	MCAM	LAMTOR1
VEGFA-VEGFR2 Pathway R-HSA-4420097	2/93	0.349734	0.481571	0	0	1.64158	1.72462	AKT1	RHOA
Downstream TCR Signaling R-HSA-202424	2/94	0.354533	0.487215	0	0	1.62366	1.68366	PSMA6	PSME3
Activation Of Matrix Metalloproteinases R-HSA-1592389	1/33	0.356303	0.487215	0	0	2.33227	2.40684	TIMP1
Negative Regulation Of FGFR1 Signaling R-HSA-5654726	1/33	0.356303	0.487215	0	0	2.33227	2.40684	PPP2CA
Signaling By High-Kinase Activity BRAF Mutants R-HSA-6802948	1/33	0.356303	0.487215	0	0	2.33227	2.40684	PEBP1
P75 NTR Receptor-Mediated Signaling R-HSA-193704	2/95	0.359319	0.490489	0	0	1.60612	1.64393	ADAM17	RHOA
MyD88 Cascade Initiated On Plasma Membrane R-HSA-975871	2/96	0.364092	0.493762	0	0	1.58895	1.60539	PPP2CA	DUSP3
CD28 Co-Stimulation R-HSA-389356	1/34	0.364846	0.493762	0	0	2.26148	2.2802	AKT1
COPI-independent Golgi-to-ER Retrograde Traffic R-HSA-6811436	1/34	0.364846	0.493762	0	0	2.26148	2.2802	DYNLL1
Detoxification Of Reactive Oxygen Species R-HSA-3299685	1/34	0.364846	0.493762	0	0	2.26148	2.2802	PRDX3
Negative Regulation Of FGFR2 Signaling R-HSA-5654727	1/34	0.364846	0.493762	0	0	2.26148	2.2802	PPP2CA
EML4 And NUDC In Mitotic Spindle Formation R-HSA-9648025	2/97	0.368852	0.49792	0	0	1.57214	1.56799	PPP2CA	DYNLL1
Mitotic Anaphase R-HSA-68882	4/232	0.369526	0.49792	0	0	1.31122	1.30536	PPP2CA	PSMA6	PSME3	DYNLL1
Mitotic Metaphase And Anaphase R-HSA-2555396	4/233	0.372529	0.49792	0	0	1.30543	1.28903	PPP2CA	PSMA6	PSME3	DYNLL1
Gene And Protein Expression By JAK-STAT Signaling After Interleukin-12 Stimulation R-HSA-8950505	1/35	0.373276	0.49792	0	0	2.19485	2.16289	HSPA9
N-glycan Trimming In ER And Calnexin/Calreticulin Cycle R-HSA-532668	1/35	0.373276	0.49792	0	0	2.19485	2.16289	CANX
RHOBTB GTPase Cycle R-HSA-9706574	1/35	0.373276	0.49792	0	0	2.19485	2.16289	VIM
RUNX1 Interacts With Co-Factors Whose Precise Effect On RUNX1 Targets Is Not Known R-HSA-8939243	1/35	0.373276	0.49792	0	0	2.19485	2.16289	ACTL6A
Regulation Of TNFR1 Signaling R-HSA-5357905	1/35	0.373276	0.49792	0	0	2.19485	2.16289	RACK1
RUNX1 Regulates Transcription Of Genes Involved In Differentiation Of HSCs R-HSA-8939236	2/98	0.373598	0.49792	0	0	1.55569	1.53169	PSMA6	PSME3
CLEC7A (Dectin-1) Signaling R-HSA-5607764	2/99	0.378329	0.500962	0	0	1.53957	1.49645	PSMA6	PSME3
Glutathione Conjugation R-HSA-156590	1/36	0.381594	0.500962	0	0	2.13203	2.054	AKR1A1
HSF1-dependent Transactivation R-HSA-3371571	1/36	0.381594	0.500962	0	0	2.13203	2.054	PTGES3
Mitochondrial Fatty Acid Beta-Oxidation R-HSA-77289	1/36	0.381594	0.500962	0	0	2.13203	2.054	ECI1
NR1H3 And NR1H2 Regulate Gene Expression Linked To Cholesterol Transport And Efflux R-HSA-9029569	1/36	0.381594	0.500962	0	0	2.13203	2.054	APOD
Platelet Aggregation (Plug Formation) R-HSA-76009	1/36	0.381594	0.500962	0	0	2.13203	2.054	AKT1
RHO GTPases Activate WASPs And WAVEs R-HSA-5663213	1/36	0.381594	0.500962	0	0	2.13203	2.054	ARPC3
RHOH GTPase Cycle R-HSA-9013407	1/36	0.381594	0.500962	0	0	2.13203	2.054	LAMTOR1
Signaling By FGFR1 In Disease R-HSA-5655302	1/36	0.381594	0.500962	0	0	2.13203	2.054	STAT1
TNFR2 Non-Canonical NF-kB Pathway R-HSA-5668541	2/100	0.383046	0.502032	0	0	1.52378	1.46222	PSMA6	PSME3
Class I MHC Mediated Antigen Processing And Presentation R-HSA-983169	6/378	0.385524	0.504188	0	0	1.20582	1.14933	PSMA6	SEC24B	PSME3	CANX	B2M	ATG7
TRAF6 Mediated Induction Of NFkB And MAP Kinases Upon TLR7/8 Or 9 Activation R-HSA-975138	2/101	0.387747	0.504188	0	0	1.50832	1.42898	PPP2CA	DUSP3
DNA Damage Recognition In GG-NER R-HSA-5696394	1/37	0.389803	0.504188	0	0	2.07271	1.95272	ACTL6A
Defective B3GALTL Causes PpS R-HSA-5083635	1/37	0.389803	0.504188	0	0	2.07271	1.95272	ADAMTS1
Early SARS-CoV-2 Infection Events R-HSA-9772572	1/37	0.389803	0.504188	0	0	2.07271	1.95272	NRP1
FLT3 Signaling R-HSA-9607240	1/37	0.389803	0.504188	0	0	2.07271	1.95272	AKT1
Formation Of Fibrin Clot (Clotting Cascade) R-HSA-140877	1/37	0.389803	0.504188	0	0	2.07271	1.95272	PROS1
MAP2K And MAPK Activation R-HSA-5674135	1/37	0.389803	0.504188	0	0	2.07271	1.95272	PEBP1
ABC-family Proteins Mediated Transport R-HSA-382556	2/102	0.392433	0.50593	0	0	1.49316	1.39668	PSMA6	PSME3
MyD88 Dependent Cascade Initiated On Endosome R-HSA-975155	2/102	0.392433	0.50593	0	0	1.49316	1.39668	PPP2CA	DUSP3
Toll Like Receptor 3 (TLR3) Cascade R-HSA-168164	2/103	0.397102	0.510282	0	0	1.4783	1.3653	PPP2CA	DUSP3
Toll Like Receptor 7/8 (TLR7/8) Cascade R-HSA-168181	2/103	0.397102	0.510282	0	0	1.4783	1.3653	PPP2CA	DUSP3
O-glycosylation Of TSR Domain-Containing Proteins R-HSA-5173214	1/38	0.397903	0.510481	0	0	2.01658	1.85838	ADAMTS1
Processing Of Capped Intron-Containing Pre-mRNA R-HSA-72203	4/242	0.399492	0.511687	0	0	1.25548	1.15198	EFTUD2	PCBP2	SRSF2	PLRG1
Phase I - Functionalization Of Compounds R-HSA-211945	2/104	0.401755	0.513751	0	0	1.46373	1.33479	PTGES3	EPHX1
Fatty Acid Metabolism R-HSA-8978868	3/173	0.402743	0.514181	0	0	1.3178	1.19849	ECI1	PTGES3	CROT
Signaling By FGFR3 R-HSA-5654741	1/39	0.405896	0.51737	0	0	1.96342	1.77033	PPP2CA
Resolution Of Sister Chromatid Cohesion R-HSA-2500257	2/106	0.411009	0.5222	0	0	1.43543	1.2763	PPP2CA	DYNLL1
Toll Like Receptor 9 (TLR9) Cascade R-HSA-168138	2/106	0.411009	0.5222	0	0	1.43543	1.2763	PPP2CA	DUSP3
RET Signaling R-HSA-8853659	1/40	0.413783	0.524037	0	0	1.91298	1.68803	CLSTN1
Signaling By FGFR4 R-HSA-5654743	1/40	0.413783	0.524037	0	0	1.91298	1.68803	PPP2CA
MyD88-independent TLR4 Cascade R-HSA-166166	2/107	0.41561	0.524666	0	0	1.42169	1.24826	PPP2CA	DUSP3
O-linked Glycosylation R-HSA-5173105	2/107	0.41561	0.524666	0	0	1.42169	1.24826	B4GAT1	ADAMTS1
Intraflagellar Transport R-HSA-5620924	1/41	0.421566	0.529643	0	0	1.86506	1.611	DYNLL1
Regulation Of Beta-Cell Development R-HSA-186712	1/41	0.421566	0.529643	0	0	1.86506	1.611	AKT1
Signaling By Retinoic Acid R-HSA-5362517	1/41	0.421566	0.529643	0	0	1.86506	1.611	PDHB
Major Pathway Of rRNA Processing In Nucleolus And Cytosol R-HSA-6791226	3/179	0.423967	0.531743	0	0	1.27249	1.09192	RPS7	RPLP2	RPL26
Activation Of Gene Expression By SREBF (SREBP) R-HSA-2426168	1/42	0.429246	0.531743	0	0	1.81948	1.53877	HMGCS1
Deactivation Of Beta-Catenin Transactivating Complex R-HSA-3769402	1/42	0.429246	0.531743	0	0	1.81948	1.53877	AKT1
RHOF GTPase Cycle R-HSA-9035034	1/42	0.429246	0.531743	0	0	1.81948	1.53877	MCAM
RND1 GTPase Cycle R-HSA-9696273	1/42	0.429246	0.531743	0	0	1.81948	1.53877	PLXNA1
RND3 GTPase Cycle R-HSA-9696264	1/42	0.429246	0.531743	0	0	1.81948	1.53877	SCRIB
Signaling By SCF-KIT R-HSA-1433557	1/42	0.429246	0.531743	0	0	1.81948	1.53877	STAT1
Assembly Of Pre-Replicative Complex R-HSA-68867	2/110	0.429303	0.531743	0	0	1.38199	1.1686	PSMA6	PSME3
Mitotic Spindle Checkpoint R-HSA-69618	2/110	0.429303	0.531743	0	0	1.38199	1.1686	PPP2CA	DYNLL1
DAP12 Interactions R-HSA-2172127	1/43	0.436825	0.536845	0	0	1.77606	1.47098	B2M
RND2 GTPase Cycle R-HSA-9696270	1/43	0.436825	0.536845	0	0	1.77606	1.47098	SCRIB
Retinoid Metabolism And Transport R-HSA-975634	1/43	0.436825	0.536845	0	0	1.77606	1.47098	AKR1B10
Smooth Muscle Contraction R-HSA-445355	1/43	0.436825	0.536845	0	0	1.77606	1.47098	ANXA6
Transport Of Vitamins, Nucleosides, And Related Molecules R-HSA-425397	1/43	0.436825	0.536845	0	0	1.77606	1.47098	APOD
MyD88:MAL(TIRAP) Cascade Initiated On Plasma Membrane R-HSA-166058	2/112	0.438338	0.537032	0	0	1.35672	1.11898	PPP2CA	DUSP3
Respiratory Electron Transport, ATP Synthesis By Chemiosmotic Coupling, Heat Production By Uncoupling Proteins R-HSA-163200	2/112	0.438338	0.537032	0	0	1.35672	1.11898	SDHB	COX6B1
Reproduction R-HSA-1474165	2/113	0.442826	0.54169	0	0	1.34443	1.09514	B4GALT1	CD9
Interleukin-12 Signaling R-HSA-9020591	1/44	0.444303	0.541816	0	0	1.73467	1.40725	HSPA9
Interleukin-3, Interleukin-5 And GM-CSF Signaling R-HSA-512988	1/44	0.444303	0.541816	0	0	1.73467	1.40725	CLSTN1
Interleukin-1 Signaling R-HSA-9020702	2/114	0.447294	0.544622	0	0	1.33236	1.07193	PSMA6	PSME3
TBC/RABGAPs R-HSA-8854214	1/45	0.451682	0.549117	0	0	1.69516	1.34728	GABARAPL2
ESR-mediated Signaling R-HSA-8939211	3/188	0.4553	0.552664	0	0	1.21003	0.952049	PTGES3	AKT1	CTSD
TCR Signaling R-HSA-202403	2/116	0.456171	0.55287	0	0	1.30885	1.0273	PSMA6	PSME3
rRNA Processing In Nucleus And Cytosol R-HSA-8868773	3/189	0.458738	0.553704	0	0	1.20346	0.937826	RPS7	RPLP2	RPL26
NR1H2 And NR1H3-mediated Signaling R-HSA-9024446	1/46	0.458964	0.553704	0	0	1.65741	1.29076	APOD
XBP1(S) Activates Chaperone Genes R-HSA-381038	1/46	0.458964	0.553704	0	0	1.65741	1.29076	EXTL2
Cyclin D Associated Events In G1 R-HSA-69231	1/47	0.466149	0.558954	0	0	1.62129	1.23745	PPP2CA
Metabolism Of Fat-Soluble Vitamins R-HSA-6806667	1/47	0.466149	0.558954	0	0	1.62129	1.23745	AKR1B10
PKMTs Methylate Histone Lysines R-HSA-3214841	1/47	0.466149	0.558954	0	0	1.62129	1.23745	SETD3
SARS-CoV-2 Modulates Host Translation Machinery R-HSA-9754678	1/47	0.466149	0.558954	0	0	1.62129	1.23745	RPS7
Estrogen-dependent Gene Expression R-HSA-9018519	2/119	0.46933	0.560214	0	0	1.2751	0.964546	PTGES3	CTSD
Signaling By TGFB Family Members R-HSA-9006936	2/119	0.46933	0.560214	0	0	1.2751	0.964546	STAT1	RHOA
Synthesis Of DNA R-HSA-69239	2/119	0.46933	0.560214	0	0	1.2751	0.964546	PSMA6	PSME3
IRE1alpha Activates Chaperones R-HSA-381070	1/48	0.473239	0.562328	0	0	1.58672	1.18711	EXTL2
Inositol Phosphate Metabolism R-HSA-1483249	1/48	0.473239	0.562328	0	0	1.58672	1.18711	MINPP1
Retrograde Transport At Trans-Golgi-Network R-HSA-6811440	1/48	0.473239	0.562328	0	0	1.58672	1.18711	AKR1B10
RHO GTPase Effectors R-HSA-195258	4/269	0.478771	0.565531	0	0	1.126	0.829338	PPP2CA	ARPC3	DYNLL1	RHOA
Netrin-1 Signaling R-HSA-373752	1/49	0.480235	0.565531	0	0	1.55358	1.13952	UNC5C
RMTs Methylate Histone Arginines R-HSA-3214858	1/49	0.480235	0.565531	0	0	1.55358	1.13952	ACTL6A
Signaling By EGFR R-HSA-177929	1/49	0.480235	0.565531	0	0	1.55358	1.13952	ADAM17
Signaling By FGFR1 R-HSA-5654736	1/49	0.480235	0.565531	0	0	1.55358	1.13952	PPP2CA
Signaling By NOTCH3 R-HSA-9012852	1/49	0.480235	0.565531	0	0	1.55358	1.13952	STAT1
Cell Cycle Checkpoints R-HSA-69620	4/271	0.484498	0.5697	0	0	1.11745	0.809754	PPP2CA	PSMA6	PSME3	DYNLL1
Formation Of Ternary Complex, And Subsequently, 43S Complex R-HSA-72695	1/50	0.487139	0.571104	0	0	1.5218	1.09449	RPS7
Ion Homeostasis R-HSA-5578775	1/50	0.487139	0.571104	0	0	1.5218	1.09449	ATP1A2
rRNA Processing R-HSA-72312	3/199	0.492594	0.575669	0	0	1.14147	0.808244	RPS7	RPLP2	RPL26
Synthesis Of PIPs At Plasma Membrane R-HSA-1660499	1/51	0.493952	0.575669	0	0	1.49129	1.05183	CLSTN1
Transcriptional Activity Of SMAD2/SMAD3:SMAD4 Heterotrimer R-HSA-2173793	1/51	0.493952	0.575669	0	0	1.49129	1.05183	STAT1
Translocation Of SLC2A4 (GLUT4) To Plasma Membrane R-HSA-1445148	1/51	0.493952	0.575669	0	0	1.49129	1.05183	AKT1
Ub-specific Processing Proteases R-HSA-5689880	3/201	0.499241	0.580975	0	0	1.12983	0.784854	PSMA6	PSME3	RIGI
DNA Replication Pre-Initiation R-HSA-69002	2/127	0.503474	0.585038	0	0	1.193	0.818668	PSMA6	PSME3
Ion Transport By P-type ATPases R-HSA-936837	1/53	0.507307	0.588626	0	0	1.43378	0.973022	ATP1A2
Fc Epsilon Receptor (FCERI) Signaling R-HSA-2454202	2/130	0.515908	0.597726	0	0	1.16486	0.770938	PSMA6	PSME3
Signaling By ALK Fusions And Activated Point Mutants R-HSA-9725370	1/55	0.520312	0.601944	0	0	1.38054	0.901946	CLTC
Cytoprotection By HMOX1 R-HSA-9707564	1/57	0.532974	0.611216	0	0	1.3311	0.837639	COX6B1
NCAM Signaling For Neurite Out-Growth R-HSA-375165	1/57	0.532974	0.611216	0	0	1.3311	0.837639	SPTAN1
Regulated Necrosis R-HSA-5218859	1/57	0.532974	0.611216	0	0	1.3311	0.837639	PDCD6IP
Ribosomal Scanning And Start Codon Recognition R-HSA-72702	1/57	0.532974	0.611216	0	0	1.3311	0.837639	RPS7
Signaling By ERBB4 R-HSA-1236394	1/57	0.532974	0.611216	0	0	1.3311	0.837639	ADAM17
Translation Initiation Complex Formation R-HSA-72649	1/57	0.532974	0.611216	0	0	1.3311	0.837639	RPS7
mRNA Activation Upon Binding Of Cap-Binding Complex And eIFs, Subsequent Binding To 43S R-HSA-72662	1/58	0.53918	0.615648	0	0	1.30768	0.807764	RPS7
Constitutive Signaling By NOTCH1 HD+PEST Domain Mutants R-HSA-2894862	1/58	0.53918	0.615648	0	0	1.30768	0.807764	ADAM17
mRNA 3-End Processing R-HSA-72187	1/58	0.53918	0.615648	0	0	1.30768	0.807764	SRSF2
Late Phase Of HIV Life Cycle R-HSA-162599	2/136	0.540153	0.615868	0	0	1.11237	0.685109	TSG101	PDCD6IP
Arachidonic Acid Metabolism R-HSA-2142753	1/59	0.545303	0.619949	0	0	1.28507	0.779284	PTGES3
B-WICH Complex Positively Regulates rRNA Expression R-HSA-5250924	1/59	0.545303	0.619949	0	0	1.28507	0.779284	GSK3B
FCGR3A-mediated Phagocytosis R-HSA-9664422	1/60	0.551346	0.625017	0	0	1.26323	0.752116	ARPC3
rRNA Modification In Nucleus And Cytosol R-HSA-6790901	1/60	0.551346	0.625017	0	0	1.26323	0.752116	RPS7
Toll Like Receptor 4 (TLR4) Cascade R-HSA-166016	2/140	0.555845	0.62727	0	0	1.0799	0.63419	PPP2CA	DUSP3
Cell-cell Junction Organization R-HSA-421270	1/61	0.557308	0.62727	0	0	1.24211	0.726182	CDH13
Regulation Of PTEN Gene Transcription R-HSA-8943724	1/61	0.557308	0.62727	0	0	1.24211	0.726182	LAMTOR1
Selective Autophagy R-HSA-9663891	1/61	0.557308	0.62727	0	0	1.24211	0.726182	DYNLL1
Signaling By FGFR In Disease R-HSA-1226099	1/61	0.557308	0.62727	0	0	1.24211	0.726182	STAT1
C-type Lectin Receptors (CLRs) R-HSA-5621481	2/141	0.559709	0.629074	0	0	1.07208	0.622169	PSMA6	PSME3
RAB Geranylgeranylation R-HSA-8873719	1/62	0.563192	0.630296	0	0	1.22168	0.701411	RAB27A
RHO GTPases Activate PKNs R-HSA-5625740	1/62	0.563192	0.630296	0	0	1.22168	0.701411	RHOA
Regulation Of Actin Dynamics For Phagocytic Cup Formation R-HSA-2029482	1/62	0.563192	0.630296	0	0	1.22168	0.701411	ARPC3
Peroxisomal Protein Import R-HSA-9033241	1/63	0.568998	0.635891	0	0	1.20192	0.677736	CROT
FOXO-mediated Transcription R-HSA-9614085	1/65	0.580379	0.647694	0	0	1.16424	0.633432	AKT1
G2/M Checkpoints R-HSA-69481	2/148	0.586081	0.653132	0	0	1.02031	0.545151	PSMA6	PSME3
CDC42 GTPase Cycle R-HSA-9013148	2/149	0.589752	0.655372	0	0	1.01332	0.535088	SCRIB	LAMTOR1
HIV Life Cycle R-HSA-162587	2/149	0.589752	0.655372	0	0	1.01332	0.535088	TSG101	PDCD6IP
RNA Polymerase II Transcription Termination R-HSA-73856	1/67	0.591462	0.655426	0	0	1.12885	0.592822	SRSF2
Sensory Processing Of Sound By Inner Hair Cells Of Cochlea R-HSA-9662360	1/67	0.591462	0.655426	0	0	1.12885	0.592822	SPTAN1
Interleukin-1 Family Signaling R-HSA-446652	2/152	0.60062	0.664583	0	0	0.992902	0.506175	PSMA6	PSME3
Loss Of Nlp From Mitotic Centrosomes R-HSA-380259	1/69	0.602252	0.664583	0	0	1.09553	0.555521	DYNLL1
RHOB GTPase Cycle R-HSA-9013026	1/69	0.602252	0.664583	0	0	1.09553	0.555521	MCAM
Metabolism Of Steroids R-HSA-8957322	2/153	0.604194	0.665795	0	0	0.986277	0.496945	SEC24B	HMGCS1
Neddylation R-HSA-8951664	3/237	0.610551	0.671716	0	0	0.954247	0.470819	PSMA6	PSME3	COMMD3
DNA Replication R-HSA-69306	2/155	0.61127	0.671716	0	0	0.973285	0.479067	PSMA6	PSME3
Chromatin Modifying Enzymes R-HSA-3247509	3/238	0.613399	0.673117	0	0	0.950138	0.464371	SETD3	ACTL6A	PADI2
AURKA Activation By TPX2 R-HSA-8854518	1/72	0.617908	0.675622	0	0	1.04908	0.505044	DYNLL1
Signaling By FGFR2 R-HSA-5654738	1/72	0.617908	0.675622	0	0	1.04908	0.505044	PPP2CA
Regulation Of TP53 Activity R-HSA-5633007	2/157	0.61825	0.675622	0	0	0.960628	0.46193	PPP2CA	AKT1
Extra-nuclear Estrogen Signaling R-HSA-9009391	1/73	0.622989	0.67986	0	0	1.03446	0.489533	AKT1
Positive Epigenetic Regulation Of rRNA Expression R-HSA-5250913	1/74	0.628003	0.682499	0	0	1.02024	0.474625	GSK3B
Signaling By NOTCH1 R-HSA-1980143	1/74	0.628003	0.682499	0	0	1.02024	0.474625	ADAM17
Transport Of Mature mRNA Derived From An Intron-Containing Transcript R-HSA-159236	1/74	0.628003	0.682499	0	0	1.02024	0.474625	SRSF2
Nuclear Envelope (NE) Reassembly R-HSA-2995410	1/75	0.63295	0.686929	0	0	1.0064	0.46029	PPP2CA
Toll-like Receptor Cascades R-HSA-168898	2/162	0.635278	0.688508	0	0	0.930371	0.422103	PPP2CA	DUSP3
G Alpha (12/13) Signaling Events R-HSA-416482	1/78	0.647402	0.699726	0	0	0.967041	0.420457	RHOA
Pre-NOTCH Expression And Processing R-HSA-1912422	1/78	0.647402	0.699726	0	0	0.967041	0.420457	B4GALT1
Recruitment Of NuMA To Mitotic Centrosomes R-HSA-380320	1/80	0.65672	0.708827	0	0	0.942463	0.396303	DYNLL1
Centrosome Maturation R-HSA-380287	1/81	0.661287	0.712781	0	0	0.930634	0.38488	DYNLL1
Global Genome Nucleotide Excision Repair (GG-NER) R-HSA-5696399	1/82	0.665793	0.714709	0	0	0.919098	0.373867	ACTL6A
Mitochondrial Translation Elongation R-HSA-5389840	1/82	0.665793	0.714709	0	0	0.919098	0.373867	GFM1
PI Metabolism R-HSA-1483255	1/82	0.665793	0.714709	0	0	0.919098	0.373867	CLSTN1
Platelet Homeostasis R-HSA-418346	1/83	0.67024	0.717529	0	0	0.907844	0.363246	PPP2CA
Transport Of Mature Transcript To Cytoplasm R-HSA-72202	1/83	0.67024	0.717529	0	0	0.907844	0.363246	SRSF2
Disorders Of Transmembrane Transporters R-HSA-5619115	2/176	0.679794	0.726772	0	0	0.854901	0.329963	PSMA6	PSME3
Signaling By FGFR R-HSA-190236	1/86	0.683229	0.729455	0	0	0.875668	0.333565	PPP2CA
RAC1 GTPase Cycle R-HSA-9013149	2/178	0.685779	0.730988	0	0	0.8451	0.318771	MCAM	LAMTOR1
Fcgamma Receptor (FCGR) Dependent Phagocytosis R-HSA-2029480	1/87	0.687444	0.730988	0	0	0.865442	0.324346	ARPC3
Regulation Of PLK1 Activity At G2/M Transition R-HSA-2565942	1/87	0.687444	0.730988	0	0	0.865442	0.324346	DYNLL1
Mitochondrial Translation R-HSA-5368287	1/88	0.691603	0.733434	0	0	0.855451	0.315441	GFM1
Opioid Signaling R-HSA-111885	1/88	0.691603	0.733434	0	0	0.855451	0.315441	PPP2CA
Transcriptional Regulation By TP53 R-HSA-3700989	4/354	0.692975	0.733841	0	0	0.848823	0.311316	PPP2CA	AKT1	LAMTOR1	COX6B1
Intra-Golgi And Retrograde Golgi-to-ER Traffic R-HSA-6811442	2/181	0.694586	0.733841	0	0	0.830809	0.30278	AKR1B10	DYNLL1
Cell Cycle, Mitotic R-HSA-69278	6/523	0.695232	0.733841	0	0	0.861131	0.313029	PPP2CA	PSMA6	GSK3B	PSME3	AKT1	DYNLL1
Unfolded Protein Response (UPR) R-HSA-381119	1/89	0.695708	0.733841	0	0	0.845687	0.306837	EXTL2
Post-translational Modification: Synthesis Of GPI-anchored Proteins R-HSA-163125	1/92	0.707697	0.745491	0	0	0.817682	0.282705	CD109
Mitotic Prometaphase R-HSA-68877	2/186	0.708811	0.745669	0	0	0.808026	0.278095	PPP2CA	DYNLL1
Oxidative Stress Induced Senescence R-HSA-2559580	1/93	0.711588	0.747594	0	0	0.808753	0.275184	TNIK
HCMV Early Events R-HSA-9609690	1/96	0.722954	0.758524	0	0	0.783094	0.254044	DYNLL1
Anchoring Of Basal Body To Plasma Membrane R-HSA-5620912	1/97	0.726642	0.761382	0	0	0.774897	0.247441	DYNLL1
Visual Phototransduction R-HSA-2187338	1/98	0.730282	0.764181	0	0	0.76687	0.241046	AKR1B10
Peptide Ligand-Binding Receptors R-HSA-375276	2/196	0.735606	0.768733	0	0	0.765983	0.235203	CCL5	CXCL1
Stimuli-sensing Channels R-HSA-2672351	1/100	0.737417	0.769606	0	0	0.751301	0.228848	TTYH2
M Phase R-HSA-68886	4/380	0.744421	0.775889	0	0	0.789068	0.232892	PPP2CA	PSMA6	PSME3	DYNLL1
Transport Of Inorganic Cations/Anions And Amino Acids/Oligopeptides R-HSA-425393	1/104	0.751128	0.781847	0	0	0.721977	0.206615	SLC12A7
Integration Of Energy Metabolism R-HSA-163685	1/105	0.754442	0.784262	0	0	0.714999	0.20147	PPP2CA
HATs Acetylate Histones R-HSA-3214847	1/106	0.757713	0.786626	0	0	0.708153	0.196477	ACTL6A
Nucleotide Excision Repair R-HSA-5696398	1/108	0.764125	0.792074	0	0	0.694846	0.18693	ACTL6A
Phospholipid Metabolism R-HSA-1483257	2/208	0.764969	0.792074	0	0	0.72092	0.193149	CLSTN1	CPNE1
Antigen Processing: Ubiquitination And Proteasome Degradation R-HSA-983168	3/307	0.775859	0.800805	0	0	0.731883	0.185741	PSMA6	PSME3	ATG7
Golgi-to-ER Retrograde Transport R-HSA-8856688	1/112	0.776446	0.800805	0	0	0.66967	0.169445	DYNLL1
Mitotic Prophase R-HSA-68875	1/112	0.776446	0.800805	0	0	0.66967	0.169445	PPP2CA
G Alpha (I) Signaling Events R-HSA-418594	3/312	0.785109	0.808683	0	0	0.719855	0.174156	PPP2CA	CCL5	CXCL1
Epigenetic Regulation Of Gene Expression R-HSA-212165	1/116	0.788126	0.809676	0	0	0.646245	0.153869	GSK3B
PPARA Activates Gene Expression R-HSA-1989781	1/116	0.788126	0.809676	0	0	0.646245	0.153869	HMGCS1
Regulation Of Lipid Metabolism By PPARalpha R-HSA-400206	1/118	0.793736	0.814379	0	0	0.635133	0.146719	HMGCS1
Cardiac Conduction R-HSA-5576891	1/126	0.814734	0.834838	0	0	0.594242	0.121756	ATP1A2
Glycerophospholipid Biosynthesis R-HSA-1483206	1/127	0.817204	0.836283	0	0	0.589496	0.118999	CPNE1
Leishmania Infection R-HSA-9658195	2/247	0.841665	0.859086	0	0	0.604951	0.104277	ADAM17	ARPC3
SLC-mediated Transmembrane Transport R-HSA-425407	2/247	0.841665	0.859086	0	0	0.604951	0.104277	APOD	SLC12A7
Cell Cycle R-HSA-1640170	6/654	0.868375	0.885204	0	0	0.682361	0.0963028	PPP2CA	PSMA6	GSK3B	PSME3	AKT1	DYNLL1
Anti-inflammatory Response Favoring Leishmania Infection R-HSA-9662851	1/165	0.890298	0.905212	0	0	0.452028	0.0525254	ADAM17
Cellular Senescence R-HSA-2559583	1/165	0.890298	0.905212	0	0	0.452028	0.0525254	TNIK
GPCR Downstream Signaling R-HSA-388396	5/619	0.916141	0.930273	0	0	0.598879	0.052453	PPP2CA	CCL5	AKT1	CXCL1	RHOA
Cilium Assembly R-HSA-5617833	1/186	0.917304	0.930273	0	0	0.400287	0.0345515	DYNLL1
Generic Transcription Pathway R-HSA-212436	11/1190	0.922136	0.933974	0	0	0.6816	0.0552521	PPP2CA	TJP1	PSMA6	GSK3B	ITGA4	STAT1	PSME3	ACTL6A	AKT1	LAMTOR1	COX6B1
Class A/1 (Rhodopsin-like Receptors) R-HSA-373076	2/327	0.932765	0.943527	0	0	0.454168	0.0316111	CCL5	CXCL1
RNA Polymerase II Transcription R-HSA-73857	12/1312	0.935862	0.945448	0	0	0.672606	0.0445854	PPP2CA	TJP1	PSMA6	GSK3B	ITGA4	STAT1	PSME3	ACTL6A	SRSF2	AKT1	LAMTOR1	COX6B1
Keratinization R-HSA-6805567	1/208	0.938514	0.946915	0	0	0.357342	0.0226759	KRT7
Signaling By GPCR R-HSA-372790	5/689	0.953044	0.960347	0	0	0.535622	0.0257602	PPP2CA	CCL5	AKT1	CXCL1	RHOA
Transmission Across Chemical Synapses R-HSA-112315	1/246	0.963177	0.96932	0	0	0.30133	0.0113053	COMT
Gene Expression (Transcription) R-HSA-74160	12/1449	0.973593	0.978554	0	0	0.603959	0.0161633	PPP2CA	TJP1	PSMA6	GSK3B	ITGA4	STAT1	PSME3	ACTL6A	SRSF2	AKT1	LAMTOR1	COX6B1
DNA Repair R-HSA-73894	1/310	0.984506	0.987401	0	0	0.238134	0.0037185	ACTL6A
GPCR Ligand Binding R-HSA-500792	2/458	0.984898	0.987401	0	0	0.32151	0.00489233	CCL5	CXCL1
Sensory Perception R-HSA-9709957	3/616	0.989135	0.99039	0	0	0.357185	0.00390211	AKR1B10	GSN	SPTAN1
Neuronal System R-HSA-112316	1/386	0.994477	0.994477	0	0	0.190378	0.00105443	COMT
[truncated: 30 more columns]

## Sheet: 2_Upreg shMfn1TMZ vs shScrTMZ
Term	Overlap	P-value	Adjusted P-value	Old P-value	Old Adjusted P-value	Odds Ratio	Combined Score	Genes
Metabolism Of RNA R-HSA-8953854	19/666	2.29484e-09	1.37002e-06	0	0	6.42254	127.761	SRRM2	SF3B2	PPIL1	ANP32A	THUMPD1	RPS17	DDX39A	HNRNPK	DDX39B	PSMA1	PPP2R1A	HNRNPF	TNKS1BP1	PPIH	SNRPB2	SNRPD3	DCPS	SNRPA	HNRNPA0
Processing Of Capped Intron-Containing Pre-mRNA R-HSA-72203	12/242	6.73763e-09	2.01118e-06	0	0	10.7989	203.187	SRRM2	SF3B2	PPIL1	DDX39A	HNRNPK	DDX39B	HNRNPF	PPIH	SNRPB2	SNRPD3	SNRPA	HNRNPA0
mRNA Splicing - Major Pathway R-HSA-72163	10/181	4.72854e-08	9.4098e-06	0	0	11.89	200.55	SRRM2	SF3B2	PPIL1	HNRNPK	HNRNPF	PPIH	SNRPB2	SNRPD3	SNRPA	HNRNPA0
mRNA Splicing R-HSA-72172	10/189	7.11079e-08	1.06129e-05	0	0	11.354	186.877	SRRM2	SF3B2	PPIL1	HNRNPK	HNRNPF	PPIH	SNRPB2	SNRPD3	SNRPA	HNRNPA0
Nuclear Events Mediated By NFE2L2 R-HSA-9759194	6/78	3.82556e-06	0.000456772	0	0	16.354	203.996	PSMA1	TALDO1	HMOX1	PHGDH	TKT	GCLM
KEAP1-NFE2L2 Pathway R-HSA-9755511	6/100	1.61447e-05	0.0016064	0	0	12.5125	138.062	PSMA1	TALDO1	HMOX1	PHGDH	GCLM	TKT
Glutathione Conjugation R-HSA-156590	4/36	3.99746e-05	0.00340926	0	0	24.1032	244.099	GSTM4	GSTM2	GSTM1	GCLM
Pentose Phosphate Pathway R-HSA-71336	3/14	5.19141e-05	0.00387409	0	0	52.1381	514.39	TALDO1	PHGDH	TKT
Initiation Of Nuclear Envelope (NE) Reformation R-HSA-2995383	3/19	0.000135534	0.00813764	0	0	35.8359	319.165	PPP2R1A	CDK1	KPNB1
TP53 Regulates Transcription Of Cell Cycle Genes R-HSA-6791312	4/49	0.000136309	0.00813764	0	0	17.1288	152.456	NPM1	PCNA	CDK1	TNKS1BP1
Iron Uptake And Transport R-HSA-917937	4/59	0.000281037	0.0143409	0	0	14.0074	114.539	LCN2	HMOX1	ATP6V1E1	CP
SUMO E3 Ligases SUMOylate Target Proteins R-HSA-3108232	6/168	0.000288258	0.0143409	0	0	7.23542	58.9807	NPM1	CBX5	HNRNPK	PCNA	SMC3	SAFB
SUMOylation R-HSA-2990846	6/174	0.000347843	0.015974	0	0	6.97489	55.5464	NPM1	CBX5	HNRNPK	PCNA	SMC3	SAFB
Cellular Response To Chemical Stress R-HSA-9711123	6/182	0.000441839	0.0188413	0	0	6.65515	51.4082	PSMA1	TALDO1	HMOX1	PHGDH	GCLM	TKT
Cellular Responses To Stress R-HSA-2262752	12/722	0.000481518	0.0191644	0	0	3.41284	26.0692	RPS17	PSMA1	ST13	H2BC3	TALDO1	HMOX1	HYOU1	PHGDH	HDGF	ATP6V1E1	GCLM	TKT
Cellular Responses To Stimuli R-HSA-8953897	12/736	0.000570809	0.0212983	0	0	3.3444	24.9775	RPS17	PSMA1	ST13	H2BC3	TALDO1	HMOX1	HYOU1	PHGDH	HDGF	ATP6V1E1	GCLM	TKT
G1/S Transition R-HSA-69206	5/129	0.000649058	0.0227934	0	0	7.81507	57.3625	PCNA	MCM7	PSMA1	PPP2R1A	CDK1
Metabolism Of Carbohydrates R-HSA-71387	7/285	0.000858863	0.0252961	0	0	4.93903	34.8691	GNPDA1	PPP2R1A	TALDO1	B3GNT2	PHGDH	PRELP	TKT
RHOBTB GTPase Cycle R-HSA-9706574	3/35	0.000860256	0.0252961	0	0	17.9035	126.368	COPS4	DDX39B	TXNL1
Gene And Protein Expression By JAK-STAT Signaling After Interleukin-12 Stimulation R-HSA-8950505	3/35	0.000860256	0.0252961	0	0	17.9035	126.368	CNN2	HNRNPF	TALDO1
Programmed Cell Death R-HSA-5357801	6/208	0.000889812	0.0252961	0	0	5.7909	40.6782	BCAP31	RRM1	PSMA1	STUB1	HMGB1	KPNB1
Metabolism Of Proteins R-HSA-392499	21/1890	0.000945937	0.0256693	0	0	2.35485	16.3976	PDIA3	NPM1	CBX5	PCNA	H2BC3	TBCA	SMC3	SAFB	CP	RAD23B	COPS4	GMPPB	RPS17	HNRNPK	PSMA1	GNAQ	CDK1	POMK	B3GNT2	EIF3F	SEC22B
Post-translational Protein Modification R-HSA-597592	17/1383	0.00104664	0.0271672	0	0	2.56189	17.5801	PDIA3	NPM1	CBX5	PCNA	H2BC3	SMC3	SAFB	CP	RAD23B	COPS4	GMPPB	HNRNPK	PSMA1	CDK1	POMK	B3GNT2	SEC22B
Mitotic G1 Phase And G1/S Transition R-HSA-453279	5/147	0.00116741	0.0290393	0	0	6.81821	46.0432	PCNA	MCM7	PSMA1	PPP2R1A	CDK1
MASTL Facilitates Mitotic Progression R-HSA-2465910	2/10	0.00124076	0.0296294	0	0	47.3452	316.836	PPP2R1A	CDK1
ER-Phagosome Pathway R-HSA-1236974	4/89	0.00133361	0.0306218	0	0	9.04991	59.9092	PDIA3	PSMA1	HMGB1	SEC22B
DNA Replication R-HSA-69306	5/155	0.00147653	0.0316804	0	0	6.45196	42.0543	PCNA	MCM7	PSMA1	H2BC3	KPNB1
Mitotic Anaphase R-HSA-68882	6/232	0.00155764	0.0316804	0	0	5.16963	33.4195	PSMA1	PPP2R1A	CDK1	SMC3	MAPRE1	KPNB1
Smooth Muscle Contraction R-HSA-445355	3/43	0.00157254	0.0316804	0	0	14.3171	92.4176	TPM3	TPM1	VCL
Mitotic Metaphase And Anaphase R-HSA-2555396	6/233	0.00159198	0.0316804	0	0	5.1466	33.1584	PSMA1	PPP2R1A	CDK1	SMC3	MAPRE1	KPNB1
Interleukin-12 Signaling R-HSA-9020591	3/44	0.00168108	0.0323743	0	0	13.9672	89.2267	CNN2	HNRNPF	TALDO1
Cell Cycle, Mitotic R-HSA-69278	9/523	0.00198191	0.0369749	0	0	3.46246	21.5493	PCNA	MCM7	PSMA1	PPP2R1A	H2BC3	CDK1	SMC3	MAPRE1	KPNB1
Apoptosis Induced DNA Fragmentation R-HSA-140342	2/13	0.00212824	0.0385018	0	0	34.4277	211.815	HMGB1	KPNB1
Antigen processing-Cross Presentation R-HSA-1236975	4/104	0.00236254	0.0414833	0	0	7.6866	46.4887	PDIA3	PSMA1	HMGB1	SEC22B
Integration Of Energy Metabolism R-HSA-163685	4/105	0.00244612	0.0416323	0	0	7.61011	45.7615	PPP2R1A	GNAQ	TALDO1	TKT
Resolution Of Sister Chromatid Cohesion R-HSA-2500257	4/106	0.00253172	0.0416323	0	0	7.53512	45.0514	PPP2R1A	CDK1	SMC3	MAPRE1
Phase II - Conjugation Of Compounds R-HSA-156580	4/107	0.00261936	0.0416323	0	0	7.46159	44.3578	GSTM4	GSTM2	GSTM1	GCLM
Cell Cycle R-HSA-1640170	10/654	0.00266043	0.0416323	0	0	3.08142	18.2705	NPM1	PCNA	MCM7	PSMA1	PPP2R1A	H2BC3	CDK1	SMC3	MAPRE1	KPNB1
Apoptotic Execution Phase R-HSA-75153	3/52	0.0027197	0.0416323	0	0	11.6821	69.0089	BCAP31	HMGB1	KPNB1
Assembly Of Pre-Replicative Complex R-HSA-68867	4/110	0.00289473	0.0430546	0	0	7.24931	42.3712	MCM7	PSMA1	H2BC3	KPNB1
Signaling By Interleukins R-HSA-449147	8/453	0.00300752	0.0430546	0	0	3.53159	20.5066	CNN2	PSMA1	PPP2R1A	HNRNPF	LCN2	TALDO1	HMOX1	HMGB1
Interleukin-12 Family Signaling R-HSA-447115	3/54	0.00302897	0.0430546	0	0	11.2229	65.0873	CNN2	HNRNPF	TALDO1
Signaling By ALK Fusions And Activated Point Mutants R-HSA-9725370	3/55	0.00319136	0.044308	0	0	11.0065	63.2576	NPM1	TPM3	VCL
Cell Cycle Checkpoints R-HSA-69620	6/271	0.00338083	0.0458718	0	0	4.40007	25.0348	MCM7	PSMA1	PPP2R1A	H2BC3	CDK1	MAPRE1
Regulated Necrosis R-HSA-5218859	3/57	0.00353196	0.0468573	0	0	10.5978	59.8339	RRM1	STUB1	HMGB1
Neutrophil Degranulation R-HSA-6798695	8/468	0.00366288	0.0475377	0	0	3.41379	19.1497	CNN2	ERP44	PDXK	GNPDA1	LCN2	HMGB1	VCL	KPNB1
Transcriptional Regulation By RUNX2 R-HSA-8878166	4/119	0.00383854	0.0484313	0	0	6.67894	37.1527	YAP1	PSMA1	CDK1	STUB1
Role Of GTSE1 In G2/M Progression After G2 Checkpoint R-HSA-8852276	3/59	0.00389397	0.0484313	0	0	10.2182	56.6941	PSMA1	CDK1	MAPRE1
TP53 Regulates Transcription Of Genes Involved In G2 Cell Cycle Arrest R-HSA-6804114	2/18	0.00410246	0.049983	0	0	23.6631	130.056	PCNA	CDK1
M Phase R-HSA-68886	7/380	0.00434353	0.0518617	0	0	3.66327	19.9248	PSMA1	PPP2R1A	H2BC3	CDK1	SMC3	MAPRE1	KPNB1
DNA Replication Pre-Initiation R-HSA-69002	4/127	0.0048361	0.0566108	0	0	6.24201	33.2802	MCM7	PSMA1	H2BC3	KPNB1
RNA Polymerase II Transcription Termination R-HSA-73856	3/67	0.00556388	0.0627674	0	0	8.93735	46.3979	DDX39A	DDX39B	SNRPD3
TP53 Regulates Transcription Of Additional Cell Cycle Genes With Uncertain Roles In P53 Pathway R-HSA-6804115	2/21	0.00557232	0.0627674	0	0	19.9238	103.403	NPM1	TNKS1BP1
Loss Of Nlp From Mitotic Centrosomes R-HSA-380259	3/69	0.00603858	0.0663024	0	0	8.66565	44.2779	PPP2R1A	CDK1	MAPRE1
E2F Mediated Regulation Of DNA Replication R-HSA-113510	2/22	0.00610826	0.0663024	0	0	18.9267	96.4903	PPP2R1A	CDK1
RHOBTB1 GTPase Cycle R-HSA-9013422	2/23	0.00666678	0.0698257	0	0	18.0245	90.3138	COPS4	TXNL1
RHOBTB2 GTPase Cycle R-HSA-9013418	2/23	0.00666678	0.0698257	0	0	18.0245	90.3138	DDX39B	TXNL1
AURKA Activation By TPX2 R-HSA-8854518	3/72	0.00679482	0.0699398	0	0	8.28763	41.3685	PPP2R1A	CDK1	MAPRE1
Nuclear Envelope (NE) Reassembly R-HSA-2995410	3/75	0.00760493	0.0764381	0	0	7.94111	38.7443	PPP2R1A	CDK1	KPNB1
Signaling By Rho GTPases R-HSA-194315	9/644	0.00768222	0.0764381	0	0	2.78518	13.5606	COPS4	BCAP31	ANLN	DDX39B	PPP2R1A	TPM3	H2BC3	TXNL1	MAPRE1
Cyclin A/B1/B2 Associated Events During G2/M Transition R-HSA-69273	2/25	0.00785051	0.076832	0	0	16.4555	79.7627	PPP2R1A	CDK1
G2/M Checkpoints R-HSA-69481	4/148	0.00824803	0.0794205	0	0	5.32605	25.5532	MCM7	PSMA1	H2BC3	CDK1
Signaling By Rho GTPases, Miro GTPases And RHOBTB3 R-HSA-9716542	9/660	0.00894449	0.0834874	0	0	2.71447	12.8034	COPS4	BCAP31	ANLN	DDX39B	PPP2R1A	TPM3	H2BC3	TXNL1	MAPRE1
Recruitment Of NuMA To Mitotic Centrosomes R-HSA-380320	3/80	0.00907717	0.0834874	0	0	7.42358	34.9056	PPP2R1A	CDK1	MAPRE1
G0 And Early G1 R-HSA-1538133	2/27	0.00912152	0.0834874	0	0	15.1375	71.1027	PCNA	CDK1
Innate Immune System R-HSA-168249	12/1035	0.00930343	0.0834874	0	0	2.32999	10.8982	CNN2	ERP44	PDXK	GNPDA1	PSMA1	PPP2R1A	LCN2	HMOX1	HMGB1	ATP6V1E1	VCL	KPNB1
Centrosome Maturation R-HSA-380287	3/81	0.00939018	0.0834874	0	0	7.32803	34.2079	PPP2R1A	CDK1	MAPRE1
Global Genome Nucleotide Excision Repair (GG-NER) R-HSA-5696399	3/82	0.00970944	0.0834874	0	0	7.23491	33.5313	COPS4	PCNA	RAD23B
Keratan Sulfate Biosynthesis R-HSA-2022854	2/28	0.00978915	0.0834874	0	0	14.5546	67.3365	B3GNT2	PRELP
Molecules Associated With Elastic Fibres R-HSA-2129379	2/28	0.00978915	0.0834874	0	0	14.5546	67.3365	FBLN1	FBLN5
RNA Polymerase II Transcription R-HSA-73857	14/1312	0.0101451	0.0853044	0	0	2.15658	9.90038	YAP1	NPM1	CBX5	PCNA	H2BC3	DDX39A	GNPDA1	DDX39B	PSMA1	PPP2R1A	CDK1	TNKS1BP1	STUB1	SNRPD3
G1/S-Specific Transcription R-HSA-69205	2/29	0.0104779	0.0868066	0	0	14.0148	63.8864	PCNA	CDK1
Disease R-HSA-1643685	17/1736	0.0106145	0.0868066	0	0	1.99701	9.07749	NPM1	RRM1	TPM3	H2BC3	TALDO1	PRELP	HMGB1	CP	RPS17	HNRNPK	PSMA1	PPP2R1A	HMOX1	SNRPD3	GCLM	VCL	KPNB1
S Phase R-HSA-69242	4/161	0.0109963	0.0887133	0	0	4.88183	22.018	PCNA	MCM7	PSMA1	SMC3
Regulation Of PLK1 Activity At G2/M Transition R-HSA-2565942	3/87	0.0114003	0.0907463	0	0	6.80254	30.4354	PPP2R1A	CDK1	MAPRE1
RIPK1-mediated Regulated Necrosis R-HSA-5213460	2/31	0.0119176	0.0907762	0	0	13.047	57.7947	RRM1	STUB1
DNA Strand Elongation R-HSA-69190	2/31	0.0119176	0.0907762	0	0	13.047	57.7947	PCNA	MCM7
Transcriptional Regulation By TP53 R-HSA-3700989	6/354	0.0119537	0.0907762	0	0	3.33646	14.7696	NPM1	PCNA	GNPDA1	PPP2R1A	CDK1	TNKS1BP1
Metabolism R-HSA-1430728	19/2049	0.0120123	0.0907762	0	0	1.89989	8.401	GSTM4	GSTM2	PDXK	RRM1	GSTM1	TALDO1	PRELP	RPS17	RIDA	GNPDA1	PSMA1	PPP2R1A	GNAQ	HMOX1	B3GNT2	PHGDH	GCLM	TKT	KPNB1
HCMV Late Events R-HSA-9610379	3/91	0.0128677	0.0955114	0	0	6.49202	28.26	RRM1	HNRNPK	H2BC3
Cytokine Signaling In Immune System R-HSA-1280215	9/702	0.01301	0.0955114	0	0	2.54439	11.0479	CNN2	PSMA1	PPP2R1A	HNRNPF	LCN2	TALDO1	HMOX1	HMGB1	KPNB1
Separation Of Sister Chromatids R-HSA-2467813	4/170	0.0132083	0.0955114	0	0	4.61504	19.9689	PSMA1	PPP2R1A	SMC3	MAPRE1
Striated Muscle Contraction R-HSA-390522	2/33	0.0134388	0.0955114	0	0	12.204	52.5945	TPM3	TPM1
Keratan Sulfate/Keratin Metabolism R-HSA-1638074	2/33	0.0134388	0.0955114	0	0	12.204	52.5945	B3GNT2	PRELP
Nuclear Import Of Rev Protein R-HSA-180746	2/34	0.0142294	0.0999404	0	0	11.822	50.2725	NPM1	KPNB1
N-glycan Trimming In ER And Calnexin/Calreticulin Cycle R-HSA-532668	2/35	0.0150396	0.104403	0	0	11.4632	48.1118	PDIA3	RAD23B
Anchoring Of Basal Body To Plasma Membrane R-HSA-5620912	3/97	0.0152624	0.104456	0	0	6.0758	25.4112	PPP2R1A	CDK1	MAPRE1
Apoptosis R-HSA-109581	4/178	0.0153972	0.104456	0	0	4.40107	18.3682	BCAP31	PSMA1	HMGB1	KPNB1
RUNX1 Regulates Transcription Of Genes Involved In Differentiation Of HSCs R-HSA-8939236	3/98	0.0156844	0.105061	0	0	6.01154	24.9785	YAP1	PSMA1	H2BC3
Regulation Of TP53 Degradation R-HSA-6804757	2/36	0.0158693	0.105061	0	0	11.1255	46.097	PPP2R1A	CDK1
G2/M Transition R-HSA-69275	4/182	0.0165725	0.105061	0	0	4.3013	17.6354	PSMA1	PPP2R1A	CDK1	MAPRE1
RHOV GTPase Cycle R-HSA-9013424	2/37	0.0167182	0.105061	0	0	10.8071	44.2145	TPM3	TXNL1
Regulation Of TP53 Expression And Degradation R-HSA-6806003	2/37	0.0167182	0.105061	0	0	10.8071	44.2145	PPP2R1A	CDK1
DNA Damage Recognition In GG-NER R-HSA-5696394	2/37	0.0167182	0.105061	0	0	10.8071	44.2145	COPS4	RAD23B
Interactions Of Rev With Host Cellular Proteins R-HSA-177243	2/37	0.0167182	0.105061	0	0	10.8071	44.2145	NPM1	KPNB1
Mitotic G2-G2/M Phases R-HSA-453274	4/184	0.0171806	0.106842	0	0	4.25307	17.2844	PSMA1	PPP2R1A	CDK1	MAPRE1
Assembly Of ORC Complex At Origin Of Replication R-HSA-68616	2/38	0.0175861	0.108236	0	0	10.5063	42.4524	H2BC3	KPNB1
Mitotic Prometaphase R-HSA-68877	4/186	0.0178026	0.108451	0	0	4.20591	16.9431	PPP2R1A	CDK1	SMC3	MAPRE1
Elastic Fibre Formation R-HSA-1566948	2/39	0.0184728	0.111397	0	0	10.2219	40.8002	FBLN1	FBLN5
Nucleotide Excision Repair R-HSA-5696398	3/108	0.0202645	0.120979	0	0	5.43626	21.1954	COPS4	PCNA	RAD23B
Condensation Of Prophase Chromosomes R-HSA-2299718	2/43	0.0222028	0.128064	0	0	9.22276	35.116	H2BC3	CDK1
SUMOylation Of Transcription Cofactors R-HSA-3899300	2/43	0.0222028	0.128064	0	0	9.22276	35.116	NPM1	SAFB
Mitotic Prophase R-HSA-68875	3/112	0.0222812	0.128064	0	0	5.23571	19.9167	PPP2R1A	H2BC3	CDK1
Gene Expression (Transcription) R-HSA-74160	14/1449	0.0223094	0.128064	0	0	1.93632	7.36335	YAP1	NPM1	CBX5	PCNA	H2BC3	DDX39A	GNPDA1	DDX39B	PSMA1	PPP2R1A	CDK1	TNKS1BP1	STUB1	SNRPD3
XBP1(S) Activates Chaperone Genes R-HSA-381038	2/46	0.0251866	0.141083	0	0	8.59264	31.6333	HDGF	HYOU1
Chromosome Maintenance R-HSA-73886	3/118	0.0255044	0.141083	0	0	4.96104	18.2016	NPM1	PCNA	H2BC3
Synthesis Of DNA R-HSA-69239	3/119	0.0260647	0.141083	0	0	4.91802	17.9369	PCNA	MCM7	PSMA1
SARS-CoV-2 Modulates Host Translation Machinery R-HSA-9754678	2/47	0.0262156	0.141083	0	0	8.40127	30.5924	RPS17	SNRPD3
Regulation Of HMOX1 Expression And Activity R-HSA-9707587	1/5	0.0264677	0.141083	0	0	46.908	170.362	HMOX1
Synthesis Of GDP-mannose R-HSA-446205	1/5	0.0264677	0.141083	0	0	46.908	170.362	GMPPB
TFAP2A Acts As A Transcriptional Repressor During Retinoic Acid Induced Cell Differentiation R-HSA-8869496	1/5	0.0264677	0.141083	0	0	46.908	170.362	NPM1
G2/M DNA Replication Checkpoint R-HSA-69478	1/5	0.0264677	0.141083	0	0	46.908	170.362	CDK1
HCMV Infection R-HSA-9609646	3/121	0.0272052	0.142764	0	0	4.83418	17.4241	RRM1	HNRNPK	H2BC3
IRE1alpha Activates Chaperones R-HSA-381070	2/48	0.0272615	0.142764	0	0	8.21822	29.6043	HDGF	HYOU1
mRNA Splicing - Minor Pathway R-HSA-72165	2/49	0.0283239	0.147038	0	0	8.04296	28.6655	SF3B2	SNRPD3
Immune System R-HSA-168256	17/1943	0.0288797	0.148631	0	0	1.76208	6.2459	PDIA3	PDXK	TALDO1	HMGB1	CNN2	ERP44	GNPDA1	PSMA1	PPP2R1A	HNRNPF	LCN2	HMOX1	STUB1	ATP6V1E1	SEC22B	VCL	KPNB1
Formation Of Ternary Complex, And Subsequently, 43S Complex R-HSA-72695	2/50	0.0294028	0.15003	0	0	7.875	27.7725	RPS17	EIF3F
Biological Oxidations R-HSA-211859	4/218	0.0296931	0.150227	0	0	3.57118	12.5593	GSTM4	GSTM2	GSTM1	GCLM
RHO GTPase Cycle R-HSA-9012999	6/441	0.0311984	0.153751	0	0	2.65729	9.21386	COPS4	BCAP31	ANLN	DDX39B	TPM3	TXNL1
Phosphorylation Of Emi1 R-HSA-176417	1/6	0.0316774	0.153751	0	0	37.5245	129.54	CDK1
Scavenging By Class F Receptors R-HSA-3000484	1/6	0.0316774	0.153751	0	0	37.5245	129.54	HYOU1
Metal Sequestration By Antimicrobial Proteins R-HSA-6799990	1/6	0.0316774	0.153751	0	0	37.5245	129.54	LCN2
Microbial Modulation Of RIPK1-mediated Regulated Necrosis R-HSA-9686347	1/6	0.0316774	0.153751	0	0	37.5245	129.54	RRM1
Host Interactions Of HIV Factors R-HSA-162909	3/130	0.0326625	0.156347	0	0	4.48955	15.3611	NPM1	PSMA1	KPNB1
Deposition Of New CENPA-containing Nucleosomes At Centromere R-HSA-606279	2/53	0.032736	0.156347	0	0	7.41064	25.3391	NPM1	H2BC3
Deadenylation-dependent mRNA Decay R-HSA-429914	2/56	0.0362098	0.170215	0	0	6.99788	23.222	TNKS1BP1	DCPS
E3 Ubiquitin Ligases Ubiquitinate Target Proteins R-HSA-8866654	2/56	0.0362098	0.170215	0	0	6.99788	23.222	PCNA	H2BC3
PP2A-mediated Dephosphorylation Of Key Metabolic Factors R-HSA-163767	1/7	0.0368595	0.170433	0	0	31.2689	103.207	PPP2R1A
Activation Of NIMA Kinases NEK9, NEK6, NEK7 R-HSA-2980767	1/7	0.0368595	0.170433	0	0	31.2689	103.207	CDK1
Ribosomal Scanning And Start Codon Recognition R-HSA-72702	2/57	0.0373981	0.170433	0	0	6.8703	22.5767	RPS17	EIF3F
Translation Initiation Complex Formation R-HSA-72649	2/57	0.0373981	0.170433	0	0	6.8703	22.5767	RPS17	EIF3F
mRNA Activation Upon Binding Of Cap-Binding Complex And eIFs, Subsequent Binding To 43S R-HSA-72662	2/58	0.0386013	0.17327	0	0	6.74728	21.9588	RPS17	EIF3F
mRNA 3-End Processing R-HSA-72187	2/58	0.0386013	0.17327	0	0	6.74728	21.9588	DDX39A	DDX39B
Meiotic Synapsis R-HSA-1221632	2/60	0.0410513	0.180449	0	0	6.51396	20.7986	H2BC3	SMC3
RUNX3 Regulates YAP1-mediated Transcription R-HSA-8951671	1/8	0.0420141	0.180449	0	0	26.8005	84.951	YAP1
Defective B4GALT1 Causes B4GALT1-CDG (CDG-2d) R-HSA-3656244	1/8	0.0420141	0.180449	0	0	26.8005	84.951	PRELP
Defective CHST6 Causes MCDC1 R-HSA-3656225	1/8	0.0420141	0.180449	0	0	26.8005	84.951	PRELP
Defective ST3GAL3 Causes MCT12 And EIEE15 R-HSA-3656243	1/8	0.0420141	0.180449	0	0	26.8005	84.951	PRELP
Fatty Acids Bound To GPR40 (FFAR1) Regulate Insulin Secretion R-HSA-434316	1/8	0.0420141	0.180449	0	0	26.8005	84.951	GNAQ
Serine Biosynthesis R-HSA-977347	1/9	0.0471413	0.199598	0	0	23.4493	71.6283	PHGDH
E2F-enabled Inhibition Of Pre-Replication Complex Formation R-HSA-113507	1/9	0.0471413	0.199598	0	0	23.4493	71.6283	CDK1
Regulation Of PTEN Stability And Activity R-HSA-8948751	2/67	0.050067	0.208605	0	0	5.8104	17.3986	PSMA1	STUB1
Acetylcholine Regulates Insulin Secretion R-HSA-399997	1/10	0.0522414	0.208605	0	0	20.8428	61.5253	GNAQ
Cohesin Loading Onto Chromatin R-HSA-2470946	1/10	0.0522414	0.208605	0	0	20.8428	61.5253	SMC3
Condensation Of Prometaphase Chromosomes R-HSA-2514853	1/10	0.0522414	0.208605	0	0	20.8428	61.5253	CDK1
SLBP Independent Processing Of Histone Pre-mRNAs R-HSA-111367	1/10	0.0522414	0.208605	0	0	20.8428	61.5253	SNRPD3
HuR (ELAVL1) Binds And Stabilizes mRNA R-HSA-450520	1/10	0.0522414	0.208605	0	0	20.8428	61.5253	ANP32A
MAPK3 (ERK1) Activation R-HSA-110056	1/10	0.0522414	0.208605	0	0	20.8428	61.5253	CDK1
Class I MHC Mediated Antigen Processing And Presentation R-HSA-983169	5/378	0.0524617	0.208605	0	0	2.56532	7.56171	PDIA3	PSMA1	STUB1	HMGB1	SEC22B
Orc1 Removal From Chromatin R-HSA-68949	2/69	0.0527629	0.208605	0	0	5.63639	16.582	MCM7	PSMA1
Glycolysis R-HSA-70171	2/69	0.0527629	0.208605	0	0	5.63639	16.582	GNPDA1	PPP2R1A
Generic Transcription Pathway R-HSA-212436	11/1190	0.0534578	0.209963	0	0	1.81876	5.32688	YAP1	NPM1	CBX5	PCNA	GNPDA1	PSMA1	PPP2R1A	H2BC3	CDK1	TNKS1BP1	STUB1
Base Excision Repair R-HSA-73884	2/72	0.0569012	0.213855	0	0	5.39401	15.4616	PCNA	H2BC3
Cdc20:Phospho-APC/C Mediated Degradation Of Cyclin A R-HSA-174184	2/72	0.0569012	0.213855	0	0	5.39401	15.4616	PSMA1	CDK1
Regulation Of RUNX2 Expression And Activity R-HSA-8939902	2/72	0.0569012	0.213855	0	0	5.39401	15.4616	PSMA1	STUB1
Signaling By FGFR2 R-HSA-5654738	2/72	0.0569012	0.213855	0	0	5.39401	15.4616	PPP2R1A	HNRNPF
SLBP Dependent Processing Of Replication-Dependent Histone Pre-mRNAs R-HSA-77588	1/11	0.0573145	0.213855	0	0	18.7575	53.6316	SNRPD3
Establishment Of Sister Chromatid Cohesion R-HSA-2468052	1/11	0.0573145	0.213855	0	0	18.7575	53.6316	SMC3
Free Fatty Acids Regulate Insulin Secretion R-HSA-400451	1/11	0.0573145	0.213855	0	0	18.7575	53.6316	GNAQ
Unwinding Of DNA R-HSA-176974	1/11	0.0573145	0.213855	0	0	18.7575	53.6316	MCM7
APC:Cdc20 Mediated Degradation Of Cell Cycle Proteins Before Cycle Checkpoint Satisfied R-HSA-179419	2/73	0.0583052	0.2162	0	0	5.31777	15.1134	PSMA1	CDK1
Transport Of Mature mRNA Derived From An Intron-Containing Transcript R-HSA-159236	2/74	0.0597212	0.218313	0	0	5.24365	14.777	DDX39A	DDX39B
APC/C:Cdc20 Mediated Degradation Of Mitotic Proteins R-HSA-176409	2/75	0.0611491	0.218313	0	0	5.17156	14.4516	PSMA1	CDK1
MAPK1/MAPK3 Signaling R-HSA-5684996	4/277	0.0615884	0.218313	0	0	2.791	7.77929	PSMA1	PPP2R1A	CDK1	VCL
ALK Mutants Bind TKIs R-HSA-9700645	1/12	0.0623606	0.218313	0	0	17.0515	47.3148	NPM1
Regulation Of Glycolysis By Fructose 2,6-Bisphosphate Metabolism R-HSA-9634600	1/12	0.0623606	0.218313	0	0	17.0515	47.3148	PPP2R1A
Glutathione Synthesis And Recycling R-HSA-174403	1/12	0.0623606	0.218313	0	0	17.0515	47.3148	GCLM
Josephin Domain DUBs R-HSA-5689877	1/12	0.0623606	0.218313	0	0	17.0515	47.3148	RAD23B
Keratan Sulfate Degradation R-HSA-2022857	1/12	0.0623606	0.218313	0	0	17.0515	47.3148	PRELP
Activation Of APC/C And APC/C:Cdc20 Mediated Degradation Of Mitotic Proteins R-HSA-176814	2/76	0.0625886	0.218313	0	0	5.10142	14.1369	PSMA1	CDK1
Protein Ubiquitination R-HSA-8852135	2/76	0.0625886	0.218313	0	0	5.10142	14.1369	PCNA	H2BC3
Deubiquitination R-HSA-5688426	4/279	0.0628974	0.218313	0	0	2.77041	7.66366	PSMA1	H2BC3	CDK1	RAD23B
G2/M DNA Damage Checkpoint R-HSA-69473	2/77	0.0640396	0.219722	0	0	5.03314	13.8324	H2BC3	CDK1
Transcription-Coupled Nucleotide Excision Repair (TC-NER) R-HSA-6781827	2/77	0.0640396	0.219722	0	0	5.03314	13.8324	COPS4	PCNA
Asparagine N-linked Glycosylation R-HSA-446203	4/282	0.0648885	0.221363	0	0	2.7401	7.4944	PDIA3	GMPPB	SEC22B	RAD23B
Advanced Glycosylation Endproduct Receptor Signaling R-HSA-879415	1/13	0.06738	0.222242	0	0	15.6297	42.1597	HMGB1
Chk1/Chk2(Cds1) Mediated Inactivation Of Cyclin B:Cdk1 Complex R-HSA-75035	1/13	0.06738	0.222242	0	0	15.6297	42.1597	CDK1
ERKs Are Inactivated R-HSA-202670	1/13	0.06738	0.222242	0	0	15.6297	42.1597	PPP2R1A
Suppression Of Phagosomal Maturation R-HSA-9637687	1/13	0.06738	0.222242	0	0	15.6297	42.1597	KPNB1
Inhibition Of Replication Initiation Of Damaged DNA By RB1/E2F1 R-HSA-113501	1/13	0.06738	0.222242	0	0	15.6297	42.1597	PPP2R1A
Mitotic Telophase/Cytokinesis R-HSA-68884	1/13	0.06738	0.222242	0	0	15.6297	42.1597	SMC3
Regulation Of APC/C Activators Between G1/S And Early Anaphase R-HSA-176408	2/80	0.0684601	0.224564	0	0	4.83883	12.9753	PSMA1	CDK1
Infectious Disease R-HSA-5663205	9/961	0.072196	0.228606	0	0	1.82718	4.80252	RPS17	NPM1	RRM1	HNRNPK	PSMA1	H2BC3	HMOX1	SNRPD3	KPNB1
APC Truncation Mutants Have Impaired AXIN Binding R-HSA-5467337	1/14	0.0723727	0.228606	0	0	14.4267	37.8835	PPP2R1A
Removal Of Flap Intermediate R-HSA-69166	1/14	0.0723727	0.228606	0	0	14.4267	37.8835	PCNA
Golgi Cisternae Pericentriolar Stack Reorganization R-HSA-162658	1/14	0.0723727	0.228606	0	0	14.4267	37.8835	CDK1
Leading Strand Synthesis R-HSA-69109	1/14	0.0723727	0.228606	0	0	14.4267	37.8835	PCNA
Mismatch Repair (MMR) Directed By MSH2:MSH3 (MutSbeta) R-HSA-5358606	1/14	0.0723727	0.228606	0	0	14.4267	37.8835	PCNA
Mismatch Repair (MMR) Directed By MSH2:MSH6 (MutSalpha) R-HSA-5358565	1/14	0.0723727	0.228606	0	0	14.4267	37.8835	PCNA
Transport Of Mature Transcript To Cytoplasm R-HSA-72202	2/83	0.0729784	0.229306	0	0	4.65891	12.1951	DDX39A	DDX39B
Degradation Of Beta-Catenin By Destruction Complex R-HSA-195253	2/84	0.0745055	0.232835	0	0	4.60186	11.9505	PSMA1	PPP2R1A
Processive Synthesis On Lagging Strand R-HSA-69183	1/15	0.077339	0.232835	0	0	13.3956	34.2867	PCNA
CTNNB1 S33 Mutants Not Phosphorylated R-HSA-5358747	1/15	0.077339	0.232835	0	0	13.3956	34.2867	PPP2R1A
Depolymerisation Of Nuclear Lamina R-HSA-4419969	1/15	0.077339	0.232835	0	0	13.3956	34.2867	CDK1
YAP1- And WWTR1 (TAZ)-stimulated Gene Expression R-HSA-2032785	1/15	0.077339	0.232835	0	0	13.3956	34.2867	YAP1
Mismatch Repair R-HSA-5358508	1/15	0.077339	0.232835	0	0	13.3956	34.2867	PCNA
Diseases Of Signal Transduction By Growth Factor Receptors And Second Messengers R-HSA-5663202	5/424	0.0774441	0.232835	0	0	2.2783	5.82835	NPM1	PSMA1	PPP2R1A	TPM3	VCL
Signaling By FGFR R-HSA-190236	2/86	0.0775904	0.232835	0	0	4.49184	11.4825	PPP2R1A	HNRNPF
Cilium Assembly R-HSA-5617833	3/186	0.0780428	0.232835	0	0	3.10687	7.92407	PPP2R1A	CDK1	MAPRE1
APC/C-mediated Degradation Of Cell Cycle Proteins R-HSA-174143	2/87	0.0791478	0.232835	0	0	4.43877	11.2587	PSMA1	CDK1
Opioid Signaling R-HSA-111885	2/88	0.080715	0.232835	0	0	4.38693	11.0412	PPP2R1A	GNAQ
Regulation Of mRNA Stability By Proteins That Bind AU-rich Elements R-HSA-450531	2/88	0.080715	0.232835	0	0	4.38693	11.0412	PSMA1	ANP32A
Meiosis R-HSA-1500620	2/88	0.080715	0.232835	0	0	4.38693	11.0412	H2BC3	SMC3
Spry Regulation Of FGF Signaling R-HSA-1295596	1/16	0.0822789	0.232835	0	0	12.5019	31.2252	PPP2R1A
NLRP3 Inflammasome R-HSA-844456	1/16	0.0822789	0.232835	0	0	12.5019	31.2252	HMOX1
Transcription Of E2F Targets Under Negative Control By P107 (RBL1) And P130 (RBL2) In Complex With HDAC1 R-HSA-1362300	1/16	0.0822789	0.232835	0	0	12.5019	31.2252	CDK1
Heme Degradation R-HSA-189483	1/16	0.0822789	0.232835	0	0	12.5019	31.2252	HMOX1
Translesion Synthesis By REV1 R-HSA-110312	1/16	0.0822789	0.232835	0	0	12.5019	31.2252	PCNA
mRNA Decay By 3 To 5 Exoribonuclease R-HSA-429958	1/16	0.0822789	0.232835	0	0	12.5019	31.2252	DCPS
Glucose Metabolism R-HSA-70326	2/89	0.0822919	0.232835	0	0	4.33629	10.8298	GNPDA1	PPP2R1A
Unfolded Protein Response (UPR) R-HSA-381119	2/89	0.0822919	0.232835	0	0	4.33629	10.8298	HDGF	HYOU1
Switching Of Origins To A Post-Replicative State R-HSA-69052	2/90	0.0838783	0.234478	0	0	4.2868	10.6243	MCM7	PSMA1
MAPK6/MAPK4 Signaling R-HSA-5687128	2/90	0.0838783	0.234478	0	0	4.2868	10.6243	PSMA1	CDK1
DNA Repair R-HSA-73894	4/310	0.0850331	0.234478	0	0	2.48582	6.12683	COPS4	PCNA	H2BC3	RAD23B
Telomere Maintenance R-HSA-157579	2/92	0.087079	0.234478	0	0	4.19111	10.2303	PCNA	H2BC3
Platelet Sensitization By LDL R-HSA-432142	1/17	0.0871926	0.234478	0	0	11.7199	28.5924	PPP2R1A
Beta-catenin Phosphorylation Cascade R-HSA-196299	1/17	0.0871926	0.234478	0	0	11.7199	28.5924	PPP2R1A
Biosynthesis Of DHA-derived SPMs R-HSA-9018677	1/17	0.0871926	0.234478	0	0	11.7199	28.5924	GSTM4
Removal Of Flap Intermediate From C-strand R-HSA-174437	1/17	0.0871926	0.234478	0	0	11.7199	28.5924	PCNA
Translesion Synthesis By POLI R-HSA-5656121	1/17	0.0871926	0.234478	0	0	11.7199	28.5924	PCNA
Translesion Synthesis By POLK R-HSA-5655862	1/17	0.0871926	0.234478	0	0	11.7199	28.5924	PCNA
MyD88 Deficiency (TLR2/4) R-HSA-5602498	1/17	0.0871926	0.234478	0	0	11.7199	28.5924	HMGB1
Muscle Contraction R-HSA-397014	3/196	0.0880517	0.235726	0	0	2.9444	7.1544	TPM3	TPM1	VCL
Unattached Kinetochores Signal Amplification Via A MAD2 Inhibitory Signal R-HSA-141444	2/93	0.088693	0.236383	0	0	4.14485	10.0412	PPP2R1A	MAPRE1
TCF Dependent Signaling In Response To WNT R-HSA-201681	3/198	0.0901159	0.239107	0	0	2.91391	7.01278	PSMA1	PPP2R1A	H2BC3
MAPK Family Signaling Cascades R-HSA-5683057	4/318	0.0912924	0.240052	0	0	2.4215	5.7963	PSMA1	PPP2R1A	CDK1	VCL
Transcriptional Regulation By RUNX3 R-HSA-8878159	2/95	0.0919478	0.240052	0	0	4.0553	9.67811	YAP1	PSMA1
Regulation Of TLR By Endogenous Ligand R-HSA-5686938	1/18	0.0920803	0.240052	0	0	11.03	26.3075	HMGB1
IRAK4 Deficiency (TLR2/4) R-HSA-5603041	1/18	0.0920803	0.240052	0	0	11.03	26.3075	HMGB1
Protein Folding R-HSA-391251	2/96	0.0935882	0.240828	0	0	4.01196	9.50372	GNAQ	TBCA
HCMV Early Events R-HSA-9609690	2/96	0.0935882	0.240828	0	0	4.01196	9.50372	RRM1	H2BC3
MyD88 Cascade Initiated On Plasma Membrane R-HSA-975871	2/96	0.0935882	0.240828	0	0	4.01196	9.50372	PPP2R1A	HMGB1
EML4 And NUDC In Mitotic Spindle Formation R-HSA-9648025	2/97	0.0952372	0.241143	0	0	3.96952	9.33388	PPP2R1A	MAPRE1
Transcriptional Regulation By RUNX1 R-HSA-8878171	3/204	0.0964292	0.241143	0	0	2.82606	6.61001	YAP1	PSMA1	H2BC3
Formation Of A Pool Of Free 40S Subunits R-HSA-72689	2/98	0.0968945	0.241143	0	0	3.92798	9.16842	RPS17	EIF3F
Processive Synthesis On C-strand Of Telomere R-HSA-174414	1/19	0.0969421	0.241143	0	0	10.4167	24.3088	PCNA
Biosynthesis Of Specialized Proresolving Mediators (SPMs) R-HSA-9018678	1/19	0.0969421	0.241143	0	0	10.4167	24.3088	GSTM4
Transcription Of E2F Targets Under Negative Control By DREAM Complex R-HSA-1362277	1/19	0.0969421	0.241143	0	0	10.4167	24.3088	PCNA
Translesion Synthesis By POLH R-HSA-110320	1/19	0.0969421	0.241143	0	0	10.4167	24.3088	PCNA
Nuclear Events Stimulated By ALK Signaling In Cancer R-HSA-9725371	1/19	0.0969421	0.241143	0	0	10.4167	24.3088	NPM1
Phosphorylation Of APC/C R-HSA-176412	1/20	0.101778	0.249359	0	0	9.86792	22.5478	CDK1
Signaling By Hippo R-HSA-2028269	1/20	0.101778	0.249359	0	0	9.86792	22.5478	YAP1
Lagging Strand Synthesis R-HSA-69186	1/20	0.101778	0.249359	0	0	9.86792	22.5478	PCNA
TRAF6 Mediated Induction Of NFkB And MAP Kinases Upon TLR7/8 Or 9 Activation R-HSA-975138	2/101	0.101916	0.249359	0	0	3.80837	8.69683	PPP2R1A	HMGB1
MyD88 Dependent Cascade Initiated On Endosome R-HSA-975155	2/102	0.103605	0.252458	0	0	3.7701	8.54744	PPP2R1A	HMGB1
Signal Transduction R-HSA-162582	18/2465	0.104908	0.252513	0	0	1.44193	3.25109	YAP1	BCAP31	TPM3	H2BC3	TXNL1	SMC3	COPS4	ANLN	DDX39B	PSMA1	PPP2R1A	HNRNPF	GNAQ	CDK1	STUB1	ATP6V1E1	MAPRE1	VCL
Toll Like Receptor 3 (TLR3) Cascade R-HSA-168164	2/103	0.105302	0.252513	0	0	3.73258	8.40173	PPP2R1A	HMGB1
Toll Like Receptor 7/8 (TLR7/8) Cascade R-HSA-168181	2/103	0.105302	0.252513	0	0	3.73258	8.40173	PPP2R1A	HMGB1
PCNA-Dependent Long Patch Base Excision Repair R-HSA-5651801	1/21	0.106588	0.252513	0	0	9.37406	20.9865	PCNA
Azathioprine ADME R-HSA-9748787	1/21	0.106588	0.252513	0	0	9.37406	20.9865	GSTM1
CTLA4 Inhibitory Signaling R-HSA-389513	1/21	0.106588	0.252513	0	0	9.37406	20.9865	PPP2R1A
Inflammasomes R-HSA-622312	1/21	0.106588	0.252513	0	0	9.37406	20.9865	HMOX1
Toll Like Receptor 9 (TLR9) Cascade R-HSA-168138	2/106	0.110439	0.257551	0	0	3.62436	7.98551	PPP2R1A	HMGB1
HATs Acetylate Histones R-HSA-3214847	2/106	0.110439	0.257551	0	0	3.62436	7.98551	H2BC3	HAT1
Response Of Mtb To Phagocytosis R-HSA-9637690	1/22	0.111373	0.257551	0	0	8.92722	19.5941	KPNB1
ERK/MAPK Targets R-HSA-198753	1/22	0.111373	0.257551	0	0	8.92722	19.5941	PPP2R1A
Insertion Of Tail-Anchored Proteins Into Endoplasmic Reticulum Membrane R-HSA-9609523	1/22	0.111373	0.257551	0	0	8.92722	19.5941	HMOX1
O-linked Glycosylation R-HSA-5173105	2/107	0.112166	0.257551	0	0	3.58966	7.85336	POMK	B3GNT2
Interleukin-4 And Interleukin-13 Signaling R-HSA-6785807	2/107	0.112166	0.257551	0	0	3.58966	7.85336	LCN2	HMOX1
MyD88-independent TLR4 Cascade R-HSA-166166	2/107	0.112166	0.257551	0	0	3.58966	7.85336	PPP2R1A	HMGB1
L13a-mediated Translational Silencing Of Ceruloplasmin Expression R-HSA-156827	2/108	0.1139	0.26053	0	0	3.55562	7.72433	RPS17	EIF3F
GTP Hydrolysis And Joining Of 60S Ribosomal Subunit R-HSA-72706	2/109	0.115641	0.262618	0	0	3.52221	7.59833	RPS17	EIF3F
Post-chaperonin Tubulin Folding Pathway R-HSA-389977	1/23	0.116132	0.262618	0	0	8.52101	18.3459	TBCA
RAF-independent MAPK1/3 Activation R-HSA-112409	1/23	0.116132	0.262618	0	0	8.52101	18.3459	CDK1
Mitotic Spindle Checkpoint R-HSA-69618	2/110	0.117389	0.264458	0	0	3.48942	7.47525	PPP2R1A	MAPRE1
APC/C:Cdc20 Mediated Degradation Of Cyclin B R-HSA-174048	1/24	0.120867	0.264907	0	0	8.15012	17.2218	CDK1
RUNX2 Regulates Osteoblast Differentiation R-HSA-8940973	1/24	0.120867	0.264907	0	0	8.15012	17.2218	YAP1
DARPP-32 Events R-HSA-180024	1/24	0.120867	0.264907	0	0	8.15012	17.2218	PPP2R1A
G-protein Activation R-HSA-202040	1/24	0.120867	0.264907	0	0	8.15012	17.2218	GNAQ
Thromboxane Signaling Thru TP Receptor R-HSA-428930	1/24	0.120867	0.264907	0	0	8.15012	17.2218	GNAQ
MyD88:MAL(TIRAP) Cascade Initiated On Plasma Membrane R-HSA-166058	2/112	0.120905	0.264907	0	0	3.42563	7.2375	PPP2R1A	HMGB1
Nonsense Mediated Decay (NMD) Enhanced By Exon Junction Complex (EJC) R-HSA-975957	2/112	0.120905	0.264907	0	0	3.42563	7.2375	RPS17	PPP2R1A
Reproduction R-HSA-1474165	2/113	0.122672	0.264907	0	0	3.39459	7.12267	H2BC3	SMC3
HDR Thru Homologous Recombination (HRR) Or Single Strand Annealing (SSA) R-HSA-5693567	2/114	0.124446	0.264907	0	0	3.36412	7.01042	PCNA	H2BC3
Interleukin-1 Signaling R-HSA-9020702	2/114	0.124446	0.264907	0	0	3.36412	7.01042	PSMA1	HMGB1
HIV Infection R-HSA-162906	3/229	0.124556	0.264907	0	0	2.51025	5.22885	NPM1	PSMA1	KPNB1
ADP Signaling Thru P2Y Purinoceptor 1 R-HSA-418592	1/25	0.125576	0.264907	0	0	7.81014	16.2049	GNAQ
Polymerase Switching On C-strand Of Telomere R-HSA-174411	1/25	0.125576	0.264907	0	0	7.81014	16.2049	PCNA
Cell Recruitment (Pro-Inflammatory Response) R-HSA-9664424	1/25	0.125576	0.264907	0	0	7.81014	16.2049	HMOX1
Resolution Of AP Sites Via Multiple-Nucleotide Patch Replacement Pathway R-HSA-110373	1/25	0.125576	0.264907	0	0	7.81014	16.2049	PCNA
Deadenylation Of mRNA R-HSA-429947	1/25	0.125576	0.264907	0	0	7.81014	16.2049	TNKS1BP1
TRAF6 Mediated NF-kB Activation R-HSA-933542	1/25	0.125576	0.264907	0	0	7.81014	16.2049	HMGB1
Gap-filling DNA Repair Synthesis And Ligation In GG-NER R-HSA-5696397	1/25	0.125576	0.264907	0	0	7.81014	16.2049	PCNA
Signaling By Receptor Tyrosine Kinases R-HSA-9006934	5/496	0.127252	0.266318	0	0	1.93702	3.99333	YAP1	PPP2R1A	HNRNPF	STUB1	ATP6V1E1
Cap-dependent Translation Initiation R-HSA-72737	2/116	0.128013	0.266318	0	0	3.30476	6.79335	RPS17	EIF3F
Pyroptosis R-HSA-5620971	1/26	0.13026	0.266318	0	0	7.49736	15.2813	HMGB1
Calnexin/calreticulin Cycle R-HSA-901042	1/26	0.13026	0.266318	0	0	7.49736	15.2813	PDIA3
Downregulation Of TGF-beta Receptor Signaling R-HSA-2173788	1/26	0.13026	0.266318	0	0	7.49736	15.2813	STUB1
FGFR2 Alternative Splicing R-HSA-6803529	1/26	0.13026	0.266318	0	0	7.49736	15.2813	HNRNPF
Infection With Mycobacterium Tuberculosis R-HSA-9635486	1/26	0.13026	0.266318	0	0	7.49736	15.2813	KPNB1
Insulin Receptor Recycling R-HSA-77387	1/26	0.13026	0.266318	0	0	7.49736	15.2813	ATP6V1E1
Metal Ion SLC Transporters R-HSA-425410	1/26	0.13026	0.266318	0	0	7.49736	15.2813	CP
Metabolism Of Amino Acids And Derivatives R-HSA-71291	4/364	0.131297	0.267523	0	0	2.10712	4.27807	RPS17	RIDA	PSMA1	PHGDH
RHO GTPases Activate Formins R-HSA-5663220	2/119	0.133408	0.269069	0	0	3.21954	6.48526	PPP2R1A	MAPRE1
Estrogen-dependent Gene Expression R-HSA-9018519	2/119	0.133408	0.269069	0	0	3.21954	6.48526	H2BC3	SMC3
Homology Directed Repair R-HSA-5693538	2/119	0.133408	0.269069	0	0	3.21954	6.48526	PCNA	H2BC3
Postmitotic Nuclear Pore Complex (NPC) Reformation R-HSA-9615933	1/27	0.134919	0.270889	0	0	7.20864	14.4395	KPNB1
Glycosaminoglycan Metabolism R-HSA-1630316	2/120	0.135217	0.270889	0	0	3.19209	6.38696	B3GNT2	PRELP
Paracetamol ADME R-HSA-9753281	1/28	0.139553	0.275872	0	0	6.9413	13.6696	GSTM1
Antigen Presentation: Folding, Assembly, Peptide Loading Of Class I MHC R-HSA-983170	1/28	0.139553	0.275872	0	0	6.9413	13.6696	PDIA3
Interconversion Of Nucleotide Di- And Triphosphates R-HSA-499943	1/28	0.139553	0.275872	0	0	6.9413	13.6696	RRM1
Metabolism Of Porphyrins R-HSA-189445	1/28	0.139553	0.275872	0	0	6.9413	13.6696	HMOX1
Processing Of Capped Intronless Pre-mRNA R-HSA-75067	1/29	0.144163	0.279433	0	0	6.69306	12.9632	SNRPD3
Regulation Of Necroptotic Cell Death R-HSA-5675482	1/29	0.144163	0.279433	0	0	6.69306	12.9632	STUB1
Disassembly Of Destruction Complex And Recruitment Of AXIN To Membrane R-HSA-4641262	1/29	0.144163	0.279433	0	0	6.69306	12.9632	PPP2R1A
Downregulation Of ERBB2 Signaling R-HSA-8863795	1/29	0.144163	0.279433	0	0	6.69306	12.9632	STUB1
EGR2 And SOX10-mediated Initiation Of Schwann Cell Myelination R-HSA-9619665	1/29	0.144163	0.279433	0	0	6.69306	12.9632	YAP1
Negative Regulation Of FGFR3 Signaling R-HSA-5654732	1/29	0.144163	0.279433	0	0	6.69306	12.9632	PPP2R1A
Diseases Of Metabolism R-HSA-5668914	3/247	0.146433	0.282913	0	0	2.32294	4.46281	TALDO1	PRELP	GCLM
Recognition Of DNA Damage By PCNA-containing Replication Complex R-HSA-110314	1/30	0.148748	0.28554	0	0	6.46194	12.3132	PCNA
MAPK Targets/ Nuclear Events Mediated By MAP Kinases R-HSA-450282	1/30	0.148748	0.28554	0	0	6.46194	12.3132	PPP2R1A
RUNX2 Regulates Bone Development R-HSA-8941326	1/31	0.153309	0.290558	0	0	6.24623	11.7135	YAP1
Diseases Associated With TLR Signaling Cascade R-HSA-5602358	1/31	0.153309	0.290558	0	0	6.24623	11.7135	HMGB1
Transferrin Endocytosis And Recycling R-HSA-917977	1/31	0.153309	0.290558	0	0	6.24623	11.7135	ATP6V1E1
Negative Regulation Of FGFR4 Signaling R-HSA-5654733	1/31	0.153309	0.290558	0	0	6.24623	11.7135	PPP2R1A
Activation Of Pre-Replicative Complex R-HSA-68962	1/32	0.157846	0.291747	0	0	6.04443	11.1588	MCM7
RAF Activation R-HSA-5673000	1/32	0.157846	0.291747	0	0	6.04443	11.1588	PPP2R1A
RNA Polymerase I Promoter Opening R-HSA-73728	1/32	0.157846	0.291747	0	0	6.04443	11.1588	H2BC3
Cargo Concentration In ER R-HSA-5694530	1/32	0.157846	0.291747	0	0	6.04443	11.1588	SEC22B
Termination Of Translesion DNA Synthesis R-HSA-5656169	1/32	0.157846	0.291747	0	0	6.04443	11.1588	PCNA
Gluconeogenesis R-HSA-70263	1/32	0.157846	0.291747	0	0	6.04443	11.1588	GNPDA1
Thrombin Signaling Thru Proteinase Activated Receptors (PARs) R-HSA-456926	1/32	0.157846	0.291747	0	0	6.04443	11.1588	GNAQ
Nuclear Signaling By ERBB4 R-HSA-1251985	1/32	0.157846	0.291747	0	0	6.04443	11.1588	YAP1
Packaging Of Telomere Ends R-HSA-171306	1/33	0.162359	0.293722	0	0	5.85525	10.6445	H2BC3
Diseases Of Carbohydrate Metabolism R-HSA-5663084	1/33	0.162359	0.293722	0	0	5.85525	10.6445	TALDO1
Signal Amplification R-HSA-392518	1/33	0.162359	0.293722	0	0	5.85525	10.6445	GNAQ
Signaling By WNT In Cancer R-HSA-4791275	1/33	0.162359	0.293722	0	0	5.85525	10.6445	PPP2R1A
Signaling By High-Kinase Activity BRAF Mutants R-HSA-6802948	1/33	0.162359	0.293722	0	0	5.85525	10.6445	VCL
Telomere C-strand (Lagging Strand) Synthesis R-HSA-174417	1/33	0.162359	0.293722	0	0	5.85525	10.6445	PCNA
Negative Regulation Of FGFR1 Signaling R-HSA-5654726	1/33	0.162359	0.293722	0	0	5.85525	10.6445	PPP2R1A
DNA Methylation R-HSA-5334118	1/34	0.166848	0.298228	0	0	5.67753	10.1666	H2BC3
Transcriptional Regulation By E2F6 R-HSA-8953750	1/34	0.166848	0.298228	0	0	5.67753	10.1666	CBX5
Metabolic Disorders Of Biological Oxidation Enzymes R-HSA-5579029	1/34	0.166848	0.298228	0	0	5.67753	10.1666	GCLM
Negative Regulation Of FGFR2 Signaling R-HSA-5654727	1/34	0.166848	0.298228	0	0	5.67753	10.1666	PPP2R1A
PTEN Regulation R-HSA-6807070	2/139	0.170541	0.303919	0	0	2.74675	4.8584	PSMA1	STUB1
Transport Of Ribonucleoproteins Into Host Nucleus R-HSA-168271	1/35	0.171313	0.304386	0	0	5.51027	9.72157	KPNB1
Toll Like Receptor 4 (TLR4) Cascade R-HSA-166016	2/140	0.172442	0.305015	0	0	2.72671	4.79272	PPP2R1A	HMGB1
PIP3 Activates AKT Signaling R-HSA-1257604	3/268	0.173401	0.305015	0	0	2.13657	3.7436	PSMA1	PPP2R1A	STUB1
RHO GTPase Effectors R-HSA-195258	3/269	0.174719	0.305015	0	0	2.12843	3.71321	PPP2R1A	H2BC3	MAPRE1
Activated PKN1 Stimulates Transcription Of Androgen Receptor Regulated KLK2 And KLK3 R-HSA-5625886	1/36	0.175754	0.305015	0	0	5.35256	9.30634	H2BC3
Activation Of ATR In Response To Replication Stress R-HSA-176187	1/36	0.175754	0.305015	0	0	5.35256	9.30634	MCM7
ROS And RNS Production In Phagocytes R-HSA-1222556	1/36	0.175754	0.305015	0	0	5.35256	9.30634	ATP6V1E1
Transcriptional Regulation By AP-2 (TFAP2) Family Of Transcription Factors R-HSA-8864260	1/36	0.175754	0.305015	0	0	5.35256	9.30634	NPM1
Nuclear Pore Complex (NPC) Disassembly R-HSA-3301854	1/36	0.175754	0.305015	0	0	5.35256	9.30634	CDK1
RAF/MAP Kinase Cascade R-HSA-5673001	3/271	0.177365	0.306918	0	0	2.11233	3.65338	PSMA1	PPP2R1A	VCL
Cleavage Of Damaged Purine R-HSA-110331	1/37	0.180172	0.308202	0	0	5.20362	8.91819	H2BC3
Cooperation Of PDCL (PhLP1) And TRiC/CCT In G-protein Beta Folding R-HSA-6814122	1/37	0.180172	0.308202	0	0	5.20362	8.91819	GNAQ
SIRT1 Negatively Regulates rRNA Expression R-HSA-427359	1/37	0.180172	0.308202	0	0	5.20362	8.91819	H2BC3
MAP2K And MAPK Activation R-HSA-5674135	1/37	0.180172	0.308202	0	0	5.20362	8.91819	VCL
Organelle Biogenesis And Maintenance R-HSA-1852241	3/275	0.182689	0.311615	0	0	2.08085	3.53738	PPP2R1A	CDK1	MAPRE1
Apoptotic Cleavage Of Cellular Proteins R-HSA-111465	1/38	0.184566	0.312141	0	0	5.06272	8.55473	BCAP31
Resolution Of Abasic Sites (AP Sites) R-HSA-73933	1/38	0.184566	0.312141	0	0	5.06272	8.55473	PCNA
Signaling By RAF1 Mutants R-HSA-9656223	1/38	0.184566	0.312141	0	0	5.06272	8.55473	VCL
RHOA GTPase Cycle R-HSA-8980692	2/147	0.185846	0.313419	0	0	2.59415	4.36554	BCAP31	ANLN
Ovarian Tumor Domain Proteases R-HSA-5689896	1/39	0.188937	0.31507	0	0	4.92925	8.21381	CDK1
RHOU GTPase Cycle R-HSA-9013420	1/39	0.188937	0.31507	0	0	4.92925	8.21381	TXNL1
Signaling By FGFR3 R-HSA-5654741	1/39	0.188937	0.31507	0	0	4.92925	8.21381	PPP2R1A
Translesion Synthesis By Y Family DNA Polymerases Bypasses Lesions On DNA Template R-HSA-110313	1/39	0.188937	0.31507	0	0	4.92925	8.21381	PCNA
DNA Double-Strand Break Repair R-HSA-5693532	2/149	0.189704	0.315468	0	0	2.5586	4.25314	PCNA	H2BC3
Diseases Associated With Glycosaminoglycan Metabolism R-HSA-3560782	1/40	0.193284	0.319642	0	0	4.80261	7.89354	PRELP
Signaling By FGFR4 R-HSA-5654743	1/40	0.193284	0.319642	0	0	4.80261	7.89354	PPP2R1A
Interleukin-1 Family Signaling R-HSA-446652	2/152	0.19551	0.321442	0	0	2.50705	4.09186	PSMA1	HMGB1
Cellular Response To Starvation R-HSA-9711097	2/153	0.197451	0.321442	0	0	2.49032	4.03996	RPS17	ATP6V1E1
Paradoxical Activation Of RAF Signaling By Kinase Inactive BRAF R-HSA-6802955	1/41	0.197609	0.321442	0	0	4.68231	7.59221	VCL
Binding And Uptake Of Ligands By Scavenger Receptors R-HSA-2173782	1/41	0.197609	0.321442	0	0	4.68231	7.59221	HYOU1
Dual Incision In GG-NER R-HSA-5696400	1/41	0.197609	0.321442	0	0	4.68231	7.59221	PCNA
Negative Regulation Of MAPK Pathway R-HSA-5675221	1/41	0.197609	0.321442	0	0	4.68231	7.59221	PPP2R1A
Adaptive Immune System R-HSA-1280218	6/733	0.19914	0.321442	0	0	1.56613	2.52733	PDIA3	PSMA1	PPP2R1A	STUB1	HMGB1	SEC22B
PRC2 Methylates Histones And DNA R-HSA-212300	1/42	0.201911	0.321442	0	0	4.56788	7.30829	H2BC3
RND1 GTPase Cycle R-HSA-9696273	1/42	0.201911	0.321442	0	0	4.56788	7.30829	TXNL1
RND3 GTPase Cycle R-HSA-9696264	1/42	0.201911	0.321442	0	0	4.56788	7.30829	TXNL1
Cleavage Of Damaged Pyrimidine R-HSA-110329	1/42	0.201911	0.321442	0	0	4.56788	7.30829	H2BC3
Defective Pyroptosis R-HSA-9710421	1/42	0.201911	0.321442	0	0	4.56788	7.30829	H2BC3
Formation Of Incision Complex In GG-NER R-HSA-5696395	1/42	0.201911	0.321442	0	0	4.56788	7.30829	RAD23B
NS1 Mediated Effects On Host Pathways R-HSA-168276	1/42	0.201911	0.321442	0	0	4.56788	7.30829	KPNB1
Regulation Of TP53 Activity R-HSA-5633007	2/157	0.205237	0.325005	0	0	2.42556	3.84109	PPP2R1A	CDK1
Influenza Infection R-HSA-168255	2/157	0.205237	0.325005	0	0	2.42556	3.84109	RPS17	KPNB1
RND2 GTPase Cycle R-HSA-9696270	1/43	0.206189	0.325648	0	0	4.45889	7.04042	TXNL1
Signaling By WNT R-HSA-195721	3/294	0.208535	0.328483	0	0	1.9431	3.0461	PSMA1	PPP2R1A	H2BC3
Base-Excision Repair, AP Site Formation R-HSA-73929	1/44	0.210445	0.329753	0	0	4.35498	6.78736	H2BC3
TGF-beta Receptor Signaling Activates SMADs R-HSA-2173789	1/44	0.210445	0.329753	0	0	4.35498	6.78736	STUB1
SUMOylation Of DNA Replication Proteins R-HSA-4615885	1/45	0.214679	0.332553	0	0	4.25579	6.54801	PCNA
ERCC6 (CSB) And EHMT2 (G9a) Positively Regulate rRNA Expression R-HSA-427389	1/45	0.214679	0.332553	0	0	4.25579	6.54801	H2BC3
TAK1-dependent IKK And NF-kappa-B Activation R-HSA-445989	1/45	0.214679	0.332553	0	0	4.25579	6.54801	HMGB1
Heme Signaling R-HSA-9707616	1/45	0.214679	0.332553	0	0	4.25579	6.54801	HMOX1
Toll-like Receptor Cascades R-HSA-168898	2/162	0.215017	0.332553	0	0	2.34917	3.61075	PPP2R1A	HMGB1
Protein Localization R-HSA-9609507	2/164	0.218942	0.337748	0	0	2.31993	3.52385	TIMM13	HMOX1
PLC Beta Mediated Events R-HSA-112043	1/47	0.223078	0.341481	0	0	4.07034	6.10646	GNAQ
Cyclin D Associated Events In G1 R-HSA-69231	1/47	0.223078	0.341481	0	0	4.07034	6.10646	PPP2R1A
SUMOylation Of RNA Binding Proteins R-HSA-4570464	1/47	0.223078	0.341481	0	0	4.07034	6.10646	HNRNPK
Regulation Of Expression Of SLITs And ROBOs R-HSA-9010553	2/167	0.224841	0.343071	0	0	2.2774	3.39871	RPS17	PSMA1
Intracellular Signaling By Second Messengers R-HSA-9006925	3/306	0.225266	0.343071	0	0	1.865	2.77974	PSMA1	PPP2R1A	STUB1
Cross-presentation Of Soluble Exogenous Antigens (Endosomes) R-HSA-1236978	1/48	0.227245	0.343456	0	0	3.98354	5.90253	PSMA1
DNA Damage Bypass R-HSA-73893	1/48	0.227245	0.343456	0	0	3.98354	5.90253	PCNA
Inhibition Of DNA Recombination At Telomere R-HSA-9670095	1/48	0.227245	0.343456	0	0	3.98354	5.90253	H2BC3
Regulation Of Activated PAK-2p34 By Proteasome Mediated Degradation R-HSA-211733	1/49	0.231389	0.347083	0	0	3.90035	5.70878	PSMA1
Signaling By ERBB2 R-HSA-1227986	1/49	0.231389	0.347083	0	0	3.90035	5.70878	STUB1
Signaling By FGFR1 R-HSA-5654736	1/49	0.231389	0.347083	0	0	3.90035	5.70878	PPP2R1A
Regulation Of Ornithine Decarboxylase (ODC) R-HSA-350562	1/50	0.235511	0.3515	0	0	3.82056	5.52453	PSMA1
Extension Of Telomeres R-HSA-180786	1/50	0.235511	0.3515	0	0	3.82056	5.52453	PCNA
Autodegradation Of E3 Ubiquitin Ligase COP1 R-HSA-349425	1/51	0.239611	0.352335	0	0	3.74396	5.34914	PSMA1
GSK3B And BTRC:CUL1-mediated-degradation Of NFE2L2 R-HSA-9762114	1/51	0.239611	0.352335	0	0	3.74396	5.34914	PSMA1
Ubiquitin Mediated Degradation Of Phosphorylated Cdc25A R-HSA-69601	1/51	0.239611	0.352335	0	0	3.74396	5.34914	PSMA1
Ubiquitin-dependent Degradation Of Cyclin D R-HSA-75815	1/51	0.239611	0.352335	0	0	3.74396	5.34914	PSMA1
Vpu Mediated Degradation Of CD4 R-HSA-180534	1/51	0.239611	0.352335	0	0	3.74396	5.34914	PSMA1
Nonhomologous End-Joining (NHEJ) R-HSA-5693571	1/51	0.239611	0.352335	0	0	3.74396	5.34914	H2BC3
Disorders Of Transmembrane Transporters R-HSA-5619115	2/176	0.242604	0.353973	0	0	2.15862	3.05731	PSMA1	CP
Regulation Of Apoptosis R-HSA-169911	1/52	0.24369	0.353973	0	0	3.67037	5.18204	PSMA1
Formation Of TC-NER Pre-Incision Complex R-HSA-6781823	1/52	0.24369	0.353973	0	0	3.67037	5.18204	COPS4
G-protein Mediated Events R-HSA-112040	1/52	0.24369	0.353973	0	0	3.67037	5.18204	GNAQ
Metabolism Of Non-Coding RNA R-HSA-194441	1/52	0.24369	0.353973	0	0	3.67037	5.18204	SNRPD3
Nucleotide-binding Domain, Leucine Rich Repeat Containing NLR Signaling Pathways R-HSA-168643	1/53	0.247746	0.356397	0	0	3.5996	5.0227	HMOX1
Vif-mediated Degradation Of APOBEC3G R-HSA-180585	1/53	0.247746	0.356397	0	0	3.5996	5.0227	PSMA1
Negative Regulation Of NOTCH4 Signaling R-HSA-9604323	1/53	0.247746	0.356397	0	0	3.5996	5.0227	PSMA1
Nuclear Envelope Breakdown R-HSA-2980766	1/53	0.247746	0.356397	0	0	3.5996	5.0227	CDK1
AUF1 (hnRNP D0) Binds And Destabilizes mRNA R-HSA-450408	1/54	0.251782	0.35789	0	0	3.53151	4.87063	PSMA1
Regulation Of RUNX3 Expression And Activity R-HSA-8941858	1/54	0.251782	0.35789	0	0	3.53151	4.87063	PSMA1
SCF-beta-TrCP Mediated Degradation Of Emi1 R-HSA-174113	1/54	0.251782	0.35789	0	0	3.53151	4.87063	PSMA1
Degradation Of AXIN R-HSA-4641257	1/54	0.251782	0.35789	0	0	3.53151	4.87063	PSMA1
FBXL7 Down-Regulates AURKA During Mitotic Entry And In Early Mitosis R-HSA-8854050	1/54	0.251782	0.35789	0	0	3.53151	4.87063	PSMA1
Amino Acids Regulate mTORC1 R-HSA-9639288	1/55	0.255795	0.360165	0	0	3.46593	4.72537	ATP6V1E1
Regulation Of Cholesterol Biosynthesis By SREBP (SREBF) R-HSA-1655829	1/55	0.255795	0.360165	0	0	3.46593	4.72537	KPNB1
Degradation Of DVL R-HSA-4641258	1/55	0.255795	0.360165	0	0	3.46593	4.72537	PSMA1
Hh Mutants Are Degraded By ERAD R-HSA-5362768	1/55	0.255795	0.360165	0	0	3.46593	4.72537	PSMA1
Stabilization Of P53 R-HSA-69541	1/56	0.259788	0.364069	0	0	3.40274	4.58652	PSMA1
Meiotic Recombination R-HSA-912446	1/56	0.259788	0.364069	0	0	3.40274	4.58652	H2BC3
Cytoprotection By HMOX1 R-HSA-9707564	1/57	0.263759	0.366896	0	0	3.34181	4.4537	HMOX1
SUMOylation Of Chromatin Organization Proteins R-HSA-4551638	1/57	0.263759	0.366896	0	0	3.34181	4.4537	CBX5
Signaling By ERBB4 R-HSA-1236394	1/57	0.263759	0.366896	0	0	3.34181	4.4537	YAP1
ESR-mediated Signaling R-HSA-8939211	2/188	0.266377	0.366896	0	0	2.01813	2.66966	H2BC3	SMC3
Hh Mutants Abrogate Ligand Secretion R-HSA-5387390	1/58	0.267709	0.366896	0	0	3.28302	4.32654	PSMA1
Metabolism Of Polyamines R-HSA-351202	1/58	0.267709	0.366896	0	0	3.28302	4.32654	PSMA1
NIK To Noncanonical NF-kB Signaling R-HSA-5676590	1/58	0.267709	0.366896	0	0	3.28302	4.32654	PSMA1
rRNA Processing In Nucleus And Cytosol R-HSA-8868773	2/189	0.26836	0.366896	0	0	2.00723	2.64037	RPS17	THUMPD1
O-linked Glycosylation Of Mucins R-HSA-913709	1/59	0.271638	0.366896	0	0	3.22625	4.20472	B3GNT2
B-WICH Complex Positively Regulates rRNA Expression R-HSA-5250924	1/59	0.271638	0.366896	0	0	3.22625	4.20472	H2BC3
RNA Polymerase I Promoter Escape R-HSA-73772	1/59	0.271638	0.366896	0	0	3.22625	4.20472	H2BC3
SCF(Skp2)-mediated Degradation Of P27/P21 R-HSA-187577	1/59	0.271638	0.366896	0	0	3.22625	4.20472	PSMA1
Degradation Of GLI1 By Proteasome R-HSA-5610780	1/59	0.271638	0.366896	0	0	3.22625	4.20472	PSMA1
Degradation Of GLI2 By Proteasome R-HSA-5610783	1/59	0.271638	0.366896	0	0	3.22625	4.20472	PSMA1
GLI3 Is Processed To GLI3R By Proteasome R-HSA-5610785	1/59	0.271638	0.366896	0	0	3.22625	4.20472	PSMA1
Transcriptional Regulation Of Granulopoiesis R-HSA-9616222	1/59	0.271638	0.366896	0	0	3.22625	4.20472	H2BC3
Recruitment And ATM-mediated Phosphorylation Of Repair And Signal Proteins At DNA Double Strand Breaks R-HSA-5693565	1/60	0.275547	0.368012	0	0	3.17141	4.08794	H2BC3
Defective CFTR Causes Cystic Fibrosis R-HSA-5678895	1/60	0.275547	0.368012	0	0	3.17141	4.08794	PSMA1
Formation Of beta-catenin:TCF Transactivating Complex R-HSA-201722	1/60	0.275547	0.368012	0	0	3.17141	4.08794	H2BC3
HDACs Deacetylate Histones R-HSA-3214815	1/60	0.275547	0.368012	0	0	3.17141	4.08794	H2BC3
rRNA Modification In Nucleus And Cytosol R-HSA-6790901	1/60	0.275547	0.368012	0	0	3.17141	4.08794	THUMPD1
DNA Damage/Telomere Stress Induced Senescence R-HSA-2559586	1/61	0.279434	0.369894	0	0	3.1184	3.97592	H2BC3
DNA Double Strand Break Response R-HSA-5693606	1/61	0.279434	0.369894	0	0	3.1184	3.97592	H2BC3
Dectin-1 Mediated Noncanonical NF-kB Signaling R-HSA-5607761	1/61	0.279434	0.369894	0	0	3.1184	3.97592	PSMA1
Nuclear Events (Kinase And Transcription Factor Activation) R-HSA-198725	1/61	0.279434	0.369894	0	0	3.1184	3.97592	PPP2R1A
SARS-CoV-2-host Interactions R-HSA-9705683	2/196	0.282235	0.370089	0	0	1.93412	2.44669	RPS17	SNRPD3
Pre-NOTCH Transcription And Translation R-HSA-1912408	1/62	0.283301	0.370089	0	0	3.06712	3.86839	H2BC3
Asymmetric Localization Of PCP Proteins R-HSA-4608870	1/62	0.283301	0.370089	0	0	3.06712	3.86839	PSMA1
RHO GTPases Activate PKNs R-HSA-5625740	1/62	0.283301	0.370089	0	0	3.06712	3.86839	H2BC3
Signaling By BRAF And RAF1 Fusions R-HSA-6802952	1/62	0.283301	0.370089	0	0	3.06712	3.86839	VCL
MAP Kinase Activation R-HSA-450294	1/62	0.283301	0.370089	0	0	3.06712	3.86839	PPP2R1A
Autodegradation Of Cdh1 By Cdh1:APC/C R-HSA-174084	1/63	0.287147	0.373479	0	0	3.0175	3.76511	PSMA1
Synthesis Of Substrates In N-glycan Biosythesis R-HSA-446219	1/63	0.287147	0.373479	0	0	3.0175	3.76511	GMPPB
rRNA Processing R-HSA-72312	2/199	0.288177	0.374004	0	0	1.90438	2.36938	RPS17	THUMPD1
Oxygen-dependent Proline Hydroxylation Of Hypoxia-inducible Factor Alpha R-HSA-1234176	1/64	0.290973	0.375186	0	0	2.96945	3.66586	PSMA1
Gap-filling DNA Repair Synthesis And Ligation In TC-NER R-HSA-6782210	1/64	0.290973	0.375186	0	0	2.96945	3.66586	PCNA
Hedgehog Ligand Biogenesis R-HSA-5358346	1/64	0.290973	0.375186	0	0	2.96945	3.66586	PSMA1
Ub-specific Processing Proteases R-HSA-5689880	2/201	0.292136	0.375873	0	0	1.88504	2.31962	PSMA1	H2BC3
Regulation Of RAS By GAPs R-HSA-5658442	1/65	0.294779	0.376032	0	0	2.92291	3.57042	PSMA1
Dual Incision In TC-NER R-HSA-6782135	1/65	0.294779	0.376032	0	0	2.92291	3.57042	PCNA
p53-Dependent G1 DNA Damage Response R-HSA-69563	1/65	0.294779	0.376032	0	0	2.92291	3.57042	PSMA1
Mitochondrial Protein Import R-HSA-1268020	1/65	0.294779	0.376032	0	0	2.92291	3.57042	TIMM13
Signaling By NOTCH R-HSA-157118	2/203	0.296092	0.376901	0	0	1.8661	2.2712	PSMA1	H2BC3
Activation Of NF-kappaB In B Cells R-HSA-1169091	1/66	0.298564	0.377633	0	0	2.87779	3.4786	PSMA1
COPII-mediated Vesicle Transport R-HSA-204005	1/66	0.298564	0.377633	0	0	2.87779	3.4786	SEC22B
RUNX1 Regulates Genes Involved In Megakaryocyte Differentiation And Platelet Function R-HSA-8936459	1/66	0.298564	0.377633	0	0	2.87779	3.4786	H2BC3
APC/C:Cdc20 Mediated Degradation Of Securin R-HSA-174154	1/67	0.302329	0.37998	0	0	2.83405	3.3902	PSMA1
G1/S DNA Damage Checkpoints R-HSA-69615	1/67	0.302329	0.37998	0	0	2.83405	3.3902	PSMA1
HDR Thru Homologous Recombination (HRR) R-HSA-5685942	1/67	0.302329	0.37998	0	0	2.83405	3.3902	PCNA
Keratinization R-HSA-6805567	2/208	0.305968	0.383074	0	0	1.82034	2.15579	KRT8	KRT76
Costimulation By CD28 Family R-HSA-388841	1/68	0.306074	0.383074	0	0	2.79161	3.30506	PPP2R1A
Signaling By ROBO Receptors R-HSA-376176	2/209	0.30794	0.384603	0	0	1.81146	2.13362	RPS17	PSMA1
RHOB GTPase Cycle R-HSA-9013026	1/69	0.309799	0.385313	0	0	2.75042	3.22302	ANLN
Interleukin-17 Signaling R-HSA-448424	1/69	0.309799	0.385313	0	0	2.75042	3.22302	PPP2R1A
Diseases Of Programmed Cell Death R-HSA-9645723	1/71	0.31719	0.393685	0	0	2.67156	3.06763	H2BC3
CDK-mediated Phosphorylation And Removal Of Cdc6 R-HSA-69017	1/72	0.320856	0.396586	0	0	2.6338	2.99401	PSMA1
Interferon Alpha/Beta Signaling R-HSA-909733	1/72	0.320856	0.396586	0	0	2.6338	2.99401	KPNB1
APC/C:Cdh1 Mediated Degradation Of Cdc20 And APC/C:Cdh1 Targets In Late Mitosis/Early G1 R-HSA-174178	1/73	0.324503	0.398618	0	0	2.59709	2.92293	PSMA1
RHOC GTPase Cycle R-HSA-9013106	1/73	0.324503	0.398618	0	0	2.59709	2.92293	ANLN
Cellular Response To Hypoxia R-HSA-1234174	1/73	0.324503	0.398618	0	0	2.59709	2.92293	PSMA1
Transport Of Small Molecules R-HSA-382551	5/706	0.326763	0.40057	0	0	1.34206	1.50112	PSMA1	LCN2	HMOX1	ATP6V1E1	CP
Positive Epigenetic Regulation Of rRNA Expression R-HSA-5250913	1/74	0.32813	0.4006	0	0	2.56139	2.85427	H2BC3
NoRC Negatively Regulates rRNA Expression R-HSA-427413	1/74	0.32813	0.4006	0	0	2.56139	2.85427	H2BC3
ISG15 Antiviral Mechanism R-HSA-1169408	1/75	0.331738	0.404178	0	0	2.52664	2.78793	KPNB1
SUMOylation Of DNA Damage Response And Repair Proteins R-HSA-3108214	1/76	0.335326	0.40689	0	0	2.49283	2.72379	SMC3
Transcriptional Regulation By Small RNAs R-HSA-5578749	1/76	0.335326	0.40689	0	0	2.49283	2.72379	H2BC3
ABC Transporter Disorders R-HSA-5619084	1/77	0.338896	0.407084	0	0	2.45991	2.66177	PSMA1
Biosynthesis Of N-glycan Precursor (Dolichol LLO) And Transfer To Protein R-HSA-446193	1/77	0.338896	0.407084	0	0	2.45991	2.66177	GMPPB
Regulation Of Insulin Secretion R-HSA-422356	1/77	0.338896	0.407084	0	0	2.45991	2.66177	GNAQ
Signaling By Insulin Receptor R-HSA-74752	1/77	0.338896	0.407084	0	0	2.45991	2.66177	ATP6V1E1
Negative Epigenetic Regulation Of rRNA Expression R-HSA-5250941	1/77	0.338896	0.407084	0	0	2.45991	2.66177	H2BC3
Oncogenic MAPK Signaling R-HSA-6802957	1/78	0.342447	0.407252	0	0	2.42784	2.60177	VCL
Pre-NOTCH Expression And Processing R-HSA-1912422	1/78	0.342447	0.407252	0	0	2.42784	2.60177	H2BC3
COPI-dependent Golgi-to-ER Retrograde Traffic R-HSA-6811434	1/78	0.342447	0.407252	0	0	2.42784	2.60177	SEC22B
RNA Polymerase I Promoter Clearance R-HSA-73854	1/78	0.342447	0.407252	0	0	2.42784	2.60177	H2BC3
FCERI Mediated NF-kB Activation R-HSA-2871837	1/78	0.342447	0.407252	0	0	2.42784	2.60177	PSMA1
Amyloid Fiber Formation R-HSA-977225	1/79	0.345978	0.409008	0	0	2.39659	2.54369	H2BC3
RNA Polymerase I Transcription R-HSA-73864	1/79	0.345978	0.409008	0	0	2.39659	2.54369	H2BC3
Downstream Signaling Events Of B Cell Receptor (BCR) R-HSA-1168372	1/79	0.345978	0.409008	0	0	2.39659	2.54369	PSMA1
Processing Of DNA Double-Strand Break Ends R-HSA-5693607	1/80	0.349491	0.412344	0	0	2.36613	2.48746	H2BC3
Regulation Of HSF1-mediated Heat Shock Response R-HSA-3371453	1/81	0.352985	0.412392	0	0	2.33644	2.433	ST13
DDX58/IFIH1-mediated Induction Of Interferon-Alpha/Beta R-HSA-168928	1/81	0.352985	0.412392	0	0	2.33644	2.433	HMGB1
Senescence-Associated Secretory Phenotype (SASP) R-HSA-2559582	1/81	0.352985	0.412392	0	0	2.33644	2.433	H2BC3
Signaling By NOTCH4 R-HSA-9013694	1/81	0.352985	0.412392	0	0	2.33644	2.433	PSMA1
TP53 Regulates Metabolic Genes R-HSA-5628897	1/81	0.352985	0.412392	0	0	2.33644	2.433	GNPDA1
Cyclin E Associated Events During G1/S Transition R-HSA-69202	1/82	0.356461	0.415639	0	0	2.30748	2.38023	PSMA1
Platelet Homeostasis R-HSA-418346	1/83	0.359918	0.418037	0	0	2.27922	2.32909	PPP2R1A
Antiviral Mechanism By IFN-stimulated Genes R-HSA-1169410	1/83	0.359918	0.418037	0	0	2.27922	2.32909	KPNB1
Neddylation R-HSA-8951664	2/237	0.362595	0.420328	0	0	1.59335	1.61641	COPS4	PSMA1
Cyclin A:Cdk2-associated Events At S Phase Entry R-HSA-69656	1/84	0.363357	0.420395	0	0	2.25165	2.2795	PSMA1
Chromatin Modifying Enzymes R-HSA-3247509	2/238	0.36452	0.420926	0	0	1.58652	1.60107	H2BC3	HAT1
Hedgehog On State R-HSA-5632684	1/85	0.366777	0.422714	0	0	2.22473	2.23141	PSMA1
Peptide Chain Elongation R-HSA-156902	1/86	0.370179	0.424994	0	0	2.19845	2.18475	RPS17
Transport Of Bile Salts And Organic Acids, Metal Ions And Amine Compounds R-HSA-425366	1/86	0.370179	0.424994	0	0	2.19845	2.18475	CP
Hemostasis R-HSA-109582	4/576	0.371327	0.425494	0	0	1.31177	1.29953	CBX5	PPP2R1A	GNAQ	VCL
PCP/CE Pathway R-HSA-4086400	1/88	0.376929	0.431086	0	0	2.14769	2.0955	PSMA1
Antimicrobial Peptides R-HSA-6803157	1/89	0.380278	0.433738	0	0	2.12318	2.0528	LCN2
Chaperonin-mediated Protein Folding R-HSA-390466	1/90	0.383608	0.433738	0	0	2.09922	2.01133	GNAQ
Selenocysteine Synthesis R-HSA-2408557	1/90	0.383608	0.433738	0	0	2.09922	2.01133	RPS17
Eukaryotic Translation Elongation R-HSA-156842	1/90	0.383608	0.433738	0	0	2.09922	2.01133	RPS17
Eukaryotic Translation Termination R-HSA-72764	1/90	0.383608	0.433738	0	0	2.09922	2.01133	RPS17
Viral mRNA Translation R-HSA-192823	1/90	0.383608	0.433738	0	0	2.09922	2.01133	RPS17
Activation Of HOX Genes During Differentiation R-HSA-5619507	1/91	0.386921	0.435833	0	0	2.07579	1.97103	H2BC3
Signaling By TGF-beta Receptor Complex R-HSA-170834	1/91	0.386921	0.435833	0	0	2.07579	1.97103	STUB1
Nonsense Mediated Decay (NMD) Independent Of Exon Junction Complex (EJC) R-HSA-975956	1/92	0.390215	0.438717	0	0	2.05287	1.93187	RPS17
Oxidative Stress Induced Senescence R-HSA-2559580	1/93	0.393493	0.44157	0	0	2.03046	1.89379	H2BC3
Platelet Activation, Signaling And Aggregation R-HSA-76002	2/254	0.395022	0.442454	0	0	1.48458	1.3789	GNAQ	VCL
Downstream TCR Signaling R-HSA-202424	1/94	0.396753	0.443561	0	0	2.00852	1.85676	PSMA1
Drug ADME R-HSA-9748784	1/95	0.399995	0.444688	0	0	1.98705	1.82074	GSTM1
UCH Proteinases R-HSA-5689603	1/95	0.399995	0.444688	0	0	1.98705	1.82074	PSMA1
Metabolism Of Nucleotides R-HSA-15869	1/95	0.399995	0.444688	0	0	1.98705	1.82074	RRM1
Signaling By Nuclear Receptors R-HSA-9006931	2/260	0.406293	0.450849	0	0	1.44961	1.30564	H2BC3	SMC3
Response Of EIF2AK4 (GCN2) To Amino Acid Deficiency R-HSA-9633012	1/98	0.40962	0.452858	0	0	1.92531	1.71838	RPS17
Hedgehog Off State R-HSA-5610787	1/98	0.40962	0.452858	0	0	1.92531	1.71838	PSMA1
CLEC7A (Dectin-1) Signaling R-HSA-5607764	1/99	0.412794	0.453845	0	0	1.90556	1.68606	PSMA1
Cellular Response To Heat Stress R-HSA-3371556	1/99	0.412794	0.453845	0	0	1.90556	1.68606	ST13
SLC Transporter Disorders R-HSA-5619102	1/99	0.412794	0.453845	0	0	1.90556	1.68606	CP
TNFR2 Non-Canonical NF-kB Pathway R-HSA-5668541	1/100	0.415951	0.456476	0	0	1.88622	1.65457	PSMA1
ABC-family Proteins Mediated Transport R-HSA-382556	1/102	0.422215	0.4625	0	0	1.84868	1.59401	PSMA1
Cargo Recognition For Clathrin-Mediated Endocytosis R-HSA-8856825	1/104	0.428413	0.468429	0	0	1.8126	1.53649	COPS4
PI5P, PP2A And IER3 Regulate PI3K/AKT Signaling R-HSA-6811558	1/106	0.434544	0.473399	0	0	1.7779	1.4818	PPP2R1A
Post-translational Protein Phosphorylation R-HSA-8957275	1/106	0.434544	0.473399	0	0	1.7779	1.4818	CP
SRP-dependent Cotranslational Protein Targeting To Membrane R-HSA-1799339	1/108	0.440611	0.478263	0	0	1.74449	1.42977	RPS17
Gene Silencing By RNA R-HSA-211000	1/108	0.440611	0.478263	0	0	1.74449	1.42977	H2BC3
Signaling By B Cell Receptor (BCR) R-HSA-983705	1/109	0.44362	0.480655	0	0	1.72825	1.4047	PSMA1
Translation R-HSA-72766	2/281	0.444926	0.481198	0	0	1.33907	1.08444	RPS17	EIF3F
SARS-CoV-2 Infection R-HSA-9694516	2/283	0.448535	0.484223	0	0	1.3294	1.06587	RPS17	SNRPD3
Golgi-to-ER Retrograde Transport R-HSA-8856688	1/112	0.452551	0.487676	0	0	1.68129	1.33302	SEC22B
Negative Regulation Of PI3K/AKT Network R-HSA-199418	1/113	0.455496	0.489966	0	0	1.66619	1.31024	PPP2R1A
Selenoamino Acid Metabolism R-HSA-2408522	1/114	0.458426	0.491347	0	0	1.65136	1.28799	RPS17
Signaling By NTRK1 (TRKA) R-HSA-187037	1/114	0.458426	0.491347	0	0	1.65136	1.28799	PPP2R1A
Extracellular Matrix Organization R-HSA-1474244	2/291	0.462838	0.494911	0	0	1.29207	0.995387	FBLN1	FBLN5
Epigenetic Regulation Of Gene Expression R-HSA-212165	1/116	0.464238	0.494911	0	0	1.62248	1.24502	H2BC3
TCR Signaling R-HSA-202403	1/116	0.464238	0.494911	0	0	1.62248	1.24502	PSMA1
Signaling By TGFB Family Members R-HSA-9006936	1/119	0.472841	0.503184	0	0	1.58099	1.18415	STUB1
Metabolism Of Water-Soluble Vitamins And Cofactors R-HSA-196849	1/122	0.481308	0.511282	0	0	1.54156	1.12726	PDXK
Regulation Of IGF Transport And Uptake By IGFBPs R-HSA-381426	1/123	0.4841	0.513335	0	0	1.52884	1.10912	CP
Platelet Degranulation R-HSA-114608	1/125	0.489639	0.518288	0	0	1.50403	1.07401	VCL
Antigen Processing: Ubiquitination And Proteasome Degradation R-HSA-983168	2/307	0.490789	0.518586	0	0	1.22329	0.870668	PSMA1	STUB1
G Alpha (I) Signaling Events R-HSA-418594	2/312	0.499339	0.526687	0	0	1.20326	0.835627	PPP2R1A	GNAQ
Response To Elevated Platelet Cytosolic Ca2+ R-HSA-76005	1/130	0.503231	0.528924	0	0	1.44537	0.992544	VCL
Fc Epsilon Receptor (FCERI) Signaling R-HSA-2454202	1/130	0.503231	0.528924	0	0	1.44537	0.992544	PSMA1
Signaling By NTRKs R-HSA-166520	1/132	0.508567	0.533593	0	0	1.42316	0.962281	PPP2R1A
ER To Golgi Anterograde Transport R-HSA-199977	1/133	0.511214	0.535429	0	0	1.41231	0.947612	SEC22B
Developmental Biology R-HSA-1266738	6/1073	0.515528	0.539002	0	0	1.04815	0.694466	YAP1	RPS17	PSMA1	H2BC3	KRT8	KRT76
Signaling By Hedgehog R-HSA-5358351	1/135	0.516465	0.539037	0	0	1.39109	0.919158	PSMA1
Factors Involved In Megakaryocyte Development And Platelet Production R-HSA-983231	1/136	0.519069	0.54081	0	0	1.38071	0.905358	CBX5
Influenza Viral RNA Transcription And Replication R-HSA-168273	1/137	0.52166	0.542563	0	0	1.37049	0.891833	RPS17
C-type Lectin Receptors (CLRs) R-HSA-5621481	1/141	0.531885	0.552235	0	0	1.33106	0.840339	PSMA1
Beta-catenin Independent WNT Signaling R-HSA-3858494	1/142	0.534407	0.55293	0	0	1.32156	0.828085	PSMA1
Clathrin-mediated Endocytosis R-HSA-8856828	1/142	0.534407	0.55293	0	0	1.32156	0.828085	COPS4
Diseases Of Glycosylation R-HSA-3781865	1/143	0.536916	0.554565	0	0	1.31218	0.816066	PRELP
Nervous System Development R-HSA-9675108	3/545	0.561142	0.577729	0	0	1.02989	0.595053	YAP1	RPS17	PSMA1
Metabolism Of Steroids R-HSA-8957322	1/153	0.561278	0.577729	0	0	1.22524	0.707622	KPNB1
Transport To Golgi And Subsequent Modification R-HSA-948021	1/164	0.586612	0.602766	0	0	1.14191	0.609088	SEC22B
Cellular Senescence R-HSA-2559583	1/165	0.588842	0.604018	0	0	1.13489	0.601038	H2BC3
SARS-CoV Infections R-HSA-9679506	2/369	0.590147	0.604319	0	0	1.01342	0.534458	RPS17	SNRPD3
Ion Channel Transport R-HSA-983712	1/175	0.610496	0.624085	0	0	1.06913	0.527598	ATP6V1E1
Major Pathway Of rRNA Processing In Nucleolus And Cytosol R-HSA-6791226	1/179	0.618837	0.631531	0	0	1.04489	0.501457	RPS17
Intra-Golgi And Retrograde Golgi-to-ER Traffic R-HSA-6811442	1/181	0.622942	0.634635	0	0	1.03318	0.489005	SEC22B
Metabolism Of Vitamins And Cofactors R-HSA-196854	1/186	0.633012	0.643795	0	0	1.005	0.459552	PDXK
Interferon Signaling R-HSA-913531	1/200	0.659812	0.669911	0	0	0.93363	0.388203	KPNB1
Vesicle-mediated Transport R-HSA-5653656	3/637	0.66689	0.675948	0	0	0.876259	0.354999	COPS4	HYOU1	SEC22B
G Alpha (Q) Signaling Events R-HSA-416476	1/212	0.681235	0.689317	0	0	0.879996	0.337785	GNAQ
SLC-mediated Transmembrane Transport R-HSA-425407	1/247	0.736376	0.742596	0	0	0.753451	0.230567	CP
Leishmania Infection R-HSA-9658195	1/247	0.736376	0.742596	0	0	0.753451	0.230567	HMOX1
Axon Guidance R-HSA-422475	2/519	0.769755	0.774947	0	0	0.713862	0.186806	RPS17	PSMA1
Membrane Trafficking R-HSA-199991	2/599	0.834492	0.838707	0	0	0.61565	0.111391	COPS4	SEC22B
GPCR Downstream Signaling R-HSA-388396	2/619	0.847906	0.850756	0	0	0.595076	0.0981788	PPP2R1A	GNAQ
Signaling By GPCR R-HSA-372790	2/689	0.88748	0.888969	0	0	0.532502	0.0635643	PPP2R1A	GNAQ
Metabolism Of Lipids R-HSA-556833	2/732	0.906862	0.906862	0	0	0.500013	0.0488836	GSTM4	KPNB1
